# Supplementary material for: Transcriptional activity and strain-specific history of mouse pseudogenes
Source: Nat Commun. 2020 Jul 29;11:3695. doi: 10.1038/s41467-020-17157-w (PMC7392758; doi:10.1038/s41467-020-17157-w)
Supplement: Supplementary file 4 — Supplementary Data 1 [file 41467_2020_17157_MOESM4_ESM.xlsx]

## Sheet: Human New Unitary Pgenes-PPipe
Chr	Start	End	Strand	Parent Protein in Mouse	BioType	Exon	Intron	Size (including introns)		Obs
4	70315893	70316368	+	ENSMUSP00000007601.3	FRAG	[[70315893, 70316368]]	[]	475
6	41381416	41381948	-	ENSMUSP00000022028.4	FRAG	[[41381416, 41381948]]	[]	532
10	86747991	86748212	+	ENSMUSP00000022325.1	FRAG	[[86747991, 86748212]]	[]	221
17	41656867	41657255	+	ENSMUSP00000023250.4	FRAG	[[41656867, 41657255]]	[]	388
X	85153713	85153919	+	ENSMUSP00000026602.2	FRAG	[[85153713, 85153919]]	[]	206
21	15490527	15490776	-	ENSMUSP00000028430.4	PSSD	[[15490527, 15490776]]	[]	249
9	38462092	38469991	+	ENSMUSP00000030011.5	DUP	[[38462092, 38462232], [38469846, 38469991]]	[[38462233, 38469845]]	7899
7	142240740	142247067	-	ENSMUSP00000031937.3	DUP	[[142240740, 142240871], [142243303, 142243500], [142243681, 142243785], [142243980, 142244147], [142244961, 142245050], [142245290, 142245451], [142245987, 142246133], [142246780, 142247067]]	[[142240872, 142243302], [142243501, 142243680], [142243786, 142243979], [142244148, 142244960], [142245051, 142245289], [142245452, 142245986], [142246134, 142246779]]	6327
20	23520876	23541754	+	ENSMUSP00000036005.3	DUP	[[23520876, 23521111], [23534189, 23534311], [23541638, 23541754]]	[[23521112, 23534188], [23534312, 23541637]]	20878
17	63900640	63900882	+	ENSMUSP00000044757.3	FRAG	[[63900640, 63900882]]	[]	242
11	125698618	125699039	+	ENSMUSP00000051917.6	FRAG	[[125698618, 125698761], [125698906, 125699039]]	[[125698762, 125698905]]	421
8	143882949	143883260	-	ENSMUSP00000053305.5	FRAG	[[143882949, 143883260]]	[]	311
1	221742914	221743528	+	ENSMUSP00000055787.5	FRAG	[[221742914, 221743528]]	[]	614
16	32237608	32238315	+	ENSMUSP00000056056.8	FRAG	[[32237608, 32238315]]	[]	707
1	147482252	147482997	+	ENSMUSP00000057416.3	FRAG	[[147482252, 147482997]]	[]	745
21	30297292	30297801	-	ENSMUSP00000058969.2	PSSD	[[30297292, 30297801]]	[]	509
12	56383193	56383840	-	ENSMUSP00000059142.3	PSSD	[[56383193, 56383840]]	[]	647
11	33842658	33842909	+	ENSMUSP00000061324.3	FRAG	[[33842658, 33842909]]	[]	251
15	20991264	20991506	-	ENSMUSP00000068906.5	FRAG	[[20991264, 20991506]]	[]	242		Duplicate
15	21565017	21565259	-	ENSMUSP00000068906.5	FRAG	[[21565017, 21565259]]	[]	242		Duplicate
15	22002310	22002552	-	ENSMUSP00000068906.5	FRAG	[[22002310, 22002552]]	[]	242		Duplicate
3	153161316	153161673	-	ENSMUSP00000070175.2	FRAG	[[153161316, 153161673]]	[]	357
3	150779008	150779835	-	ENSMUSP00000071265.4	PSSD	[[150779008, 150779835]]	[]	827
1	96678877	96679650	-	ENSMUSP00000071616.6	PSSD	[[96678877, 96679650]]	[]	773
8	84164332	84164603	-	ENSMUSP00000072197.6	FRAG	[[84164332, 84164603]]	[]	271
16	21338453	21339056	+	ENSMUSP00000075621.3	FRAG	[[21338453, 21338572], [21338903, 21339056]]	[[21338573, 21338902]]	603
8	142944016	142944261	-	ENSMUSP00000076264.4	PSSD	[[142944016, 142944261]]	[]	245
12	55646192	55646683	-	ENSMUSP00000076671.3	FRAG	[[55646192, 55646683]]	[]	491
6	26631163	26631715	-	ENSMUSP00000077711.1	FRAG	[[26631163, 26631715]]	[]	552
19	279484	280243	+	ENSMUSP00000078162.3	FRAG	[[279484, 280243]]	[]	759
10	42660847	42661715	+	ENSMUSP00000078611.4	PSSD	[[42660847, 42661715]]	[]	868
11	59741706	59742013	+	ENSMUSP00000078800.3	FRAG	[[59741706, 59742013]]	[]	307
9	113065454	113066032	-	ENSMUSP00000081532.2	FRAG	[[113065454, 113066032]]	[]	578		Duplicate
9	113070902	113071480	-	ENSMUSP00000081532.2	FRAG	[[113070902, 113071480]]	[]	578		Duplicate
9	113076348	113076926	-	ENSMUSP00000081532.2	FRAG	[[113076348, 113076926]]	[]	578		Duplicate
9	113081790	113082368	-	ENSMUSP00000081532.2	FRAG	[[113081790, 113082368]]	[]	578		Duplicate
9	113087236	113087814	-	ENSMUSP00000081532.2	FRAG	[[113087236, 113087814]]	[]	578		Duplicate
21	23909834	23910440	+	ENSMUSP00000083463.5	FRAG	[[23909834, 23910440]]	[]	606
6	42746560	42746926	+	ENSMUSP00000083879.3	FRAG	[[42746560, 42746926]]	[]	366
6	23649502	23649790	+	ENSMUSP00000088372.6	FRAG	[[23649502, 23649790]]	[]	288
7	64267380	64268387	+	ENSMUSP00000089063.2	FRAG	[[64267380, 64268387]]	[]	1007
1	62905155	62905498	+	ENSMUSP00000092562.1	PSSD	[[62905155, 62905498]]	[]	343
14	106750289	106750582	+	ENSMUSP00000093010.2	FRAG	[[106750289, 106750582]]	[]	293
14	94347545	94347796	-	ENSMUSP00000093103.1	FRAG	[[94347545, 94347796]]	[]	251
3	174302940	174303348	-	ENSMUSP00000096931.1	FRAG	[[174302940, 174303348]]	[]	408
10	96993024	96993413	+	ENSMUSP00000097053.3	FRAG	[[96993024, 96993413]]	[]	389
17	2724414	2735175	-	ENSMUSP00000098429.2	DUP	[[2724414, 2725001], [2735017, 2735175]]	[[2725002, 2735016]]	10761
2	94964539	94964797	-	ENSMUSP00000100225.1	FRAG	[[94964539, 94964797]]	[]	258
16	32051969	32052280	+	ENSMUSP00000100240.3	PSSD	[[32051969, 32052280]]	[]	311
1	56585992	56586242	-	ENSMUSP00000100805.1	FRAG	[[56585992, 56586242]]	[]	250
11	6748133	6750329	+	ENSMUSP00000102377.2	FRAG	[[6748133, 6750329]]	[]	2196
5	178695235	178695602	-	ENSMUSP00000102931.2	FRAG	[[178695235, 178695602]]	[]	367
9	40712338	40712938	+	ENSMUSP00000104698.2	FRAG	[[40712338, 40712938]]	[]	600
20	33140600	33140872	+	ENSMUSP00000105375.2	FRAG	[[33140600, 33140872]]	[]	272
4	178399711	178400559	+	ENSMUSP00000110749.1	DUP	[[178399711, 178400089], [178400289, 178400559]]	[[178400090, 178400288]]	848
22	18638116	18638405	-	ENSMUSP00000113400.1	FRAG	[[18638116, 18638405]]	[]	289
7	92550717	92552807	-	ENSMUSP00000118797.1	DUP	[[92550717, 92550833], [92552655, 92552807]]	[[92550834, 92552654]]	2090
19	12643268	12643835	-	ENSMUSP00000119500.1	DUP	[[12643268, 12643423], [12643586, 12643835]]	[[12643424, 12643585]]	567
17	28270435	28272406	-	ENSMUSP00000121903.1	FRAG	[[28270435, 28272406]]	[]	1971
2	110485143	110485352	-	ENSMUSP00000123404.2	FRAG	[[110485143, 110485352]]	[]	209
1	247180055	247180891	+	ENSMUSP00000125762.1	PSSD	[[247180055, 247180891]]	[]	836
21	18857833	18858156	-	ENSMUSP00000125941.1	FRAG	[[18857833, 18858156]]	[]	323
1	110985345	110985838	-	ENSMUSP00000126384.1	FRAG	[[110985345, 110985838]]	[]	493
5	178662168	178662742	+	ENSMUSP00000126559.1	FRAG	[[178662168, 178662742]]	[]	574
17	38925550	38925886	+	ENSMUSP00000127204.1	PSSD	[[38925550, 38925886]]	[]	336
19	7063311	7063574	+	ENSMUSP00000127506.1	FRAG	[[7063311, 7063574]]	[]	263
14	106643198	106643424	+	ENSMUSP00000128354.1	PSSD	[[106643198, 106643424]]	[]	226
3	46643520	46644343	+	ENSMUSP00000129576.1	FRAG	[[46643520, 46644343]]	[]	823
19	51281867	51282166	+	ENSMUSP00000131071.1	PSSD	[[51281867, 51282166]]	[]	299
1	121518923	121519325	-	ENSMUSP00000131606.1	FRAG	[[121518923, 121519325]]	[]	402
2	171517285	171517707	-	ENSMUSP00000131676.1	PSSD	[[171517285, 171517707]]	[]	422
4	169863019	169863599	-	ENSMUSP00000132241.2	FRAG	[[169863019, 169863599]]	[]	580
7	63965834	63966148	-	ENSMUSP00000132957.1	FRAG	[[63965834, 63966148]]	[]	314
6	170418	170628	-	ENSMUSP00000132995.2	FRAG	[[170418, 170628]]	[]	210
17	27057419	27058204	+	ENSMUSP00000134873.1	PSSD	[[27057419, 27058204]]	[]	785
7	56500912	56501146	-	ENSMUSP00000135070.1	FRAG	[[56500912, 56501146]]	[]	234
15	20893119	20893944	-	ENSMUSP00000135571.1	PSSD	[[20893119, 20893944]]	[]	825		Duplicate
15	21466818	21467643	-	ENSMUSP00000135571.1	PSSD	[[21466818, 21467643]]	[]	825		Duplicate
15	21904099	21904924	-	ENSMUSP00000135571.1	PSSD	[[21904099, 21904924]]	[]	825		Duplicate
3	109364052	109364360	-	ENSMUSP00000135946.1	FRAG	[[109364052, 109364360]]	[]	308
22	45878286	45878504	-	ENSMUSP00000136090.1	FRAG	[[45878286, 45878504]]	[]	218
12	70447804	70448180	-	ENSMUSP00000136252.1	FRAG	[[70447804, 70448180]]	[]	376
9	119852016	119852502	+	ENSMUSP00000136829.1	FRAG	[[119852016, 119852502]]	[]	486
6	41432357	41432905	+	ENSMUSP00000137519.1	PSSD	[[41432357, 41432905]]	[]	548
11	57639520	57639743	+	ENSMUSP00000137761.1	PSSD	[[57639520, 57639743]]	[]	223
17	45249209	45249415	-	ENSMUSP00000139837.1	FRAG	[[45249209, 45249415]]	[]	206
5	73508209	73510836	-	ENSMUSP00000139945.1	DUP	[[73508209, 73508343], [73510451, 73510573], [73510703, 73510836]]	[[73508344, 73510450], [73510574, 73510702]]	2627
8	142797623	142801182	-	ENSMUSP00000140350.1	DUP	[[142797623, 142797826], [142801075, 142801182]]	[[142797827, 142801074]]	3559
1	152860698	152860955	+	ENSMUSP00000141278.1	FRAG	[[152860698, 152860955]]	[]	257
7	100570086	100571132	+	ENSMUSP00000142730.1	FRAG	[[100570086, 100571132]]	[]	1046
X	99540058	99540337	+	ENSMUSP00000144261.1	FRAG	[[99540058, 99540337]]	[]	279
Total	83

## Sheet: Human New Unitary Manual Annot
chr	start	end	strand	Notes
3	46719752	46719997	-	Novel unitary pseudogene. PRSS46 switched to pseudogene because phyloCSF provides evidence that CDS should be much longer.
5	122373512	122374412	+	unitary pseudoexon - nothing annotated as no RNAseq in human to support it. Frameshift that is only present in human breaks the CDS. Codes in mouse (where there is also RNAseq support).
9	120847295	120847354	+	unitary pseudogene
22	21657814	21660946	+	Novel unitary pseudogene. 2610318N02Rik in mouse.
X	64405660	64406073	+	Novel unitary pseudogene. This locus appears to be coding in all mammals bar the higher primates, giving a ~152aa CDS. In human there is a PTC which prevents it coding full length and results in it losing half of the profilin PFAM domain. PTC can't be explained by any known SNP so have made it a pseudogene (a single nucleotide change to the PTC would make the locus code full length). Have annotat…
Total	5

## Sheet: Gencode 25 Human Unitary
Chr	Start	End	Strand	Info
chr1	3738434	3746742	-	gene_id "ENSG00000227372.11"; transcript_id "ENST00000637775.1"; gene_type "unitary_pseudogene"; gene_status "KNOWN"; gene_name "TP73-AS1"; transcript_type "unitary_pseudogene"; transcript_status "KNOWN"; transcript_name "TP73-AS1-001"; level 2; ont "PGO:0000006"; tag "basic"; havana_gene "OTTHUMG00000003414.5"; havana_transcript "OTTHUMT00000489045.1";
chr1	9951231	9960832	-	gene_id "ENSG00000283611.1"; transcript_id "ENST00000636827.1"; gene_type "unitary_pseudogene"; gene_status "KNOWN"; gene_name "RP11-84A14.6"; transcript_type "unitary_pseudogene"; transcript_status "KNOWN"; transcript_name "RP11-84A14.6-001"; level 2; ont "PGO:0000006"; tag "basic"; havana_gene "OTTHUMG00000191753.1"; havana_transcript "OTTHUMT00000489898.1";
chr1	13305955	13308887	+	gene_id "ENSG00000237700.1"; transcript_id "ENST00000437300.1"; gene_type "unitary_pseudogene"; gene_status "KNOWN"; gene_name "PRAMEF33P"; transcript_type "unitary_pseudogene"; transcript_status "KNOWN"; transcript_name "PRAMEF33P-001"; level 2; transcript_support_level "NA"; ont "PGO:0000006"; tag "basic"; havana_gene "OTTHUMG00000008036.2"; havana_transcript "OTTHUMT00000022042.2";
chr1	21950735	21951578	-	gene_id "ENSG00000283234.1"; transcript_id "ENST00000636906.1"; gene_type "transcribed_unitary_pseudogene"; gene_status "KNOWN"; gene_name "RP11-26H16.4"; transcript_type "transcribed_unitary_pseudogene"; transcript_status "KNOWN"; transcript_name "RP11-26H16.4-001"; level 2; tag "basic"; havana_gene "OTTHUMG00000191741.1"; havana_transcript "OTTHUMT00000489853.1";
chr1	31501399	31509648	+	gene_id "ENSG00000260386.6"; transcript_id "ENST00000563550.5"; gene_type "transcribed_unitary_pseudogene"; gene_status "KNOWN"; gene_name "LINC01225"; transcript_type "transcribed_unitary_pseudogene"; transcript_status "KNOWN"; transcript_name "LINC01225-002"; level 2; transcript_support_level "NA"; tag "basic"; havana_gene "OTTHUMG00000174814.3"; havana_transcript "OTTHUMT00000430452.1";
chr1	33466249	33468954	+	gene_id "ENSG00000234512.1"; transcript_id "ENST00000413515.1"; gene_type "unitary_pseudogene"; gene_status "KNOWN"; gene_name "TLR12P"; transcript_type "unitary_pseudogene"; transcript_status "KNOWN"; transcript_name "TLR12P-001"; level 2; transcript_support_level "NA"; ont "PGO:0000006"; tag "basic"; havana_gene "OTTHUMG00000154094.1"; havana_transcript "OTTHUMT00000333865.1";
chr1	48161799	48179230	-	gene_id "ENSG00000242267.6"; transcript_id "ENST00000401057.7"; gene_type "unitary_pseudogene"; gene_status "KNOWN"; gene_name "SKINT1L"; transcript_type "unitary_pseudogene"; transcript_status "KNOWN"; transcript_name "SKINT1L-003"; level 2; transcript_support_level "NA"; ont "PGO:0000006"; tag "basic"; havana_gene "OTTHUMG00000007955.4"; havana_transcript "OTTHUMT00000469754.2";
chr1	51561866	51594897	-	gene_id "ENSG00000227742.1"; transcript_id "ENST00000431943.1"; gene_type "unitary_pseudogene"; gene_status "KNOWN"; gene_name "CALR4P"; transcript_type "unitary_pseudogene"; transcript_status "KNOWN"; transcript_name "CALR4P-001"; level 2; transcript_support_level "NA"; ont "PGO:0000006"; tag "basic"; havana_gene "OTTHUMG00000008233.1"; havana_transcript "OTTHUMT00000022580.1";
chr1	84344678	84349661	+	gene_id "ENSG00000249237.5"; transcript_id "ENST00000510918.5"; gene_type "unitary_pseudogene"; gene_status "KNOWN"; gene_name "RP11-376N17.4"; transcript_type "unitary_pseudogene"; transcript_status "KNOWN"; transcript_name "RP11-376N17.4-001"; level 1; transcript_support_level "NA"; ont "PGO:0000006"; tag "pseudo_consens"; tag "basic"; havana_gene "OTTHUMG00000057589.2"; havana_transcript "OTTH…
chr1	84365428	84397831	-	gene_id "ENSG00000240520.5"; transcript_id "ENST00000471089.5"; gene_type "unitary_pseudogene"; gene_status "KNOWN"; gene_name "UOX"; transcript_type "unitary_pseudogene"; transcript_status "KNOWN"; transcript_name "UOX-001"; level 2; transcript_support_level "NA"; ont "PGO:0000006"; tag "basic"; havana_gene "OTTHUMG00000009861.2"; havana_transcript "OTTHUMT00000027250.1";
chr1	92066306	92067839	+	gene_id "ENSG00000233228.1"; transcript_id "ENST00000420263.1"; gene_type "unitary_pseudogene"; gene_status "KNOWN"; gene_name "LPCAT2BP"; transcript_type "unitary_pseudogene"; transcript_status "KNOWN"; transcript_name "LPCAT2BP-001"; level 1; transcript_support_level "NA"; ont "PGO:0000006"; tag "pseudo_consens"; tag "basic"; havana_gene "OTTHUMG00000010112.2"; havana_transcript "OTTHUMT0000002…
chr1	110480752	110491277	+	gene_id "ENSG00000240194.6"; transcript_id "ENST00000474680.5"; gene_type "unitary_pseudogene"; gene_status "KNOWN"; gene_name "CYMP"; transcript_type "unitary_pseudogene"; transcript_status "KNOWN"; transcript_name "CYMP-001"; level 2; transcript_support_level "NA"; ont "PGO:0000006"; tag "basic"; havana_gene "OTTHUMG00000022784.3"; havana_transcript "OTTHUMT00000059080.2";
chr1	110853938	110854891	+	gene_id "ENSG00000232791.3"; transcript_id "ENST00000486033.1"; gene_type "unitary_pseudogene"; gene_status "KNOWN"; gene_name "OR11I1P"; transcript_type "unitary_pseudogene"; transcript_status "KNOWN"; transcript_name "OR11I1P-001"; level 2; transcript_support_level "NA"; ont "PGO:0000006"; tag "basic"; havana_gene "OTTHUMG00000034579.1"; havana_transcript "OTTHUMT00000083676.1";
chr1	114837227	114851453	+	gene_id "ENSG00000227970.1"; transcript_id "ENST00000452683.1"; gene_type "unitary_pseudogene"; gene_status "KNOWN"; gene_name "NR1H5P"; transcript_type "unitary_pseudogene"; transcript_status "KNOWN"; transcript_name "NR1H5P-001"; level 2; transcript_support_level "NA"; ont "PGO:0000006"; tag "basic"; havana_gene "OTTHUMG00000012058.1"; havana_transcript "OTTHUMT00000033394.1";
chr1	145919344	145925233	+	gene_id "ENSG00000211451.11"; transcript_id "ENST00000581100.6"; gene_type "unitary_pseudogene"; gene_status "KNOWN"; gene_name "GNRHR2"; transcript_type "unitary_pseudogene"; transcript_status "KNOWN"; transcript_name "GNRHR2-004"; level 2; transcript_support_level "NA"; ont "PGO:0000006"; tag "basic"; havana_gene "OTTHUMG00000013742.5"; havana_transcript "OTTHUMT00000470108.1";
chr1	147419050	147419883	+	gene_id "ENSG00000226653.2"; transcript_id "ENST00000416141.2"; gene_type "unitary_pseudogene"; gene_status "KNOWN"; gene_name "OR13Z1P"; transcript_type "unitary_pseudogene"; transcript_status "KNOWN"; transcript_name "OR13Z1P-001"; level 2; transcript_support_level "NA"; ont "PGO:0000006"; tag "basic"; havana_gene "OTTHUMG00000154280.3"; havana_transcript "OTTHUMT00000334688.3";
chr1	159351093	159352026	+	gene_id "ENSG00000248442.2"; transcript_id "ENST00000503933.2"; gene_type "unitary_pseudogene"; gene_status "KNOWN"; gene_name "OR10J7P"; transcript_type "unitary_pseudogene"; transcript_status "KNOWN"; transcript_name "OR10J7P-001"; level 2; transcript_support_level "NA"; ont "PGO:0000006"; tag "basic"; havana_gene "OTTHUMG00000037231.2"; havana_transcript "OTTHUMT00000090627.2";
chr1	166612470	166631400	+	gene_id "ENSG00000215834.8"; transcript_id "ENST00000488458.1"; gene_type "unitary_pseudogene"; gene_status "KNOWN"; gene_name "FMO9P"; transcript_type "unitary_pseudogene"; transcript_status "KNOWN"; transcript_name "FMO9P-001"; level 2; transcript_support_level "NA"; ont "PGO:0000006"; tag "basic"; havana_gene "OTTHUMG00000078309.2"; havana_transcript "OTTHUMT00000171114.1";
chr1	166665885	166682196	+	gene_id "ENSG00000234984.1"; transcript_id "ENST00000455032.1"; gene_type "unitary_pseudogene"; gene_status "KNOWN"; gene_name "FMO10P"; transcript_type "unitary_pseudogene"; transcript_status "KNOWN"; transcript_name "FMO10P-001"; level 2; transcript_support_level "NA"; ont "PGO:0000006"; tag "basic"; havana_gene "OTTHUMG00000034323.1"; havana_transcript "OTTHUMT00000082884.1";
chr1	166763334	166792767	+	gene_id "ENSG00000232148.1"; transcript_id "ENST00000424742.1"; gene_type "unitary_pseudogene"; gene_status "KNOWN"; gene_name "FMO11P"; transcript_type "unitary_pseudogene"; transcript_status "KNOWN"; transcript_name "FMO11P-001"; level 1; transcript_support_level "NA"; ont "PGO:0000006"; tag "pseudo_consens"; tag "basic"; havana_gene "OTTHUMG00000034317.2"; havana_transcript "OTTHUMT00000082877…
chr1	171138212	171161396	+	gene_id "ENSG00000117507.5"; transcript_id "ENST00000236166.4"; gene_type "unitary_pseudogene"; gene_status "KNOWN"; gene_name "FMO6P"; transcript_type "unitary_pseudogene"; transcript_status "KNOWN"; transcript_name "FMO6P-003"; level 1; transcript_support_level "NA"; ont "PGO:0000006"; tag "not_organism_supported"; tag "basic"; tag "exp_conf"; havana_gene "OTTHUMG00000035503.6"; havana_transcri…
chr1	178008084	178037946	-	gene_id "ENSG00000242193.9"; transcript_id "ENST00000462729.1"; gene_type "unitary_pseudogene"; gene_status "KNOWN"; gene_name "RP11-568K15.1"; transcript_type "unitary_pseudogene"; transcript_status "KNOWN"; transcript_name "RP11-568K15.1-001"; level 2; transcript_support_level "NA"; ont "PGO:0000006"; tag "basic"; havana_gene "OTTHUMG00000154878.2"; havana_transcript "OTTHUMT00000337460.1";
chr1	182441577	182442362	+	gene_id "ENSG00000233537.1"; transcript_id "ENST00000414169.1"; gene_type "unitary_pseudogene"; gene_status "KNOWN"; gene_name "TEDDM2P"; transcript_type "unitary_pseudogene"; transcript_status "KNOWN"; transcript_name "TEDDM2P-001"; level 2; transcript_support_level "NA"; ont "PGO:0000006"; tag "basic"; havana_gene "OTTHUMG00000037405.2"; havana_transcript "OTTHUMT00000091041.2";
chr1	200917460	200966536	+	gene_id "ENSG00000233217.2"; transcript_id "ENST00000435735.2"; gene_type "transcribed_unitary_pseudogene"; gene_status "KNOWN"; gene_name "MROH3P"; transcript_type "transcribed_unitary_pseudogene"; transcript_status "KNOWN"; transcript_name "MROH3P-001"; level 2; transcript_support_level "NA"; tag "basic"; havana_gene "OTTHUMG00000035782.6"; havana_transcript "OTTHUMT00000087047.6";
chr1	202168051	202189296	+	gene_id "ENSG00000243323.5"; transcript_id "ENST00000490225.5"; gene_type "unitary_pseudogene"; gene_status "KNOWN"; gene_name "PTPRVP"; transcript_type "unitary_pseudogene"; transcript_status "KNOWN"; transcript_name "PTPRVP-001"; level 2; transcript_support_level "NA"; ont "PGO:0000006"; tag "basic"; havana_gene "OTTHUMG00000040524.2"; havana_transcript "OTTHUMT00000097526.1";
chr1	202825507	202826121	+	gene_id "ENSG00000184774.8"; transcript_id "ENST00000549576.2"; gene_type "transcribed_unitary_pseudogene"; gene_status "KNOWN"; gene_name "MGAT4EP"; transcript_type "transcribed_unitary_pseudogene"; transcript_status "KNOWN"; transcript_name "MGAT4EP-003"; level 2; transcript_support_level "NA"; tag "basic"; havana_gene "OTTHUMG00000041380.3"; havana_transcript "OTTHUMT00000479285.1";
chr1	228464103	228464626	-	gene_id "ENSG00000181201.3"; transcript_id "ENST00000436555.1"; gene_type "unitary_pseudogene"; gene_status "KNOWN"; gene_name "HIST3H2BA"; transcript_type "unitary_pseudogene"; transcript_status "KNOWN"; transcript_name "HIST3H2BA-001"; level 2; transcript_support_level "NA"; ont "PGO:0000006"; tag "basic"; havana_gene "OTTHUMG00000040095.1"; havana_transcript "OTTHUMT00000096677.1";
chr1	246771837	246830059	-	gene_id "ENSG00000223519.7"; transcript_id "ENST00000504864.6"; gene_type "unitary_pseudogene"; gene_status "KNOWN"; gene_name "KIF28P"; transcript_type "unitary_pseudogene"; transcript_status "KNOWN"; transcript_name "KIF28P-001"; level 2; transcript_support_level "NA"; ont "PGO:0000006"; tag "basic"; havana_gene "OTTHUMG00000153447.3"; havana_transcript "OTTHUMT00000463027.1";
chr1	247774910	247775836	+	gene_id "ENSG00000228336.1"; transcript_id "ENST00000446393.1"; gene_type "unitary_pseudogene"; gene_status "KNOWN"; gene_name "OR9H1P"; transcript_type "unitary_pseudogene"; transcript_status "KNOWN"; transcript_name "OR9H1P-001"; level 2; transcript_support_level "NA"; ont "PGO:0000006"; tag "basic"; havana_gene "OTTHUMG00000040209.3"; havana_transcript "OTTHUMT00000096866.3";
chr1	248692152	248698932	+	gene_id "ENSG00000229703.5"; transcript_id "ENST00000636515.1"; gene_type "unitary_pseudogene"; gene_status "KNOWN"; gene_name "XX-CR54.1"; transcript_type "unitary_pseudogene"; transcript_status "KNOWN"; transcript_name "XX-CR54.1-003"; level 2; ont "PGO:0000006"; tag "basic"; havana_gene "OTTHUMG00000153448.4"; havana_transcript "OTTHUMT00000489895.1";
chr2	20386386	20396588	+	gene_id "ENSG00000232800.1"; transcript_id "ENST00000424028.1"; gene_type "unitary_pseudogene"; gene_status "KNOWN"; gene_name "SLC7A15P"; transcript_type "unitary_pseudogene"; transcript_status "KNOWN"; transcript_name "SLC7A15P-001"; level 1; transcript_support_level "NA"; ont "PGO:0000006"; tag "pseudo_consens"; tag "basic"; havana_gene "OTTHUMG00000154621.1"; havana_transcript "OTTHUMT0000033…
chr2	38763534	38765221	+	gene_id "ENSG00000227238.1"; transcript_id "ENST00000416781.1"; gene_type "unitary_pseudogene"; gene_status "KNOWN"; gene_name "TTC39DP"; transcript_type "unitary_pseudogene"; transcript_status "KNOWN"; transcript_name "TTC39DP-001"; level 1; transcript_support_level "NA"; ont "PGO:0000006"; tag "pseudo_consens"; tag "basic"; havana_gene "OTTHUMG00000153484.2"; havana_transcript "OTTHUMT000003313…
chr2	55282329	55284437	+	gene_id "ENSG00000162997.15"; transcript_id "ENST00000295112.13"; gene_type "transcribed_unitary_pseudogene"; gene_status "KNOWN"; gene_name "PRORSD1P"; transcript_type "transcribed_unitary_pseudogene"; transcript_status "KNOWN"; transcript_name "PRORSD1P-001"; level 1; transcript_support_level "NA"; tag "basic"; tag "exp_conf"; havana_gene "OTTHUMG00000176755.1"; havana_transcript "OTTHUMT000004…
chr2	74407797	74413603	-	gene_id "ENSG00000234521.2"; transcript_id "ENST00000448783.2"; gene_type "transcribed_unitary_pseudogene"; gene_status "KNOWN"; gene_name "AC005041.11"; transcript_type "transcribed_unitary_pseudogene"; transcript_status "KNOWN"; transcript_name "AC005041.11-001"; level 2; transcript_support_level "NA"; tag "basic"; havana_gene "OTTHUMG00000152825.2"; havana_transcript "OTTHUMT00000328145.2";
chr2	112440396	112440601	-	gene_id "ENSG00000283698.1"; transcript_id "ENST00000636742.1"; gene_type "transcribed_unitary_pseudogene"; gene_status "KNOWN"; gene_name "RP11-606M12.1"; transcript_type "transcribed_unitary_pseudogene"; transcript_status "KNOWN"; transcript_name "RP11-606M12.1-001"; level 2; tag "basic"; havana_gene "OTTHUMG00000191782.1"; havana_transcript "OTTHUMT00000490010.1";
chr2	178092503	178104470	-	gene_id "ENSG00000249909.1"; transcript_id "ENST00000504253.1"; gene_type "unitary_pseudogene"; gene_status "KNOWN"; gene_name "CYCTP"; transcript_type "unitary_pseudogene"; transcript_status "KNOWN"; transcript_name "CYCTP-001"; level 2; transcript_support_level "NA"; ont "PGO:0000006"; tag "basic"; havana_gene "OTTHUMG00000154943.1"; havana_transcript "OTTHUMT00000337764.1";
chr2	200678233	200732539	+	gene_id "ENSG00000244301.5"; transcript_id "ENST00000491025.5"; gene_type "unitary_pseudogene"; gene_status "KNOWN"; gene_name "AOX3P"; transcript_type "unitary_pseudogene"; transcript_status "KNOWN"; transcript_name "AOX3P-005"; level 2; transcript_support_level "NA"; ont "PGO:0000006"; tag "basic"; havana_gene "OTTHUMG00000154534.3"; havana_transcript "OTTHUMT00000335833.2";
chr2	200738608	200791630	+	gene_id "ENSG00000243478.8"; transcript_id "ENST00000487742.6"; gene_type "unitary_pseudogene"; gene_status "KNOWN"; gene_name "AOX2P"; transcript_type "unitary_pseudogene"; transcript_status "KNOWN"; transcript_name "AOX2P-002"; level 2; transcript_support_level "NA"; ont "PGO:0000006"; tag "basic"; havana_gene "OTTHUMG00000154538.6"; havana_transcript "OTTHUMT00000335891.2";
chr2	230584815	230586715	-	gene_id "ENSG00000283202.1"; transcript_id "ENST00000637608.1"; gene_type "unitary_pseudogene"; gene_status "KNOWN"; gene_name "RP11-395A23.1"; transcript_type "unitary_pseudogene"; transcript_status "KNOWN"; transcript_name "RP11-395A23.1-001"; level 2; ont "PGO:0000006"; tag "basic"; havana_gene "OTTHUMG00000191862.1"; havana_transcript "OTTHUMT00000490983.1";
chr2	240109102	240110052	+	gene_id "ENSG00000213048.3"; transcript_id "ENST00000453063.1"; gene_type "unitary_pseudogene"; gene_status "KNOWN"; gene_name "OR5S1P"; transcript_type "unitary_pseudogene"; transcript_status "KNOWN"; transcript_name "OR5S1P-001"; level 2; transcript_support_level "NA"; ont "PGO:0000006"; tag "basic"; havana_gene "OTTHUMG00000152396.1"; havana_transcript "OTTHUMT00000326064.1";
chr3	13926813	13927778	+	gene_id "ENSG00000233121.1"; transcript_id "ENST00000425215.1"; gene_type "unitary_pseudogene"; gene_status "KNOWN"; gene_name "VN1R20P"; transcript_type "unitary_pseudogene"; transcript_status "KNOWN"; transcript_name "VN1R20P-001"; level 2; transcript_support_level "NA"; ont "PGO:0000006"; tag "basic"; havana_gene "OTTHUMG00000154485.1"; havana_transcript "OTTHUMT00000335468.1";
chr3	14089107	14089871	-	gene_id "ENSG00000224752.1"; transcript_id "ENST00000426703.1"; gene_type "unitary_pseudogene"; gene_status "KNOWN"; gene_name "VN1R21P"; transcript_type "unitary_pseudogene"; transcript_status "KNOWN"; transcript_name "VN1R21P-001"; level 2; transcript_support_level "NA"; ont "PGO:0000006"; tag "basic"; havana_gene "OTTHUMG00000154484.1"; havana_transcript "OTTHUMT00000335467.1";
chr3	15151833	15180961	-	gene_id "ENSG00000230524.8"; transcript_id "ENST00000487147.5"; gene_type "unitary_pseudogene"; gene_status "KNOWN"; gene_name "COL6A4P1"; transcript_type "unitary_pseudogene"; transcript_status "KNOWN"; transcript_name "COL6A4P1-001"; level 2; transcript_support_level "NA"; ont "PGO:0000006"; tag "basic"; havana_gene "OTTHUMG00000154983.2"; havana_transcript "OTTHUMT00000337887.1";
chr3	47011542	47013146	+	gene_id "ENSG00000236409.1"; transcript_id "ENST00000437305.1"; gene_type "unitary_pseudogene"; gene_status "KNOWN"; gene_name "NRADDP"; transcript_type "unitary_pseudogene"; transcript_status "KNOWN"; transcript_name "NRADDP-001"; level 2; transcript_support_level "NA"; ont "PGO:0000006"; tag "basic"; havana_gene "OTTHUMG00000154641.1"; havana_transcript "OTTHUMT00000336433.1";
chr3	49873347	49877980	-	gene_id "ENSG00000234667.1"; transcript_id "ENST00000423971.1"; gene_type "unitary_pseudogene"; gene_status "KNOWN"; gene_name "ACTBP13"; transcript_type "unitary_pseudogene"; transcript_status "KNOWN"; transcript_name "ACTBP13-001"; level 1; transcript_support_level "NA"; ont "PGO:0000006"; tag "pseudo_consens"; tag "basic"; havana_gene "OTTHUMG00000154689.1"; havana_transcript "OTTHUMT000003365…
chr3	58180009	58183978	+	gene_id "ENSG00000283511.1"; transcript_id "ENST00000636329.1"; gene_type "transcribed_unitary_pseudogene"; gene_status "KNOWN"; gene_name "RP11-456N14.6"; transcript_type "transcribed_unitary_pseudogene"; transcript_status "KNOWN"; transcript_name "RP11-456N14.6-001"; level 2; tag "basic"; havana_gene "OTTHUMG00000191720.1"; havana_transcript "OTTHUMT00000489685.1";
chr3	63741827	63805093	-	gene_id "ENSG00000224479.6"; transcript_id "ENST00000430831.6"; gene_type "transcribed_unitary_pseudogene"; gene_status "KNOWN"; gene_name "AC136289.1"; transcript_type "transcribed_unitary_pseudogene"; transcript_status "KNOWN"; transcript_name "AC136289.1-005"; level 2; transcript_support_level "NA"; tag "basic"; havana_gene "OTTHUMG00000155878.3"; havana_transcript "OTTHUMT00000490360.1";
chr3	100185687	100211766	+	gene_id "ENSG00000235156.5"; transcript_id "ENST00000637814.1"; gene_type "transcribed_unitary_pseudogene"; gene_status "KNOWN"; gene_name "TMEM30C"; transcript_type "transcribed_unitary_pseudogene"; transcript_status "KNOWN"; transcript_name "TMEM30C-003"; level 2; tag "basic"; havana_gene "OTTHUMG00000159056.2"; havana_transcript "OTTHUMT00000489954.1";
chr3	112321140	112321443	+	gene_id "ENSG00000283669.1"; transcript_id "ENST00000637950.1"; gene_type "unitary_pseudogene"; gene_status "KNOWN"; gene_name "RP11-231E6.3"; transcript_type "unitary_pseudogene"; transcript_status "KNOWN"; transcript_name "RP11-231E6.3-001"; level 2; ont "PGO:0000006"; tag "basic"; havana_gene "OTTHUMG00000191816.1"; havana_transcript "OTTHUMT00000490435.1";
chr3	120357128	120367874	+	gene_id "ENSG00000240661.3"; transcript_id "ENST00000634410.1"; gene_type "transcribed_unitary_pseudogene"; gene_status "KNOWN"; gene_name "RP11-174O3.3"; transcript_type "transcribed_unitary_pseudogene"; transcript_status "KNOWN"; transcript_name "RP11-174O3.3-004"; level 2; transcript_support_level "NA"; tag "basic"; havana_gene "OTTHUMG00000159404.3"; havana_transcript "OTTHUMT00000488819.1";
chr3	130212823	130273186	+	gene_id "ENSG00000228252.8"; transcript_id "ENST00000504443.5"; gene_type "unitary_pseudogene"; gene_status "KNOWN"; gene_name "COL6A4P2"; transcript_type "unitary_pseudogene"; transcript_status "KNOWN"; transcript_name "COL6A4P2-001"; level 2; transcript_support_level "NA"; ont "PGO:0000006"; tag "basic"; havana_gene "OTTHUMG00000154984.6"; havana_transcript "OTTHUMT00000337888.2";
chr3	131361930	131363564	+	gene_id "ENSG00000246082.2"; transcript_id "ENST00000513809.1"; gene_type "transcribed_unitary_pseudogene"; gene_status "KNOWN"; gene_name "NUDT16P1"; transcript_type "transcribed_unitary_pseudogene"; transcript_status "KNOWN"; transcript_name "NUDT16P1-001"; level 2; transcript_support_level "NA"; tag "basic"; havana_gene "OTTHUMG00000159755.7"; havana_transcript "OTTHUMT00000356871.5";
chr3	141660536	141729405	+	gene_id "ENSG00000242104.4"; transcript_id "ENST00000637590.1"; gene_type "transcribed_unitary_pseudogene"; gene_status "KNOWN"; gene_name "RP11-340E6.1"; transcript_type "transcribed_unitary_pseudogene"; transcript_status "KNOWN"; transcript_name "RP11-340E6.1-002"; level 2; tag "basic"; havana_gene "OTTHUMG00000159357.4"; havana_transcript "OTTHUMT00000489451.1";
chr3	149229431	149276664	-	gene_id "ENSG00000240216.7"; transcript_id "ENST00000461341.2"; gene_type "transcribed_unitary_pseudogene"; gene_status "KNOWN"; gene_name "CPHL1P"; transcript_type "transcribed_unitary_pseudogene"; transcript_status "KNOWN"; transcript_name "CPHL1P-001"; level 2; transcript_support_level "NA"; tag "basic"; havana_gene "OTTHUMG00000159584.4"; havana_transcript "OTTHUMT00000398019.2";
chr3	156019646	156037647	+	gene_id "ENSG00000174930.4"; transcript_id "ENST00000449668.1"; gene_type "unitary_pseudogene"; gene_status "KNOWN"; gene_name "VN2R1P"; transcript_type "unitary_pseudogene"; transcript_status "KNOWN"; transcript_name "VN2R1P-001"; level 2; transcript_support_level "NA"; ont "PGO:0000006"; tag "basic"; havana_gene "OTTHUMG00000154694.1"; havana_transcript "OTTHUMT00000336608.1";
chr3	167896074	167920676	+	gene_id "ENSG00000244227.6"; transcript_id "ENST00000637727.1"; gene_type "transcribed_unitary_pseudogene"; gene_status "KNOWN"; gene_name "LINC01330"; transcript_type "transcribed_unitary_pseudogene"; transcript_status "KNOWN"; transcript_name "LINC01330-011"; level 2; tag "basic"; havana_gene "OTTHUMG00000158503.3"; havana_transcript "OTTHUMT00000489838.1";
chr3	168249941	168821335	+	gene_id "ENSG00000206120.11"; transcript_id "ENST00000431685.2"; gene_type "transcribed_unitary_pseudogene"; gene_status "KNOWN"; gene_name "EGFEM1P"; transcript_type "transcribed_unitary_pseudogene"; transcript_status "KNOWN"; transcript_name "EGFEM1P-001"; level 1; transcript_support_level "NA"; tag "pseudo_consens"; tag "basic"; havana_gene "OTTHUMG00000154721.3"; havana_transcript "OTTHUMT000…
chr3	195701618	195711643	+	gene_id "ENSG00000283426.1"; transcript_id "ENST00000637412.1"; gene_type "unitary_pseudogene"; gene_status "KNOWN"; gene_name "RP11-141C7.2"; transcript_type "unitary_pseudogene"; transcript_status "KNOWN"; transcript_name "RP11-141C7.2-001"; level 2; ont "PGO:0000006"; tag "basic"; havana_gene "OTTHUMG00000182568.1"; havana_transcript "OTTHUMT00000462461.1";
chr4	1115263	1153726	-	gene_id "ENSG00000215367.10"; transcript_id "ENST00000479478.5"; gene_type "transcribed_unitary_pseudogene"; gene_status "KNOWN"; gene_name "TMED11P"; transcript_type "transcribed_unitary_pseudogene"; transcript_status "KNOWN"; transcript_name "TMED11P-001"; level 2; transcript_support_level "NA"; tag "basic"; havana_gene "OTTHUMG00000154635.3"; havana_transcript "OTTHUMT00000336417.1";
chr4	69791872	69813888	-	gene_id "ENSG00000236959.1"; transcript_id "ENST00000458020.1"; gene_type "unitary_pseudogene"; gene_status "KNOWN"; gene_name "SULT1D1P"; transcript_type "unitary_pseudogene"; transcript_status "KNOWN"; transcript_name "SULT1D1P-001"; level 2; transcript_support_level "NA"; ont "PGO:0000006"; tag "basic"; havana_gene "OTTHUMG00000154682.1"; havana_transcript "OTTHUMT00000336548.1";
chr4	70069064	70071232	+	gene_id "ENSG00000234124.6"; transcript_id "ENST00000503813.5"; gene_type "transcribed_unitary_pseudogene"; gene_status "KNOWN"; gene_name "CSN1S2AP"; transcript_type "transcribed_unitary_pseudogene"; transcript_status "KNOWN"; transcript_name "CSN1S2AP-001"; level 2; transcript_support_level "NA"; tag "basic"; havana_gene "OTTHUMG00000160842.1"; havana_transcript "OTTHUMT00000362614.1";
chr4	122730548	122732193	-	gene_id "ENSG00000224786.1"; transcript_id "ENST00000432407.1"; gene_type "unitary_pseudogene"; gene_status "KNOWN"; gene_name "CETN4P"; transcript_type "unitary_pseudogene"; transcript_status "KNOWN"; transcript_name "CETN4P-001"; level 2; transcript_support_level "NA"; ont "PGO:0000006"; tag "basic"; havana_gene "OTTHUMG00000150126.1"; havana_transcript "OTTHUMT00000316448.1";
chr5	54808210	54872551	-	gene_id "ENSG00000232517.2"; transcript_id "ENST00000426589.2"; gene_type "unitary_pseudogene"; gene_status "KNOWN"; gene_name "AC112198.1"; transcript_type "unitary_pseudogene"; transcript_status "KNOWN"; transcript_name "AC112198.1-001"; level 2; transcript_support_level "NA"; ont "PGO:0000006"; tag "basic"; havana_gene "OTTHUMG00000154831.2"; havana_transcript "OTTHUMT00000337309.2";
chr5	64404512	64486615	-	gene_id "ENSG00000236068.2"; transcript_id "ENST00000438016.2"; gene_type "unitary_pseudogene"; gene_status "KNOWN"; gene_name "AC016561.1"; transcript_type "unitary_pseudogene"; transcript_status "KNOWN"; transcript_name "AC016561.1-001"; level 2; transcript_support_level "NA"; ont "PGO:0000006"; tag "basic"; havana_gene "OTTHUMG00000154702.2"; havana_transcript "OTTHUMT00000336648.2";
chr5	72733833	72734209	+	gene_id "ENSG00000223497.1"; transcript_id "ENST00000415539.1"; gene_type "unitary_pseudogene"; gene_status "KNOWN"; gene_name "AC063979.1"; transcript_type "unitary_pseudogene"; transcript_status "KNOWN"; transcript_name "AC063979.1-001"; level 2; transcript_support_level "NA"; ont "PGO:0000006"; tag "basic"; havana_gene "OTTHUMG00000154742.1"; havana_transcript "OTTHUMT00000336870.1";
chr5	103430533	103526618	-	gene_id "ENSG00000226926.7"; transcript_id "ENST00000412514.2"; gene_type "transcribed_unitary_pseudogene"; gene_status "KNOWN"; gene_name "PDZPH1P"; transcript_type "transcribed_unitary_pseudogene"; transcript_status "KNOWN"; transcript_name "PDZPH1P-001"; level 2; transcript_support_level "NA"; tag "basic"; havana_gene "OTTHUMG00000154669.3"; havana_transcript "OTTHUMT00000336526.2";
chr5	135936595	135941671	+	gene_id "ENSG00000164616.15"; transcript_id "ENST00000297158.10"; gene_type "transcribed_unitary_pseudogene"; gene_status "KNOWN"; gene_name "FBXL21"; transcript_type "transcribed_unitary_pseudogene"; transcript_status "KNOWN"; transcript_name "FBXL21-001"; level 2; transcript_support_level "NA"; tag "non_canonical_TEC"; tag "basic"; havana_gene "OTTHUMG00000155971.4"; havana_transcript "OTTHUMT0…
chr5	140569962	140594570	-	gene_id "ENSG00000283602.1"; transcript_id "ENST00000638148.1"; gene_type "transcribed_unitary_pseudogene"; gene_status "KNOWN"; gene_name "AC011380.8"; transcript_type "transcribed_unitary_pseudogene"; transcript_status "KNOWN"; transcript_name "AC011380.8-001"; level 2; tag "basic"; havana_gene "OTTHUMG00000191771.1"; havana_transcript "OTTHUMT00000489148.1";
chr5	141426286	141429158	+	gene_id "ENSG00000248449.2"; transcript_id "ENST00000507007.2"; gene_type "transcribed_unitary_pseudogene"; gene_status "KNOWN"; gene_name "PCDHGB8P"; transcript_type "transcribed_unitary_pseudogene"; transcript_status "KNOWN"; transcript_name "PCDHGB8P-001"; level 2; transcript_support_level "NA"; tag "basic"; havana_gene "OTTHUMG00000154974.2"; havana_transcript "OTTHUMT00000337864.2";
chr5	148362777	148372152	+	gene_id "ENSG00000283653.1"; transcript_id "ENST00000636510.1"; gene_type "unitary_pseudogene"; gene_status "KNOWN"; gene_name "RP11-373N22.4"; transcript_type "unitary_pseudogene"; transcript_status "KNOWN"; transcript_name "RP11-373N22.4-001"; level 2; ont "PGO:0000006"; tag "not_organism_supported"; tag "RNA_Seq_supported_only"; tag "basic"; havana_gene "OTTHUMG00000191783.1"; havana_transcrip…
chr6	2910613	2912113	-	gene_id "ENSG00000232999.1"; transcript_id "ENST00000454998.1"; gene_type "unitary_pseudogene"; gene_status "KNOWN"; gene_name "RP1-90J20.10"; transcript_type "unitary_pseudogene"; transcript_status "KNOWN"; transcript_name "RP1-90J20.10-001"; level 2; transcript_support_level "NA"; ont "PGO:0000006"; tag "basic"; havana_gene "OTTHUMG00000155040.1"; havana_transcript "OTTHUMT00000338207.1";
chr6	25081862	25138081	-	gene_id "ENSG00000168405.14"; transcript_id "ENST00000377993.6"; gene_type "unitary_pseudogene"; gene_status "KNOWN"; gene_name "CMAHP"; transcript_type "unitary_pseudogene"; transcript_status "KNOWN"; transcript_name "CMAHP-001"; level 2; transcript_support_level "NA"; ont "PGO:0000006"; tag "basic"; havana_gene "OTTHUMG00000016099.4"; havana_transcript "OTTHUMT00000043291.2";
chr6	27033435	27034310	-	gene_id "ENSG00000220581.1"; transcript_id "ENST00000403778.1"; gene_type "unitary_pseudogene"; gene_status "KNOWN"; gene_name "VN1R12P"; transcript_type "unitary_pseudogene"; transcript_status "KNOWN"; transcript_name "VN1R12P-001"; level 2; transcript_support_level "NA"; ont "PGO:0000006"; tag "basic"; havana_gene "OTTHUMG00000014465.1"; havana_transcript "OTTHUMT00000040132.1";
chr6	27083280	27084147	+	gene_id "ENSG00000219770.1"; transcript_id "ENST00000407795.1"; gene_type "unitary_pseudogene"; gene_status "KNOWN"; gene_name "VN1R11P"; transcript_type "unitary_pseudogene"; transcript_status "KNOWN"; transcript_name "VN1R11P-001"; level 2; transcript_support_level "NA"; ont "PGO:0000006"; tag "basic"; havana_gene "OTTHUMG00000014472.1"; havana_transcript "OTTHUMT00000040140.1";
chr6	30056965	30058612	-	gene_id "ENSG00000204623.9"; transcript_id "ENST00000637794.1"; gene_type "transcribed_unitary_pseudogene"; gene_status "KNOWN"; gene_name "ZNRD1ASP"; transcript_type "transcribed_unitary_pseudogene"; transcript_status "KNOWN"; transcript_name "ZNRD1ASP-012"; level 2; tag "basic"; havana_gene "OTTHUMG00000191729.2"; havana_transcript "OTTHUMT00000490423.1";
chr6	33583699	33589026	+	gene_id "ENSG00000204188.7"; transcript_id "ENST00000613113.4"; gene_type "transcribed_unitary_pseudogene"; gene_status "KNOWN"; gene_name "GGNBP1"; transcript_type "transcribed_unitary_pseudogene"; transcript_status "KNOWN"; transcript_name "GGNBP1-001"; level 2; transcript_support_level "NA"; tag "basic"; havana_gene "OTTHUMG00000187092.3"; havana_transcript "OTTHUMT00000474404.3";
chr6	49565924	49580166	-	gene_id "ENSG00000216998.1"; transcript_id "ENST00000407830.1"; gene_type "unitary_pseudogene"; gene_status "KNOWN"; gene_name "CYP2AC1P"; transcript_type "unitary_pseudogene"; transcript_status "KNOWN"; transcript_name "CYP2AC1P-001"; level 2; transcript_support_level "NA"; ont "PGO:0000006"; tag "mRNA_start_NF"; tag "basic"; havana_gene "OTTHUMG00000014821.1"; havana_transcript "OTTHUMT00000040…
chr6	109165833	109355046	+	gene_id "ENSG00000203799.11"; transcript_id "ENST00000368966.9"; gene_type "unitary_pseudogene"; gene_status "KNOWN"; gene_name "CCDC162P"; transcript_type "unitary_pseudogene"; transcript_status "KNOWN"; transcript_name "CCDC162P-001"; level 2; transcript_support_level "NA"; ont "PGO:0000006"; tag "mRNA_end_NF"; tag "inferred_transcript_model"; tag "basic"; havana_gene "OTTHUMG00000015342.6"; ha…
chr6	117633706	117645087	+	gene_id "ENSG00000218233.1"; transcript_id "ENST00000404786.1"; gene_type "unitary_pseudogene"; gene_status "KNOWN"; gene_name "NEPNP"; transcript_type "unitary_pseudogene"; transcript_status "KNOWN"; transcript_name "NEPNP-001"; level 2; transcript_support_level "NA"; ont "PGO:0000006"; tag "basic"; havana_gene "OTTHUMG00000015456.1"; havana_transcript "OTTHUMT00000041986.1";
chr6	132559024	132559265	+	gene_id "ENSG00000235998.1"; transcript_id "ENST00000436141.1"; gene_type "unitary_pseudogene"; gene_status "KNOWN"; gene_name "TAAR7P"; transcript_type "unitary_pseudogene"; transcript_status "KNOWN"; transcript_name "TAAR7P-001"; level 2; transcript_support_level "NA"; ont "PGO:0000006"; tag "basic"; havana_gene "OTTHUMG00000154716.1"; havana_transcript "OTTHUMT00000336727.1";
chr6	132594398	132595436	-	gene_id "ENSG00000237449.1"; transcript_id "ENST00000454843.1"; gene_type "unitary_pseudogene"; gene_status "KNOWN"; gene_name "TAAR4P"; transcript_type "unitary_pseudogene"; transcript_status "KNOWN"; transcript_name "TAAR4P-001"; level 2; transcript_support_level "NA"; ont "PGO:0000006"; tag "basic"; havana_gene "OTTHUMG00000015582.1"; havana_transcript "OTTHUMT00000042258.1";
chr6	132608252	132609276	-	gene_id "ENSG00000179073.6"; transcript_id "ENST00000481759.1"; gene_type "unitary_pseudogene"; gene_status "KNOWN"; gene_name "TAAR3"; transcript_type "unitary_pseudogene"; transcript_status "KNOWN"; transcript_name "TAAR3-001"; level 2; transcript_support_level "NA"; ont "PGO:0000006"; tag "basic"; havana_gene "OTTHUMG00000015584.3"; havana_transcript "OTTHUMT00000042260.3";
chr7	2383698	2388652	+	gene_id "ENSG00000230914.3"; transcript_id "ENST00000636359.1"; gene_type "unitary_pseudogene"; gene_status "KNOWN"; gene_name "AC004840.8"; transcript_type "unitary_pseudogene"; transcript_status "KNOWN"; transcript_name "AC004840.8-002"; level 2; ont "PGO:0000006"; tag "basic"; havana_gene "OTTHUMG00000151516.2"; havana_transcript "OTTHUMT00000489839.1";
chr7	37796058	37796888	+	gene_id "ENSG00000283444.1"; transcript_id "ENST00000636634.1"; gene_type "unitary_pseudogene"; gene_status "KNOWN"; gene_name "RP11-605P22.1"; transcript_type "unitary_pseudogene"; transcript_status "KNOWN"; transcript_name "RP11-605P22.1-001"; level 2; ont "PGO:0000006"; tag "basic"; havana_gene "OTTHUMG00000191699.1"; havana_transcript "OTTHUMT00000489509.1";
chr7	57422830	57423725	-	gene_id "ENSG00000227182.1"; transcript_id "ENST00000452517.1"; gene_type "unitary_pseudogene"; gene_status "KNOWN"; gene_name "VN1R28P"; transcript_type "unitary_pseudogene"; transcript_status "KNOWN"; transcript_name "VN1R28P-001"; level 2; transcript_support_level "NA"; ont "PGO:0000006"; tag "basic"; havana_gene "OTTHUMG00000154495.1"; havana_transcript "OTTHUMT00000335501.1";
chr7	63377329	63378233	+	gene_id "ENSG00000230361.1"; transcript_id "ENST00000452234.1"; gene_type "unitary_pseudogene"; gene_status "KNOWN"; gene_name "VN1R32P"; transcript_type "unitary_pseudogene"; transcript_status "KNOWN"; transcript_name "VN1R32P-001"; level 2; transcript_support_level "NA"; ont "PGO:0000006"; tag "basic"; havana_gene "OTTHUMG00000154490.1"; havana_transcript "OTTHUMT00000335488.1";
chr7	63401385	63402271	-	gene_id "ENSG00000227426.1"; transcript_id "ENST00000411800.1"; gene_type "unitary_pseudogene"; gene_status "KNOWN"; gene_name "VN1R33P"; transcript_type "unitary_pseudogene"; transcript_status "KNOWN"; transcript_name "VN1R33P-001"; level 2; transcript_support_level "NA"; ont "PGO:0000006"; tag "basic"; havana_gene "OTTHUMG00000154474.1"; havana_transcript "OTTHUMT00000335376.1";
chr7	63934449	63935331	-	gene_id "ENSG00000233173.1"; transcript_id "ENST00000447387.1"; gene_type "unitary_pseudogene"; gene_status "KNOWN"; gene_name "VN1R34P"; transcript_type "unitary_pseudogene"; transcript_status "KNOWN"; transcript_name "VN1R34P-001"; level 2; transcript_support_level "NA"; ont "PGO:0000006"; tag "basic"; havana_gene "OTTHUMG00000154486.1"; havana_transcript "OTTHUMT00000335469.1";
chr7	64180006	64180892	-	gene_id "ENSG00000235227.1"; transcript_id "ENST00000450265.1"; gene_type "unitary_pseudogene"; gene_status "KNOWN"; gene_name "VN1R38P"; transcript_type "unitary_pseudogene"; transcript_status "KNOWN"; transcript_name "VN1R38P-001"; level 2; transcript_support_level "NA"; ont "PGO:0000006"; tag "basic"; havana_gene "OTTHUMG00000154469.1"; havana_transcript "OTTHUMT00000335364.1";
chr7	64443802	64444742	-	gene_id "ENSG00000223845.1"; transcript_id "ENST00000455196.1"; gene_type "unitary_pseudogene"; gene_status "KNOWN"; gene_name "VN1R40P"; transcript_type "unitary_pseudogene"; transcript_status "KNOWN"; transcript_name "VN1R40P-001"; level 2; transcript_support_level "NA"; ont "PGO:0000006"; tag "basic"; havana_gene "OTTHUMG00000154491.1"; havana_transcript "OTTHUMT00000335489.1";
chr7	81489472	81608710	-	gene_id "ENSG00000233491.7"; transcript_id "ENST00000636004.1"; gene_type "transcribed_unitary_pseudogene"; gene_status "KNOWN"; gene_name "AC010091.1"; transcript_type "transcribed_unitary_pseudogene"; transcript_status "KNOWN"; transcript_name "AC010091.1-003"; level 2; tag "basic"; havana_gene "OTTHUMG00000155403.6"; havana_transcript "OTTHUMT00000489886.1";
chr7	92412976	92439562	-	gene_id "ENSG00000230927.2"; transcript_id "ENST00000418074.1"; gene_type "unitary_pseudogene"; gene_status "KNOWN"; gene_name "TMBIM7P"; transcript_type "unitary_pseudogene"; transcript_status "KNOWN"; transcript_name "TMBIM7P-001"; level 2; transcript_support_level "NA"; ont "PGO:0000006"; tag "basic"; havana_gene "OTTHUMG00000155903.1"; havana_transcript "OTTHUMT00000342210.1";
chr7	99238794	99311130	+	gene_id "ENSG00000002079.12"; transcript_id "ENST00000439784.5"; gene_type "unitary_pseudogene"; gene_status "KNOWN"; gene_name "MYH16"; transcript_type "unitary_pseudogene"; transcript_status "KNOWN"; transcript_name "MYH16-001"; level 1; transcript_support_level "NA"; ont "PGO:0000006"; tag "pseudo_consens"; tag "basic"; havana_gene "OTTHUMG00000154426.2"; havana_transcript "OTTHUMT00000335176.…
chr7	123814139	123829252	+	gene_id "ENSG00000228211.2"; transcript_id "ENST00000417674.1"; gene_type "unitary_pseudogene"; gene_status "KNOWN"; gene_name "HYALP1"; transcript_type "unitary_pseudogene"; transcript_status "KNOWN"; transcript_name "HYALP1-001"; level 2; transcript_support_level "NA"; ont "PGO:0000006"; tag "basic"; havana_gene "OTTHUMG00000154764.1"; havana_transcript "OTTHUMT00000336973.1";
chr7	142265833	142271301	-	gene_id "ENSG00000186163.9"; transcript_id "ENST00000448860.5"; gene_type "transcribed_unitary_pseudogene"; gene_status "KNOWN"; gene_name "TRY2P"; transcript_type "transcribed_unitary_pseudogene"; transcript_status "KNOWN"; transcript_name "TRY2P-001"; level 2; transcript_support_level "NA"; tag "basic"; havana_gene "OTTHUMG00000154634.5"; havana_transcript "OTTHUMT00000336413.4";
chr7	143437034	143437973	+	gene_id "ENSG00000234066.1"; transcript_id "ENST00000433466.1"; gene_type "unitary_pseudogene"; gene_status "KNOWN"; gene_name "TAS2R62P"; transcript_type "unitary_pseudogene"; transcript_status "KNOWN"; transcript_name "TAS2R62P-001"; level 2; transcript_support_level "NA"; ont "PGO:0000006"; tag "basic"; havana_gene "OTTHUMG00000154892.1"; havana_transcript "OTTHUMT00000337542.1";
chr7	143488489	143489402	-	gene_id "ENSG00000236853.1"; transcript_id "ENST00000441404.1"; gene_type "unitary_pseudogene"; gene_status "KNOWN"; gene_name "OR2R1P"; transcript_type "unitary_pseudogene"; transcript_status "KNOWN"; transcript_name "OR2R1P-001"; level 2; transcript_support_level "NA"; ont "PGO:0000006"; tag "basic"; havana_gene "OTTHUMG00000154318.1"; havana_transcript "OTTHUMT00000334825.1";
chr8	11356120	11364803	+	gene_id "ENSG00000154316.15"; transcript_id "ENST00000531764.5"; gene_type "transcribed_unitary_pseudogene"; gene_status "KNOWN"; gene_name "TDH"; transcript_type "transcribed_unitary_pseudogene"; transcript_status "KNOWN"; transcript_name "TDH-001"; level 2; transcript_support_level "NA"; tag "basic"; havana_gene "OTTHUMG00000165365.5"; havana_transcript "OTTHUMT00000383643.3";
chr8	17469518	17471618	+	gene_id "ENSG00000214607.2"; transcript_id "ENST00000398655.2"; gene_type "unitary_pseudogene"; gene_status "KNOWN"; gene_name "ADAM24P"; transcript_type "unitary_pseudogene"; transcript_status "KNOWN"; transcript_name "ADAM24P-001"; level 1; transcript_support_level "NA"; ont "PGO:0000006"; tag "pseudo_consens"; tag "basic"; havana_gene "OTTHUMG00000154893.2"; havana_transcript "OTTHUMT000003375…
chr8	27560274	27589073	+	gene_id "ENSG00000234770.1"; transcript_id "ENST00000454030.1"; gene_type "unitary_pseudogene"; gene_status "KNOWN"; gene_name "GULOP"; transcript_type "unitary_pseudogene"; transcript_status "KNOWN"; transcript_name "GULOP-001"; level 2; transcript_support_level "NA"; ont "PGO:0000006"; tag "basic"; havana_gene "OTTHUMG00000154895.1"; havana_transcript "OTTHUMT00000337557.1";
chr8	39314591	39417378	+	gene_id "ENSG00000196115.13"; transcript_id "ENST00000399789.6"; gene_type "transcribed_unitary_pseudogene"; gene_status "KNOWN"; gene_name "ADAM5"; transcript_type "transcribed_unitary_pseudogene"; transcript_status "KNOWN"; transcript_name "ADAM5-001"; level 2; transcript_support_level "NA"; tag "basic"; havana_gene "OTTHUMG00000154982.4"; havana_transcript "OTTHUMT00000337877.2";
chr8	39455339	39522810	-	gene_id "ENSG00000197475.11"; transcript_id "ENST00000461344.5"; gene_type "transcribed_unitary_pseudogene"; gene_status "KNOWN"; gene_name "ADAM3A"; transcript_type "transcribed_unitary_pseudogene"; transcript_status "KNOWN"; transcript_name "ADAM3A-001"; level 2; transcript_support_level "NA"; tag "basic"; havana_gene "OTTHUMG00000154991.2"; havana_transcript "OTTHUMT00000337949.1";
chr8	56373064	56395365	-	gene_id "ENSG00000253542.7"; transcript_id "ENST00000524136.6"; gene_type "transcribed_unitary_pseudogene"; gene_status "KNOWN"; gene_name "SDR16C6P"; transcript_type "transcribed_unitary_pseudogene"; transcript_status "KNOWN"; transcript_name "SDR16C6P-002"; level 2; transcript_support_level "NA"; tag "basic"; havana_gene "OTTHUMG00000164408.4"; havana_transcript "OTTHUMT00000380714.2";
chr8	142567260	142577881	-	gene_id "ENSG00000232722.2"; transcript_id "ENST00000431302.2"; gene_type "unitary_pseudogene"; gene_status "KNOWN"; gene_name "MROH4P"; transcript_type "unitary_pseudogene"; transcript_status "KNOWN"; transcript_name "MROH4P-001"; level 2; transcript_support_level "NA"; ont "PGO:0000006"; tag "basic"; havana_gene "OTTHUMG00000154595.2"; havana_transcript "OTTHUMT00000336246.2";
chr8	144141214	144143664	-	gene_id "ENSG00000227473.1"; transcript_id "ENST00000423978.1"; gene_type "unitary_pseudogene"; gene_status "KNOWN"; gene_name "TSSK5P"; transcript_type "unitary_pseudogene"; transcript_status "KNOWN"; transcript_name "TSSK5P-001"; level 2; transcript_support_level "NA"; ont "PGO:0000006"; tag "basic"; havana_gene "OTTHUMG00000154993.1"; havana_transcript "OTTHUMT00000337976.1";
chr8	144976190	144999723	-	gene_id "ENSG00000196922.10"; transcript_id "ENST00000592792.1"; gene_type "transcribed_unitary_pseudogene"; gene_status "KNOWN"; gene_name "ZNF252P"; transcript_type "transcribed_unitary_pseudogene"; transcript_status "KNOWN"; transcript_name "ZNF252P-002"; level 1; transcript_support_level "NA"; tag "pseudo_consens"; tag "basic"; havana_gene "OTTHUMG00000165201.6"; havana_transcript "OTTHUMT000…
chr9	35859062	35859983	-	gene_id "ENSG00000236083.1"; transcript_id "ENST00000417104.1"; gene_type "unitary_pseudogene"; gene_status "KNOWN"; gene_name "OR13E1P"; transcript_type "unitary_pseudogene"; transcript_status "KNOWN"; transcript_name "OR13E1P-001"; level 2; transcript_support_level "NA"; ont "PGO:0000006"; tag "basic"; havana_gene "OTTHUMG00000019877.1"; havana_transcript "OTTHUMT00000052374.1";
chr9	39016969	39039594	+	gene_id "ENSG00000234680.1"; transcript_id "ENST00000422626.1"; gene_type "unitary_pseudogene"; gene_status "KNOWN"; gene_name "VN2R3P"; transcript_type "unitary_pseudogene"; transcript_status "KNOWN"; transcript_name "VN2R3P-001"; level 2; transcript_support_level "NA"; ont "PGO:0000006"; tag "basic"; havana_gene "OTTHUMG00000152821.1"; havana_transcript "OTTHUMT00000328123.1";
chr9	97276566	97295759	+	gene_id "ENSG00000254633.1"; transcript_id "ENST00000531758.1"; gene_type "unitary_pseudogene"; gene_status "KNOWN"; gene_name "RP11-23J9.7"; transcript_type "unitary_pseudogene"; transcript_status "KNOWN"; transcript_name "RP11-23J9.7-001"; level 2; transcript_support_level "NA"; ont "PGO:0000006"; tag "basic"; havana_gene "OTTHUMG00000167000.1"; havana_transcript "OTTHUMT00000392365.1";
chr9	101334084	101339347	-	gene_id "ENSG00000227411.1"; transcript_id "ENST00000412284.1"; gene_type "unitary_pseudogene"; gene_status "KNOWN"; gene_name "BAATP1"; transcript_type "unitary_pseudogene"; transcript_status "KNOWN"; transcript_name "BAATP1-001"; level 2; transcript_support_level "NA"; ont "PGO:0000006"; tag "basic"; havana_gene "OTTHUMG00000020374.1"; havana_transcript "OTTHUMT00000053430.1";
chr9	104275298	104277399	+	gene_id "ENSG00000242111.1"; transcript_id "ENST00000467693.1"; gene_type "unitary_pseudogene"; gene_status "KNOWN"; gene_name "TOPORSLP1"; transcript_type "unitary_pseudogene"; transcript_status "KNOWN"; transcript_name "TOPORSLP1-001"; level 2; transcript_support_level "NA"; ont "PGO:0000006"; tag "basic"; havana_gene "OTTHUMG00000020402.2"; havana_transcript "OTTHUMT00000053473.2";
chr9	112959134	112962261	-	gene_id "ENSG00000237906.1"; transcript_id "ENST00000438111.1"; gene_type "transcribed_unitary_pseudogene"; gene_status "KNOWN"; gene_name "MUPP"; transcript_type "transcribed_unitary_pseudogene"; transcript_status "KNOWN"; transcript_name "MUPP-001"; level 2; transcript_support_level "NA"; tag "basic"; havana_gene "OTTHUMG00000020511.1"; havana_transcript "OTTHUMT00000053699.1";
chr9	121446911	121467922	-	gene_id "ENSG00000204136.10"; transcript_id "ENST00000488429.5"; gene_type "transcribed_unitary_pseudogene"; gene_status "KNOWN"; gene_name "GGTA1P"; transcript_type "transcribed_unitary_pseudogene"; transcript_status "KNOWN"; transcript_name "GGTA1P-001"; level 2; transcript_support_level "NA"; tag "basic"; havana_gene "OTTHUMG00000020592.4"; havana_transcript "OTTHUMT00000053892.1";
chr10	26664336	26697295	-	gene_id "ENSG00000227932.2"; transcript_id "ENST00000636744.1"; gene_type "unitary_pseudogene"; gene_status "KNOWN"; gene_name "RP13-16H11.9"; transcript_type "unitary_pseudogene"; transcript_status "KNOWN"; transcript_name "RP13-16H11.9-001"; level 2; ont "PGO:0000006"; tag "basic"; havana_gene "OTTHUMG00000017843.2"; havana_transcript "OTTHUMT00000489969.1";
chr10	45258185	45259123	+	gene_id "ENSG00000224402.1"; transcript_id "ENST00000436165.1"; gene_type "unitary_pseudogene"; gene_status "KNOWN"; gene_name "OR6D1P"; transcript_type "unitary_pseudogene"; transcript_status "KNOWN"; transcript_name "OR6D1P-001"; level 2; transcript_support_level "NA"; ont "PGO:0000006"; tag "basic"; havana_gene "OTTHUMG00000018079.1"; havana_transcript "OTTHUMT00000047778.1";
chr10	79920327	79923032	+	gene_id "ENSG00000242600.7"; transcript_id "ENST00000497731.2"; gene_type "unitary_pseudogene"; gene_status "KNOWN"; gene_name "MBL1P"; transcript_type "unitary_pseudogene"; transcript_status "KNOWN"; transcript_name "MBL1P-003"; level 2; transcript_support_level "NA"; ont "PGO:0000006"; tag "basic"; havana_gene "OTTHUMG00000018595.3"; havana_transcript "OTTHUMT00000334059.2";
chr10	100105754	100140151	-	gene_id "ENSG00000283232.1"; transcript_id "ENST00000636357.1"; gene_type "unitary_pseudogene"; gene_status "KNOWN"; gene_name "Cyp2c44"; transcript_type "unitary_pseudogene"; transcript_status "KNOWN"; transcript_name "Cyp2c44-001"; level 2; ont "PGO:0000006"; tag "basic"; havana_gene "OTTHUMG00000191789.1"; havana_transcript "OTTHUMT00000490069.1";
chr10	112308181	112356574	-	gene_id "ENSG00000243316.6"; transcript_id "ENST00000479705.5"; gene_type "unitary_pseudogene"; gene_status "KNOWN"; gene_name "GUCY2GP"; transcript_type "unitary_pseudogene"; transcript_status "KNOWN"; transcript_name "GUCY2GP-001"; level 2; transcript_support_level "NA"; ont "PGO:0000006"; tag "basic"; havana_gene "OTTHUMG00000019058.4"; havana_transcript "OTTHUMT00000050384.2";
chr10	121948188	121951622	+	gene_id "ENSG00000226864.2"; transcript_id "ENST00000636460.1"; gene_type "transcribed_unitary_pseudogene"; gene_status "KNOWN"; gene_name "ATE1-AS1"; transcript_type "transcribed_unitary_pseudogene"; transcript_status "KNOWN"; transcript_name "ATE1-AS1-002"; level 2; tag "not_organism_supported"; tag "basic"; tag "readthrough_transcript"; havana_gene "OTTHUMG00000019179.2"; havana_transcript "OT…
chr10	133453998	133457592	+	gene_id "ENSG00000214279.12"; transcript_id "ENST00000438496.6"; gene_type "transcribed_unitary_pseudogene"; gene_status "KNOWN"; gene_name "SCART1"; transcript_type "transcribed_unitary_pseudogene"; transcript_status "KNOWN"; transcript_name "SCART1-002"; level 1; transcript_support_level "NA"; tag "pseudo_consens"; tag "basic"; havana_gene "OTTHUMG00000019326.4"; havana_transcript "OTTHUMT00000…
chr11	4146282	4147295	-	gene_id "ENSG00000231548.1"; transcript_id "ENST00000418718.1"; gene_type "unitary_pseudogene"; gene_status "KNOWN"; gene_name "OR55B1P"; transcript_type "unitary_pseudogene"; transcript_status "KNOWN"; transcript_name "OR55B1P-001"; level 2; transcript_support_level "NA"; ont "PGO:0000006"; tag "basic"; havana_gene "OTTHUMG00000154224.1"; havana_transcript "OTTHUMT00000334451.1";
chr11	4378282	4379209	+	gene_id "ENSG00000175800.5"; transcript_id "ENST00000314715.3"; gene_type "unitary_pseudogene"; gene_status "KNOWN"; gene_name "OR52B3P"; transcript_type "unitary_pseudogene"; transcript_status "KNOWN"; transcript_name "OR52B3P-001"; level 2; transcript_support_level "NA"; ont "PGO:0000006"; tag "basic"; havana_gene "OTTHUMG00000154223.1"; havana_transcript "OTTHUMT00000334450.1";
chr11	4418060	4419011	+	gene_id "ENSG00000237272.2"; transcript_id "ENST00000435309.2"; gene_type "unitary_pseudogene"; gene_status "KNOWN"; gene_name "OR51R1P"; transcript_type "unitary_pseudogene"; transcript_status "KNOWN"; transcript_name "OR51R1P-001"; level 2; transcript_support_level "NA"; ont "PGO:0000006"; tag "basic"; havana_gene "OTTHUMG00000154338.2"; havana_transcript "OTTHUMT00000334878.2";
chr11	4431323	4432277	-	gene_id "ENSG00000171999.7"; transcript_id "ENST00000527287.1"; gene_type "unitary_pseudogene"; gene_status "KNOWN"; gene_name "OR52P2P"; transcript_type "unitary_pseudogene"; transcript_status "KNOWN"; transcript_name "OR52P2P-001"; level 2; transcript_support_level "NA"; ont "PGO:0000006"; tag "basic"; havana_gene "OTTHUMG00000165702.1"; havana_transcript "OTTHUMT00000385843.1";
chr11	4660853	4661763	-	gene_id "ENSG00000180723.6"; transcript_id "ENST00000422578.2"; gene_type "unitary_pseudogene"; gene_status "KNOWN"; gene_name "OR51A9P"; transcript_type "unitary_pseudogene"; transcript_status "KNOWN"; transcript_name "OR51A9P-001"; level 2; transcript_support_level "NA"; ont "PGO:0000006"; tag "basic"; havana_gene "OTTHUMG00000154340.2"; havana_transcript "OTTHUMT00000334883.2";
chr11	5170351	5171296	-	gene_id "ENSG00000176752.6"; transcript_id "ENST00000511110.1"; gene_type "unitary_pseudogene"; gene_status "KNOWN"; gene_name "OR51A1P"; transcript_type "unitary_pseudogene"; transcript_status "KNOWN"; transcript_name "OR51A1P-001"; level 2; transcript_support_level "NA"; ont "PGO:0000006"; tag "basic"; havana_gene "OTTHUMG00000066604.1"; havana_transcript "OTTHUMT00000142811.1";
chr11	5430653	5431602	-	gene_id "ENSG00000248424.1"; transcript_id "ENST00000510214.1"; gene_type "unitary_pseudogene"; gene_status "KNOWN"; gene_name "OR51K1P"; transcript_type "unitary_pseudogene"; transcript_status "KNOWN"; transcript_name "OR51K1P-001"; level 2; transcript_support_level "NA"; ont "PGO:0000006"; tag "basic"; havana_gene "OTTHUMG00000066890.1"; havana_transcript "OTTHUMT00000143353.1";
chr11	5468486	5469422	-	gene_id "ENSG00000230484.2"; transcript_id "ENST00000307165.4"; gene_type "unitary_pseudogene"; gene_status "KNOWN"; gene_name "OR51A10P"; transcript_type "unitary_pseudogene"; transcript_status "KNOWN"; transcript_name "OR51A10P-001"; level 2; transcript_support_level "NA"; ont "PGO:0000006"; tag "basic"; havana_gene "OTTHUMG00000066900.1"; havana_transcript "OTTHUMT00000143383.1";
chr11	5551662	5552563	-	gene_id "ENSG00000248553.1"; transcript_id "ENST00000514607.1"; gene_type "unitary_pseudogene"; gene_status "KNOWN"; gene_name "OR52H2P"; transcript_type "unitary_pseudogene"; transcript_status "KNOWN"; transcript_name "OR52H2P-001"; level 2; transcript_support_level "NA"; ont "PGO:0000006"; tag "basic"; havana_gene "OTTHUMG00000066894.1"; havana_transcript "OTTHUMT00000143371.1";
chr11	5719290	5720212	+	gene_id "ENSG00000232381.1"; transcript_id "ENST00000439752.1"; gene_type "unitary_pseudogene"; gene_status "KNOWN"; gene_name "OR52U1P"; transcript_type "unitary_pseudogene"; transcript_status "KNOWN"; transcript_name "OR52U1P-001"; level 2; transcript_support_level "NA"; ont "PGO:0000006"; tag "basic"; havana_gene "OTTHUMG00000066907.1"; havana_transcript "OTTHUMT00000143398.1";
chr11	5726502	5727464	+	gene_id "ENSG00000181109.3"; transcript_id "ENST00000438474.1"; gene_type "unitary_pseudogene"; gene_status "KNOWN"; gene_name "OR52P1P"; transcript_type "unitary_pseudogene"; transcript_status "KNOWN"; transcript_name "OR52P1P-001"; level 2; transcript_support_level "NA"; ont "PGO:0000006"; tag "basic"; havana_gene "OTTHUMG00000066888.1"; havana_transcript "OTTHUMT00000143351.1";
chr11	5800364	5801297	+	gene_id "ENSG00000236965.4"; transcript_id "ENST00000413417.1"; gene_type "unitary_pseudogene"; gene_status "KNOWN"; gene_name "OR52N3P"; transcript_type "unitary_pseudogene"; transcript_status "KNOWN"; transcript_name "OR52N3P-001"; level 2; transcript_support_level "NA"; ont "PGO:0000006"; tag "basic"; havana_gene "OTTHUMG00000154349.1"; havana_transcript "OTTHUMT00000334917.1";
chr11	6066873	6067786	-	gene_id "ENSG00000234895.1"; transcript_id "ENST00000446117.1"; gene_type "unitary_pseudogene"; gene_status "KNOWN"; gene_name "OR52X1P"; transcript_type "unitary_pseudogene"; transcript_status "KNOWN"; transcript_name "OR52X1P-001"; level 2; transcript_support_level "NA"; ont "PGO:0000006"; tag "basic"; havana_gene "OTTHUMG00000154352.1"; havana_transcript "OTTHUMT00000334920.1";
chr11	32112049	32254395	-	gene_id "ENSG00000227160.3"; transcript_id "ENST00000419556.2"; gene_type "transcribed_unitary_pseudogene"; gene_status "KNOWN"; gene_name "THEM7P"; transcript_type "transcribed_unitary_pseudogene"; transcript_status "KNOWN"; transcript_name "THEM7P-001"; level 2; transcript_support_level "NA"; tag "basic"; havana_gene "OTTHUMG00000154120.3"; havana_transcript "OTTHUMT00000333968.2";
chr11	58040708	58041660	-	gene_id "ENSG00000236541.1"; transcript_id "ENST00000431428.1"; gene_type "unitary_pseudogene"; gene_status "KNOWN"; gene_name "VN2R9P"; transcript_type "unitary_pseudogene"; transcript_status "KNOWN"; transcript_name "VN2R9P-001"; level 2; transcript_support_level "NA"; ont "PGO:0000006"; tag "basic"; havana_gene "OTTHUMG00000154508.1"; havana_transcript "OTTHUMT00000335563.1";
chr11	59938455	59995845	+	gene_id "ENSG00000214788.2"; transcript_id "ENST00000398992.2"; gene_type "unitary_pseudogene"; gene_status "KNOWN"; gene_name "OOSP1"; transcript_type "unitary_pseudogene"; transcript_status "KNOWN"; transcript_name "OOSP1-001"; level 2; transcript_support_level "NA"; ont "PGO:0000006"; tag "basic"; havana_gene "OTTHUMG00000187492.1"; havana_transcript "OTTHUMT00000475078.1";
chr11	65213873	65242086	+	gene_id "ENSG00000197847.12"; transcript_id "ENST00000530038.5"; gene_type "transcribed_unitary_pseudogene"; gene_status "KNOWN"; gene_name "SLC22A20"; transcript_type "transcribed_unitary_pseudogene"; transcript_status "KNOWN"; transcript_name "SLC22A20-005"; level 2; transcript_support_level "NA"; tag "basic"; havana_gene "OTTHUMG00000165615.1"; havana_transcript "OTTHUMT00000385338.1";
chr11	67612837	67616257	-	gene_id "ENSG00000231793.4"; transcript_id "ENST00000514950.1"; gene_type "unitary_pseudogene"; gene_status "KNOWN"; gene_name "DOC2GP"; transcript_type "unitary_pseudogene"; transcript_status "KNOWN"; transcript_name "DOC2GP-001"; level 2; transcript_support_level "NA"; ont "PGO:0000006"; tag "basic"; havana_gene "OTTHUMG00000154229.1"; havana_transcript "OTTHUMT00000334498.1";
chr11	67651576	67653404	-	gene_id "ENSG00000227834.1"; transcript_id "ENST00000426387.1"; gene_type "unitary_pseudogene"; gene_status "KNOWN"; gene_name "AP003385.2"; transcript_type "unitary_pseudogene"; transcript_status "KNOWN"; transcript_name "AP003385.2-001"; level 2; transcript_support_level "NA"; ont "PGO:0000006"; tag "basic"; havana_gene "OTTHUMG00000154687.1"; havana_transcript "OTTHUMT00000336562.1";
chr11	71382601	71407772	-	gene_id "ENSG00000172900.11"; transcript_id "ENST00000460880.1"; gene_type "unitary_pseudogene"; gene_status "KNOWN"; gene_name "FLJ42102"; transcript_type "unitary_pseudogene"; transcript_status "KNOWN"; transcript_name "FLJ42102-001"; level 2; transcript_support_level "NA"; ont "PGO:0000006"; tag "basic"; havana_gene "OTTHUMG00000155911.1"; havana_transcript "OTTHUMT00000342267.1";
chr11	72478221	72479237	+	gene_id "ENSG00000237408.1"; transcript_id "ENST00000453501.1"; gene_type "unitary_pseudogene"; gene_status "KNOWN"; gene_name "ART2BP"; transcript_type "unitary_pseudogene"; transcript_status "KNOWN"; transcript_name "ART2BP-001"; level 2; transcript_support_level "NA"; ont "PGO:0000006"; tag "basic"; havana_gene "OTTHUMG00000154241.1"; havana_transcript "OTTHUMT00000334534.1";
chr11	75071148	75072052	-	gene_id "ENSG00000234611.1"; transcript_id "ENST00000413438.1"; gene_type "unitary_pseudogene"; gene_status "KNOWN"; gene_name "OR2AT2P"; transcript_type "unitary_pseudogene"; transcript_status "KNOWN"; transcript_name "OR2AT2P-001"; level 2; transcript_support_level "NA"; ont "PGO:0000006"; tag "basic"; havana_gene "OTTHUMG00000154334.1"; havana_transcript "OTTHUMT00000334865.1";
chr11	111448450	111473381	+	gene_id "ENSG00000255093.2"; transcript_id "ENST00000635926.1"; gene_type "transcribed_unitary_pseudogene"; gene_status "KNOWN"; gene_name "RP11-794P6.2"; transcript_type "transcribed_unitary_pseudogene"; transcript_status "KNOWN"; transcript_name "RP11-794P6.2-003"; level 2; tag "basic"; havana_gene "OTTHUMG00000166717.2"; havana_transcript "OTTHUMT00000489845.1";
chr12	2761200	2775658	-	gene_id "ENSG00000255669.2"; transcript_id "ENST00000637160.1"; gene_type "transcribed_unitary_pseudogene"; gene_status "KNOWN"; gene_name "RP11-885B4.2"; transcript_type "transcribed_unitary_pseudogene"; transcript_status "KNOWN"; transcript_name "RP11-885B4.2-002"; level 2; tag "non_submitted_evidence"; tag "basic"; havana_gene "OTTHUMG00000168142.4"; havana_transcript "OTTHUMT00000475310.2";
chr12	22116629	22134851	-	gene_id "ENSG00000283582.1"; transcript_id "ENST00000637344.1"; gene_type "unitary_pseudogene"; gene_status "KNOWN"; gene_name "RP11-49G2.4"; transcript_type "unitary_pseudogene"; transcript_status "KNOWN"; transcript_name "RP11-49G2.4-001"; level 2; ont "PGO:0000006"; tag "basic"; havana_gene "OTTHUMG00000191806.1"; havana_transcript "OTTHUMT00000490162.1";
chr12	48627888	48628782	+	gene_id "ENSG00000224709.1"; transcript_id "ENST00000415975.1"; gene_type "unitary_pseudogene"; gene_status "KNOWN"; gene_name "OR11M1P"; transcript_type "unitary_pseudogene"; transcript_status "KNOWN"; transcript_name "OR11M1P-001"; level 2; transcript_support_level "NA"; ont "PGO:0000006"; tag "basic"; havana_gene "OTTHUMG00000154301.1"; havana_transcript "OTTHUMT00000334751.1";
chr12	54608273	54610405	-	gene_id "ENSG00000257780.5"; transcript_id "ENST00000546596.1"; gene_type "transcribed_unitary_pseudogene"; gene_status "KNOWN"; gene_name "GLYCAM1"; transcript_type "transcribed_unitary_pseudogene"; transcript_status "KNOWN"; transcript_name "GLYCAM1-005"; level 2; transcript_support_level "NA"; tag "basic"; havana_gene "OTTHUMG00000169935.2"; havana_transcript "OTTHUMT00000406612.2";
chr12	55115533	55116473	+	gene_id "ENSG00000196534.4"; transcript_id "ENST00000326513.4"; gene_type "unitary_pseudogene"; gene_status "KNOWN"; gene_name "OR9K1P"; transcript_type "unitary_pseudogene"; transcript_status "KNOWN"; transcript_name "OR9K1P-001"; level 2; transcript_support_level "NA"; ont "PGO:0000006"; tag "basic"; havana_gene "OTTHUMG00000154383.1"; havana_transcript "OTTHUMT00000335002.1";
chr12	55832159	55834988	+	gene_id "ENSG00000182796.13"; transcript_id "ENST00000484016.1"; gene_type "transcribed_unitary_pseudogene"; gene_status "KNOWN"; gene_name "TMEM198B"; transcript_type "transcribed_unitary_pseudogene"; transcript_status "KNOWN"; transcript_name "TMEM198B-006"; level 2; transcript_support_level "NA"; tag "basic"; havana_gene "OTTHUMG00000154568.3"; havana_transcript "OTTHUMT00000343745.1";
chr12	95311312	95416098	-	gene_id "ENSG00000257943.2"; transcript_id "ENST00000636165.1"; gene_type "transcribed_unitary_pseudogene"; gene_status "KNOWN"; gene_name "RP11-167N24.3"; transcript_type "transcribed_unitary_pseudogene"; transcript_status "KNOWN"; transcript_name "RP11-167N24.3-007"; level 2; tag "basic"; havana_gene "OTTHUMG00000170260.2"; havana_transcript "OTTHUMT00000490019.1";
chr12	103843756	103915867	-	gene_id "ENSG00000214198.8"; transcript_id "ENST00000551270.1"; gene_type "transcribed_unitary_pseudogene"; gene_status "KNOWN"; gene_name "TTC41P"; transcript_type "transcribed_unitary_pseudogene"; transcript_status "KNOWN"; transcript_name "TTC41P-002"; level 2; transcript_support_level "NA"; tag "basic"; havana_gene "OTTHUMG00000170097.2"; havana_transcript "OTTHUMT00000407239.1";
chr12	111899263	111901391	+	gene_id "ENSG00000229186.4"; transcript_id "ENST00000424240.1"; gene_type "unitary_pseudogene"; gene_status "KNOWN"; gene_name "ADAM1A"; transcript_type "unitary_pseudogene"; transcript_status "KNOWN"; transcript_name "ADAM1A-001"; level 2; transcript_support_level "NA"; ont "PGO:0000006"; tag "basic"; havana_gene "OTTHUMG00000154247.2"; havana_transcript "OTTHUMT00000334541.1";
chr12	111927018	111929017	+	gene_id "ENSG00000226469.1"; transcript_id "ENST00000454683.1"; gene_type "unitary_pseudogene"; gene_status "KNOWN"; gene_name "ADAM1B"; transcript_type "unitary_pseudogene"; transcript_status "KNOWN"; transcript_name "ADAM1B-001"; level 2; transcript_support_level "NA"; ont "PGO:0000006"; tag "basic"; havana_gene "OTTHUMG00000154246.1"; havana_transcript "OTTHUMT00000334540.1";
chr12	121053732	121059670	-	gene_id "ENSG00000283542.1"; transcript_id "ENST00000637836.1"; gene_type "unitary_pseudogene"; gene_status "KNOWN"; gene_name "RP11-216P16.7"; transcript_type "unitary_pseudogene"; transcript_status "KNOWN"; transcript_name "RP11-216P16.7-001"; level 2; ont "PGO:0000006"; tag "basic"; havana_gene "OTTHUMG00000191853.1"; havana_transcript "OTTHUMT00000490754.1";
chr13	31063306	31115699	+	gene_id "ENSG00000231894.2"; transcript_id "ENST00000425638.2"; gene_type "unitary_pseudogene"; gene_status "KNOWN"; gene_name "WDR95P"; transcript_type "unitary_pseudogene"; transcript_status "KNOWN"; transcript_name "WDR95P-001"; level 2; transcript_support_level "NA"; ont "PGO:0000006"; tag "basic"; havana_gene "OTTHUMG00000016687.3"; havana_transcript "OTTHUMT00000044395.3";
chr13	51006991	51062894	-	gene_id "ENSG00000123201.14"; transcript_id "ENST00000531898.5"; gene_type "transcribed_unitary_pseudogene"; gene_status "KNOWN"; gene_name "GUCY1B2"; transcript_type "transcribed_unitary_pseudogene"; transcript_status "KNOWN"; transcript_name "GUCY1B2-006"; level 2; transcript_support_level "NA"; tag "basic"; havana_gene "OTTHUMG00000016940.5"; havana_transcript "OTTHUMT00000391022.2";
chr14	20149232	20149745	+	gene_id "ENSG00000259074.1"; transcript_id "ENST00000556349.1"; gene_type "unitary_pseudogene"; gene_status "KNOWN"; gene_name "PSMB7P1"; transcript_type "unitary_pseudogene"; transcript_status "KNOWN"; transcript_name "PSMB7P1-001"; level 1; transcript_support_level "NA"; ont "PGO:0000006"; tag "pseudo_consens"; tag "basic"; havana_gene "OTTHUMG00000170785.1"; havana_transcript "OTTHUMT000004103…
chr14	34954859	34982526	-	gene_id "ENSG00000258704.6"; transcript_id "ENST00000636540.1"; gene_type "transcribed_unitary_pseudogene"; gene_status "KNOWN"; gene_name "SRP54-AS1"; transcript_type "transcribed_unitary_pseudogene"; transcript_status "KNOWN"; transcript_name "SRP54-AS1-005"; level 2; tag "basic"; havana_gene "OTTHUMG00000170821.4"; havana_transcript "OTTHUMT00000489841.1";
chr14	62117346	62128397	+	gene_id "ENSG00000186369.10"; transcript_id "ENST00000637212.1"; gene_type "transcribed_unitary_pseudogene"; gene_status "KNOWN"; gene_name "LINC00643"; transcript_type "transcribed_unitary_pseudogene"; transcript_status "KNOWN"; transcript_name "LINC00643-008"; level 2; tag "basic"; havana_gene "OTTHUMG00000171566.4"; havana_transcript "OTTHUMT00000489308.1";
chr14	64346171	64374666	-	gene_id "ENSG00000234911.1"; transcript_id "ENST00000447107.1"; gene_type "unitary_pseudogene"; gene_status "KNOWN"; gene_name "TEX21P"; transcript_type "unitary_pseudogene"; transcript_status "KNOWN"; transcript_name "TEX21P-001"; level 2; transcript_support_level "NA"; ont "PGO:0000006"; tag "basic"; havana_gene "OTTHUMG00000154262.1"; havana_transcript "OTTHUMT00000334573.1";
chr15	33235755	33246603	-	gene_id "ENSG00000215296.10"; transcript_id "ENST00000530020.6"; gene_type "transcribed_unitary_pseudogene"; gene_status "KNOWN"; gene_name "TMCO5B"; transcript_type "transcribed_unitary_pseudogene"; transcript_status "KNOWN"; transcript_name "TMCO5B-004"; level 2; transcript_support_level "NA"; tag "basic"; havana_gene "OTTHUMG00000167569.2"; havana_transcript "OTTHUMT00000395083.2";
chr15	75226401	75234014	-	gene_id "ENSG00000260660.2"; transcript_id "ENST00000637356.1"; gene_type "unitary_pseudogene"; gene_status "KNOWN"; gene_name "RP11-69H7.2"; transcript_type "unitary_pseudogene"; transcript_status "KNOWN"; transcript_name "RP11-69H7.2-004"; level 2; ont "PGO:0000006"; tag "basic"; havana_gene "OTTHUMG00000172668.2"; havana_transcript "OTTHUMT00000490222.1";
chr15	82711246	82711877	-	gene_id "ENSG00000228141.7"; transcript_id "ENST00000636249.1"; gene_type "transcribed_unitary_pseudogene"; gene_status "KNOWN"; gene_name "AC105339.1"; transcript_type "transcribed_unitary_pseudogene"; transcript_status "KNOWN"; transcript_name "AC105339.1-005"; level 2; tag "basic"; havana_gene "OTTHUMG00000154948.4"; havana_transcript "OTTHUMT00000489851.1";
chr15	90250631	90264967	+	gene_id "ENSG00000213471.8"; transcript_id "ENST00000438251.2"; gene_type "transcribed_unitary_pseudogene"; gene_status "KNOWN"; gene_name "TTLL13P"; transcript_type "transcribed_unitary_pseudogene"; transcript_status "KNOWN"; transcript_name "TTLL13P-005"; level 2; transcript_support_level "NA"; tag "basic"; havana_gene "OTTHUMG00000177210.2"; havana_transcript "OTTHUMT00000474236.1";
chr16	2361144	2425685	+	gene_id "ENSG00000238098.8"; transcript_id "ENST00000494925.1"; gene_type "unitary_pseudogene"; gene_status "KNOWN"; gene_name "ABCA17P"; transcript_type "unitary_pseudogene"; transcript_status "KNOWN"; transcript_name "ABCA17P-001"; level 2; transcript_support_level "NA"; ont "PGO:0000006"; tag "basic"; havana_gene "OTTHUMG00000154348.3"; havana_transcript "OTTHUMT00000334903.2";
chr16	2839656	2841328	-	gene_id "ENSG00000172460.14"; transcript_id "ENST00000480827.1"; gene_type "unitary_pseudogene"; gene_status "KNOWN"; gene_name "PRSS30P"; transcript_type "unitary_pseudogene"; transcript_status "KNOWN"; transcript_name "PRSS30P-004"; level 2; transcript_support_level "NA"; ont "PGO:0000006"; tag "basic"; havana_gene "OTTHUMG00000128963.3"; havana_transcript "OTTHUMT00000316378.1";
chr16	21299903	21300506	+	gene_id "ENSG00000283421.1"; transcript_id "ENST00000636643.1"; gene_type "unitary_pseudogene"; gene_status "KNOWN"; gene_name "AF001550.9"; transcript_type "unitary_pseudogene"; transcript_status "KNOWN"; transcript_name "AF001550.9-001"; level 2; ont "PGO:0000006"; tag "basic"; havana_gene "OTTHUMG00000191645.1"; havana_transcript "OTTHUMT00000489030.1";
chr16	22382436	22407428	+	gene_id "ENSG00000230872.1"; transcript_id "ENST00000420133.1"; gene_type "unitary_pseudogene"; gene_status "KNOWN"; gene_name "MFSD13B"; transcript_type "unitary_pseudogene"; transcript_status "KNOWN"; transcript_name "MFSD13B-001"; level 2; transcript_support_level "NA"; ont "PGO:0000006"; tag "basic"; havana_gene "OTTHUMG00000154703.1"; havana_transcript "OTTHUMT00000336664.1";
chr16	29863834	29868048	+	gene_id "ENSG00000214725.8"; transcript_id "ENST00000638164.1"; gene_type "transcribed_unitary_pseudogene"; gene_status "KNOWN"; gene_name "CDIPT-AS1"; transcript_type "transcribed_unitary_pseudogene"; transcript_status "KNOWN"; transcript_name "CDIPT-AS1-004"; level 2; tag "basic"; havana_gene "OTTHUMG00000177145.4"; havana_transcript "OTTHUMT00000490021.1";
chr16	30904348	30910208	-	gene_id "ENSG00000230447.2"; transcript_id "ENST00000412003.1"; gene_type "unitary_pseudogene"; gene_status "KNOWN"; gene_name "CTF2P"; transcript_type "unitary_pseudogene"; transcript_status "KNOWN"; transcript_name "CTF2P-001"; level 2; transcript_support_level "NA"; ont "PGO:0000006"; tag "basic"; havana_gene "OTTHUMG00000154385.1"; havana_transcript "OTTHUMT00000335004.1";
chr16	31546805	31547737	+	gene_id "ENSG00000213547.3"; transcript_id "ENST00000424940.1"; gene_type "unitary_pseudogene"; gene_status "KNOWN"; gene_name "VN1R64P"; transcript_type "unitary_pseudogene"; transcript_status "KNOWN"; transcript_name "VN1R64P-001"; level 2; transcript_support_level "NA"; ont "PGO:0000006"; tag "basic"; havana_gene "OTTHUMG00000154494.1"; havana_transcript "OTTHUMT00000335498.1";
chr16	31554105	31554912	+	gene_id "ENSG00000260883.1"; transcript_id "ENST00000566443.1"; gene_type "unitary_pseudogene"; gene_status "KNOWN"; gene_name "VN1R65P"; transcript_type "unitary_pseudogene"; transcript_status "KNOWN"; transcript_name "VN1R65P-001"; level 2; transcript_support_level "NA"; ont "PGO:0000006"; tag "basic"; havana_gene "OTTHUMG00000176624.1"; havana_transcript "OTTHUMT00000432901.1";
chr16	31801585	31802497	-	gene_id "ENSG00000260722.1"; transcript_id "ENST00000568379.1"; gene_type "unitary_pseudogene"; gene_status "KNOWN"; gene_name "VN1R67P"; transcript_type "unitary_pseudogene"; transcript_status "KNOWN"; transcript_name "VN1R67P-001"; level 2; transcript_support_level "NA"; ont "PGO:0000006"; tag "basic"; havana_gene "OTTHUMG00000176632.1"; havana_transcript "OTTHUMT00000432913.1";
chr16	31807926	31808844	-	gene_id "ENSG00000180663.5"; transcript_id "ENST00000418822.1"; gene_type "unitary_pseudogene"; gene_status "KNOWN"; gene_name "VN1R3"; transcript_type "unitary_pseudogene"; transcript_status "KNOWN"; transcript_name "VN1R3-001"; level 2; transcript_support_level "NA"; ont "PGO:0000006"; tag "basic"; havana_gene "OTTHUMG00000176634.1"; havana_transcript "OTTHUMT00000335523.1";
chr16	49954985	49968730	-	gene_id "ENSG00000283365.1"; transcript_id "ENST00000636915.1"; gene_type "unitary_pseudogene"; gene_status "KNOWN"; gene_name "RP11-305A4.5"; transcript_type "unitary_pseudogene"; transcript_status "KNOWN"; transcript_name "RP11-305A4.5-001"; level 2; ont "PGO:0000006"; tag "basic"; havana_gene "OTTHUMG00000191796.1"; havana_transcript "OTTHUMT00000490121.1";
chr16	56617563	56618228	+	gene_id "ENSG00000260549.1"; transcript_id "ENST00000566367.1"; gene_type "transcribed_unitary_pseudogene"; gene_status "KNOWN"; gene_name "MT1L"; transcript_type "transcribed_unitary_pseudogene"; transcript_status "KNOWN"; transcript_name "MT1L-001"; level 2; transcript_support_level "NA"; tag "basic"; havana_gene "OTTHUMG00000176212.2"; havana_transcript "OTTHUMT00000431636.2";
chr16	67207605	67226998	-	gene_id "ENSG00000125122.15"; transcript_id "ENST00000637079.1"; gene_type "protein_coding"; gene_status "KNOWN"; gene_name "LRRC29"; transcript_type "unitary_pseudogene"; transcript_status "KNOWN"; transcript_name "LRRC29-012"; level 2; ont "PGO:0000006"; havana_gene "OTTHUMG00000154403.3"; havana_transcript "OTTHUMT00000489538.1";
chr16	77220406	77221258	+	gene_id "ENSG00000226348.1"; transcript_id "ENST00000411871.1"; gene_type "unitary_pseudogene"; gene_status "KNOWN"; gene_name "VN2R10P"; transcript_type "unitary_pseudogene"; transcript_status "KNOWN"; transcript_name "VN2R10P-001"; level 2; transcript_support_level "NA"; ont "PGO:0000006"; tag "basic"; havana_gene "OTTHUMG00000154504.1"; havana_transcript "OTTHUMT00000335540.1";
chr16	89972631	90000668	+	gene_id "ENSG00000223959.8"; transcript_id "ENST00000557444.5"; gene_type "unitary_pseudogene"; gene_status "KNOWN"; gene_name "AFG3L1P"; transcript_type "unitary_pseudogene"; transcript_status "KNOWN"; transcript_name "AFG3L1P-018"; level 2; transcript_support_level "NA"; ont "PGO:0000006"; tag "basic"; havana_gene "OTTHUMG00000138987.4"; havana_transcript "OTTHUMT00000412022.1";
chr17	752884	753133	+	gene_id "ENSG00000231784.8"; transcript_id "ENST00000453414.1"; gene_type "transcribed_unitary_pseudogene"; gene_status "KNOWN"; gene_name "DBIL5P"; transcript_type "transcribed_unitary_pseudogene"; transcript_status "KNOWN"; transcript_name "DBIL5P-001"; level 2; transcript_support_level "NA"; tag "basic"; havana_gene "OTTHUMG00000132485.3"; havana_transcript "OTTHUMT00000255658.1";
chr17	7330452	7335413	+	gene_id "ENSG00000224647.2"; transcript_id "ENST00000429771.1"; gene_type "unitary_pseudogene"; gene_status "KNOWN"; gene_name "AC026954.6"; transcript_type "unitary_pseudogene"; transcript_status "KNOWN"; transcript_name "AC026954.6-001"; level 2; transcript_support_level "NA"; ont "PGO:0000006"; tag "basic"; havana_gene "OTTHUMG00000132361.2"; havana_transcript "OTTHUMT00000255484.2";
chr17	45633049	45636444	+	gene_id "ENSG00000282774.1"; transcript_id "ENST00000444561.2"; gene_type "transcribed_unitary_pseudogene"; gene_status "KNOWN"; gene_name "AC126544.4"; transcript_type "transcribed_unitary_pseudogene"; transcript_status "KNOWN"; transcript_name "AC126544.4-001"; level 2; transcript_support_level "NA"; tag "basic"; havana_gene "OTTHUMG00000132521.5"; havana_transcript "OTTHUMT00000255707.3";
chr17	50171514	50171936	-	gene_id "ENSG00000188662.6"; transcript_id "ENST00000545329.1"; gene_type "transcribed_unitary_pseudogene"; gene_status "KNOWN"; gene_name "HILS1"; transcript_type "transcribed_unitary_pseudogene"; transcript_status "KNOWN"; transcript_name "HILS1-001"; level 2; transcript_support_level "NA"; tag "basic"; havana_gene "OTTHUMG00000162025.2"; havana_transcript "OTTHUMT00000366854.2";
chr17	63857141	63862531	+	gene_id "ENSG00000240280.6"; transcript_id "ENST00000485295.5"; gene_type "unitary_pseudogene"; gene_status "KNOWN"; gene_name "TCAM1P"; transcript_type "unitary_pseudogene"; transcript_status "KNOWN"; transcript_name "TCAM1P-001"; level 2; transcript_support_level "NA"; ont "PGO:0000006"; tag "basic"; havana_gene "OTTHUMG00000154404.2"; havana_transcript "OTTHUMT00000335082.1";
chr17	68691809	68716064	-	gene_id "ENSG00000283376.1"; transcript_id "ENST00000636637.1"; gene_type "unitary_pseudogene"; gene_status "KNOWN"; gene_name "RP11-118B18.3"; transcript_type "unitary_pseudogene"; transcript_status "KNOWN"; transcript_name "RP11-118B18.3-001"; level 2; ont "PGO:0000006"; tag "basic"; havana_gene "OTTHUMG00000191784.1"; havana_transcript "OTTHUMT00000490022.1";
chr17	75074306	75079549	+	gene_id "ENSG00000232724.1"; transcript_id "ENST00000455685.1"; gene_type "unitary_pseudogene"; gene_status "KNOWN"; gene_name "TRIM80P"; transcript_type "unitary_pseudogene"; transcript_status "KNOWN"; transcript_name "TRIM80P-001"; level 2; transcript_support_level "NA"; ont "PGO:0000006"; tag "basic"; havana_gene "OTTHUMG00000154700.1"; havana_transcript "OTTHUMT00000336644.1";
chr17	78248493	78254416	-	gene_id "ENSG00000267676.1"; transcript_id "ENST00000590384.1"; gene_type "unitary_pseudogene"; gene_status "KNOWN"; gene_name "THA1P"; transcript_type "unitary_pseudogene"; transcript_status "KNOWN"; transcript_name "THA1P-001"; level 2; transcript_support_level "NA"; ont "PGO:0000006"; tag "mRNA_start_NF"; tag "basic"; havana_gene "OTTHUMG00000132125.1"; havana_transcript "OTTHUMT00000255168.1";
chr17	81513063	81513184	+	gene_id "ENSG00000229947.1"; transcript_id "ENST00000448147.1"; gene_type "unitary_pseudogene"; gene_status "KNOWN"; gene_name "RP13-766D20.1"; transcript_type "unitary_pseudogene"; transcript_status "KNOWN"; transcript_name "RP13-766D20.1-001"; level 2; transcript_support_level "NA"; ont "PGO:0000006"; tag "basic"; havana_gene "OTTHUMG00000156169.1"; havana_transcript "OTTHUMT00000343234.1";
chr18	8486997	8513849	+	gene_id "ENSG00000229442.2"; transcript_id "ENST00000416112.2"; gene_type "unitary_pseudogene"; gene_status "KNOWN"; gene_name "THEMIS3P"; transcript_type "unitary_pseudogene"; transcript_status "KNOWN"; transcript_name "THEMIS3P-001"; level 2; transcript_support_level "NA"; ont "PGO:0000006"; tag "basic"; havana_gene "OTTHUMG00000154734.2"; havana_transcript "OTTHUMT00000336813.2";
chr18	35291184	35307896	+	gene_id "ENSG00000257267.2"; transcript_id "ENST00000465539.1"; gene_type "unitary_pseudogene"; gene_status "KNOWN"; gene_name "ZNF271P"; transcript_type "unitary_pseudogene"; transcript_status "KNOWN"; transcript_name "ZNF271P-001"; level 2; transcript_support_level "NA"; ont "PGO:0000006"; tag "basic"; havana_gene "OTTHUMG00000132563.2"; havana_transcript "OTTHUMT00000338160.1";
chr18	54412763	54424632	+	gene_id "ENSG00000283613.1"; transcript_id "ENST00000636973.1"; gene_type "unitary_pseudogene"; gene_status "KNOWN"; gene_name "RP11-61D1.3"; transcript_type "unitary_pseudogene"; transcript_status "KNOWN"; transcript_name "RP11-61D1.3-001"; level 2; ont "PGO:0000006"; tag "basic"; havana_gene "OTTHUMG00000191730.2"; havana_transcript "OTTHUMT00000489797.2";
chr18	58996734	59069338	+	gene_id "ENSG00000224367.6"; transcript_id "ENST00000417918.1"; gene_type "transcribed_unitary_pseudogene"; gene_status "KNOWN"; gene_name "OACYLP"; transcript_type "transcribed_unitary_pseudogene"; transcript_status "KNOWN"; transcript_name "OACYLP-001"; level 2; transcript_support_level "NA"; tag "basic"; havana_gene "OTTHUMG00000154709.2"; havana_transcript "OTTHUMT00000336687.1";
chr19	6396380	6412338	+	gene_id "ENSG00000214347.7"; transcript_id "ENST00000637688.1"; gene_type "unitary_pseudogene"; gene_status "KNOWN"; gene_name "CTB-180A7.8"; transcript_type "unitary_pseudogene"; transcript_status "KNOWN"; transcript_name "CTB-180A7.8-003"; level 2; ont "PGO:0000006"; tag "inferred_exon_combination"; tag "basic"; havana_gene "OTTHUMG00000153226.6"; havana_transcript "OTTHUMT00000489687.2";
chr19	40121311	40122168	-	gene_id "ENSG00000230086.1"; transcript_id "ENST00000446052.1"; gene_type "unitary_pseudogene"; gene_status "KNOWN"; gene_name "VN1R96P"; transcript_type "unitary_pseudogene"; transcript_status "KNOWN"; transcript_name "VN1R96P-001"; level 2; transcript_support_level "NA"; ont "PGO:0000006"; tag "basic"; havana_gene "OTTHUMG00000154501.1"; havana_transcript "OTTHUMT00000335524.1";
chr19	40808525	40811390	-	gene_id "ENSG00000233622.1"; transcript_id "ENST00000432607.1"; gene_type "unitary_pseudogene"; gene_status "KNOWN"; gene_name "CYP2T1P"; transcript_type "unitary_pseudogene"; transcript_status "KNOWN"; transcript_name "CYP2T1P-001"; level 1; transcript_support_level "NA"; ont "PGO:0000006"; tag "pseudo_consens"; tag "basic"; havana_gene "OTTHUMG00000154549.1"; havana_transcript "OTTHUMT000003358…
chr19	40818721	40826772	-	gene_id "ENSG00000237118.2"; transcript_id "ENST00000437853.1"; gene_type "unitary_pseudogene"; gene_status "KNOWN"; gene_name "CYP2F2P"; transcript_type "unitary_pseudogene"; transcript_status "KNOWN"; transcript_name "CYP2F2P-001"; level 2; transcript_support_level "NA"; ont "PGO:0000006"; tag "basic"; havana_gene "OTTHUMG00000154548.1"; havana_transcript "OTTHUMT00000335882.1";
chr19	48680081	48681020	+	gene_id "ENSG00000232871.8"; transcript_id "ENST00000473944.1"; gene_type "unitary_pseudogene"; gene_status "KNOWN"; gene_name "SEC1P"; transcript_type "unitary_pseudogene"; transcript_status "KNOWN"; transcript_name "SEC1P-001"; level 2; transcript_support_level "NA"; ont "PGO:0000006"; tag "basic"; havana_gene "OTTHUMG00000154617.2"; havana_transcript "OTTHUMT00000336333.1";
chr19	53315137	53316043	+	gene_id "ENSG00000174677.4"; transcript_id "ENST00000458417.1"; gene_type "unitary_pseudogene"; gene_status "KNOWN"; gene_name "VN1R6P"; transcript_type "unitary_pseudogene"; transcript_status "KNOWN"; transcript_name "VN1R6P-001"; level 2; transcript_support_level "NA"; ont "PGO:0000006"; tag "basic"; havana_gene "OTTHUMG00000154497.1"; havana_transcript "OTTHUMT00000335515.1";
chr19	58012589	58025926	-	gene_id "ENSG00000235974.1"; transcript_id "ENST00000442399.1"; gene_type "unitary_pseudogene"; gene_status "KNOWN"; gene_name "VN2R19P"; transcript_type "unitary_pseudogene"; transcript_status "KNOWN"; transcript_name "VN2R19P-001"; level 2; transcript_support_level "NA"; ont "PGO:0000006"; tag "basic"; havana_gene "OTTHUMG00000152894.1"; havana_transcript "OTTHUMT00000328454.1";
chr20	1767957	1779995	-	gene_id "ENSG00000232528.3"; transcript_id "ENST00000418979.2"; gene_type "unitary_pseudogene"; gene_status "KNOWN"; gene_name "RP4-673D20.3"; transcript_type "unitary_pseudogene"; transcript_status "KNOWN"; transcript_name "RP4-673D20.3-001"; level 2; transcript_support_level "NA"; ont "PGO:0000006"; tag "basic"; havana_gene "OTTHUMG00000154775.2"; havana_transcript "OTTHUMT00000337028.2";
chr20	23475700	23479798	+	gene_id "ENSG00000226344.1"; transcript_id "ENST00000457644.1"; gene_type "unitary_pseudogene"; gene_status "KNOWN"; gene_name "CST12P"; transcript_type "unitary_pseudogene"; transcript_status "KNOWN"; transcript_name "CST12P-001"; level 2; transcript_support_level "NA"; ont "PGO:0000006"; tag "basic"; havana_gene "OTTHUMG00000032072.3"; havana_transcript "OTTHUMT00000078337.3";
chr20	33198212	33207741	+	gene_id "ENSG00000183566.10"; transcript_id "ENST00000603168.3"; gene_type "transcribed_unitary_pseudogene"; gene_status "KNOWN"; gene_name "BPIFA4P"; transcript_type "transcribed_unitary_pseudogene"; transcript_status "KNOWN"; transcript_name "BPIFA4P-001"; level 2; transcript_support_level "NA"; tag "basic"; havana_gene "OTTHUMG00000032251.6"; havana_transcript "OTTHUMT00000078679.5";
chr20	33316869	33329969	+	gene_id "ENSG00000233146.1"; transcript_id "ENST00000457066.1"; gene_type "unitary_pseudogene"; gene_status "KNOWN"; gene_name "BPIFB5P"; transcript_type "unitary_pseudogene"; transcript_status "KNOWN"; transcript_name "BPIFB5P-001"; level 2; transcript_support_level "NA"; ont "PGO:0000006"; tag "basic"; havana_gene "OTTHUMG00000032258.1"; havana_transcript "OTTHUMT00000078703.1";
chr20	35558866	35607494	-	gene_id "ENSG00000088340.15"; transcript_id "ENST00000615531.4"; gene_type "transcribed_unitary_pseudogene"; gene_status "KNOWN"; gene_name "FER1L4"; transcript_type "transcribed_unitary_pseudogene"; transcript_status "KNOWN"; transcript_name "FER1L4-010"; level 1; transcript_support_level "NA"; tag "pseudo_consens"; tag "basic"; havana_gene "OTTHUMG00000032354.11"; havana_transcript "OTTHUMT0000…
chr20	45138518	45138897	-	gene_id "ENSG00000283142.1"; transcript_id "ENST00000637826.1"; gene_type "transcribed_unitary_pseudogene"; gene_status "KNOWN"; gene_name "RP1-172H20.4"; transcript_type "transcribed_unitary_pseudogene"; transcript_status "KNOWN"; transcript_name "RP1-172H20.4-001"; level 2; tag "basic"; havana_gene "OTTHUMG00000191819.2"; havana_transcript "OTTHUMT00000490466.2";
chr20	45230942	45231428	+	gene_id "ENSG00000243995.1"; transcript_id "ENST00000486547.1"; gene_type "unitary_pseudogene"; gene_status "KNOWN"; gene_name "RP1-300I2.2"; transcript_type "unitary_pseudogene"; transcript_status "KNOWN"; transcript_name "RP1-300I2.2-001"; level 2; transcript_support_level "NA"; ont "PGO:0000006"; tag "basic"; havana_gene "OTTHUMG00000032569.4"; havana_transcript "OTTHUMT00000336430.1";
chr20	46455587	46457085	-	gene_id "ENSG00000215452.3"; transcript_id "ENST00000472805.1"; gene_type "unitary_pseudogene"; gene_status "KNOWN"; gene_name "ZNF663P"; transcript_type "unitary_pseudogene"; transcript_status "KNOWN"; transcript_name "ZNF663P-001"; level 2; transcript_support_level "NA"; ont "PGO:0000006"; tag "basic"; havana_gene "OTTHUMG00000032648.2"; havana_transcript "OTTHUMT00000079569.1";
chr22	19031564	19034564	-	gene_id "ENSG00000241527.1"; transcript_id "ENST00000481698.1"; gene_type "unitary_pseudogene"; gene_status "KNOWN"; gene_name "CA15P1"; transcript_type "unitary_pseudogene"; transcript_status "KNOWN"; transcript_name "CA15P1-001"; level 2; transcript_support_level "NA"; ont "PGO:0000006"; tag "basic"; havana_gene "OTTHUMG00000157581.1"; havana_transcript "OTTHUMT00000349215.1";
chr22	19124879	19125646	+	gene_id "ENSG00000231086.1"; transcript_id "ENST00000450724.1"; gene_type "unitary_pseudogene"; gene_status "KNOWN"; gene_name "TSSK1A"; transcript_type "unitary_pseudogene"; transcript_status "KNOWN"; transcript_name "TSSK1A-001"; level 1; transcript_support_level "NA"; ont "PGO:0000006"; tag "pseudo_consens"; tag "basic"; havana_gene "OTTHUMG00000150125.2"; havana_transcript "OTTHUMT00000316447…
chr22	41952165	41957831	+	gene_id "ENSG00000205704.6"; transcript_id "ENST00000505157.1"; gene_type "unitary_pseudogene"; gene_status "KNOWN"; gene_name "LINC00634"; transcript_type "unitary_pseudogene"; transcript_status "KNOWN"; transcript_name "LINC00634-001"; level 2; transcript_support_level "NA"; ont "PGO:0000006"; tag "basic"; havana_gene "OTTHUMG00000151274.2"; havana_transcript "OTTHUMT00000337469.1";
chrX	78165696	78172422	-	gene_id "ENSG00000223592.2"; transcript_id "ENST00000420795.2"; gene_type "unitary_pseudogene"; gene_status "KNOWN"; gene_name "FNDC3CP"; transcript_type "unitary_pseudogene"; transcript_status "KNOWN"; transcript_name "FNDC3CP-001"; level 2; transcript_support_level "NA"; ont "PGO:0000006"; tag "not_organism_supported"; tag "basic"; havana_gene "OTTHUMG00000021886.2"; havana_transcript "OTTHUMT0…
chrX	80272065	80335227	-	gene_id "ENSG00000278530.4"; transcript_id "ENST00000399581.4"; gene_type "transcribed_unitary_pseudogene"; gene_status "KNOWN"; gene_name "CHMP1B2P"; transcript_type "transcribed_unitary_pseudogene"; transcript_status "KNOWN"; transcript_name "CHMP1B2P-001"; level 2; transcript_support_level "NA"; tag "basic"; havana_gene "OTTHUMG00000021903.3"; havana_transcript "OTTHUMT00000057339.3";
chrX	84973217	84977829	+	gene_id "ENSG00000230781.1"; transcript_id "ENST00000456978.1"; gene_type "unitary_pseudogene"; gene_status "KNOWN"; gene_name "RP1-215K18.4"; transcript_type "unitary_pseudogene"; transcript_status "KNOWN"; transcript_name "RP1-215K18.4-001"; level 2; transcript_support_level "NA"; ont "PGO:0000006"; tag "basic"; havana_gene "OTTHUMG00000154699.2"; havana_transcript "OTTHUMT00000336643.2";
chrX	102425428	102428074	-	gene_id "ENSG00000231590.1"; transcript_id "ENST00000456962.1"; gene_type "unitary_pseudogene"; gene_status "KNOWN"; gene_name "RP11-353J17.3"; transcript_type "unitary_pseudogene"; transcript_status "KNOWN"; transcript_name "RP11-353J17.3-001"; level 2; transcript_support_level "NA"; ont "PGO:0000006"; tag "basic"; havana_gene "OTTHUMG00000152590.1"; havana_transcript "OTTHUMT00000326917.1";
chrX	153479266	153486810	+	gene_id "ENSG00000224963.3"; transcript_id "ENST00000635752.1"; gene_type "transcribed_unitary_pseudogene"; gene_status "KNOWN"; gene_name "U82695.9"; transcript_type "transcribed_unitary_pseudogene"; transcript_status "KNOWN"; transcript_name "U82695.9-001"; level 2; tag "basic"; havana_gene "OTTHUMG00000024203.3"; havana_transcript "OTTHUMT00000060961.3";
Total	215

## Sheet: Mouse New Unitary Pgenes-PPipe
Chr	Start	End	Strand	HumanParentGene	Biotype	Obs
11	5275263	5275661	+	ENSP00000216071.4	FRAG	PseudoPipe Workflow
X	150711116	150711459	-	ENSP00000218436.6	FRAG	PseudoPipe Workflow
5	137002801	137005544	+	ENSP00000223114.4	DUP	PseudoPipe Workflow
13	64322281	64323548	-	ENSP00000223428.4	FRAG	PseudoPipe Workflow
2	119160271	119160735	+	ENSP00000228289.5	FRAG	PseudoPipe Workflow
17	14709069	14710052	+	ENSP00000229239.5	PSSD	PseudoPipe Workflow
6	131645185	131645949	-	ENSP00000240615.2	FRAG	PseudoPipe Workflow
6	126800669	126801799	-	ENSP00000252318.2	DUP	PseudoPipe Workflow
17	21049318	21049455	+	ENSP00000252688.3	FRAG	PseudoPipe Workflow		*potential exons of the same pseudogene
17	21120121	21120279	+	ENSP00000252688.3	FRAG	PseudoPipe Workflow		*potential exons of the same pseudogene
2	181386095	181386846	+	ENSP00000266077.2	DUP	PseudoPipe Workflow
8	4368596	4368910	-	ENSP00000270509.2	FRAG	PseudoPipe Workflow
4	133238976	133239170	+	ENSP00000270879.4	FRAG	PseudoPipe Workflow
1	63935678	63935896	+	ENSP00000272852.2	FRAG	PseudoPipe Workflow
13	111722825	111724315	-	ENSP00000285947.2	DUP	PseudoPipe Workflow
13	21357983	21358308	+	ENSP00000289788.4	FRAG	PseudoPipe Workflow
14	13921535	13948456	+	ENSP00000295896.8	DUP	PseudoPipe Workflow
14	75691829	75694246	+	ENSP00000298738.2	DUP	PseudoPipe Workflow
6	122372916	122381315	-	ENSP00000299698.7	FRAG	PseudoPipe Workflow
17	55980809	55981153	-	ENSP00000301272.1	FRAG	PseudoPipe Workflow
19	9232723	9232866	+	ENSP00000303070.3	FRAG	PseudoPipe Workflow
15	74439681	74440445	-	ENSP00000303437.4	FRAG	PseudoPipe Workflow
5	124602000	124626013	+	ENSP00000304941.5	DUP	PseudoPipe Workflow
2	25645169	25645291	+	ENSP00000313833.5	FRAG	PseudoPipe Workflow
9	107593827	107594226	-	ENSP00000315081.3	DUP	PseudoPipe Workflow
11	58063829	58072568	-	ENSP00000320604.5	DUP	PseudoPipe Workflow
2	90065836	90066000	-	ENSP00000321506.1	FRAG	PseudoPipe Workflow
9	99459689	99470931	+	ENSP00000321929.4	DUP	PseudoPipe Workflow
7	47062162	47066193	-	ENSP00000322422.6	DUP	PseudoPipe Workflow
9	20893196	20894105	+	ENSP00000323872.4	FRAG	PseudoPipe Workflow
3	36824346	36824904	-	ENSP00000325958.9	PSSD	PseudoPipe Workflow
9	54534146	54535699	+	ENSP00000327846.5	DUP	PseudoPipe Workflow
1	149077677	149078308	+	ENSP00000328017.2	FRAG	PseudoPipe Workflow
2	129257351	129257829	+	ENSP00000330247.4	DUP	PseudoPipe Workflow
12	101969492	101969764	-	ENSP00000330787.3	PSSD	PseudoPipe Workflow
8	55122788	55123364	+	ENSP00000331302.4	FRAG	PseudoPipe Workflow
7	29968220	29969566	+	ENSP00000331540.1	PSSD	PseudoPipe Workflow
9	8178652	8185164	+	ENSP00000335255.3	DUP	PseudoPipe Workflow
X	94454309	94459684	-	ENSP00000335385.5	DUP	PseudoPipe Workflow
1	54444797	54444973	-	ENSP00000339384.2	FRAG	PseudoPipe Workflow
4	155909170	155910700	-	ENSP00000339504.2	DUP	PseudoPipe Workflow
15	59210986	59211717	+	ENSP00000339795.2	PSSD	PseudoPipe Workflow
2	25162102	25176170	+	ENSP00000340474.4	FRAG	PseudoPipe Workflow
4	137578205	137578684	-	ENSP00000340988.2	FRAG	PseudoPipe Workflow
17	3092569	3092996	-	ENSP00000341128.6	FRAG	PseudoPipe Workflow
7	105227463	105227809	+	ENSP00000341637.4	FRAG	PseudoPipe Workflow
1	28948360	28948967	+	ENSP00000341818.5	FRAG	PseudoPipe Workflow
2	106038218	106040571	+	ENSP00000343496.4	DUP	PseudoPipe Workflow
10	96059227	96059360	-	ENSP00000344961.3	FRAG	PseudoPipe Workflow
7	142669620	142669802	-	ENSP00000348986.4	FRAG	PseudoPipe Workflow
2	11017399	11017856	+	ENSP00000352444.2	FRAG	PseudoPipe Workflow
7	35252170	35267410	-	ENSP00000355148.2	DUP	PseudoPipe Workflow
1	161182324	161232643	+	ENSP00000356687.3	DUP	PseudoPipe Workflow
8	88109772	88110694	+	ENSP00000359802.3	FRAG	PseudoPipe Workflow
9	78178588	78178743	+	ENSP00000359999.1	FRAG	PseudoPipe Workflow
4	106502740	106503078	-	ENSP00000360315.3	FRAG	PseudoPipe Workflow
X	101725801	101725986	+	ENSP00000362799.1	FRAG	PseudoPipe Workflow
13	49750464	49752587	+	ENSP00000364646.3	PSSD	PseudoPipe Workflow
17	35184053	35184668	+	ENSP00000365240.3	DUP	PseudoPipe Workflow
10	130592157	130592705	-	ENSP00000366525.2	PSSD	PseudoPipe Workflow
X	94344721	94348207	-	ENSP00000368511.3	DUP	PseudoPipe Workflow
5	91963706	91969771	+	ENSP00000370217.3	DUP	PseudoPipe Workflow
15	83364146	83364725	+	ENSP00000370808.5	FRAG	PseudoPipe Workflow
5	45656949	45657552	-	ENSP00000371682.1	PSSD	PseudoPipe Workflow
10	75939708	75940039	-	ENSP00000372271.3	DUP	PseudoPipe Workflow
5	32712944	32713057	+	ENSP00000373072.3	FRAG	PseudoPipe Workflow
16	16382588	16382860	+	ENSP00000374828.2	PSSD	PseudoPipe Workflow
18	3558860	3560013	+	ENSP00000379565.1	PSSD	PseudoPipe Workflow
7	28243025	28243354	-	ENSP00000380053.3	FRAG	PseudoPipe Workflow
19	6017500	6017640	-	ENSP00000380065.1	FRAG	PseudoPipe Workflow
16	3756805	3757672	-	ENSP00000380071.1	FRAG	PseudoPipe Workflow
16	3635361	3635668	-	ENSP00000380077.3	FRAG	PseudoPipe Workflow
7	18133759	18134361	+	ENSP00000380872.2	FRAG	PseudoPipe Workflow
14	76760852	76761080	+	ENSP00000383270.1	PSSD	PseudoPipe Workflow
2	153820311	153839045	+	ENSP00000383366.5	DUP	PseudoPipe Workflow
2	151680847	151686098	-	ENSP00000383474.1	DUP	PseudoPipe Workflow
1	128490220	128490490	+	ENSP00000385621.2	FRAG	PseudoPipe Workflow
2	106335960	106404057	+	ENSP00000385936.3	DUP	PseudoPipe Workflow
6	73001169	73001499	+	ENSP00000387183.1	FRAG	PseudoPipe Workflow
17	71598060	71598685	-	ENSP00000389617.1	FRAG	PseudoPipe Workflow
12	4812904	4814026	+	ENSP00000389620.1	DUP	PseudoPipe Workflow
13	21417298	21417782	+	ENSP00000391235.1	PSSD	PseudoPipe Workflow
12	71002529	71002726	-	ENSP00000391594.1	FRAG	PseudoPipe Workflow
19	32756106	32756653	-	ENSP00000392204.2	PSSD	PseudoPipe Workflow
17	57265644	57265975	+	ENSP00000393303.2	FRAG	PseudoPipe Workflow
1	85314359	85314529	-	ENSP00000395223.1	FRAG	PseudoPipe Workflow
9	117924315	117924476	-	ENSP00000395687.1	FRAG	PseudoPipe Workflow
9	118013876	118014130	-	ENSP00000395930.1	FRAG	PseudoPipe Workflow
16	92328903	92329244	-	ENSP00000397039.1	PSSD	PseudoPipe Workflow
14	20257423	20257566	-	ENSP00000401271.2	FRAG	PseudoPipe Workflow
4	139336940	139337107	-	ENSP00000406430.3	FRAG	PseudoPipe Workflow
1	58646688	58646873	+	ENSP00000408672.1	FRAG	PseudoPipe Workflow
X	77943087	77943334	-	ENSP00000409950.1	FRAG	PseudoPipe Workflow
7	3472809	3473089	-	ENSP00000413006.2	FRAG	PseudoPipe Workflow
4	148065380	148071967	-	ENSP00000414909.2	FRAG	PseudoPipe Workflow
16	49562683	49564097	-	ENSP00000418345.1	DUP	PseudoPipe Workflow
16	49566682	49566996	-	ENSP00000419940.3	PSSD	PseudoPipe Workflow
6	87717911	87718901	-	ENSP00000422539.1	DUP	PseudoPipe Workflow
6	87679864	87698947	-	ENSP00000424951.1	DUP	PseudoPipe Workflow
9	89667273	89667765	-	ENSP00000428840.1	PSSD	PseudoPipe Workflow
2	90891773	90892083	-	ENSP00000443133.1	FRAG	PseudoPipe Workflow
14	54816487	54816585	+	ENSP00000450766.1	FRAG	PseudoPipe Workflow
14	54838113	54838226	+	ENSP00000451124.1	FRAG	PseudoPipe Workflow
14	54000950	54001251	+	ENSP00000452585.1	FRAG	PseudoPipe Workflow
6	29993014	29993199	+	ENSP00000454370.1	PSSD	PseudoPipe Workflow
15	76533350	76534463	-	ENSP00000454468.1	DUP	PseudoPipe Workflow
4	14947438	14947545	+	ENSP00000454561.1	FRAG	PseudoPipe Workflow
13	24746058	24746486	+	ENSP00000454913.1	FRAG	PseudoPipe Workflow
5	105201109	105201291	+	ENSP00000455156.1	FRAG	PseudoPipe Workflow
7	118361070	118361192	-	ENSP00000455948.1	FRAG	PseudoPipe Workflow
18	84798624	84836716	-	ENSP00000464330.2	DUP	PseudoPipe Workflow
14	54419736	54419930	+	ENSP00000464619.2	FRAG	PseudoPipe Workflow
18	70267729	70268052	-	ENSP00000466577.1	FRAG	PseudoPipe Workflow
9	21891979	21892144	+	ENSP00000466751.1	FRAG	PseudoPipe Workflow
7	45418661	45418887	+	ENSP00000470689.1	FRAG	PseudoPipe Workflow
7	45260475	45260712	+	ENSP00000472752.1	FRAG	PseudoPipe Workflow
18	67035533	67036523	+	ENSP00000473842.1	FRAG	PseudoPipe Workflow
4	124940358	124942467	+	ENSP00000477011.1	DUP	PseudoPipe Workflow
11	33204184	33204447	+	ENSP00000477989.1	FRAG	PseudoPipe Workflow
2	127568594	127569767	-	ENSP00000478941.1	PSSD	PseudoPipe Workflow
13	64954034	64955794	-	ENSP00000479295.1	FRAG	PseudoPipe Workflow
7	24070482	24070647	-	ENSP00000481298.1	FRAG	PseudoPipe Workflow
X	19950302	19950488	+	ENSP00000481593.1	FRAG	PseudoPipe Workflow
9	73042503	73042658	+	ENSP00000482636.1	PSSD	PseudoPipe Workflow
6	69893363	69893603	+	ENSP00000483567.1	FRAG	PseudoPipe Workflow
7	3981583	3981889	-	ENSP00000483571.1	FRAG	PseudoPipe Workflow
5	137263111	137264720	-	ENSP00000486556.1	FRAG	PseudoPipe Workflow
6	69617227	69617424	+	ENSP00000486977.1	FRAG	PseudoPipe Workflow
15	73760759	73761145	-	ENSP00000487596.1	DUP	PseudoPipe Workflow
17	37031849	37032087	-	ENSP00000487719.1	FRAG	PseudoPipe Workflow
10	70219496	70219633	+	ENSP00000488299.1	PSSD	PseudoPipe Workflow
7	98702064	98702434	-	ENSP00000489195.1	FRAG	PseudoPipe Workflow
Total unique	131

## Sheet: Gencode M12 Mouse Unitary
Chr	Start	End	Strand	Info
chr1	18307984	18313686	+	gene_id "ENSMUSG00000101738.2"; transcript_id "ENSMUST00000187966.2"; gene_type "unitary_pseudogene"; gene_name "Gm29006"; transcript_type "unitary_pseudogene"; transcript_name "Gm29006-001"; level 2; transcript_support_level "NA"; ont "PGO:0000006"; tag "basic"; havana_gene "OTTMUSG00000047424.2"; havana_transcript "OTTMUST00000122467.2";
chr1	63917848	63935932	+	gene_id "ENSMUSG00000082373.2"; transcript_id "ENSMUST00000120486.2"; gene_type "unitary_pseudogene"; gene_name "Gm13754"; transcript_type "unitary_pseudogene"; transcript_name "Gm13754-001"; level 2; transcript_support_level "NA"; ont "PGO:0000006"; tag "basic"; havana_gene "OTTMUSG00000013951.3"; havana_transcript "OTTMUST00000033188.3";
chr1	157118948	157134399	+	gene_id "ENSMUSG00000109913.1"; transcript_id "ENSMUST00000209278.1"; gene_type "unitary_pseudogene"; gene_name "Gm30694"; transcript_type "unitary_pseudogene"; transcript_name "Gm30694-001"; level 2; transcript_support_level "NA"; ont "PGO:0000006"; tag "basic"; havana_gene "OTTMUSG00000061393.1"; havana_transcript "OTTMUST00000149802.1";
chr2	106038218	106385623	+	gene_id "ENSMUSG00000074981.12"; transcript_id "ENSMUST00000122388.8"; gene_type "unitary_pseudogene"; gene_name "Dcdc5"; transcript_type "unitary_pseudogene"; transcript_name "Dcdc5-001"; level 1; transcript_support_level "NA"; ont "PGO:0000006"; tag "pseudo_consens"; tag "basic"; havana_gene "OTTMUSG00000015252.2"; havana_transcript "OTTMUST00000112616.1";
chr2	144464460	144466725	+	gene_id "ENSMUSG00000083674.3"; transcript_id "ENSMUST00000119058.2"; gene_type "unitary_pseudogene"; gene_name "Zfp133-ps"; transcript_type "unitary_pseudogene"; transcript_name "Zfp133-ps-001"; level 2; transcript_support_level "NA"; ont "PGO:0000006"; tag "basic"; havana_gene "OTTMUSG00000003825.3"; havana_transcript "OTTMUST00000008398.3";
chr2	154052269	154056639	+	gene_id "ENSMUSG00000096084.2"; transcript_id "ENSMUST00000179792.2"; gene_type "unitary_pseudogene"; gene_name "Gm21850"; transcript_type "unitary_pseudogene"; transcript_name "Gm21850-001"; level 2; transcript_support_level "NA"; ont "PGO:0000006"; tag "basic"; havana_gene "OTTMUSG00000046260.1"; havana_transcript "OTTMUST00000120601.1";
chr2	181384411	181387199	+	gene_id "ENSMUSG00000085028.2"; transcript_id "ENSMUST00000176590.1"; gene_type "unitary_pseudogene"; gene_name "Slc2a4rg-ps"; transcript_type "unitary_pseudogene"; transcript_name "Slc2a4rg-ps-002"; level 2; transcript_support_level "NA"; ont "PGO:0000006"; tag "basic"; havana_gene "OTTMUSG00000016710.2"; havana_transcript "OTTMUST00000111092.1";
chr4	149477378	149482379	+	gene_id "ENSMUSG00000087198.2"; transcript_id "ENSMUST00000210722.1"; gene_type "transcribed_unitary_pseudogene"; gene_name "Gm13097"; transcript_type "transcribed_unitary_pseudogene"; transcript_name "Gm13097-002"; level 2; transcript_support_level "NA"; tag "basic"; havana_gene "OTTMUSG00000010412.2"; havana_transcript "OTTMUST00000149864.1";
chr5	91963333	91972066	+	gene_id "ENSMUSG00000102644.5"; transcript_id "ENSMUST00000191860.1"; gene_type "unitary_pseudogene"; gene_name "Thap6"; transcript_type "unitary_pseudogene"; transcript_name "Thap6-001"; level 2; transcript_support_level "NA"; ont "PGO:0000006"; tag "basic"; havana_gene "OTTMUSG00000050026.1"; havana_transcript "OTTMUST00000127278.1";
chr6	48508263	48530440	+	gene_id "ENSMUSG00000107476.2"; transcript_id "ENSMUST00000203457.1"; gene_type "transcribed_unitary_pseudogene"; gene_name "Zfp862-ps"; transcript_type "transcribed_unitary_pseudogene"; transcript_name "Zfp862-ps-003"; level 1; transcript_support_level "NA"; tag "not_organism_supported"; tag "pseudo_consens"; tag "basic"; havana_gene "OTTMUSG00000057229.1"; havana_transcript "OTTMUST00000140884.…
chr7	5054472	5055000	+	gene_id "ENSMUSG00000109549.1"; transcript_id "ENSMUST00000208606.1"; gene_type "unitary_pseudogene"; gene_name "Gm38941"; transcript_type "unitary_pseudogene"; transcript_name "Gm38941-001"; level 2; transcript_support_level "NA"; ont "PGO:0000006"; tag "basic"; havana_gene "OTTMUSG00000058602.2"; havana_transcript "OTTMUST00000143895.2";
chr7	29524543	29537864	+	gene_id "ENSMUSG00000074224.3"; transcript_id "ENSMUST00000141713.2"; gene_type "transcribed_unitary_pseudogene"; gene_name "4932431P20Rik"; transcript_type "transcribed_unitary_pseudogene"; transcript_name "4932431P20Rik-001"; level 2; transcript_support_level "NA"; tag "not_organism_supported"; tag "basic"; havana_gene "OTTMUSG00000034060.2"; havana_transcript "OTTMUST00000086036.2";
chr7	29558579	29582169	+	gene_id "ENSMUSG00000046958.9"; transcript_id "ENSMUST00000063585.8"; gene_type "transcribed_unitary_pseudogene"; gene_name "4930432E11Rik"; transcript_type "transcribed_unitary_pseudogene"; transcript_name "4930432E11Rik-001"; level 2; transcript_support_level "NA"; tag "not_organism_supported"; tag "basic"; havana_gene "OTTMUSG00000047440.2"; havana_transcript "OTTMUST00000122490.2";
chr7	130525519	130529501	+	gene_id "ENSMUSG00000099422.4"; transcript_id "ENSMUST00000212624.1"; gene_type "transcribed_unitary_pseudogene"; gene_name "Gm4275"; transcript_type "transcribed_unitary_pseudogene"; transcript_name "Gm4275-005"; level 2; transcript_support_level "NA"; tag "inferred_transcript_model"; tag "basic"; tag "readthrough_transcript"; havana_gene "OTTMUSG00000046243.5"; havana_transcript "OTTMUST0000015…
chr8	88051511	88070810	-	gene_id "ENSMUSG00000110719.1"; transcript_id "ENSMUST00000212350.1"; gene_type "unitary_pseudogene"; gene_name "RP23-336P20.1"; transcript_type "unitary_pseudogene"; transcript_name "RP23-336P20.1-001"; level 2; transcript_support_level "NA"; ont "PGO:0000006"; tag "basic"; havana_gene "OTTMUSG00000061693.1"; havana_transcript "OTTMUST00000150535.1";
chr9	21872274	21892189	+	gene_id "ENSMUSG00000111766.1"; transcript_id "ENSMUST00000216356.1"; gene_type "unitary_pseudogene"; gene_name "Tspan16"; transcript_type "unitary_pseudogene"; transcript_name "Tspan16-001"; level 2; ont "PGO:0000006"; tag "basic"; havana_gene "OTTMUSG00000062318.1"; havana_transcript "OTTMUST00000151999.1";
chr9	122908991	122909980	+	gene_id "ENSMUSG00000111063.1"; transcript_id "ENSMUST00000216462.1"; gene_type "transcribed_unitary_pseudogene"; gene_name "RP23-438P19.11"; transcript_type "transcribed_unitary_pseudogene"; transcript_name "RP23-438P19.11-001"; level 2; tag "basic"; havana_gene "OTTMUSG00000062790.1"; havana_transcript "OTTMUST00000152914.1";
chr9	122918533	122921342	+	gene_id "ENSMUSG00000111710.1"; transcript_id "ENSMUST00000214983.1"; gene_type "unitary_pseudogene"; gene_name "RP23-438P19.10"; transcript_type "unitary_pseudogene"; transcript_name "RP23-438P19.10-001"; level 2; ont "PGO:0000006"; tag "basic"; havana_gene "OTTMUSG00000062791.1"; havana_transcript "OTTMUST00000152915.1";
chr9	122938957	122939521	+	gene_id "ENSMUSG00000111163.1"; transcript_id "ENSMUST00000214730.1"; gene_type "transcribed_unitary_pseudogene"; gene_name "RP23-438P19.12"; transcript_type "transcribed_unitary_pseudogene"; transcript_name "RP23-438P19.12-001"; level 2; tag "basic"; havana_gene "OTTMUSG00000062812.1"; havana_transcript "OTTMUST00000152958.1";
chr11	100639944	100643117	-	gene_id "ENSMUSG00000109112.1"; transcript_id "ENSMUST00000207052.1"; gene_type "unitary_pseudogene"; gene_name "Gm44544"; transcript_type "unitary_pseudogene"; transcript_name "Gm44544-001"; level 2; transcript_support_level "NA"; ont "PGO:0000006"; tag "basic"; havana_gene "OTTMUSG00000060004.1"; havana_transcript "OTTMUST00000146914.1";
chr11	102732405	102752861	+	gene_id "ENSMUSG00000086162.1"; transcript_id "ENSMUST00000124025.1"; gene_type "unitary_pseudogene"; gene_name "Gm16342"; transcript_type "unitary_pseudogene"; transcript_name "Gm16342-001"; level 2; transcript_support_level "NA"; ont "PGO:0000006"; tag "basic"; havana_gene "OTTMUSG00000033937.1"; havana_transcript "OTTMUST00000085617.1";
chr12	74284242	74295927	+	gene_id "ENSMUSG00000071265.10"; transcript_id "ENSMUST00000095617.2"; gene_type "transcribed_unitary_pseudogene"; gene_name "1700086L19Rik"; transcript_type "transcribed_unitary_pseudogene"; transcript_name "1700086L19Rik-003"; level 2; transcript_support_level "NA"; tag "basic"; havana_gene "OTTMUSG00000047023.2"; havana_transcript "OTTMUST00000147908.1";
chr12	103368772	103372467	+	gene_id "ENSMUSG00000110677.1"; transcript_id "ENSMUST00000213009.1"; gene_type "unitary_pseudogene"; gene_name "RP23-226D9.6"; transcript_type "unitary_pseudogene"; transcript_name "RP23-226D9.6-001"; level 2; transcript_support_level "NA"; ont "PGO:0000006"; tag "non_submitted_evidence"; tag "basic"; havana_gene "OTTMUSG00000061611.1"; havana_transcript "OTTMUST00000150322.1";
chr13	111721479	111724334	-	gene_id "ENSMUSG00000084217.2"; transcript_id "ENSMUST00000121682.2"; gene_type "unitary_pseudogene"; gene_name "Gm15488"; transcript_type "unitary_pseudogene"; transcript_name "Gm15488-001"; level 2; transcript_support_level "NA"; ont "PGO:0000006"; tag "basic"; havana_gene "OTTMUSG00000022626.2"; havana_transcript "OTTMUST00000054201.2";
chr14	72531024	72532649	-	gene_id "ENSMUSG00000108975.1"; transcript_id "ENSMUST00000208959.1"; gene_type "unitary_pseudogene"; gene_name "Mlnr-ps"; transcript_type "unitary_pseudogene"; transcript_name "Mlnr-ps-001"; level 2; transcript_support_level "NA"; ont "PGO:0000006"; tag "basic"; havana_gene "OTTMUSG00000059545.1"; havana_transcript "OTTMUST00000146057.1";
chr15	63915780	63925666	+	gene_id "ENSMUSG00000100127.6"; transcript_id "ENSMUST00000188367.1"; gene_type "unitary_pseudogene"; gene_name "Gsdmcl-ps"; transcript_type "unitary_pseudogene"; transcript_name "Gsdmcl-ps-001"; level 2; transcript_support_level "NA"; ont "PGO:0000006"; tag "basic"; havana_gene "OTTMUSG00000045285.1"; havana_transcript "OTTMUST00000118935.1";
chr15	75643486	75646967	+	gene_id "ENSMUSG00000099034.7"; transcript_id "ENSMUST00000185040.1"; gene_type "unitary_pseudogene"; gene_name "2810039B14Rik"; transcript_type "unitary_pseudogene"; transcript_name "2810039B14Rik-006"; level 2; transcript_support_level "NA"; ont "PGO:0000006"; tag "basic"; havana_gene "OTTMUSG00000044932.1"; havana_transcript "OTTMUST00000118095.1";
chr16	20436038	20443382	+	gene_id "ENSMUSG00000093649.1"; transcript_id "ENSMUST00000177106.1"; gene_type "unitary_pseudogene"; gene_name "Gm20614"; transcript_type "unitary_pseudogene"; transcript_name "Gm20614-001"; level 2; transcript_support_level "NA"; ont "PGO:0000006"; tag "basic"; havana_gene "OTTMUSG00000042005.1"; havana_transcript "OTTMUST00000110051.1";
chr16	20488788	20491147	+	gene_id "ENSMUSG00000093381.1"; transcript_id "ENSMUST00000177503.1"; gene_type "unitary_pseudogene"; gene_name "Gm20615"; transcript_type "unitary_pseudogene"; transcript_name "Gm20615-001"; level 2; transcript_support_level "NA"; ont "PGO:0000006"; tag "basic"; havana_gene "OTTMUSG00000042006.1"; havana_transcript "OTTMUST00000110052.1";
chr17	40854036	40868141	+	gene_id "ENSMUSG00000098082.1"; transcript_id "ENSMUST00000182867.1"; gene_type "unitary_pseudogene"; gene_name "Gm20574"; transcript_type "unitary_pseudogene"; transcript_name "Gm20574-001"; level 2; transcript_support_level "NA"; ont "PGO:0000006"; tag "basic"; havana_gene "OTTMUSG00000043152.1"; havana_transcript "OTTMUST00000113219.1";
chr18	70432355	70433856	-	gene_id "ENSMUSG00000110495.1"; transcript_id "ENSMUST00000212521.1"; gene_type "unitary_pseudogene"; gene_name "RP24-276H6.2"; transcript_type "unitary_pseudogene"; transcript_name "RP24-276H6.2-001"; level 2; transcript_support_level "NA"; ont "PGO:0000006"; tag "basic"; havana_gene "OTTMUSG00000061901.1"; havana_transcript "OTTMUST00000151061.1";
chr19	46348899	46350302	-	gene_id "ENSMUSG00000099655.1"; transcript_id "ENSMUST00000185278.1"; gene_type "unitary_pseudogene"; gene_name "2310034G01Rik"; transcript_type "unitary_pseudogene"; transcript_name "2310034G01Rik-002"; level 2; transcript_support_level "NA"; ont "PGO:0000006"; tag "basic"; havana_gene "OTTMUSG00000046078.1"; havana_transcript "OTTMUST00000120313.1";
chrX	103230028	103256614	-	gene_id "ENSMUSG00000031325.15"; transcript_id "ENSMUST00000183292.7"; gene_type "unitary_pseudogene"; gene_name "4930519F16Rik"; transcript_type "unitary_pseudogene"; transcript_name "4930519F16Rik-008"; level 2; transcript_support_level "NA"; ont "PGO:0000006"; tag "mRNA_end_NF"; tag "basic"; havana_gene "OTTMUSG00000018188.6"; havana_transcript "OTTMUST00000116982.1";
chrY	1056533	1058804	-	gene_id "ENSMUSG00000091749.7"; transcript_id "ENSMUST00000186546.1"; gene_type "unitary_pseudogene"; gene_name "Tspy-ps"; transcript_type "unitary_pseudogene"; transcript_name "Tspy-ps-003"; level 2; transcript_support_level "NA"; ont "PGO:0000006"; tag "basic"; havana_gene "OTTMUSG00000035432.2"; havana_transcript "OTTMUST00000090598.2";
