# Supplementary material for: Transcriptional activity and strain-specific history of mouse pseudogenes
Source: Nat Commun. 2020 Jul 29;11:3695. doi: 10.1038/s41467-020-17157-w (PMC7392758; doi:10.1038/s41467-020-17157-w)
Supplement: Supplementary file 5 — Supplementary Data 2 [file 41467_2020_17157_MOESM5_ESM.xlsx]

## Sheet: FamilyFull
	#Family	PAHARI	CAROLI	SPRET	PWK	CAST	WSB	NOD	C57BL	NZO	AKR	BALB	A	CBA	C3H	DBA2	LP	FVBN	129S1	Total
	PF00044	281	254	286	281	288	291	318	167	342	289	302	270	311	324	309	311	304	327	5255
	PF02800	275	133	285	283	287	289	316	167	333	287	297	265	309	323	306	309	303	324	5091
	PF13853	255	312	146	196	168	156	184	203	188	196	192	178	203	178	186	171	174	181	3467
	PF01248	201	32	66	189	43	57	66	41	53	56	55	182	34	57	78	68	69	69	1416
	PF00076	171	200	224	193	207	195	223	228	200	239	234	219	214	231	223	219	223	220	3863
	PF03719	132	128	126	117	134	124	128	125	129	131	140	140	147	140	139	128	130	137	2375
	PF00333	132	128	126	117	134	124	128	125	129	131	140	140	147	140	139	128	130	137	2375
	PF01779	127	132	116	104	116	131	137	139	138	136	131	134	131	133	134	131	133	134	2337
	PF01092	115	133	126	117	125	120	9	10	24	114	11	91	3	8	8	115	9	110	1248
	PF00237	105	127	106	104	118	117	111	126	95	120	103	95	104	116	119	45	103	125	1939
	PF01157	105	133	111	92	117	122	92	122	126	117	128	127	121	119	110	135	119	125	2121
	PF00008	89	98	92	90	90	86	104	92	90	85	84	92	92	95	87	89	89	89	1633
	PF02210	87	99	86	88	89	84	102	92	90	86	87	93	94	95	87	89	90	90	1628
	PF12661	87	98	90	89	86	83	101	94	90	83	86	90	94	94	87	89	89	86	1616
	PF00125	76	78	93	103	103	94	105	124	96	98	107	96	112	90	91	93	105	94	1758
	PF01247	70	63	60	66	53	61	69	37	69	66	70	67	41	37	32	34	62	66	1023
	PF00467	69	80	64	86	94	84	66	82	69	72	84	92	64	83	64	49	66	79	1347
	PF00400	65	71	74	65	63	62	91	67	67	63	68	69	66	64	65	71	67	65	1223
	PF00096	59	73	64	66	70	75	80	92	89	89	84	86	86	91	83	75	84	72	1418
	PF00069	57	54	80	87	85	89	90	81	94	100	90	82	93	79	85	85	84	95	1510
	PF01198	57	66	66	63	63	64	67	64	68	69	68	71	66	65	65	71	69	69	1191
	PF03402	56	67	65	82	74	70	79	78	81	75	82	75	85	84	83	82	76	69	1363
	PF00056	56	42	39	40	41	41	41	45	38	41	40	40	41	41	38	41	42	40	747
	PF02866	55	7	32	36	38	37	37	40	34	28	37	38	38	36	35	15	23	37	603
	PF00179	52	43	58	54	52	56	57	60	58	53	57	56	59	58	59	57	56	60	1005
	PF00240	51	54	62	68	76	47	63	74	59	53	50	55	54	57	51	76	49	50	1049
	PF00183	48	41	40	42	43	44	42	44	40	45	43	46	46	46	46	46	45	45	792
	PF01352	46	56	40	51	43	53	59	68	58	62	58	60	56	63	59	54	61	46	993
	PF00022	46	34	47	51	46	54	51	55	52	56	55	51	54	53	51	49	46	53	904
	PF02518	46	41	40	42	45	45	44	45	42	46	46	46	48	49	48	47	46	48	814
	PF00347	45	35	51	49	51	47	48	45	43	45	45	47	47	50	46	50	45	43	832
	PF00118	44	35	43	41	23	44	35	34	41	31	37	43	38	38	37	40	40	40	684
	PF00071	42	24	38	30	31	35	37	34	34	36	32	34	38	35	36	33	36	33	618
	PF01423	37	40	50	51	50	51	51	42	53	44	50	41	45	45	44	53	52	45	844
	PF00505	36	32	33	27	25	31	32	35	35	30	37	36	34	38	34	34	35	36	600
	PF00252	36	45	37	14	37	29	21	31	37	35	41	31	37	36	36	40	38	42	623
	PF13912	35	34	32	31	34	39	39	44	42	37	31	37	37	38	36	35	35	30	646
	PF01655	35	35	41	37	37	35	38	36	36	36	37	34	36	38	37	36	36	39	659
	PF00271	34	35	34	42	39	36	51	44	53	45	49	45	38	35	45	46	31	46	748
	PF00210	34	9	31	37	28	30	18	29	30	38	34	36	32	33	33	16	35	29	532
	PF00270	33	33	27	35	30	29	42	43	44	37	41	42	30	26	38	38	26	41	635
	PF16906	33	34	36	34	34	31	34	32	35	36	33	37	38	35	34	21	34	38	609
	PF00226	33	15	23	34	29	33	26	27	30	31	28	28	31	34	28	33	27	24	514
	PF00428	31	24	34	39	26	41	33	30	42	29	23	15	27	34	31	28	32	32	551
	PF01199	31	34	21	25	19	19	20	18	21	20	20	20	18	20	19	18	19	24	386
	PF00935	30	31	30	28	28	23	27	29	27	29	25	26	30	29	32	25	30	26	505
	PF00327	30	27	30	34	32	30	14	13	30	35	14	14	34	35	18	13	13	14	430
	PF00466	29	34	24	26	20	25	26	26	27	27	28	16	28	30	28	23	28	27	472
	PF00828	28	49	49	44	49	45	48	18	48	43	22	49	25	27	23	22	26	27	642
	PF00410	28	32	37	36	39	37	39	37	36	38	39	39	36	36	36	35	37	39	656
	PF00227	28	27	35	30	35	33	36	32	32	38	37	35	40	39	39	35	37	32	620
	PF01251	28	25	36	38	38	35	31	33	33	39	40	37	40	37	38	34	34	26	622
	PF00827	27	37	38	35	35	33	37	35	38	36	38	37	37	37	36	36	36	38	646
	PF01777	27	34	35	36	39	38	36	34	38	38	38	37	37	32	37	35	39	38	648
	PF07654	27	26	35	23	19	27	29	23	24	29	24	17	25	26	25	21	31	26	457
	PF03501	27	28	27	24	20	20	23	22	19	21	23	23	23	25	24	14	25	21	409
	PF00248	27	22	32	17	21	14	12	13	20	14	14	11	12	13	14	12	15	12	295
	PF01294	27	27	37	30	30	32	10	15	10	31	32	32	21	31	29	32	23	33	482
	PF01280	26	34	35	13	31	28	33	28	32	33	30	29	30	27	29	32	28	29	527
	PF00009	25	25	37	44	30	31	32	33	36	29	35	30	29	39	24	36	37	35	587
	PF03066	25	23	24	12	26	23	23	25	26	26	25	26	26	26	26	27	26	28	443
	PF09011	25	20	19	18	16	19	20	20	20	22	20	20	20	21	19	18	20	19	356
	PF01094	24	28	48	64	70	71	95	74	90	88	91	69	85	64	73	67	91	71	1263
	PF03144	24	25	35	43	20	28	31	31	36	29	35	27	29	38	23	35	37	34	560
	PF00153	24	19	31	28	25	22	23	23	22	24	28	23	21	33	29	24	25	23	447
	PF00298	24	41	16	17	18	16	20	18	21	21	18	24	22	22	21	24	24	21	388
	PF03946	24	41	16	17	18	16	20	18	21	21	18	24	22	22	21	24	24	21	388
	PF00003	23	26	47	63	62	69	93	72	89	84	89	67	81	62	71	66	90	65	1219
	PF07562	23	26	47	63	62	69	93	72	89	84	89	67	81	62	71	66	89	65	1218
	PF01849	23	29	20	17	20	17	15	17	16	17	24	18	17	17	16	14	17	20	334
	PF01090	22	27	29	31	30	27	30	29	30	29	30	29	30	29	30	29	28	28	517
	PF00091	22	24	22	24	22	24	27	28	26	35	23	27	30	26	26	26	22	26	460
	PF00046	22	15	21	19	18	17	20	18	20	23	22	22	19	21	23	21	18	20	359
	PF00241	22	17	16	17	22	23	17	24	23	13	20	15	20	23	25	20	23	15	355
	PF01599	22	23	24	27	18	7	10	24	7	9	8	7	9	11	9	25	10	4	254
	PF01780	21	30	25	26	27	29	30	29	28	29	28	28	29	30	28	29	31	28	505
	PF03143	21	20	27	41	19	29	29	28	31	27	33	25	27	36	22	33	35	32	515
	PF00129	21	17	26	18	14	20	22	15	18	20	14	11	18	16	19	14	19	19	321
	PF00089	20	34	22	20	38	31	43	21	29	40	31	50	20	20	22	13	41	41	536
	PF01253	20	18	24	27	22	21	32	29	25	32	31	28	28	31	29	25	29	30	481
	PF01101	20	2	28	24	30	28	31	34	32	34	31	29	33	30	31	33	30	31	511
	PF07686	20	27	29	26	26	27	29	29	18	29	32	22	30	26	22	21	30	24	467
	PF01201	20	38	41	39	34	31	27	33	46	36	37	43	22	37	39	11	36	35	605
	PF00366	20	22	26	25	26	24	24	25	24	24	24	23	25	25	23	24	25	24	433
	PF03953	20	19	21	21	18	21	22	26	24	33	21	26	28	24	24	24	20	21	413
	PF03868	20	20	25	22	19	23	20	22	21	15	22	10	23	12	20	26	22	21	363
	PF01159	20	20	25	22	19	23	20	22	21	15	22	10	23	12	20	26	22	21	363
	PF00001	20	16	17	21	22	20	18	19	17	19	15	15	18	17	14	13	13	17	311
	PF00312	20	23	19	19	18	17	14	19	18	15	19	19	18	18	14	24	16	20	330
	PF08069	20	21	20	20	17	17	14	19	17	14	18	18	18	17	13	23	15	20	321
	PF00079	19	16	20	33	24	37	25	29	28	27	29	24	32	26	25	26	30	35	485
	PF13499	19	17	26	22	24	25	24	31	25	24	28	23	22	26	27	24	25	27	439
	PF14204	19	20	19	21	22	21	24	9	23	21	22	17	20	21	23	23	23	21	369
	PF17144	19	20	19	21	22	21	24	9	23	21	22	17	20	21	23	23	23	21	369
	PF00514	19	20	25	13	20	10	22	23	22	24	16	24	17	18	26	22	16	22	359
	PF08079	19	18	20	24	23	20	3	4	19	26	4	4	25	25	10	3	3	4	254
	PF00956	18	23	26	26	18	26	26	28	28	27	27	26	26	26	26	27	26	27	457
	PF16205	18	21	26	25	26	24	24	25	24	24	24	23	25	25	23	24	25	24	430
	PF00137	18	12	17	25	18	20	20	21	14	21	18	16	15	12	17	20	19	18	321
	PF03952	18	22	11	19	19	15	14	14	14	18	11	18	18	13	18	19	15	22	298
	PF00113	18	20	11	19	17	15	14	14	13	17	11	17	18	13	17	18	15	21	288
	PF00160	18	19	22	19	23	14	14	21	13	14	12	14	17	16	17	16	14	19	302
	PF03931	18	15	17	13	16	13	14	15	12	18	13	12	14	13	16	14	12	14	259
	PF13885	18	18	10	10	9	7	10	5	8	10	8	10	8	6	13	11	12	5	178
	PF01479	17	17	23	22	27	22	22	23	22	22	19	26	17	22	20	21	21	19	382
	PF00334	17	19	22	19	21	19	21	21	19	19	19	19	19	20	20	19	17	18	348
	PF00584	17	15	15	15	15	17	17	17	17	15	16	18	17	16	15	17	17	16	292
	PF00380	17	2	5	14	8	6	16	14	3	15	3	3	8	4	4	3	14	3	142
	PF00297	17	15	16	16	2	20	15	21	6	16	4	5	21	6	4	13	18	18	233
	PF00416	17	19	10	7	9	10	11	4	1	22	3	11	9	11	17	13	10	3	187
	PF00651	16	12	23	19	31	14	33	27	39	25	31	26	23	22	27	27	22	30	447
	PF04718	16	23	20	23	22	21	25	23	24	25	23	25	26	22	22	27	24	25	416
	PF00012	16	15	17	20	5	23	25	20	21	21	18	20	20	19	19	22	23	24	348
	PF00038	16	16	13	19	18	13	17	17	14	15	15	15	15	17	14	19	15	14	282
	PF00385	16	17	20	18	18	23	16	22	15	19	16	15	16	14	23	13	15	15	311
	PF01778	16	9	12	12	10	11	13	14	15	14	12	11	12	12	15	12	11	11	222
	PF00338	16	14	13	10	12	12	11	10	14	13	9	0	12	8	12	9	12	11	198
	PF01454	15	13	18	27	24	22	27	28	29	26	20	22	23	22	20	25	19	22	402
	PF10584	15	13	16	14	18	19	20	15	17	19	18	20	18	22	19	20	18	15	316
	PF00013	15	14	22	21	16	18	20	19	17	15	20	18	18	19	17	20	17	17	323
	PF03247	14	7	22	19	22	20	21	17	22	23	24	19	20	23	19	20	21	21	354
	PF12796	14	14	14	18	29	21	21	26	18	19	20	20	29	18	18	21	19	19	358
	PF13894	14	18	17	18	18	22	20	19	20	20	16	22	19	16	21	15	20	18	333
	PF01200	14	14	18	17	9	19	18	14	17	16	15	16	14	16	14	18	16	16	281
	PF16211	14	14	20	25	19	23	17	25	19	18	16	18	23	18	20	17	20	21	347
	PF01015	14	16	16	18	19	18	17	20	18	22	19	20	19	20	20	20	20	20	336
	PF00201	14	10	14	16	15	17	17	18	17	17	16	21	18	15	17	19	17	17	295
	PF02798	14	11	13	12	10	16	17	16	15	18	15	18	14	12	13	15	17	12	258
	PF01221	14	14	13	16	16	15	16	10	14	15	15	15	16	15	15	15	15	15	264
	PF00028	14	19	12	14	10	11	16	15	13	6	10	13	9	8	11	9	12	10	212
	PF00244	14	5	16	16	15	17	15	16	14	14	15	15	17	14	10	17	15	14	259
	PF00412	14	7	15	15	15	13	14	14	15	14	13	12	14	12	13	12	14	12	238
	PF00043	14	11	8	9	8	12	10	11	9	14	11	13	9	10	8	10	13	10	190
	PF00067	13	17	18	27	24	34	33	34	27	27	32	26	23	27	27	26	27	29	471
	PF00443	13	10	15	16	23	19	20	18	14	14	19	13	16	12	13	14	17	18	284
	PF00642	13	13	16	18	18	16	17	18	16	17	17	16	14	12	13	17	17	16	284
	PF00307	13	20	15	18	13	17	15	14	16	13	17	15	13	13	15	14	12	18	271
	PF00595	13	11	11	13	11	11	15	18	14	12	15	14	16	12	10	14	11	15	236
	PF01393	13	13	16	12	16	21	15	22	13	18	15	13	16	13	22	12	14	14	278
	PF08266	13	15	6	8	7	8	11	12	4	4	8	8	6	3	7	5	10	6	141
	PF01556	13	5	8	10	7	10	7	10	11	14	10	8	10	14	10	12	9	9	177
	PF06220	13	19	20	21	23	21	7	0	0	22	21	23	21	22	22	22	1	22	300
	PF01283	13	13	13	12	5	12	6	15	16	16	15	15	13	15	14	16	15	15	239
	PF00850	12	13	13	11	5	10	17	12	13	13	15	16	2	15	1	14	14	13	209
	PF00631	12	6	11	12	12	11	14	10	14	13	15	12	14	13	12	11	12	12	216
	PF00838	12	6	12	11	12	12	14	10	11	13	12	12	13	11	13	12	11	13	210
	PF00787	12	10	8	11	12	12	13	11	9	11	11	11	12	11	11	10	11	12	198
	PF00583	12	9	14	10	13	13	11	12	12	13	11	11	11	11	10	14	12	10	209
	PF01217	12	12	11	13	11	16	10	17	13	15	19	18	15	17	16	15	15	10	255
	PF14291	12	12	10	12	10	2	10	8	2	8	9	9	2	2	2	9	2	9	130
	PF05296	12	9	6	9	9	9	8	9	9	8	8	8	8	8	8	6	7	8	149
	PF15974	12	13	5	6	4	6	6	6	4	3	6	5	4	3	6	4	7	3	103
	PF00389	11	23	24	24	26	23	24	25	25	24	25	25	23	24	24	26	24	24	424
	PF02826	11	23	24	24	26	23	24	25	25	24	25	25	23	24	24	26	24	24	424
	PF00203	11	18	17	22	8	20	18	18	19	19	19	19	17	19	17	17	17	18	313
	PF00313	11	17	15	9	8	11	15	15	13	10	14	13	17	16	12	13	16	10	235
	PF08080	11	14	11	12	13	13	14	15	11	11	12	8	12	10	11	10	11	7	206
	PF00622	11	11	14	11	12	14	12	14	11	13	10	12	11	10	11	14	14	13	218
	PF00034	11	21	22	20	24	26	10	26	2	15	26	26	26	4	26	4	2	3	294
	PF13176	11	13	17	14	18	7	8	7	7	7	6	7	6	5	7	7	7	7	161
	PF00061	10	12	19	22	23	20	25	19	18	16	16	16	17	18	19	22	20	23	335
	PF13895	10	9	15	21	5	20	24	22	13	21	23	17	20	18	13	15	15	8	289
	PF01749	10	15	20	17	18	21	19	19	19	21	20	20	22	20	22	17	17	18	335
	PF01020	10	10	11	13	28	8	19	19	16	15	9	21	11	16	11	17	12	12	258
	PF04505	10	18	17	11	19	16	15	14	14	16	17	14	17	17	16	16	16	14	277
	PF00281	10	13	13	9	5	5	14	13	5	13	6	12	8	16	5	5	8	16	176
	PF00673	10	13	13	9	5	5	14	13	5	13	6	12	8	16	5	5	8	16	176
	PF01399	10	8	12	13	15	12	13	17	14	26	14	12	14	13	13	13	14	13	246
	PF00856	10	10	6	9	5	11	13	9	12	11	12	12	13	12	11	10	6	12	184
	PF01398	10	14	12	15	14	13	12	13	13	14	13	13	13	13	13	13	12	13	233
	PF04707	10	11	9	7	11	12	12	12	12	13	12	12	11	12	12	12	12	13	205
	PF00025	10	6	11	12	11	12	12	10	10	10	12	9	10	6	9	13	10	11	184
	PF00572	10	11	9	12	11	9	11	3	12	13	11	11	11	9	11	9	11	11	185
	PF13855	10	8	8	10	9	9	11	8	10	10	11	6	9	10	7	7	7	9	159
	PF00149	10	6	6	9	7	6	10	8	10	6	9	8	9	9	12	3	10	11	149
	PF00411	10	6	1	7	10	10	8	11	11	11	12	12	9	11	10	10	11	8	168
	PF01246	10	10	17	17	8	10	7	8	9	9	9	10	6	6	11	9	9	10	175
	PF00887	10	7	4	4	8	6	7	9	8	7	6	9	9	10	6	7	9	9	135
	PF10421	10	9	13	8	6	6	7	8	6	9	5	5	7	7	9	3	6	6	130
	PF13923	9	10	19	13	17	15	43	20	16	16	16	18	18	17	19	20	17	19	322
	PF16186	9	15	20	8	16	8	18	17	16	17	9	19	11	11	18	16	11	17	256
	PF00041	9	12	14	12	19	10	17	21	13	7	21	10	13	14	12	9	20	22	255
	PF00900	9	11	17	16	20	15	16	14	15	16	12	18	13	15	13	16	14	15	265
	PF08071	9	11	17	16	20	15	16	14	15	16	12	18	13	15	13	16	14	15	265
	PF16121	9	11	17	16	20	15	16	14	15	16	12	18	13	15	13	16	14	15	265
	PF00641	9	13	8	11	11	9	16	19	11	14	17	18	14	17	16	16	11	16	246
	PF01290	9	8	34	11	10	12	15	11	15	13	15	15	16	13	13	13	13	15	251
	PF02136	9	8	10	10	5	8	14	15	14	14	11	15	16	8	12	13	15	10	207
	PF03604	9	14	13	14	15	11	14	14	13	14	14	15	15	14	13	14	13	14	243
	PF00166	9	13	12	13	14	12	13	12	13	12	12	13	13	12	12	14	12	12	223
	PF11717	9	14	15	6	16	13	12	13	13	13	16	12	18	12	15	16	13	9	235
	PF13920	9	11	10	16	14	15	12	13	13	12	13	13	16	14	16	15	13	10	235
	PF00018	9	11	16	14	13	15	12	13	13	13	13	10	11	14	13	15	13	11	229
	PF01564	9	4	12	13	16	11	12	13	13	10	10	12	10	11	10	13	11	13	203
	PF00658	9	8	9	11	9	10	12	13	12	6	10	4	10	13	10	9	12	13	180
	PF00628	9	8	9	7	8	10	12	10	10	10	12	12	13	12	14	11	8	9	184
	PF05712	9	13	14	5	15	9	11	11	12	10	15	11	15	9	14	15	12	8	208
	PF00300	9	9	10	11	13	12	11	10	11	8	10	9	11	8	10	8	10	8	178
	PF07714	9	12	13	12	13	11	11	9	9	10	10	10	10	11	9	10	10	9	188
	PF03650	9	11	9	11	11	11	10	10	10	9	10	10	10	9	9	10	10	10	179
	PF13865	9	11	12	12	9	11	10	11	9	19	13	8	10	16	11	13	10	11	205
	PF02854	9	9	12	8	16	13	9	7	16	9	9	6	14	9	8	14	8	14	190
	PF02847	9	9	13	8	16	13	9	6	16	9	9	6	13	9	8	13	7	14	187
	PF00249	9	11	9	9	13	10	9	11	12	10	7	8	16	10	8	13	7	12	184
	PF04900	9	9	8	9	9	9	9	8	9	9	9	9	10	10	9	10	8	8	161
	PF01459	9	4	5	6	6	5	9	11	9	7	10	6	8	10	6	6	5	7	129
	PF00017	9	6	13	6	7	10	7	7	9	9	11	8	10	12	9	10	10	13	166
	PF14580	9	3	5	6	10	8	7	8	6	5	7	7	7	8	8	8	8	8	128
	PF00102	9	8	4	5	7	5	7	9	6	3	8	6	5	6	6	5	11	8	118
	PF00278	9	3	16	2	16	9	5	14	15	5	20	8	21	9	23	11	22	17	225
	PF02784	9	3	16	2	16	9	5	14	15	5	20	8	21	9	23	11	22	17	225
	PF00189	9	5	8	8	7	5	5	4	4	5	4	4	7	7	7	5	5	6	105
	PF07650	9	5	8	8	7	5	5	4	4	5	4	4	7	7	7	5	5	6	105
	PF00074	9	1	16	19	7	3	4	3	6	6	3	7	6	4	8	3	4	3	112
	PF00059	8	18	21	16	13	25	19	19	19	17	13	16	18	18	18	14	17	16	305
	PF01023	8	10	12	14	10	12	18	17	15	17	14	19	22	19	18	16	17	18	276
	PF02758	8	6	8	11	16	7	14	17	10	11	15	12	13	8	10	17	14	11	208
	PF00004	8	15	15	13	13	16	13	16	14	13	15	16	16	15	14	17	13	14	256
	PF16005	8	5	9	8	10	12	13	16	14	13	16	12	13	14	13	11	17	15	219
	PF13959	8	10	10	13	11	13	13	11	12	10	11	10	10	10	10	12	13	11	198
	PF02023	8	10	8	9	11	12	12	10	13	13	15	12	10	11	14	13	9	13	203
	PF00036	8	10	12	10	11	12	12	12	12	12	10	12	11	14	12	12	13	13	208
	PF13616	8	11	13	11	11	11	11	12	12	11	10	11	11	10	11	12	11	11	198
	PF01652	8	7	8	9	8	8	10	9	8	9	9	9	9	9	9	9	8	9	155
	PF01926	8	9	10	10	9	9	9	10	10	7	7	8	8	7	8	7	7	9	152
	PF00010	8	6	8	8	7	8	9	7	9	6	8	10	6	7	7	9	10	9	142
	PF15348	8	9	8	9	11	8	9	9	7	9	9	12	11	8	9	9	10	8	163
	PF00097	8	11	9	10	8	6	9	8	7	7	11	8	7	6	7	9	7	7	145
	PF00098	8	6	6	6	8	7	9	6	5	7	5	6	5	6	5	6	5	5	111
	PF07817	8	10	11	19	25	9	8	9	13	15	9	18	12	14	13	11	15	10	229
	PF00653	8	6	4	8	6	6	8	6	9	5	8	5	10	9	8	9	5	10	130
	PF16891	8	4	4	8	6	5	8	7	9	5	8	7	8	8	11	2	9	9	126
	PF10937	8	11	13	15	6	13	7	15	15	14	14	16	14	15	14	15	13	18	236
	PF00402	8	9	10	9	8	9	7	6	7	8	9	10	8	8	9	9	8	8	150
	PF00163	8	6	6	6	7	7	7	9	7	6	7	8	7	8	7	7	7	6	126
	PF01249	8	0	5	5	4	5	5	5	4	4	4	5	4	4	5	4	5	5	81
	PF13890	8	12	2	9	5	4	5	6	4	3	4	5	5	5	5	3	4	6	95
	PF13432	8	5	5	5	5	4	4	5	4	3	4	4	4	4	4	6	4	4	82
	PF11976	7	4	7	18	23	17	20	19	14	23	20	20	18	9	20	18	8	19	284
	PF02902	7	21	19	19	14	6	18	13	24	19	19	18	17	21	19	8	19	15	296
	PF00134	7	13	18	17	17	14	16	17	15	19	21	22	18	20	19	14	18	15	300
	PF01421	7	8	10	11	8	11	15	9	11	12	10	7	13	14	7	4	11	13	181
	PF00200	7	8	10	11	8	11	15	9	11	12	10	7	13	14	7	4	11	13	181
	PF01562	7	8	10	11	8	11	15	9	11	12	10	7	13	14	7	4	11	13	181
	PF08516	7	8	10	11	8	11	15	9	11	12	10	7	13	14	7	4	11	13	181
	PF05699	7	4	6	2	4	3	14	4	12	7	4	8	5	14	15	3	5	7	124
	PF00169	7	10	12	14	9	12	14	14	10	11	13	11	11	8	10	11	9	11	197
	PF00578	7	9	15	11	11	12	14	13	9	12	12	12	13	12	13	10	12	11	208
	PF12874	7	17	14	11	9	15	13	14	14	13	16	17	12	12	13	16	15	12	240
	PF10417	7	8	14	8	10	12	13	13	9	12	12	12	13	12	13	10	12	10	200
	PF01451	7	11	11	9	13	9	12	10	9	12	9	8	10	10	1	11	10	7	169
	PF14497	7	5	9	8	6	7	11	8	11	7	7	9	8	6	9	8	7	6	139
	PF13516	7	8	10	12	12	10	11	18	10	8	11	13	12	11	12	15	15	10	205
	PF00085	7	6	6	12	7	8	11	8	10	10	8	7	9	8	9	9	8	8	151
	PF03357	7	7	10	11	11	11	11	11	8	11	11	11	11	11	11	11	11	10	185
	PF02020	7	8	8	8	10	6	9	7	10	9	8	7	7	8	7	7	7	10	143
	PF06842	7	1	7	9	8	9	9	12	9	10	9	12	8	8	7	8	6	7	146
	PF13639	7	8	6	8	7	8	9	8	9	7	5	8	10	7	9	8	9	6	139
	PF02731	7	10	9	8	8	9	9	9	8	10	10	9	10	10	10	8	10	10	164
	PF00107	7	8	10	11	9	10	8	12	9	8	9	11	8	8	7	9	10	8	162
	PF08240	7	8	10	11	8	10	8	12	9	8	9	11	8	8	7	9	10	8	161
	PF00162	7	7	7	7	7	10	8	9	9	10	9	9	7	10	9	7	6	10	148
	PF16208	7	6	5	7	10	7	7	10	8	9	9	7	6	9	5	12	7	5	136
	PF13181	7	9	10	11	7	7	6	11	9	7	10	9	9	9	7	9	8	11	156
	PF00670	7	5	6	4	5	8	6	6	7	7	6	6	9	7	6	7	8	7	117
	PF05221	7	5	6	4	5	8	6	6	7	7	6	6	9	7	6	7	8	7	117
	PF13833	7	5	6	7	5	5	5	6	6	7	6	5	5	6	5	5	5	6	102
	PF02229	7	5	5	5	5	5	5	5	6	5	5	4	5	6	5	3	5	4	90
	PF13893	7	8	8	3	9	6	5	7	5	6	5	7	5	5	6	7	7	6	112
	PF00888	7	7	5	6	4	4	5	5	4	6	6	6	5	4	6	6	6	6	98
	PF00687	7	14	16	4	2	3	5	5	2	3	5	4	3	11	4	10	13	3	114
	PF00619	7	3	6	8	5	5	4	5	5	4	5	4	6	4	5	5	5	5	91
	PF01480	7	6	5	6	5	4	3	4	4	4	4	5	4	4	5	5	5	6	86
	PF00638	7	3	2	2	3	3	2	12	4	2	2	3	3	3	4	3	2	3	63
	PF02389	7	11	1	1	1	0	1	0	1	1	0	1	0	0	0	0	0	0	25
	PF00253	6	18	16	15	18	19	19	18	19	19	18	17	16	19	16	18	17	19	307
	PF00225	6	13	13	12	12	15	16	16	14	15	17	15	16	15	15	17	15	16	258
	PF00782	6	9	6	9	9	15	14	11	12	16	18	19	16	16	16	9	13	14	228
	PF05729	6	3	7	10	11	7	11	15	10	5	13	11	11	11	10	14	11	11	177
	PF01597	6	9	12	10	11	9	11	11	9	10	11	9	13	11	12	11	10	8	183
	PF01111	6	11	10	9	10	9	10	9	11	11	11	10	9	8	8	9	9	9	169
	PF00005	6	11	9	12	8	10	9	9	9	9	9	9	9	11	8	9	9	9	165
	PF05873	6	8	11	10	11	8	9	9	7	9	9	10	5	11	9	10	9	10	161
	PF12894	6	8	7	7	7	4	9	11	7	7	9	9	7	7	9	9	11	7	141
	PF00515	6	8	9	10	9	8	8	10	10	9	10	10	11	10	9	10	9	7	163
	PF00550	6	5	6	8	8	7	8	6	8	7	8	7	8	8	8	6	7	7	128
	PF00104	6	6	8	7	6	5	8	5	7	5	5	6	5	7	5	6	6	6	109
	PF00105	6	6	8	7	6	5	8	5	7	5	5	6	5	7	5	6	6	6	109
	PF12937	6	11	6	7	9	11	8	5	5	7	7	4	4	4	6	9	7	2	118
	PF00684	6	5	8	10	7	10	7	10	11	14	10	8	10	14	10	12	9	9	170
	PF00620	6	7	7	9	6	5	7	11	10	11	10	9	8	7	11	9	9	7	149
	PF15226	6	4	6	8	8	8	7	8	8	8	8	8	8	8	8	9	8	8	136
	PF07707	6	6	9	6	6	7	7	8	7	9	9	6	8	7	9	8	7	8	133
	PF12265	6	6	7	7	8	7	7	7	7	5	7	7	7	5	3	6	7	7	116
	PF00035	6	4	3	5	4	4	7	6	6	6	5	6	3	5	4	5	6	4	89
	PF00173	6	6	7	7	6	6	7	7	4	6	6	5	4	7	7	5	6	6	108
	PF00157	6	2	8	6	6	6	6	7	7	7	8	7	6	6	7	7	7	7	116
	PF01133	6	7	5	5	7	6	6	7	7	7	6	6	7	6	6	6	6	6	112
	PF07225	6	6	6	8	5	6	6	6	7	5	6	5	6	6	5	6	7	6	108
	PF00566	6	3	4	4	4	4	6	5	5	4	5	5	4	6	5	5	5	4	84
	PF00042	6	4	6	4	4	4	6	5	3	4	6	3	3	4	3	4	4	3	76
	PF10036	6	7	6	5	6	5	5	6	6	6	6	5	5	5	5	5	4	5	98
	PF10206	6	10	6	6	4	4	5	4	6	5	4	6	5	5	8	4	6	4	98
	PF00112	6	8	5	5	5	5	5	6	5	5	5	5	5	5	5	4	2	5	91
	PF00808	6	3	6	5	7	5	5	5	4	7	8	6	4	5	8	5	6	5	100
	PF06522	6	5	5	3	4	4	4	4	4	4	4	4	4	4	4	4	4	4	75
	PF00143	6	8	14	5	8	4	4	5	4	1	2	4	3	6	4	3	9	12	102
	PF00350	6	2	3	3	3	3	2	2	1	2	4	2	4	2	2	2	2	2	47
	PF06784	6	7	6	4	4	1	1	1	1	1	1	1	1	1	1	4	4	1	46
	PF05956	6	1	1	1	1	1	1	1	1	1	1	1	1	1	1	1	1	1	23
	PF05972	6	1	1	1	1	1	1	1	1	1	1	1	1	1	1	1	1	1	23
	PF16630	6	1	1	1	1	1	1	1	1	1	1	1	1	1	1	1	1	1	23
	PF16633	6	1	1	1	1	1	1	1	1	1	1	1	1	1	1	1	1	1	23
	PF16635	6	1	1	1	1	1	1	1	1	1	1	1	1	1	1	1	1	1	23
	PF16634	6	1	1	1	1	1	1	1	1	1	1	1	1	1	1	1	1	1	23
	PF16636	6	1	1	1	1	1	1	1	1	1	1	1	1	1	1	1	1	1	23
	PF16629	6	1	1	1	1	1	1	1	1	1	1	1	1	1	1	1	1	1	23
	PF05923	6	1	1	1	1	1	1	1	1	1	1	1	1	1	1	1	1	1	23
	PF05924	6	1	1	1	1	1	1	1	1	1	1	1	1	1	1	1	1	1	23
	PF16689	6	1	1	1	1	1	1	1	1	1	1	1	1	1	1	1	1	1	23
	PF11414	6	1	1	1	1	1	1	1	1	1	1	1	1	1	1	1	1	1	23
	PF05937	6	1	1	1	1	1	1	1	1	1	1	1	1	1	1	1	1	1	23
	PF13913	6	1	1	2	2	1	0	1	1	1	1	1	2	2	1	1	1	2	27
	PF02892	5	2	5	0	2	1	12	2	10	5	2	6	3	12	13	1	3	5	89
	PF04969	5	10	9	10	10	10	12	10	8	14	9	9	10	11	11	9	11	10	178
	PF01781	5	10	9	8	10	10	11	10	11	11	9	11	10	10	7	10	11	10	173
	PF00627	5	6	26	6	30	8	10	11	14	11	10	13	8	10	11	9	13	16	217
	PF02466	5	5	10	7	11	12	10	11	13	14	13	11	16	13	12	12	16	10	201
	PF00618	5	10	13	21	18	10	10	27	12	17	12	23	14	9	10	22	19	12	264
	PF00348	5	10	11	9	8	8	9	8	10	10	8	9	8	10	8	9	9	8	157
	PF16492	5	9	3	3	5	5	9	6	1	2	4	5	5	1	2	2	5	4	76
	PF02984	5	5	8	6	8	5	8	8	8	8	10	10	9	9	11	6	8	7	139
	PF07114	5	6	4	7	7	7	7	7	8	7	7	7	7	7	7	8	7	6	121
	PF03947	5	6	9	7	7	7	7	7	8	5	8	7	9	8	4	7	7	7	125
	PF00181	5	6	9	7	7	7	7	7	8	5	8	7	9	8	4	7	7	7	125
	PF13716	5	5	4	5	4	5	7	5	5	5	4	5	5	5	5	5	5	4	88
	PF00047	5	4	9	9	9	7	6	11	11	7	14	13	14	6	7	5	12	8	157
	PF09440	5	4	6	8	8	7	6	7	8	6	6	5	7	6	7	6	7	7	116
	PF00156	5	5	6	6	6	7	6	6	7	6	6	6	7	6	6	6	6	6	109
	PF15008	5	3	5	6	6	5	6	6	6	6	7	5	3	4	5	7	7	5	97
	PF05308	5	3	5	4	5	4	6	4	5	5	5	6	3	5	4	5	5	5	84
	PF11977	5	4	5	6	6	5	6	5	5	5	5	5	6	5	6	5	5	5	94
	PF00643	5	4	7	4	6	6	6	8	5	5	5	4	4	4	5	5	6	5	94
	PF03372	5	7	5	5	4	5	6	5	4	5	5	5	5	5	5	5	5	5	91
	PF01798	5	0	4	5	5	7	5	7	6	7	5	5	6	5	7	3	5	5	92
	PF10217	5	5	5	3	6	6	5	6	5	5	5	6	6	5	5	6	6	6	96
	PF02297	5	5	5	5	5	5	5	5	5	5	5	5	5	5	5	4	5	5	89
	PF00178	5	3	3	4	3	4	5	5	5	3	4	5	6	5	7	4	4	3	78
	PF15440	5	7	5	7	7	7	4	9	7	5	7	5	8	3	6	7	9	7	115
	PF06553	5	6	5	5	6	5	4	5	7	5	4	5	5	1	7	6	4	4	89
	PF01344	5	4	6	4	4	4	4	6	6	5	5	4	5	4	5	4	5	4	84
	PF17098	5	3	6	5	5	4	4	5	5	5	5	5	5	5	5	4	5	5	86
	PF02513	5	6	3	4	2	5	4	4	4	6	4	5	3	4	5	4	5	4	77
	PF01920	5	5	5	5	6	4	4	4	4	4	4	4	4	4	4	4	4	4	78
	PF06110	5	3	5	4	4	4	4	4	4	4	4	4	4	4	4	4	4	4	73
	PF01588	5	5	4	4	4	4	4	4	4	4	4	4	4	4	4	4	4	4	74
	PF05392	5	7	4	3	4	4	4	4	4	4	4	4	4	4	4	4	4	4	75
	PF08246	5	6	4	4	4	4	4	5	4	4	4	4	4	4	4	3	1	4	72
	PF03810	5	3	4	5	5	4	4	6	3	4	4	4	4	5	4	5	5	4	78
	PF05347	5	5	6	6	5	5	4	4	3	2	3	4	5	5	5	3	4	4	78
	PF13445	5	3	4	3	5	6	4	8	3	3	3	3	3	4	3	3	4	3	70
	PF08555	5	4	3	3	3	3	3	3	3	3	3	3	3	3	3	3	3	3	57
	PF02142	5	3	3	3	3	3	3	3	3	3	3	3	2	3	3	2	3	3	54
	PF01808	5	3	3	3	3	3	3	3	3	3	3	3	2	3	3	2	3	3	54
	PF02291	5	4	7	4	2	2	3	5	2	2	4	2	2	2	3	4	4	6	63
	PF01536	5	0	2	2	7	7	3	12	2	3	10	4	3	4	4	1	1	4	74
	PF00006	5	4	3	3	3	2	2	3	3	2	3	3	3	3	3	3	3	3	54
	PF02874	5	4	3	3	3	2	2	3	3	2	3	3	3	3	3	3	3	3	54
	PF05047	5	3	3	2	2	2	2	2	2	2	2	2	2	2	2	2	2	2	41
	PF09751	5	2	2	2	2	2	2	2	2	2	2	2	2	2	2	2	2	2	39
	PF16006	5	3	3	1	2	3	2	1	1	2	2	2	2	2	2	3	2	3	41
	PF00130	5	1	3	3	3	1	2	2	1	2	1	1	1	0	1	1	3	1	32
	PF01529	5	2	1	1	1	0	1	1	1	1	1	1	1	1	0	1	1	1	21
	PF01336	4	4	9	13	14	12	14	12	11	14	10	6	15	6	14	14	13	8	193
	PF00152	4	4	9	13	14	12	14	12	11	14	9	6	15	6	14	14	13	8	192
	PF00021	4	8	8	9	11	13	14	16	10	14	17	12	6	14	12	17	14	21	220
	PF00855	4	9	9	10	14	14	14	10	8	16	15	12	14	9	13	11	15	10	207
	PF08122	4	9	8	7	14	7	12	9	6	13	6	6	6	5	6	8	5	8	139
	PF00439	4	5	7	5	7	10	9	5	3	11	11	8	9	4	8	6	10	6	128
	PF00685	4	2	4	6	3	5	8	6	7	5	6	5	6	5	7	4	4	4	91
	PF13927	4	3	3	7	4	5	8	6	4	6	4	5	4	5	4	2	5	3	82
	PF00293	4	6	7	9	18	6	7	10	12	8	7	5	6	5	8	8	8	10	144
	PF02991	4	2	4	2	8	8	7	8	8	9	6	2	8	8	6	9	8	9	116
	PF02728	4	5	7	6	7	8	7	7	7	7	7	7	7	7	7	3	7	7	117
	PF02727	4	5	7	6	7	8	7	7	7	7	7	7	7	7	7	3	7	7	117
	PF01179	4	5	7	6	6	8	7	7	7	7	7	7	7	7	7	3	7	7	116
	PF10241	4	7	3	3	5	5	6	3	13	7	9	4	4	4	5	3	4	9	98
	PF00498	4	6	9	7	3	6	6	7	8	4	6	4	4	3	5	5	6	5	98
	PF05287	4	3	5	4	2	7	6	6	7	6	7	8	4	7	5	6	5	7	99
	PF06991	4	3	7	7	8	6	6	7	7	8	5	6	5	7	5	6	6	5	108
	PF00575	4	5	6	6	9	6	6	6	6	6	6	6	6	7	6	6	6	6	109
	PF00957	4	6	7	6	6	6	6	6	6	6	6	6	6	6	6	6	6	6	107
	PF02883	4	5	6	6	5	6	6	6	6	6	6	6	6	6	6	6	6	7	105
	PF04419	4	5	5	6	7	6	6	6	5	5	6	5	6	6	8	8	5	6	105
	PF00231	4	3	5	5	6	6	6	5	5	5	5	5	6	6	5	5	5	5	92
	PF01602	4	4	5	5	5	5	6	6	5	5	5	5	5	5	5	5	5	6	91
	PF02760	4	4	3	4	9	3	6	6	5	7	4	2	5	2	3	5	7	6	85
	PF00705	4	1	4	2	4	3	6	7	1	6	5	2	4	3	5	4	6	3	70
	PF02747	4	1	4	2	4	3	6	7	1	6	5	2	4	3	5	4	6	3	70
	PF02985	4	3	6	7	7	6	5	6	6	6	7	6	6	7	6	7	5	7	107
	PF00433	4	3	5	3	6	5	5	5	5	4	7	6	5	3	5	5	6	7	89
	PF01424	4	7	4	4	4	6	5	5	5	5	6	5	5	6	3	5	5	6	90
	PF12848	4	6	6	5	5	5	5	5	5	5	5	5	5	5	4	5	5	5	90
	PF07258	4	4	5	5	5	5	5	5	5	5	5	5	5	5	5	5	5	5	88
	PF14835	4	4	1	5	5	5	5	6	5	5	5	5	4	5	5	5	4	5	83
	PF02230	4	5	4	4	5	5	5	5	4	4	4	4	5	5	5	5	5	5	83
	PF01284	4	4	4	4	3	3	5	4	4	5	4	6	4	4	5	3	5	5	76
	PF05405	4	5	3	4	3	4	5	6	3	4	5	2	2	4	3	5	3	5	70
	PF03153	4	0	5	4	6	5	4	5	5	5	5	5	5	4	5	5	4	5	81
	PF14555	4	4	4	5	6	3	4	4	5	6	5	5	4	5	4	5	5	3	81
	PF06297	4	0	3	4	4	4	4	4	5	4	3	4	4	5	4	4	4	4	68
	PF16589	4	2	3	2	5	4	4	4	4	4	4	4	4	4	4	5	4	5	70
	PF01363	4	4	4	4	4	4	4	4	4	5	5	4	4	4	5	4	4	4	75
	PF00538	4	1	4	3	2	5	4	4	4	5	4	4	5	6	3	4	2	4	68
	PF13656	4	4	4	4	4	4	4	4	4	4	4	4	4	4	4	4	4	3	71
	PF04502	4	4	4	4	4	4	4	4	4	4	4	4	4	4	4	4	5	5	74
	PF01805	4	3	3	4	4	4	4	3	4	4	4	4	4	4	4	4	4	4	69
	PF03364	4	3	2	4	2	4	4	4	4	4	4	4	4	4	4	4	4	3	66
	PF17054	4	1	6	5	6	3	4	5	4	6	4	4	5	4	5	4	5	4	79
	PF01753	4	3	4	3	4	3	4	4	4	3	4	4	3	4	4	4	3	4	66
	PF01267	4	3	4	4	5	0	4	5	4	3	4	4	2	4	4	4	1	5	64
	PF07479	4	4	4	3	4	4	4	4	4	4	3	3	3	3	4	4	4	4	67
	PF01210	4	4	4	3	3	3	4	4	4	3	3	2	3	3	4	3	3	4	61
	PF04716	4	4	1	1	2	4	4	3	4	1	1	2	4	2	2	3	4	3	49
	PF05205	4	3	3	9	3	11	4	14	3	3	4	5	3	5	3	3	4	5	89
	PF05485	4	2	1	3	3	3	4	3	3	3	3	3	3	3	3	3	3	3	53
	PF02953	4	3	4	4	4	4	4	5	2	4	6	5	3	3	4	4	6	2	71
	PF13771	4	3	3	4	3	4	3	3	5	5	4	4	4	4	4	5	4	4	70
	PF13424	4	5	4	5	4	2	3	5	4	4	4	4	4	4	4	4	3	3	70
	PF13238	4	2	3	3	3	4	3	4	3	4	4	4	4	4	3	4	3	2	61
	PF12752	4	5	2	1	2	4	3	3	3	3	4	3	3	4	1	3	3	3	54
	PF09420	4	3	3	3	3	3	3	3	3	3	3	3	3	3	3	3	3	3	55
	PF01722	4	2	2	3	3	3	3	3	3	3	3	3	3	3	3	3	3	3	53
	PF03645	4	3	3	4	4	4	3	3	3	1	6	3	3	5	3	2	3	3	60
	PF07690	4	2	5	5	4	3	3	3	2	2	3	3	3	4	2	3	2	4	57
	PF05186	4	3	2	3	2	3	3	3	2	3	3	3	3	3	3	3	3	3	52
	PF15088	4	2	2	1	2	2	3	2	2	3	2	3	3	3	3	2	3	2	44
	PF14987	4	4	4	3	2	1	3	2	2	3	2	3	1	2	1	2	2	2	43
	PF06645	4	2	4	4	2	2	3	2	1	2	3	3	3	2	3	4	2	2	48
	PF00337	4	4	3	4	4	5	2	6	5	5	5	5	8	7	6	6	6	6	91
	PF03660	4	0	4	2	3	1	2	3	4	2	3	3	3	3	2	2	3	2	46
	PF01048	4	3	2	2	1	2	2	2	2	2	2	2	2	2	2	2	2	2	38
	PF04930	4	4	2	3	3	3	2	2	1	2	3	5	3	1	3	5	2	3	51
	PF10557	4	4	2	1	1	1	2	2	1	1	2	3	2	2	2	2	2	2	36
	PF08205	4	3	6	6	1	1	2	1	1	5	1	2	5	2	1	1	4	1	47
	PF12774	4	0	2	5	3	2	1	1	3	2	3	3	3	2	3	3	3	2	45
	PF01687	4	5	2	2	1	1	1	1	1	1	1	2	2	2	2	1	2	2	33
	PF07001	4	4	1	1	2	0	1	2	1	1	1	1	1	1	2	1	2	1	27
	PF07528	4	0	1	1	0	1	1	2	1	1	0	0	0	0	0	0	0	0	12
	PF08523	4	4	0	1	0	0	0	0	0	0	0	0	0	0	0	0	0	0	9
	PF01381	4	4	0	1	0	0	0	0	0	0	0	0	0	0	0	0	0	0	9
	PF07679	3	8	8	7	8	7	12	9	5	9	10	15	5	8	6	10	7	8	145
	PF14604	3	7	9	12	10	9	11	11	9	9	9	11	9	10	9	11	10	10	169
	PF02935	3	5	5	6	6	7	8	7	8	8	6	6	7	7	8	7	5	6	115
	PF09072	3	0	8	11	8	7	8	12	7	8	9	8	10	7	8	8	10	10	142
	PF02937	3	7	9	9	9	5	8	5	6	6	4	3	5	4	3	8	5	9	108
	PF00415	3	5	6	4	6	4	8	6	4	6	8	7	6	5	5	6	5	5	99
	PF15549	3	7	8	6	6	6	7	6	7	6	7	11	6	15	7	7	6	6	127
	PF02271	3	0	1	7	6	6	7	6	6	6	6	6	0	8	6	7	7	7	95
	PF00536	3	3	4	6	7	6	7	6	6	6	7	6	7	6	6	5	6	6	103
	PF13832	3	5	3	4	4	5	7	4	5	7	9	7	5	4	6	8	7	5	98
	PF03179	3	7	6	9	8	8	6	7	6	5	7	7	8	7	6	6	10	7	123
	PF04826	3	4	9	4	4	7	6	7	6	6	7	5	6	7	11	5	8	4	109
	PF00084	3	3	7	5	10	6	6	10	5	6	10	7	6	12	10	7	12	8	133
	PF00520	3	2	2	2	3	4	6	6	3	2	3	2	7	4	1	2	3	3	58
	PF04803	3	0	5	11	11	6	5	11	9	9	12	11	10	5	6	5	13	5	137
	PF01335	3	3	3	3	4	3	5	4	6	5	5	5	5	6	4	5	2	5	76
	PF02037	3	5	4	2	6	5	5	6	5	4	5	5	5	4	4	6	6	5	85
	PF07541	3	4	5	5	8	5	5	5	5	5	5	5	5	5	5	5	5	5	90
	PF01088	3	4	2	3	5	4	5	5	5	7	4	5	6	6	4	5	5	4	82
	PF03801	3	4	5	5	5	5	5	5	5	5	5	4	5	5	5	5	5	5	86
	PF08271	3	6	5	4	4	5	5	5	5	5	5	4	5	5	5	4	5	5	85
	PF01585	3	4	4	5	5	4	5	5	4	5	5	7	4	5	5	6	5	5	86
	PF01576	3	2	1	4	3	1	5	5	4	2	4	4	4	4	5	5	4	6	66
	PF01472	3	2	4	4	2	3	5	4	4	4	4	2	3	4	4	5	3	5	65
	PF05383	3	4	4	6	5	4	5	4	3	5	5	3	4	4	4	3	4	5	75
	PF00092	3	6	4	5	4	1	5	2	2	2	5	3	2	5	4	3	6	6	68
	PF01287	3	4	4	4	4	4	4	5	5	4	4	4	5	4	4	5	4	5	76
	PF00268	3	5	5	6	4	4	4	4	5	3	4	6	6	6	6	4	5	5	85
	PF13857	3	4	4	3	4	5	4	4	5	4	4	4	6	4	4	4	4	4	74
	PF13465	3	8	4	4	1	4	4	8	5	6	7	7	3	3	7	3	8	4	89
	PF07303	3	2	5	3	2	2	4	3	5	2	3	3	2	2	1	3	3	4	52
	PF10390	3	2	5	3	2	2	4	3	5	2	3	3	2	2	1	3	3	4	52
	PF04598	3	2	6	3	5	4	4	5	5	3	1	1	2	2	3	2	4	6	61
	PF08062	3	5	4	4	4	4	4	4	4	4	4	5	4	4	4	4	4	4	73
	PF01189	3	5	4	4	4	4	4	4	4	4	4	5	4	4	4	4	4	4	73
	PF17125	3	5	4	4	4	4	4	4	4	4	4	5	4	4	4	4	4	4	73
	PF04427	3	6	6	7	5	5	4	5	4	4	5	4	4	5	4	4	4	4	83
	PF09066	3	4	4	4	4	4	4	4	4	4	4	4	4	4	4	4	4	4	71
	PF02779	3	4	3	4	4	4	4	4	4	4	4	4	4	4	5	4	4	3	70
	PF02780	3	4	3	4	4	4	4	4	4	4	4	4	4	4	5	4	4	3	70
	PF09282	3	4	4	4	3	4	4	4	4	4	4	4	4	4	4	4	4	4	70
	PF13414	3	5	3	4	3	2	4	5	4	4	4	4	4	4	4	4	3	3	67
	PF02961	3	4	4	4	4	4	4	4	4	4	4	3	3	3	2	4	4	4	66
	PF00382	3	4	4	3	3	4	4	4	4	4	4	3	4	4	4	3	4	4	67
	PF15870	3	3	2	2	3	3	4	3	3	2	7	4	4	4	5	7	4	6	69
	PF00929	3	5	6	3	4	4	4	4	3	4	4	4	4	4	4	5	4	4	73
	PF05821	3	5	4	3	4	5	4	4	3	4	4	4	4	4	4	4	4	4	71
	PF15302	3	4	5	2	4	4	4	4	3	4	4	4	4	4	4	4	5	4	70
	PF01145	3	3	2	3	3	3	4	3	3	3	2	4	3	3	4	3	8	4	61
	PF06374	3	1	3	4	2	3	4	2	3	3	4	3	4	4	4	3	3	4	57
	PF02966	3	3	3	3	3	3	4	3	3	4	3	3	3	4	3	3	4	3	58
	PF15359	3	1	3	3	3	2	4	8	2	3	3	2	2	5	6	8	4	4	66
	PF00431	3	2	5	5	4	3	4	4	2	3	4	4	1	3	3	2	4	3	59
	PF14670	3	1	7	5	5	3	4	3	1	2	2	4	1	3	3	2	4	3	56
	PF06747	3	1	2	2	1	1	4	2	1	2	2	2	1	1	2	1	2	1	31
	PF12678	3	3	9	6	6	7	3	6	6	8	6	8	6	6	8	6	7	4	108
	PF02100	3	2	2	2	1	4	3	4	5	4	5	4	4	3	4	3	3	6	62
	PF00147	3	3	5	6	0	1	3	5	4	1	4	1	4	4	6	4	0	2	56
	PF03165	3	1	3	4	2	4	3	4	4	5	5	5	4	5	4	3	9	9	77
	PF09806	3	0	1	2	3	5	3	3	4	3	3	4	3	3	3	3	4	4	54
	PF06984	3	3	3	3	4	3	3	3	4	4	3	3	3	3	3	3	3	3	57
	PF00254	3	4	6	4	4	4	3	3	3	3	3	3	3	3	3	4	3	4	63
	PF09360	3	3	3	4	3	4	3	4	3	4	3	4	4	3	3	3	4	3	61
	PF10660	3	3	3	4	3	3	3	3	3	3	3	3	3	3	3	3	3	3	55
	PF13774	3	3	4	3	3	3	3	3	3	3	3	3	3	3	3	3	3	3	55
	PF05010	3	4	3	3	3	3	3	3	3	3	3	3	3	3	3	3	3	3	55
	PF04568	3	3	3	3	3	3	3	3	3	3	3	3	3	3	3	3	3	3	54
	PF01026	3	3	3	3	3	3	3	3	3	3	3	3	3	3	3	3	3	3	54
	PF00245	3	1	3	3	3	3	3	3	3	4	3	3	3	4	3	3	2	3	53
	PF12230	3	2	2	3	3	3	3	2	3	3	3	3	3	3	3	3	3	3	51
	PF04615	3	3	3	2	2	2	3	2	3	2	3	3	2	1	3	3	3	2	45
	PF00719	3	3	3	3	3	3	3	3	3	3	3	2	3	3	3	3	3	3	53
	PF10175	3	1	2	3	2	2	3	3	3	3	2	2	3	3	2	3	2	2	44
	PF02882	3	1	2	1	3	1	3	3	3	2	2	1	2	2	2	3	3	2	39
	PF00763	3	1	2	1	3	1	3	3	3	2	2	1	2	2	2	3	3	2	39
	PF10587	3	3	4	3	3	3	3	3	3	3	3	3	3	3	3	2	3	3	54
	PF00569	3	4	3	2	3	3	3	3	3	3	3	3	3	3	3	2	3	3	53
	PF04621	3	1	1	2	1	2	3	3	3	2	2	3	4	3	5	2	2	2	44
	PF09769	3	2	2	3	3	6	3	5	2	4	5	5	3	5	3	4	4	3	65
	PF08506	3	2	3	4	3	3	3	3	2	3	3	3	3	3	3	3	3	3	53
	PF16543	3	2	3	4	1	4	3	5	2	4	2	3	2	1	2	3	4	3	51
	PF15473	3	2	3	1	2	2	3	4	2	2	2	0	3	2	2	3	2	3	41
	PF04802	3	5	3	2	2	2	3	2	2	2	1	2	2	2	2	2	2	2	41
	PF00266	3	2	2	1	1	2	3	1	1	2	3	2	2	4	2	1	4	1	37
	PF01734	3	2	3	1	2	3	3	4	1	2	2	1	3	1	2	1	1	3	38
	PF06623	3	1	13	1	2	3	3	2	0	5	1	3	2	2	0	0	9	3	53
	PF14820	3	0	0	4	4	3	2	8	4	4	4	5	5	2	4	3	6	4	65
	PF01997	3	2	3	4	2	2	2	3	4	4	4	4	4	4	4	3	3	5	60
	PF16276	3	4	8	2	16	9	2	5	4	16	3	4	5	20	11	3	3	3	121
	PF15477	3	0	3	4	2	2	2	2	4	3	3	4	3	3	4	3	3	3	51
	PF15692	3	5	4	3	6	3	2	1	4	4	2	3	3	6	4	2	4	2	61
	PF10630	3	2	0	4	3	3	2	4	4	4	1	3	3	3	3	2	2	4	50
	PF08969	3	3	2	3	3	3	2	2	3	3	3	3	3	3	3	3	2	3	50
	PF12478	3	3	3	3	2	2	2	3	3	4	3	3	2	4	3	3	4	3	53
	PF13637	3	1	4	2	5	3	2	3	3	2	2	2	2	2	3	2	2	1	44
	PF13964	3	3	3	2	2	2	2	3	3	2	2	2	2	2	2	1	2	2	40
	PF12777	3	0	2	7	3	1	2	3	2	1	5	2	2	2	2	4	2	1	44
	PF00155	3	3	1	0	1	1	2	1	2	4	1	4	1	0	1	3	4	1	33
	PF14901	3	0	1	2	2	3	2	2	2	2	2	3	2	3	2	3	2	1	37
	PF15227	3	2	4	3	4	3	2	4	2	2	1	1	1	1	2	3	2	3	43
	PF04201	3	4	2	3	2	2	2	2	2	2	3	2	2	2	2	2	2	2	41
	PF04538	3	5	3	4	2	3	2	2	2	2	2	2	4	2	2	2	2	2	46
	PF11779	3	2	2	2	2	3	2	2	2	2	2	2	2	2	2	2	2	2	38
	PF08487	3	2	2	2	3	2	2	2	2	2	2	2	2	2	2	2	2	2	38
	PF03259	3	3	4	3	2	2	2	2	2	2	2	2	2	2	2	2	2	2	41
	PF14608	3	3	3	2	2	2	2	2	2	2	2	2	2	2	2	2	2	2	39
	PF00542	3	4	2	2	2	2	2	2	2	2	2	2	2	2	2	2	2	2	39
	PF16320	3	4	2	2	2	2	2	2	2	2	2	2	2	2	2	2	2	2	39
	PF01257	3	2	2	2	2	2	2	2	2	3	2	2	2	2	2	2	2	2	38
	PF07808	3	2	2	2	2	2	2	2	2	2	2	2	2	2	2	2	2	2	37
	PF14893	3	2	2	2	2	2	2	2	2	2	2	2	2	2	2	2	2	2	37
	PF00923	3	2	2	2	2	2	2	2	2	2	2	2	2	2	2	2	2	2	37
	PF07807	3	2	2	2	2	2	2	2	2	2	2	2	2	2	2	2	2	2	37
	PF15297	3	2	2	2	2	2	2	2	2	2	2	2	2	2	2	2	2	2	37
	PF08790	3	1	2	2	2	2	2	2	2	2	2	2	2	2	2	2	2	2	36
	PF00676	3	3	2	1	2	2	2	2	2	2	2	2	2	2	2	2	2	2	37
	PF02799	3	1	2	2	1	2	2	2	2	2	2	2	2	2	2	2	2	2	35
	PF01233	3	1	2	2	1	2	2	2	2	2	2	2	2	2	2	2	2	2	35
	PF00346	3	1	0	2	0	2	2	1	2	1	2	2	2	2	2	2	2	2	30
	PF06212	3	2	2	2	2	2	2	2	2	2	2	1	2	2	2	2	2	2	36
	PF12417	3	2	2	2	2	2	2	2	2	2	2	2	2	2	2	1	2	2	36
	PF00063	3	1	1	5	1	0	2	4	1	0	1	4	2	2	2	2	2	5	38
	PF01031	3	1	1	2	2	2	2	2	1	2	3	2	3	2	2	2	2	2	36
	PF15060	3	2	3	0	0	0	2	1	1	1	2	0	2	0	1	2	2	2	24
	PF02148	3	0	1	2	3	1	2	2	1	0	1	0	1	1	0	0	0	1	19
	PF07525	3	3	4	2	6	3	1	2	7	6	5	3	4	3	7	2	4	4	69
	PF04281	3	4	5	5	6	5	1	5	5	5	5	5	5	6	4	5	4	6	84
	PF15519	3	1	5	2	2	0	1	2	2	1	3	2	3	1	1	1	3	5	38
	PF13765	3	3	3	2	3	2	1	2	1	1	1	1	1	1	1	3	1	2	32
	PF02251	3	5	2	3	1	2	1	1	1	1	1	2	1	1	2	2	1	1	31
	PF12781	3	0	2	3	1	1	1	1	1	1	3	1	2	2	2	1	2	1	28
	PF12780	3	0	1	4	1	1	1	1	1	1	2	1	2	1	1	1	1	1	24
	PF12775	3	0	1	4	1	1	1	1	1	1	2	1	2	1	1	1	1	1	24
	PF00122	3	2	4	1	3	1	1	1	1	2	1	1	1	1	1	1	2	1	28
	PF13246	3	1	3	1	2	1	1	1	1	2	1	1	1	1	1	1	2	1	25
	PF00564	3	3	1	1	1	1	1	1	1	1	1	1	1	1	1	1	1	1	22
	PF17171	3	1	1	1	1	1	1	1	1	1	1	1	1	1	1	1	1	1	20
	PF11851	3	1	1	1	1	1	1	1	1	1	1	1	1	1	1	1	1	1	20
	PF03731	3	0	0	0	1	1	1	1	1	1	1	1	1	1	1	1	1	1	17
	PF03332	3	1	1	1	0	0	1	1	1	0	1	1	0	1	1	1	1	0	15
	PF00832	3	1	1	0	1	1	1	0	1	1	0	2	0	1	0	0	1	0	14
	PF00756	3	1	1	2	0	0	1	0	0	1	1	1	1	1	1	1	1	0	16
	PF16717	3	1	1	1	1	1	1	0	0	1	0	1	1	1	1	0	0	0	14
	PF02196	3	1	1	1	1	0	1	0	0	0	0	0	0	0	0	0	1	0	9
	PF00023	3	0	0	0	10	4	0	0	0	0	1	0	10	0	0	1	0	0	29
	PF15243	3	1	3	3	1	0	0	0	0	0	0	0	0	0	2	1	0	1	15
	PF00135	2	6	5	13	3	5	8	6	6	9	7	8	6	4	8	9	4	5	114
	PF01073	2	6	3	4	6	8	8	8	6	6	12	7	8	10	10	6	9	6	125
	PF00106	2	4	6	8	9	7	7	6	8	8	9	9	10	5	6	6	6	6	122
	PF02214	2	4	3	3	5	6	7	8	7	7	5	6	5	6	6	6	6	5	97
	PF00168	2	4	5	7	6	5	7	6	5	6	6	5	5	4	4	5	7	6	95
	PF00632	2	4	5	5	5	5	6	5	6	7	6	6	7	5	5	6	7	7	99
	PF07406	2	3	2	2	6	2	6	7	6	6	6	4	6	6	7	6	6	4	87
	PF00128	2	3	3	6	6	3	6	7	4	7	3	8	7	7	3	5	6	5	91
	PF04979	2	2	1	4	1	2	6	8	2	4	2	7	7	2	3	3	7	4	67
	PF00788	2	5	8	7	4	4	5	13	11	9	9	9	8	5	9	8	7	10	133
	PF14650	2	8	6	5	5	3	5	5	10	5	6	4	4	4	4	6	7	5	94
	PF00533	2	3	1	3	9	3	5	3	9	10	4	8	5	10	2	3	4	2	86
	PF01099	2	1	6	15	3	8	5	14	7	6	6	7	26	6	8	5	5	4	134
	PF15337	2	4	5	4	3	6	5	5	5	5	5	5	6	6	5	5	5	5	86
	PF09032	2	5	5	5	5	5	5	5	5	5	5	5	5	5	5	5	5	5	87
	PF05002	2	5	5	5	5	5	5	5	5	5	5	5	5	5	5	5	5	5	87
	PF05811	2	7	7	4	5	4	5	5	5	4	5	5	5	5	5	5	5	5	88
	PF00397	2	6	5	7	4	5	5	5	5	5	4	4	5	4	4	5	5	5	85
	PF00406	2	6	5	4	4	4	5	4	5	4	4	3	4	4	4	5	5	4	76
	PF04939	2	1	4	0	3	2	5	2	5	4	5	5	3	8	6	3	5	2	65
	PF00373	2	5	4	3	4	3	5	6	4	5	6	6	5	5	5	5	4	4	81
	PF00704	2	4	5	5	6	4	5	7	4	3	5	5	6	6	4	5	5	4	85
	PF06470	2	4	5	4	3	4	5	3	4	4	4	4	4	4	4	4	4	4	70
	PF10256	2	3	3	3	3	4	5	4	3	3	1	4	4	4	2	3	3	4	58
	PF12064	2	1	2	1	6	5	5	2	1	8	2	5	5	2	5	2	5	1	60
	PF00083	2	1	3	3	1	1	5	1	0	4	1	2	2	2	2	2	1	3	36
	PF08391	2	4	10	3	3	10	4	6	7	2	2	2	3	2	5	7	5	3	80
	PF08081	2	4	4	6	5	5	4	5	5	6	5	6	5	7	6	5	9	8	97
	PF08067	2	2	7	5	3	5	4	4	5	3	5	4	4	5	4	5	3	4	74
	PF13646	2	4	4	5	5	4	4	4	4	4	5	4	4	5	4	6	4	5	77
	PF09273	2	0	3	4	0	4	4	4	4	4	4	5	4	5	4	4	0	4	59
	PF06003	2	2	3	3	3	4	4	4	4	4	4	4	4	4	4	4	4	1	62
	PF01853	2	1	4	3	2	3	4	3	4	3	4	4	4	4	4	4	2	3	58
	PF12906	2	2	4	1	4	4	4	4	4	4	4	4	4	4	4	3	4	4	64
	PF04889	2	4	5	4	4	4	4	3	4	4	3	3	3	4	3	3	3	4	64
	PF00191	2	2	1	3	2	3	4	4	4	1	2	1	4	4	4	3	3	2	49
	PF00265	2	1	3	3	3	3	4	4	4	3	3	3	0	0	1	2	3	3	45
	PF02373	2	3	3	3	3	3	4	3	3	2	3	4	2	3	3	5	5	3	57
	PF09443	2	3	2	3	3	4	4	3	3	4	4	3	3	3	4	5	4	4	61
	PF00261	2	3	3	4	3	5	4	3	3	3	6	5	3	2	3	4	4	4	64
	PF00822	2	2	2	4	3	5	4	5	3	4	3	5	3	3	5	4	4	2	63
	PF09336	2	5	3	3	4	4	4	6	3	3	5	4	5	4	4	4	3	5	71
	PF10169	2	3	2	3	3	3	4	5	3	4	5	4	4	4	5	4	4	5	67
	PF00817	2	3	3	3	2	2	4	2	3	2	3	4	3	4	3	3	3	2	51
	PF08777	2	3	4	5	5	4	4	4	3	5	5	3	4	4	4	3	4	5	71
	PF05049	2	2	3	6	3	5	4	4	2	7	7	5	9	6	3	2	7	4	81
	PF15715	2	10	8	8	3	2	3	9	9	1	2	3	1	2	4	9	2	9	87
	PF12738	2	1	0	1	8	0	3	1	7	8	2	5	3	7	0	1	1	0	50
	PF15396	2	2	3	3	3	3	3	3	6	3	3	3	7	5	5	3	4	2	63
	PF00429	2	2	4	2	3	2	3	4	5	2	8	5	6	4	3	7	3	4	69
	PF00789	2	4	6	4	5	2	3	3	4	5	4	4	3	4	3	4	5	2	67
	PF13874	2	2	2	4	3	3	3	3	4	3	3	4	3	4	3	3	3	3	55
	PF00615	2	4	3	3	2	4	3	3	3	3	4	4	3	6	3	4	4	6	64
	PF00493	2	3	2	2	5	3	3	3	3	3	3	3	3	3	2	4	3	4	54
	PF14551	2	3	3	2	4	3	3	3	3	3	3	3	3	3	2	4	4	4	55
	PF07061	2	5	4	3	4	3	3	3	3	3	3	4	4	4	3	3	3	3	60
	PF01369	2	3	3	2	3	3	3	3	3	3	4	3	4	3	3	3	4	3	55
	PF06487	2	4	4	3	2	3	3	3	3	3	4	3	3	3	3	3	3	3	55
	PF00188	2	5	3	4	3	4	3	3	3	3	3	3	4	4	2	3	3	3	58
	PF04051	2	2	4	1	3	4	3	3	3	3	3	3	3	3	3	3	3	2	51
	PF01661	2	4	3	5	4	3	3	3	3	3	3	3	3	3	3	3	3	3	57
	PF07699	2	4	4	4	4	3	3	3	3	3	3	3	3	3	3	3	3	3	57
	PF13405	2	1	3	4	4	3	3	3	3	3	3	3	3	3	3	3	3	3	53
	PF13392	2	3	3	2	4	3	3	3	3	3	3	3	3	3	3	3	3	3	53
	PF13012	2	3	3	3	3	3	3	3	3	3	3	3	3	3	3	3	3	3	53
	PF07574	2	3	3	3	3	3	3	3	3	3	3	3	3	3	3	3	3	3	53
	PF06388	2	2	3	3	3	3	3	3	3	3	3	3	3	3	3	3	3	3	52
	PF13297	2	2	3	3	3	3	3	3	3	3	3	3	3	3	3	3	2	3	51
	PF03874	2	3	2	3	3	3	3	3	3	3	3	3	3	3	3	3	3	3	52
	PF04135	2	0	2	3	3	3	3	3	3	3	3	3	3	3	3	3	3	3	49
	PF16300	2	3	3	3	2	3	3	2	3	2	3	3	3	3	3	3	3	3	50
	PF08953	2	3	3	3	2	3	3	2	3	2	3	3	3	3	3	3	3	3	50
	PF08746	2	3	3	2	2	3	3	3	3	3	3	3	3	3	3	3	3	3	51
	PF01725	2	2	2	2	2	3	3	3	3	3	3	3	3	3	3	3	3	3	49
	PF09335	2	2	2	2	1	3	3	3	3	2	3	3	3	3	1	3	2	2	43
	PF01592	2	0	1	2	1	3	3	3	3	3	3	2	3	3	3	3	2	3	43
	PF02812	2	2	0	3	2	2	3	3	3	4	3	2	3	3	3	3	3	3	47
	PF00208	2	2	0	3	2	2	3	3	3	4	3	2	3	3	3	3	3	3	47
	PF03359	2	4	5	6	4	5	3	2	3	2	2	2	3	3	3	3	2	3	57
	PF06886	2	4	3	3	3	3	3	3	3	3	3	3	3	3	3	2	3	3	53
	PF09041	2	4	3	3	3	3	3	3	3	3	3	3	3	3	3	2	3	3	53
	PF12214	2	4	3	3	3	3	3	3	3	3	3	3	3	3	3	2	3	3	53
	PF02121	2	0	2	3	3	3	3	3	3	3	3	3	3	3	3	2	2	3	47
	PF03803	2	3	1	3	3	3	3	3	3	3	3	3	3	3	3	2	3	3	50
	PF11532	2	3	4	2	2	3	3	3	3	3	2	3	2	3	3	2	3	2	48
	PF08718	2	1	2	2	2	3	3	4	3	3	2	3	3	3	3	2	3	2	46
	PF02824	2	2	3	3	3	3	3	3	3	1	1	3	2	1	1	1	2	4	41
	PF16897	2	2	2	3	3	3	3	3	3	1	1	3	2	1	1	1	2	4	40
	PF05033	2	3	2	2	1	2	3	1	3	1	1	2	2	1	1	1	0	1	29
	PF01096	2	2	3	2	3	4	3	3	2	3	2	3	3	4	5	5	3	3	55
	PF07500	2	2	1	1	4	4	3	3	2	3	3	3	3	3	4	4	2	3	50
	PF00487	2	1	3	4	4	2	3	2	2	2	3	4	3	2	3	3	4	3	50
	PF08007	2	1	2	2	2	3	3	3	2	3	3	3	3	3	3	3	3	3	47
	PF02284	2	3	3	3	3	2	3	3	2	3	3	3	2	2	2	3	3	2	47
	PF08941	2	2	2	3	3	2	3	4	2	3	3	3	3	3	3	3	3	4	51
	PF10197	2	4	3	4	4	2	3	3	2	3	3	1	3	4	2	3	0	1	47
	PF04129	2	5	4	3	8	5	3	2	2	2	5	4	3	2	4	2	0	2	58
	PF00255	2	1	1	2	1	1	3	5	2	2	2	2	3	2	2	2	2	4	39
	PF00088	2	2	3	3	3	2	3	4	2	1	1	1	2	1	1	2	2	3	38
	PF00903	2	3	3	2	3	2	3	0	1	3	3	1	4	4	3	2	3	3	45
	PF01448	2	1	1	1	1	1	3	2	1	1	2	1	1	2	1	2	1	2	26
	PF09728	2	1	1	2	1	1	3	2	1	3	1	1	1	1	1	1	2	1	26
	PF03145	2	2	1	0	1	1	3	1	0	1	2	2	1	1	1	1	2	1	23
	PF15178	2	3	2	2	2	3	2	3	4	1	3	3	3	3	3	3	3	3	48
	PF03167	2	2	2	1	1	1	2	1	4	4	3	1	4	5	1	3	1	3	41
	PF10516	2	0	2	3	2	3	2	3	3	3	3	3	3	3	3	3	3	3	47
	PF00206	2	3	3	2	2	3	2	3	3	3	2	3	3	3	2	3	2	3	47
	PF00111	2	3	3	2	4	2	2	2	3	2	3	2	2	3	3	3	2	3	46
	PF00452	2	2	1	2	2	2	2	2	3	2	2	2	2	2	3	3	2	2	38
	PF00736	2	1	3	3	2	3	2	3	3	3	3	3	3	3	3	2	2	3	47
	PF13520	2	1	1	1	1	2	2	2	3	1	3	3	2	3	3	2	3	2	37
	PF01521	2	2	3	2	3	3	2	3	2	5	4	4	4	1	2	4	1	4	51
	PF06071	2	3	3	4	3	2	2	2	2	3	3	2	4	3	3	4	2	4	51
	PF07002	2	0	1	2	2	2	2	2	2	3	1	3	1	2	3	2	1	2	33
	PF00145	2	3	2	3	3	2	2	2	2	2	3	2	2	3	2	2	2	2	41
	PF01981	2	2	2	2	1	4	2	2	2	2	2	2	2	2	2	2	4	2	39
	PF01302	2	3	2	2	2	3	2	3	2	2	2	2	3	2	2	2	2	3	41
	PF04670	2	1	2	2	2	3	2	2	2	2	2	2	2	2	2	2	2	2	36
	PF09325	2	2	2	2	3	2	2	2	2	2	2	2	2	2	2	2	2	2	37
	PF13917	2	0	2	2	3	2	2	2	2	2	2	2	2	2	2	2	2	2	35
	PF13393	2	2	2	3	2	2	2	2	2	2	2	2	2	2	2	2	2	2	37
	PF07145	2	1	2	3	2	2	2	2	2	2	2	2	2	2	2	2	2	2	36
	PF00535	2	2	3	2	2	2	2	2	2	2	2	2	2	2	2	2	2	2	37
	PF00456	2	3	2	2	2	2	2	2	2	2	2	2	2	2	2	2	2	2	37
	PF03129	2	3	2	2	2	2	2	2	2	2	2	2	2	2	2	2	2	2	37
	PF00884	2	2	2	2	2	2	2	2	2	1	2	2	2	2	2	2	2	2	35
	PF16158	2	2	2	2	2	2	2	2	2	2	2	2	2	2	2	2	2	2	36
	PF01255	2	2	2	2	2	2	2	2	2	2	2	2	2	2	2	2	2	2	36
	PF00652	2	2	2	2	2	2	2	2	2	2	2	2	2	2	2	2	2	2	36
	PF04774	2	2	2	2	2	2	2	2	2	2	2	2	2	2	2	2	2	2	36
	PF00282	2	2	2	2	2	2	2	1	2	2	2	2	2	2	2	2	2	2	35
	PF10415	2	2	2	2	2	2	2	2	2	2	2	2	2	2	2	2	2	2	36
	PF16174	2	2	2	2	2	2	2	2	2	2	2	2	2	2	2	2	2	2	36
	PF05207	2	2	2	2	2	2	2	2	2	2	2	2	2	2	2	2	3	2	37
	PF02827	2	2	2	2	2	2	2	2	2	2	2	2	2	2	2	2	2	2	36
	PF03367	2	2	2	2	2	2	2	2	2	2	2	2	2	2	2	2	2	2	36
	PF00626	2	2	2	2	2	2	2	2	2	2	2	2	2	2	2	2	2	2	36
	PF14712	2	2	2	2	2	2	2	1	2	2	2	2	2	2	2	2	2	2	35
	PF12090	2	2	2	2	2	2	2	2	2	1	2	2	2	2	2	2	2	2	35
	PF12496	2	2	2	2	2	2	2	2	2	2	2	2	2	2	2	2	2	2	36
	PF15319	2	2	2	2	2	2	2	2	2	2	2	2	2	2	2	2	2	2	36
	PF05669	2	2	2	2	2	2	2	2	2	2	2	2	2	2	2	2	2	2	36
	PF04722	2	1	2	2	2	2	2	2	2	2	2	2	2	2	2	2	2	2	35
	PF03914	2	1	1	2	2	2	2	2	2	2	2	2	2	2	2	2	2	2	34
	PF12783	2	2	2	1	2	2	2	2	2	2	2	2	2	2	2	2	2	2	35
	PF13671	2	2	2	1	2	2	2	2	2	2	2	2	2	2	2	2	2	2	35
	PF05158	2	2	2	1	2	2	2	2	2	2	2	2	2	2	2	2	2	2	35
	PF09324	2	2	2	1	2	2	2	2	2	2	2	2	2	2	2	2	2	2	35
	PF05456	2	2	2	1	2	2	2	2	2	2	2	2	2	2	2	2	2	2	35
	PF16213	2	2	2	1	2	2	2	2	2	2	2	2	2	2	2	2	2	2	35
	PF07834	2	2	2	2	1	2	2	2	2	2	2	2	2	2	2	2	2	2	35
	PF00790	2	2	2	2	1	2	2	3	2	2	2	2	2	2	2	2	2	2	36
	PF00610	2	1	2	2	1	2	2	3	2	2	2	2	2	2	3	2	5	2	39
	PF16899	2	1	2	2	1	2	2	2	2	2	2	2	2	2	2	2	2	2	34
	PF12068	2	1	1	2	1	1	2	2	2	2	2	2	2	2	2	2	2	1	31
	PF00993	2	2	2	2	2	2	2	2	2	2	2	1	2	2	2	2	2	2	35
	PF16196	2	2	2	2	2	2	2	2	2	2	2	1	2	2	2	2	2	2	35
	PF00557	2	1	2	2	2	2	2	2	2	2	2	1	2	2	2	2	2	2	34
	PF02410	2	2	1	2	2	2	2	2	2	2	2	1	2	2	2	2	1	2	33
	PF05486	2	2	3	1	1	2	2	3	2	3	2	1	3	3	2	2	2	2	38
	PF07859	2	1	1	1	3	2	2	2	2	2	2	2	2	2	2	1	2	2	33
	PF03878	2	2	2	2	2	2	2	2	2	2	2	2	2	2	2	1	2	2	35
	PF10200	2	1	3	0	1	1	2	2	2	2	2	2	2	2	2	1	2	2	31
	PF03656	2	1	1	0	0	0	2	2	2	2	2	2	2	2	2	1	2	1	26
	PF03366	2	2	2	2	2	1	2	2	2	2	1	1	1	1	1	1	1	0	26
	PF00030	2	2	1	0	1	3	2	0	2	1	0	0	0	0	1	0	0	2	17
	PF08711	2	2	1	1	3	2	2	2	1	2	2	2	2	2	3	3	2	4	38
	PF02736	2	0	1	4	1	0	2	3	1	0	1	3	2	2	2	2	2	4	32
	PF08662	2	2	2	2	2	2	2	2	1	2	2	2	2	2	2	2	2	2	35
	PF00611	2	5	4	1	2	1	2	1	1	2	2	2	2	2	1	2	1	2	35
	PF04756	2	3	2	1	1	2	2	2	1	2	1	2	1	1	1	2	2	2	30
	PF15188	2	2	1	1	2	1	2	1	1	2	2	1	2	2	1	2	1	1	27
	PF04241	2	1	1	2	1	2	2	2	1	2	1	1	1	2	2	2	1	1	27
	PF08016	2	1	1	2	0	2	2	2	1	2	1	1	2	3	1	2	1	2	28
	PF01553	2	1	2	5	4	4	2	4	1	5	4	4	3	4	1	1	1	0	48
	PF11357	2	2	2	1	1	1	2	2	1	2	1	2	1	1	1	1	1	2	26
	PF00170	2	0	1	1	1	1	2	1	1	0	1	2	3	2	2	1	2	1	24
	PF04193	2	0	2	2	2	1	2	1	0	0	1	1	1	2	2	2	1	1	23
	PF02319	2	3	5	2	2	2	2	3	0	2	0	1	2	1	0	2	2	3	34
	PF08781	2	2	5	2	1	2	2	3	0	2	0	1	2	1	0	2	2	3	32
	PF00879	2	0	2	5	13	0	1	5	12	2	2	8	1	2	1	1	1	1	59
	PF02149	2	0	0	1	4	0	1	2	3	3	1	3	1	1	3	3	2	3	33
	PF06068	2	3	2	1	4	3	1	3	3	3	3	1	3	3	4	3	3	3	48
	PF09446	2	1	4	1	1	1	1	1	3	3	3	3	1	3	0	2	3	2	35
	PF03133	2	2	1	1	1	3	1	2	3	1	3	1	1	2	3	2	1	3	33
	PF09173	2	4	5	1	1	1	1	1	3	1	1	1	1	2	1	1	1	1	29
	PF14559	2	4	3	2	2	2	1	4	2	1	2	2	2	2	2	3	3	3	42
	PF08241	2	2	1	2	3	2	1	3	2	2	1	2	2	2	2	3	2	2	36
	PF01237	2	3	2	2	2	2	1	3	2	2	2	2	2	2	1	2	2	2	36
	PF02225	2	1	2	2	2	2	1	2	2	2	2	2	2	2	2	2	2	1	33
	PF00306	2	2	2	1	2	2	1	2	2	1	2	2	2	2	2	2	2	2	33
	PF10524	2	0	2	1	1	2	1	2	2	2	2	2	2	2	2	2	2	2	31
	PF00859	2	0	2	1	1	2	1	2	2	2	2	2	2	2	2	2	2	2	31
	PF00068	2	2	2	2	2	2	1	2	2	2	2	1	2	2	2	2	2	2	34
	PF05093	2	1	1	1	1	1	1	2	2	1	0	1	1	2	1	2	1	1	22
	PF03036	2	2	2	3	3	1	1	3	2	1	1	4	2	1	3	1	2	1	35
	PF01990	2	1	1	1	1	2	1	2	2	2	2	2	2	2	2	1	2	1	29
	PF00625	2	1	1	1	2	1	1	1	2	1	1	1	1	1	1	1	1	1	21
	PF02252	2	5	2	3	1	2	1	1	1	1	1	2	1	1	2	2	1	1	30
	PF13513	2	1	1	1	2	1	1	3	1	1	1	1	1	2	1	2	2	1	25
	PF00180	2	3	3	2	1	1	1	1	1	1	1	1	1	1	1	2	1	1	25
	PF13911	2	2	1	1	2	1	1	1	1	2	0	1	2	0	1	2	1	1	22
	PF04127	2	1	1	1	1	2	1	1	1	1	2	2	2	2	1	1	3	1	26
	PF02996	2	5	1	3	2	1	1	3	1	2	2	2	2	3	1	1	1	1	34
	PF09733	2	1	1	2	1	1	1	1	1	2	1	2	1	2	1	1	1	2	24
	PF03028	2	0	2	3	1	1	1	1	1	1	3	1	2	2	2	1	2	1	27
	PF05511	2	0	0	0	0	1	1	0	1	1	3	1	1	0	1	1	1	1	15
	PF04430	2	0	1	1	1	2	1	1	1	2	2	1	1	1	2	1	1	2	23
	PF08393	2	0	1	4	1	1	1	1	1	1	2	1	2	1	1	1	1	1	23
	PF07728	2	0	1	4	1	1	1	1	1	1	2	1	2	1	1	1	1	1	23
	PF06544	2	2	2	2	1	2	1	1	1	1	1	1	1	1	1	1	1	1	23
	PF08572	2	2	2	2	1	2	1	1	1	1	1	1	1	1	1	1	1	1	23
	PF14978	2	1	1	1	2	1	1	1	1	1	1	1	1	1	1	1	1	1	20
	PF03982	2	1	2	2	1	1	1	1	1	1	1	1	1	1	1	1	1	1	21
	PF12947	2	2	1	2	1	1	1	1	1	1	1	1	1	1	1	1	1	1	21
	PF15879	2	1	1	2	1	1	1	1	1	1	1	1	1	1	1	1	1	1	20
	PF01044	2	1	1	2	1	1	1	1	1	1	1	1	1	1	1	1	1	1	20
	PF07998	2	0	1	2	1	1	1	1	1	1	1	1	1	1	1	1	1	1	19
	PF10152	2	3	2	1	1	1	1	1	1	1	1	1	1	1	0	1	1	1	21
	PF02115	2	1	2	1	1	1	1	1	1	1	1	1	1	1	1	1	1	1	20
	PF12352	2	1	2	1	1	1	1	1	1	1	1	1	1	1	1	1	1	1	20
	PF16835	2	3	1	1	1	1	1	1	1	1	1	1	1	1	1	1	1	1	21
	PF16954	2	2	1	1	1	1	1	1	1	1	1	1	1	1	1	1	1	1	20
	PF01965	2	2	1	1	1	1	1	1	1	1	1	1	1	1	1	1	1	1	20
	PF03607	2	1	1	1	1	1	1	1	1	1	1	1	1	1	1	1	1	1	19
	PF00861	2	1	1	1	1	1	1	1	1	1	1	1	1	1	1	1	1	1	19
	PF07716	2	1	1	1	1	1	1	1	1	1	1	1	1	1	1	1	1	1	19
	PF09468	2	1	1	1	1	1	1	1	1	1	1	1	1	1	0	1	1	1	18
	PF12179	2	1	1	1	1	1	1	1	1	1	1	1	1	1	1	1	1	1	19
	PF01172	2	1	1	1	1	1	1	1	1	1	1	1	1	1	1	1	1	1	19
	PF08569	2	1	1	1	1	1	1	1	1	1	1	1	1	1	1	1	1	1	19
	PF10075	2	1	1	1	1	1	1	1	1	1	1	1	1	1	1	1	1	1	19
	PF09776	2	1	1	1	1	1	1	1	1	1	1	1	1	1	1	1	1	1	19
	PF09377	2	1	1	1	1	1	1	1	1	1	1	1	1	1	1	1	1	1	19
	PF01066	2	0	1	1	1	1	1	1	1	1	1	1	1	1	1	1	1	1	18
	PF10568	2	0	1	1	1	1	1	1	1	1	1	1	1	1	1	1	1	0	17
	PF13768	2	0	1	1	1	1	1	1	1	1	1	1	1	1	1	1	1	1	18
	PF01265	2	1	0	1	1	1	1	1	1	1	1	1	1	1	1	1	1	1	18
	PF07093	2	1	0	1	1	1	1	1	1	1	1	1	1	1	1	1	1	1	18
	PF01596	2	2	1	0	1	1	1	1	1	0	1	1	1	0	1	1	1	1	17
	PF16546	2	1	1	0	1	1	1	1	1	1	1	1	1	1	0	1	1	1	17
	PF06910	2	1	1	0	1	1	1	1	1	1	1	1	1	1	1	1	1	1	18
	PF01268	2	0	1	0	1	0	1	1	1	0	1	0	1	1	1	1	1	0	13
	PF08997	2	1	0	1	2	0	1	1	1	1	0	0	1	0	1	1	1	0	14
	PF05328	2	1	1	1	2	2	1	1	1	1	1	1	1	1	1	0	1	1	20
	PF00711	2	0	1	1	1	1	1	1	1	1	1	1	1	1	1	0	1	1	17
	PF16881	2	1	1	1	1	0	1	1	1	0	1	1	1	1	1	0	1	1	16
	PF04055	2	1	1	1	1	0	1	2	1	0	1	1	1	1	1	0	1	1	17
	PF08152	2	3	3	3	2	1	1	1	0	3	3	0	3	3	3	3	0	1	35
	PF05350	2	3	1	1	1	1	1	1	0	1	1	1	1	1	1	2	1	1	21
	PF08143	2	1	0	1	1	2	1	1	0	1	1	0	1	1	0	1	2	1	17
	PF01840	2	4	2	2	3	2	0	2	3	1	2	3	2	2	1	3	2	2	38
	PF03540	2	0	1	2	3	2	0	3	3	2	2	1	2	3	2	2	2	2	34
	PF15454	2	2	3	3	3	2	0	2	2	3	2	3	2	2	2	2	2	1	38
	PF12456	2	1	2	2	2	1	0	1	2	0	2	2	1	0	2	2	2	0	24
	PF02806	2	3	2	5	5	2	0	6	2	2	2	2	3	6	2	1	5	2	52
	PF13561	2	2	2	1	1	1	0	1	2	1	3	1	1	2	2	1	1	1	25
	PF08357	2	1	1	1	0	0	0	2	2	1	1	1	0	0	1	1	1	1	16
	PF04603	2	4	5	2	6	3	0	4	2	0	0	1	7	0	0	0	4	4	44
	PF12871	2	3	3	3	3	3	0	1	1	3	0	3	0	0	0	3	3	3	34
	PF03371	2	3	3	3	3	3	0	1	1	3	0	3	0	0	0	3	3	3	34
	PF01922	2	0	5	2	2	2	0	1	1	2	2	1	2	2	1	1	1	1	28
	PF05129	2	1	5	0	0	3	0	0	0	0	0	0	0	0	0	2	0	0	13
	PF01388	2	1	1	0	0	0	0	0	0	1	0	1	1	1	1	1	0	1	11
	PF04145	2	1	1	0	0	0	0	0	0	0	1	0	1	0	0	1	0	1	8
	PF08156	2	0	0	1	1	1	0	1	0	1	0	0	0	0	0	1	0	0	8
	PF05680	2	1	0	0	0	0	0	1	0	1	0	0	0	0	0	1	1	0	7
	PF10244	2	0	3	4	3	4	0	4	0	0	0	4	2	2	0	0	0	0	28
	PF16550	2	0	1	1	1	0	0	0	0	0	1	0	2	0	0	0	2	0	10
	PF04683	2	0	1	1	1	0	0	0	0	0	1	0	2	0	0	0	2	0	10
	PF13839	2	1	1	1	2	0	0	0	0	0	0	0	2	0	0	0	1	0	10
	PF00702	2	1	3	0	2	0	0	0	0	1	0	0	0	0	0	0	1	0	10
	PF10270	2	2	1	1	1	0	0	0	0	0	0	0	0	0	0	0	0	0	7
	PF13374	2	1	1	1	1	0	0	0	0	0	0	0	0	0	0	0	0	0	6
	PF00689	2	0	2	0	1	0	0	0	0	1	0	0	0	0	0	0	1	0	7
	PF00690	2	0	2	0	1	0	0	0	0	1	0	0	0	0	0	0	1	0	7
	PF07890	2	1	1	0	1	0	0	0	0	0	0	0	0	0	0	0	0	0	5
	PF02320	2	5	6	0	0	0	0	0	0	0	0	0	0	0	0	0	4	0	17
	PF04931	2	3	3	0	0	0	0	0	0	0	0	0	0	0	0	0	0	0	8
	PF04799	2	1	1	0	0	0	0	0	0	0	0	0	0	0	0	0	0	0	4
	PF01042	2	1	1	0	0	0	0	0	0	0	0	0	0	0	0	0	0	0	4
	PF16577	2	1	0	0	0	0	0	0	0	0	0	0	0	0	0	0	0	0	3
	PF03730	2	0	0	0	0	0	0	0	0	0	0	0	0	0	0	0	0	0	2
	PF02735	2	0	0	0	0	0	0	0	0	0	0	0	0	0	0	0	0	0	2
	PF07738	2	0	0	0	0	0	0	0	0	0	0	0	0	0	0	0	0	0	2
	PF00352	2	0	0	0	0	0	0	0	0	0	0	0	0	0	0	0	0	0	2
	PF08785	2	0	0	0	0	0	0	0	0	0	0	0	0	0	0	0	0	0	2
	PF15340	2	0	0	0	0	0	0	0	0	0	0	0	0	0	0	0	0	0	2
	PF03957	2	0	0	0	0	0	0	0	0	0	0	0	0	0	0	0	0	0	2
	PF15951	2	0	0	0	0	0	0	0	0	0	0	0	0	0	0	0	0	0	2
	PF15442	1	4	7	0	0	0	13	12	18	23	15	12	20	12	0	24	20	1	182
	PF12440	1	7	13	15	18	12	12	13	13	21	14	17	15	15	7	19	11	15	238
	PF04564	1	2	3	5	2	5	11	7	9	6	9	8	12	11	6	6	9	9	121
	PF08783	1	1	4	4	1	4	10	7	9	5	8	7	11	10	6	5	8	8	109
	PF13696	1	1	2	4	1	4	10	6	8	5	8	7	11	10	5	5	8	8	104
	PF00176	1	2	7	8	9	7	9	1	9	8	8	3	8	8	7	9	5	5	114
	PF11627	1	3	3	6	5	6	8	2	3	10	6	5	3	3	4	3	1	3	75
	PF02089	1	0	0	2	5	4	7	6	5	6	5	8	6	6	5	4	7	5	82
	PF02463	1	4	5	6	2	4	7	3	4	4	4	4	5	5	4	5	4	5	76
	PF11669	1	1	1	1	1	1	7	8	2	1	7	1	1	1	5	7	5	9	60
	PF00108	1	2	2	2	7	3	7	9	1	4	9	3	4	7	5	4	3	4	77
	PF02184	1	4	4	4	3	8	6	3	7	8	8	11	2	10	9	8	6	5	107
	PF02807	1	3	5	4	5	1	6	5	5	5	5	6	4	4	5	6	5	5	80
	PF00217	1	3	5	4	5	1	6	5	5	5	5	6	4	4	5	6	5	5	80
	PF08799	1	4	4	2	4	2	6	2	2	4	4	4	3	3	3	2	3	2	55
	PF02803	1	2	2	2	6	3	6	8	1	3	9	3	4	6	5	3	3	3	70
	PF01049	1	3	6	6	3	3	5	3	9	2	2	5	3	5	4	4	2	4	70
	PF00928	1	3	3	3	4	5	5	9	6	3	6	4	2	4	3	3	4	2	70
	PF16207	1	1	4	5	4	5	5	5	5	4	5	5	5	5	4	5	4	6	78
	PF01485	1	2	3	3	3	6	5	5	4	5	5	4	3	5	4	4	7	3	72
	PF10471	1	3	3	4	3	3	5	4	4	3	4	4	3	3	4	3	4	4	62
	PF02840	1	3	3	1	3	1	5	1	1	3	3	2	2	2	2	1	2	1	37
	PF02263	1	1	2	1	3	5	5	3	0	0	4	3	2	4	3	5	1	2	45
	PF02841	1	1	2	0	3	5	5	2	0	0	4	2	2	2	3	4	0	2	38
	PF13921	1	3	10	2	2	13	4	2	13	3	8	5	7	7	4	14	12	3	113
	PF04061	1	4	4	5	5	5	4	4	5	4	5	4	4	5	4	4	4	4	75
	PF09380	1	4	4	3	4	3	4	5	4	4	5	4	4	4	4	4	4	3	68
	PF09379	1	4	4	3	4	3	4	5	4	4	5	4	4	4	4	4	4	3	68
	PF03951	1	5	5	5	5	4	4	4	4	4	4	4	5	4	5	4	4	4	75
	PF13877	1	2	4	4	4	4	4	4	4	4	4	4	4	4	4	4	4	3	66
	PF00436	1	4	2	4	4	4	4	4	4	4	4	4	4	4	4	4	4	4	67
	PF04176	1	4	4	4	4	3	4	4	4	3	4	4	3	4	1	4	4	4	63
	PF10183	1	1	3	2	3	1	4	2	3	2	2	3	1	3	2	2	2	4	41
	PF00462	1	3	3	3	3	3	4	3	3	3	3	2	2	2	2	2	3	2	47
	PF08434	1	2	2	4	1	1	4	3	2	4	2	2	4	3	2	1	4	5	47
	PF00103	1	0	1	8	7	6	4	5	1	2	7	4	7	5	4	3	2	7	74
	PF08039	1	1	4	2	7	3	3	5	7	5	9	6	5	4	4	5	3	2	76
	PF00335	1	2	3	3	4	4	3	5	5	4	4	4	4	4	4	4	3	4	65
	PF00617	1	2	6	3	2	2	3	9	5	3	5	5	5	3	3	3	3	7	70
	PF09252	1	0	0	0	2	2	3	8	5	3	3	3	5	3	2	1	4	0	45
	PF03006	1	2	1	2	1	1	3	4	4	1	4	4	2	5	4	6	3	3	51
	PF08154	1	3	4	4	4	5	3	4	4	4	4	4	4	4	4	4	5	4	69
	PF01105	1	3	4	4	4	4	3	3	4	3	4	4	4	4	4	4	4	4	65
	PF00635	1	3	5	3	4	4	3	4	4	4	4	4	4	4	4	4	4	4	67
	PF00095	1	4	4	3	3	3	3	3	4	5	3	3	3	4	3	3	3	4	59
	PF05920	1	2	2	3	3	3	3	4	4	3	3	3	3	2	3	3	3	3	51
	PF03271	1	2	1	3	1	3	3	4	4	0	0	0	0	0	0	0	0	4	26
	PF00448	1	1	3	3	4	1	3	4	3	6	3	3	3	3	4	5	3	4	57
	PF02881	1	1	3	3	4	1	3	4	3	6	3	3	3	3	4	5	3	4	57
	PF04280	1	2	4	3	2	3	3	3	3	3	3	4	3	3	3	3	3	3	52
	PF00053	1	1	3	3	2	2	3	2	3	2	5	3	3	3	2	3	2	4	47
	PF01404	1	3	4	4	4	3	3	3	3	3	3	3	3	3	3	3	3	3	55
	PF14575	1	3	4	4	4	3	3	3	3	3	3	3	3	3	3	3	3	3	55
	PF05348	1	5	3	4	3	3	3	3	3	4	3	3	3	4	3	3	3	3	57
	PF01783	1	3	2	4	3	3	3	3	3	4	3	3	3	3	3	3	3	4	54
	PF02880	1	3	3	3	3	3	3	3	3	2	3	3	3	3	3	3	3	3	51
	PF00408	1	3	3	3	3	3	3	3	3	2	3	3	3	3	3	3	3	3	51
	PF02878	1	3	3	3	3	3	3	3	3	2	3	3	3	3	3	3	3	3	51
	PF02879	1	3	3	3	3	3	3	3	3	2	3	3	3	3	3	3	3	3	51
	PF16837	1	2	3	3	3	3	3	3	3	3	3	3	3	3	3	3	2	3	50
	PF12108	1	2	3	3	3	3	3	3	3	3	3	3	3	3	3	3	2	3	50
	PF07724	1	2	3	3	3	3	3	3	3	3	3	3	3	3	3	3	3	3	51
	PF10431	1	2	3	3	3	3	3	3	3	3	3	3	3	3	3	3	3	3	51
	PF13931	1	2	3	3	3	3	3	3	3	3	3	3	3	3	3	3	3	3	51
	PF11931	1	2	3	3	3	3	3	3	3	3	3	3	3	3	3	3	2	3	50
	PF00717	1	1	2	2	2	3	3	2	3	2	3	3	2	3	2	3	3	3	43
	PF10502	1	1	2	2	2	3	3	2	3	2	3	3	2	3	2	3	3	3	43
	PF04086	1	1	3	3	4	1	3	4	3	3	3	3	3	3	3	3	3	3	50
	PF15556	1	4	3	3	1	4	3	3	3	3	3	2	3	2	3	3	3	3	50
	PF01434	1	2	1	4	3	3	3	3	3	3	3	2	3	3	3	3	2	3	48
	PF06480	1	1	1	3	3	3	3	3	3	3	3	2	3	3	3	3	2	3	46
	PF09271	1	1	2	2	2	1	3	3	3	3	2	2	2	3	2	3	2	3	40
	PF02375	1	2	1	3	3	3	3	2	2	2	3	3	2	2	2	4	4	2	44
	PF01016	1	2	2	3	4	3	3	2	2	3	3	3	3	3	3	3	3	1	47
	PF01909	1	5	6	7	6	2	3	5	2	3	3	3	4	6	5	3	4	5	73
	PF07557	1	2	4	3	3	2	3	3	2	3	3	3	3	3	3	3	3	3	50
	PF07558	1	2	4	3	3	2	3	3	2	3	3	3	3	3	3	3	3	3	50
	PF02063	1	3	2	3	3	2	3	3	2	3	3	3	3	3	3	3	3	2	48
	PF01746	1	1	2	3	2	3	3	2	2	3	3	2	1	0	2	3	3	3	39
	PF01851	1	3	1	4	3	3	3	2	2	3	2	4	3	4	1	2	2	2	45
	PF00080	1	1	2	2	2	2	3	2	2	2	3	2	2	3	2	2	3	3	39
	PF00175	1	1	2	2	2	2	3	2	2	2	2	2	2	2	2	2	2	2	35
	PF00969	1	2	2	1	2	2	3	2	2	3	2	2	2	2	2	2	2	2	36
	PF00571	1	0	1	1	0	1	3	2	2	1	1	1	2	2	2	1	2	1	24
	PF00329	1	1	2	2	1	2	3	2	2	2	2	2	0	2	0	0	2	3	29
	PF04775	1	1	1	2	1	2	3	1	1	4	1	1	2	1	1	2	2	1	28
	PF08840	1	1	1	2	1	2	3	1	1	4	1	1	2	1	1	2	2	1	28
	PF08149	1	1	2	1	1	2	3	1	1	1	1	1	1	1	2	2	1	2	25
	PF00970	1	1	2	2	2	1	3	2	1	2	1	1	1	2	2	1	2	1	28
	PF00435	1	3	1	2	1	1	3	2	1	2	2	1	2	1	1	0	0	1	25
	PF00474	1	2	4	3	2	4	2	4	3	1	4	4	4	4	2	3	3	4	54
	PF03031	1	2	2	3	4	3	2	2	3	3	3	4	4	4	3	3	4	3	53
	PF08510	1	1	2	1	2	2	2	2	3	2	3	4	2	2	2	3	2	2	38
	PF00561	1	1	4	3	2	2	2	2	3	2	2	2	2	2	2	3	3	2	40
	PF12901	1	3	3	1	4	3	2	4	3	2	3	2	2	2	2	2	4	2	45
	PF00769	1	3	2	2	2	2	2	2	3	2	3	2	2	2	2	2	3	2	39
	PF13837	1	2	2	2	3	3	2	1	3	1	2	2	1	1	1	2	2	3	34
	PF02269	1	1	4	4	3	3	2	0	3	2	1	3	3	2	3	0	3	0	38
	PF03137	1	2	2	2	1	3	2	2	2	3	3	3	3	3	2	4	4	3	45
	PF00996	1	4	4	4	4	1	2	3	2	3	4	4	4	4	3	3	3	2	55
	PF00646	1	4	2	2	5	3	2	2	2	3	3	3	3	2	2	3	2	3	47
	PF06732	1	1	1	0	3	2	2	2	2	2	2	2	2	2	2	3	2	3	34
	PF16363	1	2	2	2	2	2	2	3	2	3	3	3	3	3	3	2	3	2	43
	PF03311	1	3	2	1	2	2	2	2	2	1	3	3	3	3	3	2	3	3	41
	PF02338	1	2	1	2	2	3	2	2	2	2	2	3	2	3	2	2	2	0	35
	PF00213	1	1	2	2	1	2	2	2	2	1	2	3	2	2	2	2	3	2	34
	PF01852	1	1	1	1	1	2	2	2	2	2	2	3	1	1	2	2	1	2	29
	PF00055	1	0	1	1	1	1	2	1	2	2	4	2	2	2	1	2	1	3	29
	PF15410	1	3	1	2	1	2	2	2	2	2	3	2	2	2	2	2	2	2	35
	PF00052	1	0	1	1	1	1	2	1	2	2	3	2	2	2	1	2	1	3	28
	PF11969	1	2	2	3	3	2	2	2	2	2	2	2	2	2	2	2	2	2	37
	PF04928	1	1	2	3	3	2	2	2	2	2	2	2	3	2	2	2	2	3	38
	PF00549	1	1	2	2	3	2	2	3	2	2	2	2	1	2	2	2	2	2	35
	PF12196	1	2	1	2	3	2	2	2	2	2	2	2	2	2	2	2	2	2	35
	PF02990	1	2	2	4	2	2	2	2	2	2	2	2	2	2	2	2	3	3	39
	PF00250	1	1	1	4	2	2	2	2	2	2	2	2	2	2	2	2	3	2	36
	PF15306	1	2	2	3	2	2	2	2	2	2	2	2	2	2	2	2	2	2	36
	PF00235	1	2	1	3	2	2	2	2	2	2	2	2	2	2	2	2	2	2	35
	PF00644	1	1	3	2	2	2	2	2	2	2	2	2	2	2	2	2	2	2	35
	PF02238	1	4	2	2	2	2	2	2	2	2	2	2	2	2	2	2	2	2	37
	PF02939	1	3	2	2	2	2	2	2	2	2	2	2	2	2	2	2	2	2	36
	PF15728	1	2	2	2	2	2	2	2	2	2	2	2	2	2	2	2	2	2	35
	PF03671	1	2	2	2	2	2	2	2	2	2	2	2	2	2	2	2	2	2	35
	PF08603	1	2	2	2	2	2	2	2	2	2	2	2	2	2	2	2	2	2	35
	PF01213	1	2	2	2	2	2	2	2	2	2	2	2	2	2	2	2	2	2	35
	PF00133	1	2	2	2	2	2	2	2	2	2	2	2	2	2	2	2	2	2	35
	PF08264	1	2	2	2	2	2	2	2	2	2	2	2	2	2	2	2	2	2	35
	PF01230	1	2	2	2	2	2	2	2	2	2	2	2	2	2	1	2	2	2	34
	PF07412	1	2	2	2	2	2	2	2	2	2	2	2	2	2	2	2	2	2	35
	PF07086	1	2	2	2	2	2	2	2	2	2	2	2	2	2	2	2	2	2	35
	PF00287	1	1	2	2	2	2	2	2	2	2	2	2	2	2	2	2	2	2	34
	PF11568	1	1	2	2	2	2	2	2	2	2	2	2	2	2	2	2	2	2	34
	PF08442	1	1	2	2	2	2	2	3	2	2	2	2	1	2	2	2	2	2	34
	PF07347	1	1	2	2	2	2	2	2	2	2	2	2	2	2	2	2	2	2	34
	PF09005	1	1	2	2	2	2	2	2	2	2	2	2	2	2	2	2	2	2	34
	PF03414	1	0	2	2	2	2	2	2	2	2	2	2	2	2	2	2	2	1	32
	PF16046	1	0	2	2	2	2	2	2	2	2	2	2	2	2	2	2	2	2	33
	PF09341	1	2	1	2	2	2	2	2	2	2	2	2	2	2	2	2	2	2	34
	PF01135	1	2	1	2	2	2	2	2	2	2	2	2	2	2	1	2	2	2	33
	PF00285	1	2	1	2	2	2	2	2	2	2	2	2	2	2	2	2	2	2	34
	PF00037	1	2	1	2	2	2	2	2	2	2	2	2	2	2	2	2	2	2	34
	PF04068	1	2	1	2	2	2	2	2	2	2	2	2	2	2	2	2	2	2	34
	PF01012	1	2	1	2	2	2	2	2	2	2	2	2	2	2	2	2	2	2	34
	PF00766	1	2	1	2	2	2	2	2	2	2	2	2	2	2	2	2	2	2	34
	PF07572	1	2	1	2	2	2	2	2	2	2	2	2	2	2	2	2	1	2	33
	PF04095	1	1	1	2	2	2	2	2	2	2	2	2	2	1	2	2	1	2	31
	PF05822	1	3	2	1	2	2	2	2	2	2	2	2	2	2	2	2	2	2	35
	PF12767	1	1	1	1	2	2	2	2	2	1	2	2	1	1	2	2	1	2	28
	PF03962	1	1	2	2	1	2	2	2	2	2	2	2	2	2	2	2	2	2	33
	PF00995	1	1	1	1	1	2	2	2	2	2	2	2	2	2	2	2	2	2	31
	PF08293	1	0	1	0	0	2	2	2	2	2	2	2	2	2	2	2	2	1	27
	PF02809	1	1	2	1	1	1	2	2	2	1	2	2	1	2	2	2	2	1	28
	PF02189	1	1	1	1	1	1	2	2	2	2	2	2	2	2	2	2	2	2	30
	PF10523	1	0	1	2	2	0	2	3	2	2	2	2	2	2	2	2	2	2	31
	PF15303	1	1	2	2	2	2	2	2	2	2	1	2	2	2	2	2	2	2	33
	PF09532	1	1	1	2	2	2	2	1	2	2	1	2	2	1	2	2	1	2	29
	PF01370	1	1	1	2	2	2	2	2	2	2	1	2	2	2	2	2	2	2	32
	PF00485	1	0	1	2	2	2	2	2	2	3	1	2	2	2	2	2	2	2	32
	PF16200	1	1	1	2	1	2	2	2	2	2	1	2	1	2	2	2	6	2	34
	PF00501	1	1	0	1	1	2	2	4	2	3	1	2	2	2	2	2	3	1	32
	PF14572	1	2	2	2	2	0	2	0	2	2	1	2	0	3	1	2	2	1	27
	PF13793	1	2	2	2	2	0	2	0	2	2	1	2	0	3	1	2	2	1	27
	PF15791	1	3	1	2	4	2	2	3	2	2	2	1	3	1	2	2	2	1	36
	PF09270	1	1	1	2	1	1	2	2	2	2	0	1	2	2	1	2	1	3	27
	PF15663	1	1	2	2	2	1	2	2	2	2	2	0	2	2	2	2	1	2	30
	PF03166	1	1	1	3	1	2	2	2	2	3	3	3	2	3	2	1	7	7	46
	PF10497	1	1	2	1	1	3	2	2	2	2	2	2	2	2	2	1	2	1	31
	PF07717	1	2	2	2	2	2	2	2	2	2	2	2	2	3	2	1	2	1	34
	PF08755	1	2	2	2	2	2	2	2	2	2	2	2	2	2	2	1	2	2	34
	PF04408	1	2	2	2	2	2	2	2	2	2	2	2	2	3	2	1	2	1	34
	PF15772	1	1	1	1	2	2	2	2	2	1	1	2	1	3	3	1	1	3	30
	PF03647	1	2	2	2	2	1	2	2	2	2	2	1	2	2	2	1	2	1	31
	PF01429	1	2	1	1	1	2	2	1	2	1	1	1	2	1	1	1	0	1	22
	PF12465	1	1	1	2	2	0	2	2	2	2	2	2	2	2	2	0	2	0	27
	PF11793	1	1	0	1	0	2	2	2	2	1	1	1	2	2	2	0	2	1	23
	PF09765	1	1	0	1	0	2	2	2	2	1	1	1	2	2	2	0	2	1	23
	PF00764	1	1	0	2	2	1	2	1	1	2	2	1	2	2	2	3	2	2	29
	PF00342	1	0	1	2	0	2	2	2	1	4	4	3	1	3	3	2	2	3	36
	PF07648	1	3	1	1	1	3	2	1	1	2	2	2	2	2	1	2	3	2	32
	PF03999	1	2	2	2	4	2	2	0	1	2	2	2	2	3	2	2	2	2	35
	PF04667	1	1	2	2	2	2	2	2	1	2	2	2	2	2	2	2	2	2	33
	PF01991	1	0	2	2	2	2	2	2	1	2	2	2	2	2	2	2	2	2	32
	PF11029	1	1	1	1	2	2	2	2	1	2	2	2	2	2	2	2	2	2	31
	PF16096	1	3	2	2	1	2	2	2	1	2	2	2	2	2	2	2	2	2	34
	PF05641	1	3	2	2	1	2	2	2	1	2	2	2	2	2	2	2	2	2	34
	PF12235	1	3	2	2	1	2	2	2	1	2	2	2	2	2	2	2	2	2	34
	PF02773	1	2	2	2	2	1	2	1	1	1	1	2	2	1	2	2	2	2	29
	PF13537	1	2	2	4	3	2	2	1	1	2	2	1	1	1	1	2	1	1	30
	PF13410	1	2	2	2	2	2	2	1	1	2	2	1	0	2	2	2	2	2	30
	PF00640	1	1	1	0	0	1	2	1	1	1	1	1	2	1	1	2	1	2	20
	PF15315	1	2	2	1	2	2	2	2	1	3	3	4	1	2	2	1	2	2	35
	PF00899	1	3	1	1	1	1	2	1	1	1	1	4	1	1	1	1	1	1	24
	PF00354	1	1	1	1	1	1	2	1	1	2	3	2	1	1	2	1	2	1	25
	PF04212	1	2	2	2	2	2	2	2	1	2	2	2	2	2	2	1	2	2	33
	PF01433	1	1	1	1	1	1	2	1	1	1	1	2	1	2	1	1	0	0	19
	PF04326	1	3	4	2	2	0	2	2	1	0	1	2	1	2	2	1	1	2	29
	PF14061	1	3	3	1	3	2	2	2	1	1	2	1	3	3	2	1	3	2	36
	PF13891	1	1	2	1	1	1	2	3	1	2	2	1	1	1	0	1	1	1	23
	PF01055	1	1	2	2	2	1	2	3	1	1	1	1	1	1	1	1	1	2	25
	PF00378	1	3	1	2	1	1	2	1	1	1	1	1	1	2	1	1	1	1	23
	PF00100	1	1	1	2	1	1	2	1	1	2	1	1	2	2	1	1	1	2	24
	PF08033	1	1	1	1	1	1	2	1	1	1	1	1	1	1	1	1	1	1	19
	PF04810	1	1	1	1	1	1	2	1	1	1	1	1	1	1	1	1	1	1	19
	PF04811	1	1	1	1	1	1	2	1	1	1	1	1	1	1	1	1	1	1	19
	PF07534	1	1	1	1	1	1	2	1	1	1	1	1	1	1	1	1	1	1	19
	PF00340	1	1	0	1	0	0	2	0	1	1	1	0	1	1	1	1	1	1	14
	PF16863	1	1	2	2	2	1	2	3	1	0	0	0	1	0	0	1	1	2	20
	PF00357	1	1	2	1	1	1	2	1	0	4	1	1	0	1	0	2	1	3	23
	PF08441	1	2	1	1	0	1	2	1	0	4	1	1	0	1	0	1	1	2	20
	PF00323	1	0	2	0	1	0	1	0	12	0	1	1	1	1	1	0	0	1	23
	PF02170	1	5	5	0	0	5	1	5	5	0	0	0	0	0	0	0	0	5	32
	PF08699	1	5	5	0	0	5	1	5	5	0	0	0	0	0	0	0	0	5	32
	PF14672	1	2	0	1	2	0	1	4	4	2	0	7	1	0	2	4	1	7	39
	PF04628	1	1	0	0	1	0	1	2	3	2	2	2	3	3	1	1	1	0	24
	PF01084	1	3	1	2	0	1	1	2	2	2	2	2	2	2	3	3	1	4	34
	PF07742	1	1	1	1	1	0	1	2	2	1	1	0	1	1	2	3	1	3	23
	PF10357	1	1	2	2	2	2	1	2	2	2	2	2	2	2	2	2	2	2	33
	PF01182	1	0	1	0	1	1	1	2	2	2	2	2	2	1	1	2	1	3	25
	PF14868	1	1	1	2	1	1	1	1	2	2	2	1	1	2	1	2	1	2	25
	PF00735	1	1	2	1	1	2	1	2	2	1	2	2	1	1	1	1	1	2	25
	PF13903	1	1	2	2	2	2	1	2	2	2	1	1	1	2	2	1	1	1	27
	PF13925	1	1	1	2	1	2	1	2	2	1	1	1	1	1	1	1	1	1	22
	PF00194	1	0	2	1	2	1	1	3	2	2	1	1	2	2	1	1	2	1	26
	PF09079	1	0	1	1	2	1	1	1	2	1	1	1	1	1	1	1	1	2	20
	PF00209	1	1	0	2	1	1	1	1	2	1	1	1	2	1	2	1	1	1	21
	PF05721	1	1	1	1	0	1	1	1	2	1	1	1	1	1	1	1	1	2	19
	PF16574	1	0	1	1	2	2	1	1	2	3	1	3	3	1	3	0	2	1	28
	PF00330	1	0	0	2	1	1	1	2	1	2	2	2	2	2	2	2	1	2	26
	PF00694	1	0	0	2	1	1	1	2	1	2	2	2	2	2	2	2	1	2	26
	PF14988	1	2	1	1	1	1	1	1	1	1	1	2	1	1	1	2	1	1	21
	PF05046	1	0	0	1	0	2	1	0	1	1	1	1	1	1	1	2	2	2	18
	PF06466	1	1	3	1	0	1	1	1	1	1	1	1	1	1	1	2	1	1	20
	PF00681	1	3	0	0	0	1	1	2	1	0	2	0	0	1	1	2	0	2	17
	PF15054	1	0	1	1	0	1	1	0	1	2	0	0	1	1	1	2	0	1	14
	PF02212	1	0	1	1	1	1	1	1	1	2	3	2	2	2	2	1	2	1	25
	PF10239	1	2	1	1	2	2	1	0	1	1	2	2	1	1	1	1	0	1	21
	PF13180	1	1	1	1	1	1	1	1	1	1	2	2	1	1	2	1	1	1	21
	PF11803	1	1	1	1	1	1	1	2	1	2	2	2	2	2	2	1	2	1	26
	PF02893	1	0	1	2	1	0	1	2	1	3	2	2	1	1	2	1	1	1	23
	PF12701	1	1	1	2	2	1	1	1	1	1	1	2	2	1	1	1	1	1	22
	PF03378	1	1	2	2	1	1	1	1	1	1	1	2	2	1	1	1	1	1	22
	PF09127	1	1	1	1	1	1	1	1	1	1	1	2	1	2	1	1	0	0	18
	PF06512	1	1	2	2	1	3	1	1	1	1	2	1	2	1	1	1	1	2	25
	PF02301	1	1	3	1	2	1	1	2	1	2	2	1	1	2	1	1	1	1	25
	PF04588	1	1	1	1	1	1	1	2	1	1	2	1	2	1	1	1	1	2	22
	PF10570	1	1	1	0	0	1	1	1	1	1	2	1	2	1	2	1	1	1	19
	PF02181	1	1	1	1	1	3	1	2	1	1	1	1	1	1	1	1	1	1	21
	PF06367	1	1	1	1	1	3	1	2	1	1	1	1	1	1	1	1	1	1	21
	PF06371	1	1	1	1	1	3	1	2	1	1	1	1	1	1	1	1	1	1	21
	PF03637	1	3	2	2	2	2	1	1	1	1	1	1	1	1	1	1	1	1	24
	PF00060	1	1	1	1	2	2	1	2	1	2	1	1	1	2	0	1	2	2	24
	PF10613	1	1	1	1	2	2	1	2	1	2	1	1	1	2	0	1	2	2	24
	PF07647	1	2	2	3	3	1	1	1	1	2	1	1	3	1	1	1	2	2	29
	PF05907	1	1	1	1	3	1	1	1	1	1	1	1	1	1	1	1	1	1	20
	PF15247	1	1	1	0	3	1	1	1	1	1	1	1	1	1	1	1	0	1	18
	PF07645	1	2	4	4	2	1	1	1	1	1	1	1	1	1	1	1	1	1	26
	PF00230	1	1	1	3	2	1	1	1	1	1	1	1	1	1	1	1	1	1	21
	PF08513	1	2	3	2	2	1	1	1	1	1	1	1	1	1	1	1	1	2	24
	PF00698	1	1	1	2	2	1	1	1	1	1	1	1	1	1	1	1	1	1	20
	PF06668	1	2	1	1	2	1	1	1	1	1	1	1	1	1	1	1	1	1	20
	PF16209	1	1	1	1	2	1	1	1	1	1	1	1	1	1	1	1	1	1	19
	PF16212	1	1	1	1	2	1	1	1	1	1	1	1	1	1	1	1	1	1	19
	PF10373	1	1	0	1	2	1	1	1	1	1	1	1	1	1	1	1	1	1	18
	PF10374	1	1	0	1	2	1	1	1	1	1	1	1	1	1	1	1	1	1	18
	PF13638	1	1	0	1	2	1	1	1	1	1	1	1	1	1	1	1	1	1	18
	PF15000	1	1	0	0	2	1	1	1	1	4	1	1	1	2	1	1	1	2	22
	PF10300	1	1	1	2	1	1	1	1	1	1	1	1	1	1	1	1	1	1	19
	PF10190	1	1	1	2	1	1	1	1	1	1	1	1	1	1	1	1	1	1	19
	PF01061	1	1	1	2	1	1	1	1	1	1	1	1	1	1	1	1	1	1	19
	PF00364	1	1	1	2	1	1	1	2	1	1	1	1	1	1	1	1	1	1	20
	PF12662	1	1	3	1	1	1	1	1	1	1	1	1	1	1	1	1	1	1	20
	PF09782	1	1	3	1	1	1	1	1	1	1	1	1	1	1	1	1	0	1	19
	PF00464	1	2	2	1	1	1	1	1	1	1	1	1	1	1	1	1	1	1	20
	PF01124	1	1	2	1	1	1	1	1	1	1	1	1	1	1	1	1	1	1	19
	PF03071	1	1	2	1	1	1	1	1	1	1	1	1	1	1	1	1	1	1	19
	PF14949	1	1	2	1	1	1	1	1	1	1	1	1	1	1	1	1	1	1	19
	PF10249	1	1	2	1	1	1	1	1	1	1	1	1	1	1	1	1	1	1	19
	PF15711	1	1	2	1	1	1	1	1	1	1	1	1	1	1	1	1	1	1	19
	PF00989	1	1	2	1	1	1	1	1	1	1	1	1	1	1	1	1	1	1	19
	PF14598	1	1	2	1	1	1	1	1	1	1	1	1	1	1	1	1	1	1	19
	PF02792	1	0	2	1	1	1	1	1	1	1	1	1	1	1	1	1	1	1	18
	PF00288	1	3	1	1	1	1	1	1	1	1	1	1	1	1	1	1	1	1	20
	PF14533	1	2	1	1	1	1	1	1	1	1	1	1	1	1	1	1	1	1	19
	PF03920	1	2	1	1	1	1	1	1	1	1	1	1	1	1	1	1	1	1	19
	PF00458	1	2	1	1	1	1	1	1	1	1	1	1	1	1	1	1	1	1	19
	PF14836	1	2	1	1	1	1	1	1	1	1	1	1	1	1	1	1	1	1	19
	PF03919	1	2	1	1	1	1	1	1	1	1	1	1	1	1	1	1	1	1	19
	PF01331	1	2	1	1	1	1	1	1	1	1	1	1	1	1	1	1	1	1	19
	PF05794	1	2	1	1	1	1	1	1	1	1	1	1	1	1	1	1	1	1	19
	PF06337	1	2	1	1	1	1	1	1	1	1	1	1	1	1	1	1	1	1	19
	PF08544	1	2	1	1	1	1	1	1	1	1	1	1	1	1	1	1	1	1	19
	PF05291	1	2	1	1	1	1	1	1	1	1	1	1	1	1	1	1	1	1	19
	PF16455	1	2	1	1	1	1	1	1	1	1	1	1	1	1	1	1	1	1	19
	PF11799	1	1	1	1	1	1	1	1	1	1	1	1	1	1	1	1	1	1	18
	PF15353	1	1	1	1	1	1	1	1	1	1	1	1	1	1	1	1	1	1	18
	PF01426	1	1	1	1	1	1	1	1	1	1	1	1	1	1	1	1	1	2	19
	PF08729	1	1	1	1	1	1	1	1	1	1	1	1	1	1	1	1	1	1	18
	PF10274	1	1	1	1	1	1	1	1	1	1	1	1	1	1	1	1	1	1	18
	PF01112	1	1	1	1	1	1	1	1	1	1	1	1	1	1	1	1	1	1	18
	PF14377	1	1	1	1	1	1	1	1	1	1	1	1	1	1	1	1	1	1	18
	PF10381	1	1	1	1	1	1	1	1	1	1	1	1	1	1	1	1	1	1	18
	PF01329	1	1	1	1	1	1	1	1	1	1	1	1	1	1	1	1	1	1	18
	PF05600	1	1	1	1	1	1	1	1	1	1	1	1	1	1	1	1	1	1	18
	PF10477	1	1	1	1	1	1	1	1	1	1	1	1	1	1	1	1	1	1	18
	PF14972	1	1	1	1	1	1	1	1	1	1	1	1	1	1	1	1	1	1	18
	PF01120	1	1	1	1	1	1	1	1	1	1	1	1	1	1	1	1	1	1	18
	PF00383	1	1	1	1	1	1	1	1	1	1	1	1	1	1	1	1	1	1	18
	PF10178	1	1	1	1	1	1	1	1	1	1	1	1	1	1	1	1	1	1	18
	PF03256	1	1	1	1	1	1	1	1	1	1	1	1	1	1	1	1	1	2	19
	PF02817	1	1	1	1	1	1	1	1	1	1	1	1	1	1	1	1	1	1	18
	PF00860	1	1	1	1	1	1	1	1	1	1	1	1	1	1	1	1	0	1	17
	PF01245	1	1	1	1	1	1	1	0	1	1	1	1	0	1	1	1	1	1	16
	PF16002	1	1	1	1	1	1	1	1	1	1	1	1	1	1	1	1	1	1	18
	PF06058	1	1	1	1	1	1	1	1	1	1	1	1	1	1	1	1	1	1	18
	PF05625	1	1	1	1	1	1	1	1	1	1	1	1	1	1	1	1	1	1	18
	PF14880	1	1	1	1	1	1	1	1	1	1	1	1	1	1	1	1	1	1	18
	PF01650	1	1	1	1	1	1	1	1	1	1	1	1	1	1	1	1	1	1	18
	PF01658	1	1	1	1	1	1	1	1	1	1	1	1	1	1	1	1	1	1	18
	PF07540	1	1	1	1	1	1	1	1	1	1	1	1	1	1	1	1	1	1	18
	PF07959	1	1	1	1	1	1	1	1	1	1	1	1	1	1	1	1	1	1	18
	PF14324	1	1	1	1	1	1	1	1	1	1	1	1	1	1	1	1	1	1	18
	PF00453	1	1	1	1	1	1	1	1	1	1	1	1	1	1	1	1	1	1	18
	PF04000	1	1	1	1	1	1	1	1	1	1	1	1	1	1	1	1	1	1	18
	PF15369	1	1	1	1	1	1	1	1	1	1	1	1	1	1	1	1	1	1	18
	PF13534	1	1	1	1	1	1	1	1	1	1	1	1	1	1	1	1	1	1	18
	PF01462	1	1	1	1	1	1	1	1	1	1	1	1	1	1	1	1	1	1	18
	PF10189	1	1	1	1	1	1	1	1	1	1	1	1	1	1	1	1	1	1	18
	PF07722	1	1	1	1	1	1	1	1	1	1	1	1	1	1	1	1	1	1	18
	PF03643	1	1	1	1	1	1	1	1	1	1	1	1	1	1	1	1	1	1	18
	PF02194	1	1	1	1	1	1	1	1	1	1	1	1	1	1	1	1	1	1	18
	PF16607	1	1	1	1	1	1	1	1	1	1	1	1	1	1	1	1	1	1	18
	PF08815	1	1	1	1	1	1	1	1	1	1	1	1	1	1	1	1	1	1	18
	PF05571	1	1	1	1	1	1	1	1	1	1	1	1	1	1	1	1	1	1	18
	PF09666	1	1	1	1	1	1	1	1	1	1	1	1	1	1	1	1	1	1	18
	PF15070	1	1	1	1	1	1	1	1	1	1	1	1	1	1	1	1	1	1	18
	PF16741	1	1	1	1	1	1	1	1	1	1	1	1	1	1	1	1	1	1	18
	PF14707	1	1	1	1	1	1	1	1	1	0	1	1	1	1	1	1	1	1	17
	PF13085	1	1	1	1	1	1	1	1	1	1	1	1	1	1	1	1	1	1	18
	PF08832	1	1	1	1	1	1	1	1	1	1	1	1	1	1	1	1	1	1	18
	PF11559	1	1	1	1	1	1	1	1	1	1	1	1	1	1	1	1	1	1	18
	PF15251	1	1	1	1	1	1	1	1	1	1	1	1	1	1	1	1	1	1	18
	PF10168	1	1	1	1	1	1	1	1	1	1	1	1	1	1	1	1	1	1	18
	PF12631	1	1	1	1	1	1	1	1	1	1	1	1	1	1	1	1	1	1	18
	PF08127	1	1	1	1	1	1	1	1	1	1	1	1	1	1	1	1	1	1	18
	PF06870	1	1	1	1	1	1	1	1	1	1	1	1	1	1	1	1	1	1	18
	PF13949	1	1	1	1	1	1	1	1	1	1	1	1	1	1	1	1	1	1	18
	PF16757	1	1	1	1	1	1	1	1	1	1	1	1	1	1	1	1	1	1	18
	PF03114	1	1	1	1	1	1	1	1	1	1	1	1	1	1	1	1	1	1	18
	PF08939	1	1	1	1	1	1	1	1	1	1	1	1	1	1	1	1	1	1	18
	PF02374	1	1	1	1	1	1	1	1	1	1	1	1	1	1	1	1	1	1	18
	PF02578	1	1	1	1	1	1	1	1	1	1	1	1	1	1	1	1	1	1	18
	PF03370	1	1	1	1	1	1	1	1	1	1	1	1	1	1	1	1	1	1	18
	PF11538	1	1	1	1	1	1	1	1	1	1	1	1	1	1	1	1	1	1	18
	PF16922	1	1	1	1	1	1	1	1	1	1	1	1	1	1	1	1	1	1	18
	PF04800	1	1	1	1	1	1	1	1	1	1	1	1	1	1	1	1	1	1	18
	PF01056	1	1	1	1	1	1	1	1	1	1	1	1	1	1	1	1	1	1	18
	PF07469	1	1	1	1	1	1	1	1	1	1	1	1	1	1	1	1	1	1	18
	PF10396	1	1	1	1	1	1	1	1	1	1	1	1	1	1	1	1	1	1	18
	PF16727	1	1	1	1	1	1	1	1	1	1	1	1	1	1	1	1	1	1	18
	PF03567	1	1	1	1	1	1	1	1	1	1	1	1	1	1	1	1	1	1	18
	PF02891	1	1	1	1	1	1	1	1	1	1	1	1	1	1	1	1	1	1	18
	PF04815	1	1	1	1	1	1	1	1	1	1	1	1	1	1	1	1	1	1	18
	PF04676	1	1	1	1	1	1	1	1	1	1	1	1	1	1	1	1	1	1	18
	PF04677	1	1	1	1	1	1	1	1	1	1	1	1	1	1	1	1	1	1	18
	PF06309	1	1	1	1	1	1	1	1	1	1	1	1	1	1	0	1	1	0	16
	PF07326	1	1	1	1	1	1	1	1	1	1	1	1	1	1	1	1	1	1	18
	PF03770	1	1	1	1	1	1	1	1	1	1	1	1	1	1	1	1	1	1	18
	PF01823	1	1	1	1	1	1	1	1	1	1	1	1	0	1	1	1	1	1	17
	PF03798	1	1	1	1	1	1	1	1	1	1	1	1	1	1	1	1	1	1	18
	PF13369	1	1	1	1	1	1	1	1	1	1	1	1	1	1	1	1	1	1	18
	PF02137	1	1	1	1	1	1	1	1	1	1	1	1	1	1	1	1	1	1	18
	PF05025	1	1	1	1	1	1	1	1	1	1	1	1	1	1	1	1	1	1	18
	PF14075	1	1	1	1	1	1	1	1	1	1	1	1	1	1	1	1	1	1	18
	PF07533	1	1	1	1	1	1	1	0	1	1	1	1	1	1	1	1	1	1	17
	PF03148	1	1	1	1	1	1	1	1	1	1	1	1	1	1	1	1	1	1	18
	PF13898	1	1	1	1	1	1	1	1	1	1	1	1	1	1	1	1	1	1	18
	PF03097	1	1	1	1	1	1	1	1	1	1	1	1	1	1	1	1	1	1	18
	PF11732	1	1	1	1	1	1	1	1	1	1	1	1	1	1	1	1	1	1	18
	PF02434	1	1	1	1	1	1	1	1	1	1	1	1	1	1	1	1	1	1	18
	PF05019	1	1	1	1	1	1	1	1	1	1	1	1	1	1	1	1	1	1	18
	PF00198	1	1	1	1	1	1	1	1	1	1	1	1	1	1	1	1	1	1	18
	PF05903	1	1	1	1	1	1	1	1	1	1	1	1	1	1	1	1	1	1	18
	PF16665	1	1	1	1	1	1	1	1	1	1	1	1	1	1	1	1	1	1	18
	PF02114	1	1	1	1	1	1	1	1	1	1	1	1	1	1	1	1	1	1	18
	PF15991	1	1	1	1	1	1	1	1	1	1	1	1	1	1	1	1	1	1	18
	PF01166	1	1	1	1	1	1	1	1	1	1	1	1	1	1	1	1	1	1	18
	PF05916	1	1	1	1	1	1	1	1	1	1	1	1	1	1	1	1	1	1	18
	PF04420	1	1	1	1	1	1	1	1	1	1	1	1	1	1	1	1	1	1	18
	PF00232	1	1	1	1	1	1	1	1	1	1	1	1	1	1	1	1	2	1	19
	PF11262	1	1	1	1	1	1	1	1	1	1	1	1	1	1	1	1	1	1	18
	PF16279	1	1	1	1	1	1	1	1	1	1	1	1	1	1	1	1	1	1	18
	PF07354	1	1	1	1	1	1	1	1	1	1	1	1	1	1	1	1	1	1	18
	PF05219	1	1	1	1	1	1	1	1	1	1	1	1	1	1	1	1	1	1	18
	PF14560	1	1	1	1	1	1	1	1	1	1	1	1	1	1	1	1	1	1	18
	PF16696	1	1	1	1	1	1	1	1	1	1	1	1	1	1	1	1	1	1	18
	PF03986	1	1	1	1	1	1	1	1	1	1	1	1	1	1	1	1	1	1	18
	PF16134	1	1	1	1	1	1	1	1	1	1	1	1	1	1	1	1	1	1	18
	PF15964	1	1	1	1	1	1	1	1	1	1	1	1	1	1	1	1	1	1	18
	PF08213	1	1	1	1	1	1	1	1	1	1	1	1	1	1	1	1	1	1	18
	PF08694	1	1	1	1	1	1	1	1	1	2	1	1	1	1	1	1	1	2	20
	PF13815	1	1	1	1	1	1	1	0	1	1	1	1	1	1	1	1	1	1	17
	PF04752	1	1	1	1	1	1	1	1	1	1	1	1	1	1	1	1	1	1	18
	PF09775	1	1	1	1	1	1	1	1	1	1	1	1	1	1	1	1	1	1	18
	PF05283	1	1	1	1	1	1	1	1	1	1	1	1	1	1	1	1	1	1	18
	PF03987	1	1	1	1	1	1	1	1	1	1	1	1	1	1	1	1	1	1	18
	PF04158	1	1	1	1	1	1	1	1	1	1	1	1	1	1	1	1	1	1	18
	PF10203	1	1	1	1	1	1	1	1	1	1	1	1	1	1	1	1	1	1	18
	PF04088	1	1	1	1	1	1	1	2	1	1	1	1	1	1	1	1	1	1	19
	PF07994	1	1	1	1	1	1	1	1	1	1	1	1	1	1	1	1	1	1	18
	PF15229	1	1	1	1	1	1	1	1	1	1	1	1	1	1	1	1	1	1	18
	PF17035	1	1	1	1	1	1	1	1	1	1	1	1	1	1	1	1	1	1	18
	PF03615	1	1	1	1	1	1	1	1	1	1	1	1	1	1	1	1	1	1	18
	PF02019	1	1	1	1	1	1	1	1	1	1	1	1	1	1	1	1	1	1	18
	PF05724	1	1	1	1	1	1	1	1	1	1	1	1	1	1	1	1	1	1	18
	PF03821	1	0	1	1	1	1	1	1	1	1	1	1	1	1	1	1	1	1	17
	PF05148	1	0	1	1	1	1	1	1	1	1	1	1	1	1	1	1	1	1	17
	PF01712	1	0	1	1	1	1	1	1	1	1	1	1	1	1	1	1	1	1	17
	PF10248	1	0	1	1	1	1	1	1	1	1	1	1	1	1	1	1	1	1	17
	PF02296	1	0	1	1	1	1	1	1	1	1	1	1	1	1	1	1	1	2	18
	PF10500	1	0	1	1	1	1	1	1	1	1	1	1	1	1	1	1	1	1	17
	PF06658	1	0	1	1	1	1	1	1	1	1	1	1	1	1	1	1	1	1	17
	PF13564	1	0	1	1	1	1	1	1	1	1	1	1	1	1	1	1	1	1	17
	PF08234	1	0	1	1	1	1	1	1	1	0	1	1	1	1	1	1	1	1	16
	PF00215	1	0	1	1	1	1	1	1	1	1	1	1	1	1	1	1	1	1	17
	PF10482	1	0	1	1	1	1	1	1	1	1	1	1	1	1	1	1	1	1	17
	PF08543	1	0	1	1	1	1	1	1	1	1	1	1	1	1	1	1	1	1	17
	PF08573	1	0	1	1	1	1	1	1	1	1	1	1	1	1	1	1	1	1	17
	PF16278	1	0	1	1	1	1	1	1	1	1	1	1	1	1	1	1	1	1	17
	PF14599	1	0	1	1	1	1	1	1	1	1	1	1	1	1	1	1	1	1	17
	PF06346	1	0	1	1	1	1	1	1	1	1	1	1	1	1	1	1	1	1	17
	PF13649	1	0	1	1	1	1	1	1	1	1	1	1	1	1	1	1	1	1	17
	PF15228	1	0	1	1	1	1	1	1	1	1	1	1	1	1	1	1	1	1	17
	PF08614	1	2	0	1	1	1	1	1	1	1	1	1	1	1	1	1	1	0	17
	PF07970	1	1	0	1	1	1	1	1	1	1	1	1	1	1	1	1	0	1	16
	PF00479	1	1	0	1	1	1	1	1	1	1	1	1	1	1	1	1	1	1	17
	PF13850	1	1	0	1	1	1	1	1	1	1	1	1	1	1	1	1	0	1	16
	PF00465	1	1	0	1	1	1	1	1	1	0	1	1	1	1	1	1	1	1	16
	PF16482	1	1	0	1	1	1	1	1	1	1	1	1	1	1	1	1	1	0	16
	PF05154	1	1	0	1	1	1	1	1	1	1	1	1	1	1	1	1	1	1	17
	PF04101	1	1	0	1	1	1	1	1	1	1	1	1	1	1	1	1	1	1	17
	PF01263	1	1	0	1	1	1	1	1	1	1	1	1	1	1	1	1	1	1	17
	PF04902	1	1	0	1	1	1	1	1	1	1	1	1	1	1	1	1	1	1	17
	PF04904	1	1	0	1	1	1	1	1	1	1	1	1	1	1	1	1	1	1	17
	PF00830	1	1	0	1	1	1	1	1	1	1	1	1	1	1	1	1	1	1	17
	PF04905	1	1	0	1	1	1	1	1	1	1	1	1	1	1	1	1	1	1	17
	PF02781	1	1	0	1	1	1	1	1	1	1	1	1	1	1	1	1	1	1	17
	PF02580	1	1	0	1	1	1	1	0	1	1	1	1	1	0	1	1	0	1	14
	PF09007	1	0	0	1	1	1	1	1	1	1	1	1	1	1	1	1	1	1	16
	PF16534	1	1	1	0	1	1	1	1	1	1	1	1	1	1	1	1	1	1	17
	PF00049	1	1	1	0	1	1	1	1	1	1	1	1	1	1	1	1	1	1	17
	PF12348	1	1	1	0	1	1	1	1	1	0	1	1	1	1	1	1	0	1	15
	PF05644	1	1	1	0	1	1	1	1	1	2	1	1	1	1	1	1	1	1	18
	PF06350	1	1	1	0	1	1	1	1	1	1	1	1	1	1	1	1	1	1	17
	PF00780	1	1	1	0	1	1	1	1	1	1	1	1	1	1	1	1	1	1	17
	PF10401	1	0	1	0	1	1	1	1	1	1	1	1	1	1	1	1	1	1	16
	PF00605	1	0	1	0	1	1	1	1	1	1	1	1	1	1	1	1	1	1	16
	PF12309	1	1	0	0	1	1	1	1	1	1	1	1	1	1	1	1	1	1	16
	PF01974	1	0	0	0	1	1	1	1	1	1	1	1	1	1	1	1	1	0	14
	PF08385	1	0	0	3	0	1	1	1	1	1	1	1	2	1	1	1	1	1	18
	PF04300	1	1	3	1	0	1	1	1	1	1	1	1	1	1	1	1	1	1	19
	PF10433	1	1	1	1	0	1	1	1	1	2	1	1	1	1	1	1	1	1	18
	PF08534	1	1	1	1	0	1	1	1	1	1	1	1	1	1	1	1	1	1	17
	PF03178	1	1	1	1	0	1	1	1	1	2	1	1	1	1	1	1	1	1	18
	PF13365	1	1	1	1	0	1	1	1	1	1	1	1	1	1	1	1	1	1	17
	PF00007	1	1	1	1	0	1	1	1	1	1	1	1	1	1	1	1	1	1	17
	PF00654	1	0	1	1	0	1	1	1	1	1	1	1	1	1	1	1	1	1	16
	PF16100	1	0	1	1	0	1	1	1	1	1	1	1	1	1	1	1	1	1	16
	PF01025	1	0	1	1	0	1	1	1	1	1	1	1	1	1	1	1	1	1	16
	PF02017	1	0	1	0	0	1	1	0	1	1	1	1	1	1	1	1	1	0	13
	PF01648	1	1	1	1	1	0	1	1	1	1	1	1	1	1	1	1	0	1	16
	PF06325	1	1	1	1	1	0	1	1	1	1	1	1	1	1	1	1	1	1	17
	PF00806	1	0	0	0	1	0	1	1	1	1	1	1	1	1	1	1	1	1	14
	PF04194	1	0	1	1	0	0	1	1	1	0	1	1	0	1	1	1	0	1	12
	PF02376	1	2	1	0	0	0	1	1	1	1	1	1	1	1	1	1	1	1	16
	PF16557	1	1	1	0	0	0	1	1	1	1	1	1	1	1	1	1	1	1	15
	PF05964	1	0	0	0	0	0	1	0	1	1	1	1	1	1	1	1	0	1	11
	PF05965	1	0	0	0	0	0	1	0	1	1	1	1	1	1	1	1	0	1	11
	PF03781	1	1	1	1	1	1	1	1	1	1	0	1	1	1	1	1	1	1	17
	PF10591	1	2	1	0	1	1	1	1	1	1	0	1	1	1	1	1	1	1	17
	PF09289	1	1	1	0	1	1	1	1	1	1	0	1	1	1	1	1	1	1	16
	PF00050	1	1	1	0	1	1	1	1	1	1	0	1	1	1	1	1	1	1	16
	PF05104	1	0	1	0	1	1	1	1	1	2	0	1	1	1	1	1	1	1	16
	PF01121	1	1	1	1	1	1	1	0	1	1	1	0	1	1	1	1	1	0	15
	PF06951	1	1	1	1	1	1	1	1	1	1	1	0	1	1	1	1	1	1	17
	PF03152	1	1	1	1	1	1	1	1	1	1	1	0	1	1	1	1	1	1	17
	PF15741	1	1	1	1	1	1	1	1	1	1	1	0	1	1	1	1	1	1	17
	PF03998	1	1	1	1	1	1	1	1	1	1	1	0	1	1	1	1	1	1	17
	PF12297	1	1	2	1	1	0	1	1	1	1	1	0	0	0	1	1	1	1	15
	PF01384	1	2	1	1	1	0	1	1	1	1	1	0	1	1	1	1	1	1	17
	PF13489	1	1	1	1	1	0	1	1	1	1	1	0	1	1	1	1	1	1	16
	PF09786	1	1	1	1	1	1	1	0	1	0	0	0	1	1	1	1	1	1	14
	PF03954	1	0	0	0	2	1	1	2	1	3	2	1	2	3	1	0	1	2	23
	PF01630	1	1	1	1	1	1	1	1	1	1	1	1	1	1	1	0	1	1	17
	PF15717	1	0	1	1	1	1	1	1	1	0	1	1	1	1	1	0	1	1	15
	PF05238	1	0	1	0	0	1	1	1	1	1	1	1	1	1	1	0	1	1	14
	PF03062	1	1	0	0	1	0	1	0	1	1	1	1	1	1	1	0	2	1	14
	PF13621	1	0	1	1	1	1	1	1	1	0	0	0	1	1	1	0	0	1	12
	PF09812	1	1	0	1	0	0	1	1	1	1	0	0	1	0	0	0	0	1	9
	PF00917	1	0	0	3	1	0	1	0	0	0	5	1	1	1	0	1	1	1	17
	PF06990	1	1	1	1	1	1	1	1	0	1	1	1	1	1	1	1	1	1	17
	PF02104	1	1	1	1	1	1	1	1	0	1	1	1	1	1	1	1	1	1	17
	PF00375	1	1	0	1	1	1	1	1	0	1	1	1	1	1	1	1	0	0	14
	PF07297	1	1	1	0	1	1	1	0	0	1	1	1	1	1	0	1	1	1	14
	PF06839	1	1	1	1	0	1	1	1	0	1	1	1	1	1	1	1	1	1	16
	PF08628	1	1	1	1	0	1	1	1	0	1	1	1	1	1	1	1	1	1	16
	PF03577	1	1	1	1	1	0	1	1	0	1	1	1	1	1	1	1	1	1	16
	PF02815	1	1	0	1	1	0	1	1	0	0	1	1	1	1	1	1	0	0	12
	PF13873	1	0	0	1	1	0	1	0	0	1	1	1	1	0	1	1	1	1	12
	PF03556	1	0	0	1	1	0	1	1	0	1	1	1	1	1	1	1	1	1	14
	PF06602	1	0	1	3	0	0	1	3	0	2	1	1	1	0	2	1	1	1	19
	PF05071	1	0	0	0	0	0	1	1	0	1	1	1	1	1	1	1	1	1	12
	PF15483	1	1	0	1	1	0	1	1	0	1	2	0	1	2	1	1	2	1	17
	PF01161	1	1	0	2	0	2	1	0	0	1	1	0	1	0	0	1	0	0	11
	PF07928	1	1	1	1	1	1	1	0	0	1	1	0	1	0	0	1	1	1	13
	PF10475	1	1	1	1	1	1	1	0	0	1	1	0	1	0	0	1	1	1	13
	PF10276	1	2	1	0	1	1	1	1	0	1	1	0	2	1	1	1	0	1	16
	PF09162	1	1	0	0	0	0	1	0	0	1	1	0	1	1	0	1	0	1	9
	PF01873	1	0	0	0	1	0	1	0	0	0	1	1	1	0	1	0	0	0	7
	PF11933	1	1	2	2	0	2	1	0	0	0	1	0	0	0	0	0	0	1	11
	PF02187	1	1	0	0	0	1	1	1	0	1	1	0	1	0	0	0	0	0	8
	PF08920	1	1	1	1	1	0	1	0	0	1	1	0	0	0	0	0	0	0	8
	PF08423	1	2	0	0	1	0	1	0	0	0	1	0	1	0	0	0	1	0	8
	PF04103	1	0	1	0	0	0	1	0	0	0	1	0	0	0	0	0	0	1	5
	PF08938	1	0	0	0	0	3	1	0	0	0	0	0	0	1	0	0	0	0	6
	PF05731	1	0	1	1	1	1	1	1	0	1	0	0	1	1	1	0	1	1	13
	PF12455	1	1	0	0	1	1	1	1	0	0	0	0	1	0	0	0	0	2	9
	PF00726	1	0	1	0	1	0	1	0	0	1	0	0	1	1	1	0	0	0	8
	PF00026	1	0	1	1	0	0	1	0	0	1	0	0	0	0	0	0	0	0	5
	PF00801	1	0	0	1	0	0	1	0	0	0	0	0	0	0	0	0	0	0	3
	PF03226	1	2	0	0	0	0	1	0	0	0	0	0	0	0	0	0	1	0	5
	PF02171	1	5	5	0	0	5	0	5	5	0	1	0	0	0	0	0	0	5	32
	PF16488	1	5	5	0	0	5	0	5	5	0	0	0	0	0	0	0	0	5	31
	PF16486	1	5	5	0	0	5	0	5	5	0	0	0	0	0	0	0	0	5	31
	PF16487	1	5	5	0	0	5	0	5	5	0	0	0	0	0	0	0	0	5	31
	PF01167	1	0	0	0	3	0	0	0	3	3	2	0	0	0	3	0	0	0	15
	PF03348	1	1	1	1	1	1	0	2	2	1	2	1	2	1	2	1	1	1	22
	PF08542	1	1	1	0	1	1	0	1	2	1	0	1	1	1	1	1	1	0	15
	PF06424	1	1	1	1	1	1	0	1	1	0	1	1	1	1	1	2	1	1	17
	PF00054	1	0	0	0	0	0	0	0	1	1	2	1	1	1	0	1	0	1	10
	PF00733	1	2	2	3	4	2	0	1	1	0	1	1	1	1	1	1	0	1	23
	PF08409	1	0	1	2	1	1	0	2	1	0	1	1	2	1	1	1	1	0	17
	PF05603	1	2	2	1	1	1	0	1	1	1	1	1	1	1	1	1	1	1	19
	PF09507	1	1	1	1	1	1	0	1	1	1	1	1	1	1	1	1	1	1	17
	PF17123	1	1	0	1	1	1	0	1	1	1	1	1	1	1	1	1	0	1	15
	PF06094	1	1	0	1	0	1	0	1	1	0	1	1	0	0	1	1	0	1	11
	PF09788	1	1	1	0	0	1	0	1	1	1	1	1	1	1	1	1	1	1	15
	PF16780	1	2	0	0	0	1	0	1	1	1	1	1	1	1	1	1	1	1	15
	PF15186	1	1	3	1	1	0	0	1	1	1	1	1	1	1	1	1	1	2	19
	PF06009	1	0	0	0	0	0	0	0	1	1	1	1	1	1	0	1	0	2	10
	PF06008	1	0	0	0	0	0	0	0	1	1	1	1	1	1	0	1	0	2	10
	PF09497	1	0	0	0	0	0	0	0	1	1	0	1	1	1	0	1	0	1	8
	PF12144	1	0	0	0	0	0	0	0	1	1	0	1	1	1	0	1	0	1	8
	PF12145	1	0	0	0	0	0	0	0	1	1	0	1	1	1	0	1	0	1	8
	PF15065	1	1	1	1	1	1	0	1	1	1	1	0	1	1	1	1	1	1	16
	PF01064	1	1	0	0	1	1	0	1	1	1	1	0	1	1	1	1	1	1	14
	PF01843	1	1	1	1	0	1	0	0	1	1	1	0	0	0	1	1	0	1	11
	PF03109	1	0	0	0	0	0	0	0	1	0	1	0	1	0	0	1	1	0	6
	PF00675	1	1	1	1	1	0	0	0	1	1	0	0	1	0	0	1	0	0	9
	PF05193	1	1	1	1	1	0	0	0	1	1	0	0	1	0	0	1	0	0	9
	PF01027	1	0	0	0	1	0	0	1	1	1	0	0	0	1	0	1	1	1	9
	PF06573	1	0	1	1	1	1	0	1	1	1	1	1	1	1	1	0	1	1	15
	PF01040	1	2	1	2	0	1	0	0	1	1	1	1	1	1	1	0	0	1	15
	PF08726	1	1	1	1	0	0	0	0	1	1	1	1	1	1	1	0	0	1	12
	PF05672	1	0	1	1	0	1	0	1	1	1	1	0	1	0	1	0	0	1	11
	PF13841	1	0	1	0	0	1	0	1	1	1	1	0	0	0	0	0	0	0	7
	PF06047	1	1	1	0	1	1	0	0	1	0	0	0	0	1	0	0	1	0	8
	PF03732	1	0	1	1	1	0	0	0	1	0	0	0	0	0	0	0	0	0	5
	PF04177	1	1	0	0	1	0	0	0	1	1	0	0	0	0	1	0	0	1	7
	PF02889	1	1	0	0	1	0	0	0	1	1	0	0	0	1	0	0	0	0	6
	PF00014	1	1	0	1	0	0	0	0	1	0	0	0	0	0	0	0	0	0	4
	PF12052	1	0	0	0	0	0	0	0	1	0	0	0	0	0	0	0	0	0	2
	PF03669	1	2	2	2	1	2	0	3	0	2	2	2	2	2	2	2	2	2	31
	PF08571	1	1	2	2	1	1	0	0	0	0	0	0	1	2	2	2	0	2	17
	PF15177	1	2	1	0	2	0	0	2	0	0	0	0	0	0	0	2	0	0	10
	PF15511	1	1	2	1	4	0	0	1	0	1	1	3	2	0	3	1	1	2	24
	PF12146	1	2	0	3	0	2	0	3	0	0	4	2	3	0	1	1	1	1	24
	PF15336	1	1	0	0	0	1	0	0	0	1	1	1	1	1	0	1	1	0	10
	PF04950	1	0	1	1	1	0	0	1	0	1	1	1	1	0	1	1	1	1	13
	PF08142	1	0	1	1	1	0	0	1	0	1	1	1	1	0	1	1	1	1	13
	PF01323	1	1	1	0	1	1	0	0	0	1	0	1	0	0	0	1	0	1	9
	PF04981	1	0	2	1	2	0	0	2	0	0	0	1	0	1	0	1	0	1	12
	PF12031	1	1	1	0	0	0	0	0	0	1	0	1	0	1	1	1	0	0	8
	PF09316	1	1	0	0	0	0	0	0	0	2	0	1	0	1	0	1	0	0	7
	PF00277	1	2	0	0	0	0	0	0	0	1	1	0	0	0	0	1	0	0	6
	PF04952	1	1	0	0	0	0	0	1	0	1	1	0	0	0	1	1	0	1	8
	PF04926	1	1	1	2	2	1	0	1	0	1	0	0	2	1	1	1	1	2	18
	PF06312	1	0	0	0	3	0	0	0	0	0	3	4	2	4	1	0	1	3	22
	PF04991	1	2	2	0	2	2	0	0	0	1	2	2	2	2	2	0	2	0	22
	PF04442	1	1	1	1	0	0	0	0	0	1	1	2	1	1	0	0	0	0	10
	PF13673	1	1	1	0	1	0	0	1	0	1	1	1	1	1	1	0	1	2	14
	PF04157	1	0	1	1	0	0	0	0	0	1	1	1	1	1	1	0	1	0	10
	PF13300	1	1	1	0	0	0	0	0	0	0	1	1	0	0	0	0	0	0	5
	PF08519	1	1	0	0	0	1	0	0	0	0	0	1	0	1	0	0	1	0	6
	PF00612	1	1	0	1	2	0	0	1	0	0	0	1	1	1	0	0	0	3	12
	PF07885	1	2	1	0	0	0	0	1	0	0	0	1	0	0	0	0	0	0	6
	PF05474	1	1	0	1	1	0	0	0	0	1	1	0	0	0	0	0	0	0	6
	PF15004	1	0	0	1	1	0	0	1	0	1	1	0	1	1	1	0	1	1	11
	PF02290	1	0	1	1	0	0	0	0	0	0	1	0	0	0	0	0	0	0	4
	PF00094	1	0	0	1	0	0	0	1	0	0	1	0	0	0	0	0	0	0	4
	PF07904	1	1	0	0	0	0	0	0	0	0	1	0	0	0	0	0	0	0	3
	PF00093	1	0	0	0	0	0	0	0	0	0	1	0	0	0	0	0	0	0	2
	PF16880	1	0	0	0	0	0	0	0	0	0	1	0	0	0	0	0	0	0	2
	PF12763	1	0	0	0	0	0	0	0	0	0	1	0	0	0	0	0	0	0	2
	PF00777	1	1	2	0	2	1	0	0	0	1	0	0	0	0	0	0	1	0	9
	PF03416	1	2	1	1	1	1	0	1	0	1	0	0	0	0	0	0	0	1	10
	PF02176	1	1	1	1	1	1	0	0	0	0	0	0	0	0	0	0	0	0	6
	PF05495	1	0	1	1	1	1	0	1	0	0	0	0	0	0	0	0	1	1	8
	PF12024	1	1	0	1	0	1	0	0	0	0	0	0	0	0	0	0	0	0	4
	PF15806	1	0	1	0	0	1	0	1	0	1	0	0	1	1	1	0	1	0	9
	PF12130	1	0	0	0	0	1	0	0	0	0	0	0	0	0	0	0	0	0	2
	PF10358	1	0	0	0	0	1	0	0	0	0	0	0	0	0	0	0	0	0	2
	PF00444	1	1	1	2	2	0	0	0	0	0	0	0	0	0	0	0	0	0	7
	PF02828	1	0	0	1	2	0	0	0	0	0	0	0	0	0	0	0	0	0	4
	PF13848	1	0	1	1	1	0	0	0	0	0	0	0	0	0	0	0	0	0	4
	PF04573	1	1	0	1	1	0	0	0	0	0	0	0	0	0	0	0	0	0	4
	PF13589	1	1	2	0	1	0	0	1	0	0	0	0	0	1	0	0	1	0	8
	PF12424	1	0	2	0	1	0	0	0	0	1	0	0	0	0	0	0	1	0	6
	PF13909	1	1	1	0	1	0	0	0	0	0	0	0	0	0	0	0	0	0	4
	PF01784	1	1	1	0	1	0	0	0	0	0	0	0	0	0	0	0	0	0	4
	PF00853	1	0	1	0	1	0	0	0	0	1	0	0	1	0	0	0	0	0	5
	PF14944	1	1	0	0	1	0	0	0	0	0	0	0	0	0	0	0	0	0	3
	PF16905	1	1	0	0	1	0	0	0	0	0	0	0	0	0	0	0	1	1	5
	PF08763	1	1	0	0	1	0	0	0	0	0	0	0	0	0	0	0	1	1	5
	PF00709	1	0	0	0	1	0	0	0	0	0	0	0	0	0	0	0	0	0	2
	PF13418	1	1	1	2	0	0	0	0	0	0	0	0	0	0	0	0	0	0	5
	PF01839	1	2	1	1	0	0	0	0	0	0	0	0	0	0	0	0	0	1	6
	PF00616	1	0	1	1	0	0	0	0	0	0	0	0	0	0	0	0	0	0	3
	PF13281	1	0	1	1	0	0	0	0	0	0	0	0	0	0	0	0	0	0	3
	PF14931	1	0	1	1	0	0	0	0	0	1	0	0	0	0	0	0	0	0	4
	PF06584	1	1	0	1	0	0	0	0	0	0	0	0	0	0	0	0	0	0	3
	PF14776	1	0	0	1	0	0	0	0	0	0	0	0	0	0	0	0	0	0	2
	PF00086	1	2	1	0	0	0	0	0	0	0	0	0	0	0	0	0	0	0	4
	PF02751	1	2	1	0	0	0	0	0	0	0	0	0	0	0	0	0	0	0	4
	PF02268	1	2	1	0	0	0	0	0	0	0	0	0	0	0	0	0	0	0	4
	PF16171	1	1	1	0	0	0	0	0	0	0	0	0	0	0	0	0	0	0	3
	PF00219	1	1	1	0	0	0	0	0	0	0	0	0	0	0	0	0	0	0	3
	PF11987	1	1	1	0	0	0	0	0	0	0	0	0	0	1	0	0	0	0	4
	PF00648	1	0	1	0	0	0	0	0	0	0	0	0	0	0	0	0	0	0	2
	PF00468	1	0	1	0	0	0	0	0	0	0	0	0	0	0	0	0	0	0	2
	PF16611	1	0	1	0	0	0	0	0	0	0	0	0	0	0	0	0	0	0	2
	PF00193	1	0	1	0	0	0	0	0	0	0	0	0	0	0	0	0	0	0	2
	PF16282	1	2	0	0	0	0	0	0	0	0	0	0	0	0	0	0	0	0	3
	PF05499	1	2	0	0	0	0	0	0	0	0	0	0	0	0	0	0	0	0	3
	PF14943	1	1	0	0	0	0	0	0	0	0	0	0	0	0	0	0	0	0	2
	PF13522	1	1	0	0	0	0	0	0	0	0	0	0	0	0	0	0	0	0	2
	PF14887	1	1	0	0	0	0	0	0	0	0	0	0	0	0	0	0	0	0	2
	PF00587	1	1	0	0	0	0	0	0	0	0	0	0	0	0	0	0	0	0	2
	PF01207	1	1	0	0	0	0	0	0	0	0	0	0	0	0	0	0	0	0	2
	PF01380	1	1	0	0	0	0	0	0	0	0	0	0	0	0	0	0	0	0	2
	PF06229	1	1	0	0	0	0	0	0	0	0	0	0	0	0	0	0	0	0	2
	PF05030	1	1	0	0	0	0	0	0	0	0	0	0	0	0	0	0	0	0	2
	PF12998	1	1	0	0	0	0	0	0	0	0	0	0	0	0	0	0	0	0	2
	PF04988	1	1	0	0	0	0	0	0	0	0	0	0	0	0	0	0	0	0	2
	PF12697	1	1	0	0	0	0	0	0	0	0	0	0	0	0	0	0	0	0	2
	PF06456	1	1	0	0	0	0	0	0	0	0	0	0	0	0	0	0	0	0	2
	PF15176	1	1	0	0	0	0	0	0	0	0	0	0	0	0	0	0	0	0	2
	PF13868	1	1	0	0	0	0	0	0	0	0	0	0	0	0	0	0	0	0	2
	PF05051	1	1	0	0	0	0	0	0	0	0	0	0	0	0	0	0	0	0	2
	PF07535	1	0	0	0	0	0	0	0	0	0	0	0	0	0	0	0	0	0	1
	PF13019	1	0	0	0	0	0	0	0	0	0	0	0	0	0	0	0	0	0	1
	PF12210	1	0	0	0	0	0	0	0	0	0	0	0	0	0	0	0	0	0	1
	PF04880	1	0	0	0	0	0	0	0	0	0	0	0	0	0	0	0	0	0	1
	PF12317	1	0	0	0	0	0	0	0	0	0	0	0	0	0	0	0	0	0	1
	PF17172	1	0	0	0	0	0	0	0	0	0	0	0	0	0	0	0	0	0	1
	PF01126	1	0	0	0	0	0	0	0	0	0	0	0	0	0	0	0	0	0	1
	PF15936	1	0	0	0	0	0	0	0	0	0	0	0	0	0	0	0	0	0	1
	PF03981	1	0	0	0	0	0	0	0	0	0	0	0	0	0	0	0	0	0	1
	PF14523	1	0	0	0	0	0	0	0	0	0	0	0	0	0	0	0	0	0	1
	PF16499	1	0	0	0	0	0	0	0	0	0	0	0	0	0	0	0	0	0	1
	PF02928	1	0	0	0	0	0	0	0	0	0	0	0	0	0	0	0	0	0	1
	PF15323	1	0	0	0	0	0	0	0	0	0	0	0	0	0	0	0	0	0	1
	PF04614	1	0	0	0	0	0	0	0	0	0	0	0	0	0	0	0	0	0	1
	PF15130	1	0	0	0	0	0	0	0	0	0	0	0	0	0	0	0	0	0	1
	PF03398	1	0	0	0	0	0	0	0	0	0	0	0	0	0	0	0	0	0	1
	PF14955	1	0	0	0	0	0	0	0	0	0	0	0	0	0	0	0	0	0	1
	PF12258	1	0	0	0	0	0	0	0	0	0	0	0	0	0	0	0	0	0	1
	PF09068	1	0	0	0	0	0	0	0	0	0	0	0	0	0	0	0	0	0	1
	PF15262	1	0	0	0	0	0	0	0	0	0	0	0	0	0	0	0	0	0	1
	PF08443	1	0	0	0	0	0	0	0	0	0	0	0	0	0	0	0	0	0	1
	PF02536	1	0	0	0	0	0	0	0	0	0	0	0	0	0	0	0	0	0	1
	PF01080	1	0	0	0	0	0	0	0	0	0	0	0	0	0	0	0	0	0	1
	PF05983	1	0	0	0	0	0	0	0	0	0	0	0	0	0	0	0	0	0	1
	PF15062	1	0	0	0	0	0	0	0	0	0	0	0	0	0	0	0	0	0	1
	PF12861	1	0	0	0	0	0	0	0	0	0	0	0	0	0	0	0	0	0	1
	PF05997	1	0	0	0	0	0	0	0	0	0	0	0	0	0	0	0	0	0	1
	PF11560	1	0	0	0	0	0	0	0	0	0	0	0	0	0	0	0	0	0	1
	PF14800	1	0	0	0	0	0	0	0	0	0	0	0	0	0	0	0	0	0	1
	PF08449	1	0	0	0	0	0	0	0	0	0	0	0	0	0	0	0	0	0	1
	PF08626	1	0	0	0	0	0	0	1	0	0	0	0	0	0	0	0	0	1	3
	PF08623	1	0	0	0	0	0	0	0	0	0	0	0	0	0	0	0	0	0	1
	PF00320	1	0	0	0	0	0	0	0	0	0	0	0	0	0	0	0	0	0	1
	PF05739	1	0	0	0	0	0	0	0	0	0	0	0	0	0	0	0	0	0	1
	PF07842	1	0	0	0	0	0	0	0	0	0	0	0	0	0	0	0	0	0	1
	PF02180	1	0	0	0	0	0	0	0	0	0	0	0	0	0	0	0	0	0	1
	PF02185	1	0	0	0	0	0	0	0	0	0	0	0	0	0	0	0	0	0	1
	PF01191	1	0	0	0	0	0	0	0	0	0	0	0	0	0	0	0	0	0	1
	PF01067	1	0	0	0	0	0	0	0	0	0	0	0	0	0	0	0	0	0	1
	PF14073	1	0	0	0	0	0	0	0	0	0	0	0	0	0	0	0	0	0	1
	PF01531	1	0	0	0	0	0	0	0	0	0	0	0	0	0	0	0	0	0	1
	PF13897	1	0	0	0	0	0	0	0	0	0	0	0	0	0	0	0	0	0	1
	PF05132	1	0	0	0	0	0	0	0	0	0	0	0	0	0	0	0	0	0	1
	PF06825	1	0	0	0	0	0	0	0	0	0	0	0	0	0	0	0	0	0	1
	PF07304	1	0	0	0	0	0	0	0	0	0	0	0	0	0	0	0	0	0	1
	PF03020	1	0	0	0	0	0	0	0	0	0	0	0	0	0	0	0	0	0	1
	PF06657	1	0	0	0	0	0	0	0	0	0	0	0	0	0	0	0	0	0	1
	PF11834	1	0	0	0	0	0	0	0	0	0	0	0	0	0	0	0	0	0	1
	PF00291	1	0	0	0	0	0	0	0	0	0	0	0	0	0	0	0	0	0	1
	PF02403	1	0	0	0	0	0	0	0	0	0	0	0	0	0	0	0	0	0	1
	PF00834	1	0	0	0	0	0	0	0	0	0	0	0	0	0	0	0	0	0	1
	PF02469	1	0	0	0	0	0	0	0	0	0	0	0	0	0	0	0	0	0	1
	PF04791	1	0	0	0	0	0	0	0	0	0	0	0	0	0	0	0	0	0	1
	PF10376	1	0	0	0	0	0	0	0	0	0	0	0	0	0	0	0	0	0	1
	PF08158	1	0	0	0	0	0	0	0	0	0	0	0	0	0	0	0	0	0	1
	PF12627	1	0	0	0	0	0	0	0	0	0	0	0	0	0	0	0	0	0	1
	PF14826	1	0	0	0	0	0	0	0	0	0	0	0	0	0	0	0	0	0	1
	PF07047	1	0	0	0	0	0	0	0	0	0	0	0	0	0	0	0	0	0	1
	PF07264	1	0	0	0	0	0	0	0	0	0	0	0	0	0	0	0	0	0	1
	PF13417	1	0	0	0	0	0	0	0	0	0	0	0	0	0	0	0	0	0	1
	PF15387	1	0	0	0	0	0	0	0	0	0	0	0	0	0	0	0	0	0	1
	PF04321	1	0	0	0	0	0	0	0	0	0	0	0	0	0	0	0	0	0	1
	PF09069	1	0	0	0	0	0	0	0	0	0	0	0	0	0	0	0	0	0	1
	PF09404	1	0	0	0	0	0	0	0	0	0	0	0	0	0	0	0	0	0	1
	PF10495	1	0	0	0	0	0	0	0	0	0	0	0	0	0	0	0	0	0	1
	PF14939	1	0	0	0	0	0	0	0	0	0	0	0	0	0	0	0	0	0	1
	PF14937	1	0	0	0	0	0	0	0	0	0	0	0	0	0	0	0	0	0	1
	PF14933	1	0	0	0	0	0	0	0	0	0	0	0	0	0	0	0	0	0	1
	PF01496	1	0	0	0	0	0	0	0	0	0	0	0	0	0	0	0	0	0	1
	PF00560	1	0	0	0	0	0	0	0	0	0	0	0	0	0	0	0	0	0	1
	PF10480	1	0	0	0	0	0	0	0	0	0	0	0	0	0	0	0	0	0	1
	PF11916	1	0	0	0	0	0	0	0	0	0	0	0	0	0	0	0	0	0	1
	PF11605	1	0	0	0	0	0	0	0	0	0	0	0	0	0	0	0	0	0	1
	PF05477	1	0	0	0	0	0	0	0	0	0	0	0	0	0	0	0	0	0	1
	PF05871	1	0	0	0	0	0	0	0	0	0	0	0	0	0	0	0	0	0	1
	PF08166	1	0	0	0	0	0	0	0	0	0	0	0	0	0	0	0	0	0	1
	PF08167	1	0	0	0	0	0	0	0	0	0	0	0	0	0	0	0	0	0	1
	PF15756	1	0	0	0	0	0	0	0	0	0	0	0	0	0	0	0	0	0	1
	PF03083	1	0	0	0	0	0	0	0	0	0	0	0	0	0	0	0	0	0	1
	PF11721	1	0	0	0	0	0	0	0	0	0	0	0	0	0	0	0	0	0	1
	PF12356	1	0	0	0	0	0	0	0	0	0	0	0	0	0	0	0	0	0	1
	PF05008	1	0	0	0	0	0	0	0	0	0	0	0	0	0	0	0	0	0	1
	PF01743	1	0	0	0	0	0	0	0	0	0	0	0	0	0	0	0	0	0	1
	PF04516	1	0	0	0	0	0	0	0	0	0	0	0	0	0	0	0	0	0	1
	PF15371	1	0	0	0	0	0	0	0	0	0	0	0	0	0	0	0	0	0	1
	PF15377	1	0	0	0	0	0	0	0	0	0	0	0	0	0	0	0	0	0	1
	PF04731	1	0	0	0	0	0	0	0	0	0	0	0	0	0	0	0	0	0	1
	PF12755	1	0	0	0	0	0	0	0	0	0	0	0	0	0	0	0	0	0	1
	PF09813	1	0	0	0	0	0	0	0	0	0	0	0	0	0	0	0	0	0	1
	PF03520	1	0	0	0	0	0	0	0	0	0	0	0	0	0	0	0	0	0	1
	PF08198	1	0	0	0	0	0	0	0	0	0	0	0	0	0	0	0	0	0	1
	PF11881	1	0	0	0	0	0	0	0	0	0	0	0	0	0	0	0	0	0	1
	PF05670	1	0	0	0	0	0	0	0	0	0	0	0	0	0	0	0	0	0	1
	PF15365	1	0	0	0	0	0	0	0	0	0	0	0	0	0	0	0	0	0	1
	PF04729	1	0	0	0	0	0	0	0	0	0	0	0	0	0	0	0	0	0	1
	PF14570	1	0	0	0	0	0	0	0	0	0	0	0	0	0	0	0	0	0	1
	PF15553	1	0	0	0	0	0	0	0	0	0	0	0	0	0	0	0	0	0	1
	PF07426	1	0	0	0	0	0	0	0	0	0	0	0	0	0	0	0	0	0	1
	PF12333	1	0	0	0	0	0	0	0	0	0	0	0	0	0	0	0	0	0	1
	PF13472	1	0	0	0	0	0	0	0	0	0	0	0	0	0	0	0	0	0	1
	PF05285	1	0	0	0	0	0	0	0	0	0	0	0	0	0	0	0	0	0	1
	PF08429	1	0	0	0	0	0	0	0	0	0	0	0	0	0	0	0	0	0	1
	PF13640	1	0	0	0	0	0	0	0	0	0	0	0	0	0	0	0	0	0	1
	PF08512	1	0	0	0	0	0	0	0	0	0	0	0	0	0	0	0	0	0	1
	PF08644	1	0	0	0	0	0	0	0	0	0	0	0	0	0	0	0	0	0	1
	PF06624	1	0	0	0	0	0	0	0	0	0	0	0	0	0	0	0	0	0	1
	PF16322	1	0	0	0	0	0	0	0	0	0	0	0	0	0	0	0	0	0	1
	PF08416	1	0	0	0	0	0	0	0	0	0	0	0	0	0	0	0	0	0	1
	PF03871	1	0	0	0	0	0	0	0	0	0	0	0	0	0	0	0	0	0	1
	PF16770	1	0	0	0	0	0	0	0	0	0	0	0	0	0	0	0	0	0	1
	PF07798	1	0	0	0	0	0	0	0	0	0	0	0	0	0	0	0	0	0	1
	PF00238	0	0	0	17	15	13	12	11	11	12	11	12	11	16	12	13	10	13	189
	PF04822	0	10	13	5	9	3	10	14	16	14	18	14	10	4	8	8	12	11	179
	PF01776	0	6	4	2	3	3	9	5	2	3	3	3	2	3	5	3	0	2	58
	PF13892	0	1	6	4	6	6	7	0	7	6	6	1	6	6	5	6	2	3	78
	PF09110	0	1	6	4	6	6	7	0	7	6	6	1	6	6	5	6	2	3	78
	PF09111	0	1	6	4	6	6	7	0	7	6	6	1	6	6	5	6	2	3	78
	PF06858	0	1	1	1	6	6	6	8	7	9	8	7	7	8	4	8	5	8	100
	PF08155	0	1	1	1	6	6	6	8	7	9	8	7	7	8	4	8	5	8	100
	PF07888	0	2	7	4	3	4	6	5	4	2	4	1	5	4	7	4	5	5	72
	PF15118	0	4	5	7	5	5	5	7	6	5	8	5	5	6	5	7	5	7	97
	PF00207	0	0	0	3	5	5	5	6	6	4	5	8	8	4	5	2	4	5	75
	PF07703	0	0	0	3	5	2	5	6	5	4	4	8	8	4	5	1	4	5	69
	PF10569	0	0	0	3	5	2	5	6	5	4	4	8	8	4	5	1	4	5	69
	PF01835	0	0	0	3	5	2	5	6	5	4	4	8	8	4	5	1	4	5	69
	PF07678	0	0	0	3	5	2	5	6	5	4	4	8	8	4	5	1	4	5	69
	PF07677	0	0	0	3	5	2	5	6	5	4	4	8	8	4	5	1	4	5	69
	PF09514	0	2	2	1	0	3	5	3	2	2	2	4	2	5	2	8	4	2	49
	PF16740	0	0	4	5	4	4	4	4	4	4	4	4	4	4	4	4	4	4	65
	PF00120	0	2	3	4	4	4	4	4	4	4	4	4	5	4	5	4	4	4	67
	PF13869	0	2	2	4	3	4	4	4	3	2	3	4	3	3	4	4	5	3	57
	PF15815	0	4	4	4	4	1	4	5	3	1	4	2	3	0	0	4	3	4	50
	PF04819	0	1	0	1	1	4	4	1	3	1	2	2	3	3	3	3	2	2	36
	PF06417	0	1	2	3	2	1	4	3	3	1	2	4	4	3	2	2	3	2	42
	PF10198	0	1	1	4	2	2	4	2	3	3	2	2	3	2	3	2	3	2	41
	PF13831	0	3	0	2	1	4	4	2	2	4	5	3	2	1	3	4	5	2	47
	PF02036	0	3	1	2	2	2	4	2	2	3	3	3	3	3	3	3	3	3	45
	PF00621	0	3	1	1	3	0	4	2	0	0	1	0	0	1	0	0	0	3	19
	PF11831	0	1	10	1	2	12	3	1	12	1	7	4	7	6	4	12	12	2	97
	PF02762	0	0	22	2	22	3	3	3	7	4	4	4	3	5	4	2	5	7	100
	PF02761	0	0	22	2	22	3	3	3	7	4	4	4	3	5	4	2	5	7	100
	PF14447	0	0	22	2	22	3	3	3	7	4	4	4	3	5	4	2	5	7	100
	PF02262	0	0	22	2	22	3	3	3	7	4	4	4	3	5	4	2	5	7	100
	PF08059	0	3	3	4	5	2	3	3	4	5	4	4	3	4	3	4	4	2	60
	PF09815	0	3	3	2	2	2	3	4	4	3	2	4	4	3	2	4	4	3	52
	PF00754	0	4	3	3	4	1	3	2	4	3	2	3	2	3	3	3	2	3	48
	PF15487	0	2	9	1	2	3	3	3	4	1	0	4	3	3	3	0	1	1	43
	PF00814	0	1	2	4	2	6	3	3	3	4	3	4	4	4	4	5	2	4	58
	PF00020	0	3	2	1	2	3	3	3	3	4	3	4	4	3	3	3	4	4	52
	PF15294	0	2	3	2	3	4	3	3	3	3	3	2	3	3	2	3	3	3	48
	PF00481	0	0	2	2	2	3	3	3	3	2	1	2	4	5	3	1	3	5	44
	PF00503	0	3	2	2	3	3	3	4	2	2	4	3	3	2	2	2	3	3	46
	PF01428	0	1	1	1	1	1	3	1	2	3	2	2	2	1	2	1	1	1	26
	PF07830	0	0	1	2	1	2	3	2	2	2	1	2	3	4	3	1	3	3	35
	PF00027	0	1	0	1	1	1	3	4	2	1	0	1	4	2	0	1	1	0	23
	PF01846	0	1	2	1	1	2	3	2	1	2	1	1	2	2	2	2	1	2	28
	PF00659	0	1	1	2	2	1	3	1	1	1	1	1	1	1	1	1	1	1	21
	PF01285	0	0	0	1	0	1	3	0	0	0	0	0	0	0	0	1	1	0	7
	PF02318	0	1	0	0	0	0	3	1	0	1	3	0	0	2	2	0	0	1	14
	PF05839	0	1	3	2	2	2	2	2	3	3	2	2	2	2	2	2	2	2	36
	PF00276	0	0	0	0	1	0	2	1	3	0	1	0	2	2	1	2	0	1	16
	PF11971	0	1	3	2	3	2	2	3	2	2	3	3	3	3	2	4	3	2	43
	PF17095	0	1	2	2	3	2	2	3	2	2	3	3	3	3	2	4	3	2	42
	PF08683	0	1	2	2	3	2	2	3	2	2	3	3	3	2	2	4	3	2	41
	PF01412	0	0	1	1	2	1	2	2	2	2	1	2	1	1	1	3	2	1	25
	PF03870	0	1	2	2	2	2	2	2	2	2	2	3	2	2	2	2	2	2	34
	PF02218	0	0	3	4	3	1	2	2	2	3	2	3	2	3	2	2	3	3	40
	PF04112	0	1	2	2	2	2	2	3	2	3	1	3	2	2	2	2	1	2	34
	PF00117	0	2	3	2	3	5	2	2	2	2	4	2	2	2	2	2	2	3	42
	PF09809	0	1	2	3	1	2	2	2	2	2	3	2	2	2	2	2	2	2	34
	PF04664	0	0	2	2	2	3	2	2	2	2	2	2	2	3	2	2	2	1	33
	PF08661	0	2	3	3	3	2	2	2	2	2	2	2	2	2	2	2	2	2	37
	PF08976	0	0	2	3	3	2	2	2	2	2	2	2	2	2	2	2	2	2	34
	PF06372	0	3	3	1	3	2	2	2	2	2	2	2	2	2	1	2	1	2	34
	PF11176	0	2	3	2	2	2	2	2	2	2	2	2	2	1	2	2	2	2	34
	PF00132	0	0	3	2	2	2	2	0	2	2	2	2	0	2	0	2	2	1	26
	PF06418	0	2	2	2	2	2	2	2	2	2	2	2	2	2	2	2	2	2	34
	PF01266	0	1	2	2	2	2	2	2	2	2	2	2	2	2	2	2	2	2	33
	PF10247	0	1	2	2	2	2	2	2	2	2	2	2	2	2	2	2	2	2	33
	PF04410	0	1	2	2	2	2	2	2	2	2	2	2	2	2	2	2	2	2	33
	PF15686	0	0	2	2	2	2	2	2	2	2	2	2	2	3	3	2	2	2	34
	PF01624	0	2	1	2	2	2	2	2	2	2	2	2	2	1	2	2	2	2	32
	PF05188	0	2	1	2	2	2	2	2	2	2	2	2	2	1	2	2	2	2	32
	PF05190	0	2	1	2	2	2	2	2	2	2	2	2	2	1	2	2	2	2	32
	PF05192	0	2	1	2	2	2	2	2	2	2	2	2	2	1	2	2	2	2	32
	PF00488	0	2	1	2	2	2	2	2	2	2	2	2	2	1	2	2	2	2	32
	PF05458	0	0	1	2	2	2	2	3	2	2	2	2	2	2	3	2	3	2	34
	PF12606	0	0	2	1	2	2	2	2	2	2	2	2	2	2	2	2	2	2	31
	PF10607	0	0	2	1	2	2	2	3	2	2	2	2	2	3	2	2	2	2	33
	PF00066	0	1	2	3	1	2	2	2	2	2	2	2	2	2	2	2	2	2	33
	PF06464	0	1	2	2	1	2	2	2	2	2	2	2	2	2	2	2	2	2	32
	PF11380	0	1	2	2	1	2	2	2	2	2	2	2	2	2	2	2	2	2	32
	PF17101	0	1	2	2	1	2	2	2	2	2	2	2	2	2	2	2	2	2	32
	PF17102	0	1	2	2	1	2	2	2	2	2	2	2	2	2	2	2	2	2	32
	PF17103	0	1	2	2	1	2	2	2	2	2	2	2	2	2	2	2	2	2	32
	PF09280	0	2	2	0	1	2	2	2	2	2	2	2	2	2	2	2	2	2	31
	PF04146	0	1	1	1	3	2	2	3	2	4	2	1	1	4	3	2	3	2	37
	PF07744	0	1	0	0	1	3	2	1	2	2	1	1	1	1	1	2	1	0	20
	PF05191	0	1	2	1	1	1	2	1	2	1	1	1	1	1	1	2	2	1	22
	PF03939	0	0	0	0	1	0	2	0	2	0	1	0	1	1	1	2	0	1	12
	PF15240	0	0	3	4	2	2	2	2	2	3	3	2	3	4	2	1	2	2	39
	PF05210	0	2	2	2	3	2	2	2	2	2	2	2	3	2	2	1	2	2	35
	PF10251	0	0	1	2	2	3	2	0	2	1	1	2	1	1	1	1	1	2	23
	PF15386	0	0	2	2	1	1	2	1	2	3	1	2	3	1	1	1	2	2	27
	PF08265	0	2	1	1	1	1	2	2	2	1	2	1	2	2	1	1	2	1	25
	PF12799	0	0	1	1	1	2	2	1	2	2	1	1	2	2	1	1	1	2	23
	PF01176	0	2	3	3	1	2	2	1	1	1	2	3	1	1	1	10	1	9	44
	PF04083	0	0	0	9	0	4	2	6	1	5	6	5	7	2	2	2	4	4	59
	PF05361	0	2	2	2	2	2	2	2	1	1	2	2	2	2	2	2	2	2	32
	PF08736	0	1	2	1	2	1	2	3	1	2	2	2	2	2	2	2	1	1	29
	PF04845	0	1	0	1	0	1	2	2	1	2	2	2	2	1	2	2	1	1	23
	PF07653	0	2	0	2	2	1	2	1	1	1	2	1	1	1	1	2	1	1	22
	PF00362	0	0	2	1	1	1	2	2	1	2	2	1	2	2	2	2	2	2	27
	PF08725	0	0	1	1	0	1	2	2	1	2	2	1	2	2	2	2	2	2	25
	PF07965	0	0	1	1	0	1	2	2	1	2	2	1	2	2	2	2	2	2	25
	PF02141	0	0	1	1	2	1	2	3	1	1	1	1	2	1	1	2	1	1	22
	PF06859	0	0	0	1	1	1	2	2	1	1	1	1	1	1	2	2	1	1	19
	PF13847	0	0	0	1	1	1	2	2	1	1	1	1	1	1	2	2	1	1	19
	PF14954	0	0	0	0	0	0	2	0	1	1	1	1	0	1	0	2	1	1	11
	PF10520	0	1	2	8	1	1	2	0	1	1	1	2	11	7	1	1	1	1	42
	PF01754	0	1	2	1	1	1	2	0	1	1	1	2	1	1	2	1	1	1	20
	PF01391	0	2	1	1	1	1	2	2	1	1	0	2	2	1	1	1	2	2	23
	PF01410	0	1	1	1	1	1	2	2	1	1	0	2	2	1	1	1	2	2	22
	PF00031	0	0	2	1	1	4	2	4	1	2	2	1	1	1	2	1	2	2	29
	PF05918	0	2	2	2	2	5	2	1	1	2	1	1	0	1	1	1	1	1	26
	PF02825	0	2	2	1	1	2	2	1	1	2	1	1	2	1	1	1	1	2	24
	PF16113	0	2	1	1	1	2	2	1	1	1	1	1	1	1	1	1	1	1	20
	PF00319	0	0	2	1	2	1	2	1	1	1	1	1	1	1	1	1	1	1	19
	PF12845	0	0	2	1	1	1	2	1	1	1	1	1	1	1	1	1	1	1	18
	PF14817	0	0	1	1	1	1	2	1	1	1	1	1	1	1	1	1	1	1	17
	PF05483	0	0	1	1	1	1	2	1	1	1	1	1	1	1	1	1	1	1	17
	PF02732	0	0	1	1	1	1	2	1	1	1	1	1	1	1	1	1	1	1	17
	PF15784	0	0	1	1	1	1	2	1	1	1	1	1	1	1	1	1	1	1	17
	PF01765	0	2	1	0	1	1	2	1	1	1	1	1	1	1	1	1	1	1	18
	PF12295	0	1	1	0	1	1	2	1	1	1	1	1	1	1	1	1	1	1	17
	PF11935	0	1	1	0	1	1	2	1	1	1	1	1	1	1	1	1	1	1	17
	PF01694	0	0	1	0	1	1	2	1	1	1	1	1	1	1	1	1	1	1	16
	PF05470	0	0	1	0	1	1	2	1	1	1	1	1	1	1	1	1	1	1	16
	PF04511	0	0	1	1	0	1	2	1	1	0	1	1	1	1	1	1	1	1	15
	PF01193	0	0	0	0	1	1	2	2	1	1	2	2	2	2	2	0	4	2	24
	PF01000	0	0	0	0	1	1	2	2	1	1	2	2	2	2	2	0	4	2	24
	PF07850	0	0	0	1	1	1	2	1	1	1	0	1	1	0	0	0	1	1	12
	PF00478	0	1	0	0	0	0	2	1	1	0	0	0	1	1	1	0	2	0	10
	PF01477	0	2	1	2	1	2	2	2	0	2	1	1	2	3	1	2	1	2	27
	PF04113	0	0	0	0	0	0	2	1	0	1	0	0	0	0	0	2	1	1	8
	PF06328	0	0	1	1	1	2	2	1	0	1	2	1	1	1	1	1	1	1	18
	PF16512	0	0	1	0	0	1	2	1	0	1	0	1	1	1	1	1	0	1	12
	PF15695	0	0	0	0	0	0	2	0	0	0	0	1	0	0	0	1	0	0	4
	PF02567	0	0	0	1	0	0	2	0	0	0	2	0	1	0	0	1	0	1	8
	PF15064	0	0	2	0	0	0	2	0	0	0	1	0	0	0	0	1	0	0	6
	PF07202	0	0	0	2	0	3	2	2	0	1	0	0	0	0	0	1	3	1	15
	PF07670	0	1	0	2	0	0	2	0	0	0	0	0	1	0	1	1	0	0	8
	PF07662	0	1	0	2	0	0	2	0	0	0	0	0	1	0	1	1	0	0	8
	PF01773	0	1	0	2	0	0	2	0	0	0	0	0	1	0	1	1	0	0	8
	PF00011	0	0	0	2	0	1	2	0	0	0	1	1	0	1	1	0	1	1	11
	PF03194	0	0	0	1	0	1	2	0	0	0	1	0	0	0	0	0	0	0	5
	PF03172	0	0	0	2	0	0	2	0	0	1	1	0	0	0	1	0	0	1	8
	PF01535	0	0	0	0	0	0	1	6	6	0	0	7	6	0	0	6	6	0	38
	PF13812	0	0	0	0	0	0	1	6	6	0	0	7	6	0	0	6	6	0	38
	PF08061	0	0	2	1	1	2	1	4	3	0	1	3	0	0	0	5	0	5	28
	PF02535	0	2	2	3	2	4	1	2	3	3	3	2	1	2	2	2	1	2	37
	PF01034	0	0	1	2	1	0	1	2	3	1	2	0	0	1	0	2	2	1	19
	PF07974	0	0	2	0	0	0	1	5	3	1	1	0	1	1	1	1	1	1	19
	PF01129	0	1	1	2	1	0	1	1	3	1	0	1	1	1	1	0	0	0	15
	PF05694	0	0	0	0	0	0	1	1	3	0	2	0	0	0	0	0	1	0	8
	PF04553	0	0	2	2	2	2	1	2	2	1	1	2	1	2	2	2	1	2	27
	PF01491	0	0	0	1	1	3	1	2	2	1	2	1	2	1	2	2	0	1	22
	PF00398	0	0	0	0	0	1	1	2	2	2	2	1	2	1	2	2	2	1	21
	PF01437	0	1	1	2	1	1	1	2	2	1	1	2	1	2	1	1	1	1	22
	PF00656	0	0	0	0	1	1	1	0	2	1	1	2	1	1	1	1	0	1	14
	PF04142	0	3	1	2	3	1	1	1	2	2	2	1	4	2	2	1	0	2	30
	PF05773	0	1	1	3	1	2	1	2	2	1	1	1	1	1	1	1	1	1	22
	PF09139	0	0	1	1	1	1	1	1	2	1	1	1	1	1	1	1	1	1	17
	PF07052	0	0	1	1	1	0	1	1	2	1	1	1	1	1	1	1	2	1	17
	PF07933	0	1	0	0	0	0	1	0	2	1	2	1	1	2	1	0	1	0	13
	PF14738	0	0	2	2	1	2	1	1	2	1	1	1	1	1	0	0	1	2	19
	PF00831	0	0	0	0	0	0	1	1	2	0	0	1	0	1	1	0	1	0	8
	PF02574	0	0	0	0	1	0	1	0	2	0	1	0	2	2	2	0	0	0	11
	PF00303	0	0	2	2	3	1	1	1	1	2	2	2	2	2	2	2	2	2	29
	PF08005	0	2	2	1	1	1	1	2	1	2	2	1	2	2	2	2	1	3	28
	PF03208	0	0	0	0	1	2	1	1	1	1	1	1	1	1	1	2	0	1	15
	PF10914	0	0	0	1	0	2	1	1	1	1	1	1	1	2	1	2	2	1	18
	PF02759	0	2	1	1	2	1	1	1	1	0	1	1	1	1	1	2	1	2	20
	PF03456	0	0	1	1	2	1	1	3	1	1	1	1	2	1	1	2	1	1	21
	PF03455	0	0	1	1	2	1	1	3	1	1	1	1	2	1	1	2	1	1	21
	PF12037	0	0	1	1	0	1	1	1	1	1	1	1	1	1	1	2	1	1	16
	PF02582	0	0	0	1	0	1	1	1	1	1	1	1	1	1	1	2	1	1	15
	PF03949	0	0	1	0	0	1	1	1	1	2	1	1	1	1	1	2	2	0	16
	PF00390	0	0	1	0	0	1	1	1	1	2	1	1	1	1	1	2	2	0	16
	PF02150	0	0	2	1	0	2	1	1	1	1	0	1	1	2	2	2	1	0	18
	PF01471	0	1	0	1	0	1	1	2	1	2	0	0	2	0	1	2	2	1	17
	PF00045	0	1	0	1	0	1	1	2	1	2	0	0	2	0	1	2	2	0	16
	PF00413	0	1	0	1	0	1	1	2	1	2	0	0	2	0	1	2	2	0	16
	PF01403	0	1	2	2	1	2	1	2	1	2	1	3	1	2	1	1	2	1	26
	PF00171	0	0	1	3	2	3	1	1	1	2	3	2	2	2	1	1	3	1	29
	PF10236	0	0	1	1	2	1	1	1	1	2	2	2	1	1	1	1	1	1	20
	PF14838	0	1	1	1	1	1	1	1	1	1	2	2	1	1	1	1	0	1	18
	PF14837	0	1	1	1	1	1	1	1	1	1	2	2	1	1	1	1	0	1	18
	PF01833	0	1	2	2	1	1	1	1	1	1	1	2	1	2	1	1	1	2	22
	PF08337	0	1	1	1	1	1	1	1	1	1	1	2	1	2	1	1	1	1	19
	PF03876	0	0	1	1	1	1	1	1	1	1	0	2	1	1	0	1	1	1	15
	PF00629	0	0	0	2	2	2	1	2	1	1	1	1	1	1	1	1	1	1	19
	PF00057	0	0	1	1	2	2	1	1	1	1	1	1	1	1	1	1	1	1	18
	PF13202	0	2	1	1	1	2	1	1	1	1	1	1	1	1	1	1	2	1	20
	PF08562	0	2	1	1	1	2	1	1	1	2	1	1	2	2	1	1	1	1	22
	PF13087	0	1	1	1	1	2	1	1	1	1	1	1	1	1	1	1	1	1	18
	PF05743	0	0	1	1	1	2	1	4	1	1	1	1	1	1	1	1	1	1	20
	PF10609	0	0	1	1	1	2	1	1	1	2	1	1	2	1	1	1	1	1	19
	PF02182	0	1	0	1	0	2	1	1	1	2	1	1	2	1	2	1	1	1	19
	PF12148	0	1	0	1	0	2	1	1	1	2	1	1	2	1	2	1	1	1	19
	PF10235	0	1	1	2	2	1	1	1	1	1	1	1	1	1	1	1	1	1	19
	PF04704	0	1	2	1	2	1	1	1	1	1	1	1	1	1	1	1	1	1	19
	PF12656	0	1	1	1	2	1	1	2	1	1	1	1	1	1	1	1	2	1	20
	PF15435	0	1	1	1	2	1	1	1	1	1	1	1	1	2	3	1	1	1	21
	PF00880	0	0	1	1	2	1	1	1	1	1	1	1	1	1	1	1	1	2	18
	PF00568	0	0	1	1	2	1	1	1	1	1	1	1	2	1	1	1	1	1	18
	PF01951	0	0	0	1	2	1	1	1	1	1	1	1	1	1	1	1	1	1	16
	PF06703	0	2	1	2	1	1	1	1	1	1	1	1	1	1	1	1	1	1	19
	PF05808	0	1	1	2	1	1	1	1	1	1	1	1	1	1	1	1	1	1	18
	PF15295	0	0	1	2	1	1	1	1	1	1	1	1	1	1	1	1	1	1	17
	PF06320	0	2	2	1	1	1	1	1	1	1	1	1	1	1	1	1	1	1	19
	PF03517	0	1	2	1	1	1	1	1	1	1	1	1	1	1	1	1	1	1	18
	PF11488	0	1	2	1	1	1	1	1	1	1	1	1	1	1	1	1	1	1	18
	PF09445	0	1	2	1	1	1	1	1	1	1	1	1	1	1	1	1	1	0	17
	PF04045	0	0	2	1	1	1	1	1	1	1	1	1	1	1	1	1	1	1	17
	PF15434	0	0	2	1	1	1	1	1	1	1	1	1	1	2	1	1	1	1	18
	PF01751	0	2	1	1	1	1	1	1	1	1	1	1	1	1	1	1	1	1	18
	PF08070	0	2	1	1	1	1	1	1	1	1	1	1	1	1	1	1	1	1	18
	PF02772	0	2	1	1	1	1	1	1	1	1	1	1	1	1	1	1	1	1	18
	PF01070	0	2	1	1	1	1	1	1	1	1	1	1	1	1	1	1	1	1	18
	PF14661	0	2	1	1	1	1	1	1	1	1	1	1	1	1	1	1	1	1	18
	PF00204	0	2	1	1	1	1	1	1	1	1	1	1	1	1	1	1	1	1	18
	PF11521	0	2	1	1	1	1	1	1	1	1	1	1	1	1	1	1	1	1	18
	PF16898	0	2	1	1	1	1	1	1	1	1	1	1	1	1	1	1	1	1	18
	PF00438	0	2	1	1	1	1	1	1	1	1	1	1	1	1	1	1	1	1	18
	PF02002	0	2	1	1	1	1	1	1	1	1	1	1	1	1	1	1	1	1	18
	PF00521	0	2	1	1	1	1	1	1	1	1	1	1	1	1	1	1	1	1	18
	PF04893	0	1	1	1	1	1	1	1	1	1	1	1	1	1	1	1	1	1	17
	PF16017	0	1	1	1	1	1	1	2	1	1	1	1	1	1	1	1	1	1	18
	PF15301	0	1	1	1	1	1	1	1	1	1	1	1	1	1	1	1	1	1	17
	PF00645	0	1	1	1	1	1	1	1	1	1	1	1	1	1	1	1	1	1	17
	PF07946	0	1	1	1	1	1	1	1	1	1	1	1	1	1	1	1	1	1	17
	PF06729	0	1	1	1	1	1	1	1	1	1	1	1	1	1	1	1	1	1	17
	PF05406	0	1	1	1	1	1	1	1	1	1	1	1	1	1	1	1	1	1	17
	PF11699	0	1	1	1	1	1	1	1	1	1	1	1	1	1	1	1	1	1	17
	PF08063	0	1	1	1	1	1	1	1	1	1	1	1	1	1	1	1	1	1	17
	PF08606	0	1	1	1	1	1	1	1	1	1	1	1	1	1	1	1	1	1	17
	PF08288	0	1	1	1	1	1	1	1	1	1	1	1	1	1	1	1	1	1	17
	PF03721	0	1	1	1	1	1	1	1	1	1	1	1	1	1	1	1	1	1	17
	PF03720	0	1	1	1	1	1	1	1	1	1	1	1	1	1	1	1	1	1	17
	PF10187	0	1	1	1	1	1	1	1	1	1	1	1	1	1	1	1	1	1	17
	PF08294	0	1	1	1	1	1	1	1	1	1	1	1	1	1	1	1	1	1	17
	PF13233	0	1	1	1	1	1	1	1	1	0	1	1	0	1	1	1	1	1	15
	PF01151	0	1	1	1	1	1	1	1	1	1	1	1	1	1	1	1	1	1	17
	PF09409	0	1	1	1	1	1	1	1	1	1	1	1	1	1	1	1	1	1	17
	PF05529	0	1	1	1	1	1	1	1	1	1	1	1	1	1	1	1	1	1	17
	PF01841	0	1	1	1	1	1	1	1	1	1	1	1	1	1	1	1	1	1	17
	PF15622	0	1	1	1	1	1	1	1	1	1	1	1	1	1	1	1	1	1	17
	PF15620	0	1	1	1	1	1	1	1	1	1	1	1	1	1	1	1	1	1	17
	PF10018	0	1	1	1	1	1	1	1	1	1	1	1	1	1	1	1	1	1	17
	PF10377	0	1	1	1	1	1	1	1	1	1	1	1	1	1	1	1	1	1	17
	PF14723	0	1	1	1	1	1	1	1	1	1	1	1	1	1	1	1	1	1	17
	PF14722	0	1	1	1	1	1	1	1	1	1	1	1	1	1	1	1	1	1	17
	PF03308	0	1	1	1	1	1	1	1	1	1	1	1	1	1	1	1	1	1	17
	PF11035	0	1	1	1	1	1	1	1	1	1	1	1	1	1	1	1	1	1	17
	PF12371	0	1	1	1	1	1	1	1	1	0	1	1	1	1	1	1	1	1	16
	PF08557	0	1	1	1	1	1	1	1	1	1	1	1	1	1	1	1	1	1	17
	PF04266	0	1	1	1	1	1	1	1	1	1	1	1	1	1	1	1	2	1	18
	PF05764	0	1	1	1	1	1	1	1	1	1	1	1	1	1	1	1	1	1	17
	PF13604	0	1	1	1	1	1	1	1	1	1	1	1	1	1	1	1	1	1	17
	PF01565	0	1	1	1	1	1	1	1	1	1	1	1	1	1	1	1	1	1	17
	PF01532	0	1	1	1	1	1	1	1	1	1	1	1	1	0	1	1	1	1	16
	PF14934	0	1	1	1	1	1	1	1	1	1	1	1	1	1	1	1	1	1	17
	PF09793	0	1	1	1	1	1	1	1	1	1	1	1	1	1	1	1	1	1	17
	PF15990	0	1	1	1	1	1	1	1	1	1	1	1	1	1	1	1	1	1	17
	PF08190	0	1	1	1	1	1	1	1	1	1	1	1	1	1	1	1	1	1	17
	PF12756	0	1	1	1	1	1	1	1	1	1	1	1	1	1	1	1	1	1	17
	PF00984	0	1	1	1	1	1	1	1	1	1	1	1	1	1	1	1	1	1	17
	PF03388	0	1	1	1	1	1	1	1	1	2	1	1	1	1	1	1	1	1	18
	PF17120	0	1	1	1	1	1	1	1	1	1	1	1	1	1	1	1	1	1	17
	PF04503	0	1	1	1	1	1	1	1	1	1	1	1	1	1	1	1	1	1	17
	PF04181	0	1	1	1	1	1	1	1	1	1	1	1	1	1	1	1	1	1	17
	PF01351	0	1	1	1	1	1	1	1	1	1	1	1	1	1	1	1	1	1	17
	PF08567	0	1	1	1	1	1	1	1	1	1	1	1	1	1	1	1	1	1	17
	PF08698	0	1	1	1	1	1	1	1	1	1	1	1	1	1	1	1	1	1	17
	PF04721	0	1	1	1	1	1	1	1	1	1	1	1	1	1	1	1	1	1	17
	PF14681	0	1	1	1	1	1	1	1	1	1	1	1	1	1	1	1	1	1	17
	PF16045	0	1	1	1	1	1	1	1	1	1	1	1	0	1	1	1	1	1	16
	PF02913	0	1	1	1	1	1	1	1	1	1	1	1	1	1	1	1	1	1	17
	PF08517	0	1	1	1	1	1	1	1	1	1	1	1	0	1	1	1	1	1	16
	PF10209	0	1	1	1	1	1	1	1	1	1	1	1	1	1	1	1	1	1	17
	PF02877	0	1	1	1	1	1	1	1	1	1	1	1	1	1	1	1	1	1	17
	PF09748	0	0	1	1	1	1	1	1	1	1	1	1	1	1	1	1	1	1	16
	PF13878	0	0	1	1	1	1	1	1	1	1	1	1	1	1	1	1	1	1	16
	PF08712	0	0	1	1	1	1	1	2	1	1	1	1	1	1	1	1	1	1	17
	PF04389	0	0	1	1	1	1	1	1	1	1	1	1	1	1	1	1	1	0	15
	PF16568	0	0	1	1	1	1	1	1	1	0	1	1	1	1	0	1	1	1	14
	PF16610	0	0	1	1	1	1	1	1	1	1	1	1	1	1	1	1	1	1	16
	PF02744	0	0	1	1	1	1	1	1	1	1	1	1	1	1	1	1	1	1	16
	PF01087	0	0	1	1	1	1	1	1	1	1	1	1	1	1	1	1	1	1	16
	PF10180	0	0	1	1	1	1	1	1	1	1	1	1	1	1	1	1	1	1	16
	PF06524	0	0	1	1	1	1	1	2	1	1	1	1	1	1	0	1	1	1	16
	PF12597	0	0	1	1	1	1	1	1	1	1	1	1	1	1	1	1	1	1	16
	PF14996	0	0	1	1	1	1	1	1	1	1	1	1	1	1	1	1	1	1	16
	PF02178	0	0	1	1	1	1	1	1	1	1	1	1	1	1	1	1	0	1	15
	PF13880	0	0	1	1	1	1	1	1	1	1	1	1	1	1	1	1	1	1	16
	PF04133	0	0	1	1	1	1	1	1	1	1	1	1	1	1	1	1	1	1	16
	PF15077	0	0	1	1	1	1	1	1	1	1	1	1	1	1	1	1	1	1	16
	PF09454	0	0	1	1	1	1	1	1	1	1	1	1	1	1	1	1	1	1	16
	PF04253	0	0	1	1	1	1	1	1	1	1	1	1	1	1	1	1	1	0	15
	PF00573	0	0	1	1	1	1	1	1	1	1	1	1	1	0	1	1	1	1	15
	PF11467	0	0	1	1	1	1	1	1	1	0	1	1	1	1	1	1	1	1	15
	PF16669	0	0	1	1	1	1	1	1	1	1	1	1	1	1	1	1	1	1	16
	PF16274	0	0	1	1	1	1	1	1	1	0	1	1	1	1	0	1	1	1	14
	PF15744	0	0	1	1	1	1	1	1	1	1	1	1	1	1	1	1	1	1	16
	PF04438	0	0	1	1	1	1	1	1	1	1	1	1	1	1	1	1	1	1	16
	PF10204	0	0	1	1	1	1	1	1	1	1	1	1	1	1	1	1	0	1	15
	PF15220	0	0	1	1	1	1	1	1	1	1	1	1	1	1	1	1	1	1	16
	PF10601	0	2	0	1	1	1	1	1	1	1	1	1	1	1	1	1	1	1	17
	PF15280	0	2	0	1	1	1	1	1	1	1	1	1	1	1	1	1	1	1	17
	PF12202	0	2	0	1	1	1	1	1	1	1	1	1	1	1	1	1	1	1	17
	PF14853	0	1	0	1	1	1	1	1	1	1	1	1	1	1	1	1	1	1	16
	PF14852	0	1	0	1	1	1	1	1	1	1	1	1	1	1	1	1	1	1	16
	PF02833	0	1	0	1	1	1	1	1	1	1	1	1	1	1	1	1	1	1	16
	PF01368	0	1	0	1	1	1	1	1	1	1	1	1	1	1	1	1	1	1	16
	PF03253	0	0	0	1	1	1	1	1	1	1	1	1	1	1	1	1	1	1	15
	PF11571	0	0	0	1	1	1	1	1	1	1	1	1	1	1	1	1	1	1	15
	PF04825	0	0	0	1	1	1	1	1	1	1	1	1	1	1	1	1	1	1	15
	PF04824	0	0	0	1	1	1	1	1	1	1	1	1	1	1	1	1	1	1	15
	PF14705	0	0	0	1	1	1	1	1	1	1	1	1	1	1	1	1	1	1	15
	PF06211	0	0	0	1	1	1	1	1	1	1	1	1	1	1	1	1	1	1	15
	PF00262	0	1	1	0	1	1	1	1	1	1	1	1	1	1	1	1	1	1	16
	PF05368	0	1	1	0	1	1	1	1	1	1	1	1	1	1	1	1	1	1	16
	PF10171	0	1	1	0	1	1	1	1	1	1	1	1	1	1	1	1	1	1	16
	PF13401	0	0	1	0	1	1	1	1	1	0	1	1	1	1	2	1	0	2	15
	PF04387	0	0	0	0	1	1	1	1	1	2	1	1	1	1	1	1	1	1	15
	PF07051	0	0	0	0	1	1	1	0	1	0	1	1	0	0	0	1	0	1	8
	PF03091	0	0	0	0	1	1	1	0	1	1	1	1	1	1	1	1	1	0	12
	PF02696	0	0	0	0	1	1	1	1	1	1	1	1	1	1	1	1	1	1	14
	PF00829	0	0	2	1	0	1	1	1	1	1	1	1	1	1	1	1	1	1	16
	PF03127	0	1	1	1	0	1	1	2	1	1	1	1	1	1	1	1	1	1	17
	PF15740	0	0	1	1	0	1	1	1	1	1	1	1	1	1	1	1	1	0	14
	PF00664	0	2	0	1	0	1	1	1	1	1	1	1	1	1	1	1	1	1	16
	PF00177	0	1	0	1	0	1	1	1	1	1	1	1	1	1	1	1	1	1	15
	PF04073	0	1	0	1	0	1	1	1	1	1	1	1	1	1	1	1	1	1	15
	PF10268	0	0	0	1	0	1	1	1	1	1	1	1	1	1	1	1	1	1	14
	PF01501	0	0	0	1	0	1	1	1	1	1	1	1	1	2	1	1	1	1	15
	PF06840	0	0	1	0	0	1	1	0	1	1	1	1	1	1	1	1	1	1	13
	PF01566	0	0	1	0	0	1	1	1	1	1	1	1	1	1	0	1	1	1	13
	PF15494	0	0	0	0	0	1	1	1	1	1	1	1	1	1	1	1	1	1	13
	PF03850	0	0	0	0	0	1	1	1	1	1	1	1	1	1	1	1	1	1	13
	PF00450	0	1	1	1	1	0	1	1	1	1	1	1	1	1	1	1	1	0	15
	PF00343	0	1	1	1	1	0	1	1	1	1	1	1	1	1	1	1	1	1	16
	PF03227	0	0	1	1	1	0	1	1	1	1	1	1	0	1	0	1	1	1	13
[truncated: 659 more rows]

## Sheet: TopFamily
FAMILY	PAHARI	CAROLI	SPRET	PWK	CAST	WSB	NOD	NZO	AKR	BALB	A	CBA	C57BL	C3H	DBA2	LP	FVBN	129S1	TYPE	Total
PF00044	305	273	365	426	357	372	399	412	331	345	88	380	202	395	381	373	326	399	GPDHN	6129
PF02800	299	167	361	427	353	372	387	391	320	336	81	382	205	396	380	374	330	393	GPDHC	5954
PF13853	358	417	406	562	393	366	393	375	401	395	321	402	396	371	380	381	363	346	7TM	7026
PF00096	180	185	245	300	244	246	224	274	268	269	268	273	297	244	275	233	256	220	ZnF	4501
PF00076	201	250	274	257	264	256	266	258	291	275	256	256	270	272	393	263	263	267	RRM1	4832
PF01352	153	161	209	254	220	210	203	247	241	244	242	239	274	225	246	212	222	204	KRAB	4006
PF01157	124	159	152	134	153	165	157	187	151	161	156	158	148	154	162	162	155	157	RIBO	2795
PF01094	66	64	142	182	180	159	181	172	146	149	131	164	139	154	152	146	168	134	ANFrecp	2629
PF13912	129	125	154	162	149	154	131	172	166	147	154	157	177	149	172	150	154	146	ZnF	2748
PF00003	63	60	141	180	167	157	175	167	140	145	127	157	136	150	143	142	163	126	7TM	2539
PF07562	63	60	140	179	167	156	175	167	140	144	127	157	136	149	143	142	161	126	7TM	2532
PF00333	142	149	176	169	169	165	165	154	170	172	173	174	159	166	168	164	172	168	RIBO	2975
PF03719	142	149	176	169	169	165	165	154	170	172	173	174	159	166	168	164	172	168	RIBO	2975
PF01779	135	137	136	115	137	152	162	147	151	149	141	144	158	148	144	144	148	147	RIBO	2595
PF12661	137	155	146	135	131	140	158	144	138	144	142	153	143	147	146	139	159	143	EGF	2600
PF00008	140	147	149	141	138	139	160	141	136	143	145	144	141	146	144	144	158	145	EGF	2601
PF03402	75	89	132	168	130	117	125	140	125	121	116	145	141	126	123	131	116	108	MISC	2228
PF02210	136	145	138	135	131	136	152	136	130	141	139	142	135	137	134	135	156	143	MISC	2501
PF00069	92	89	133	191	146	146	138	136	138	119	112	132	137	115	127	116	132	126	Kin	2325
PF00125	105	110	121	142	150	131	136	128	120	139	143	142	154	118	120	125	136	131	HIS	2351
PF00237	117	143	134	134	148	139	146	114	145	158	114	127	144	141	141	57	124	148	RIBO	2374
PF00429	59	56	111	40	29	39	133	114	39	130	118	127	124	128	123	129	115	119	MISC	1733
PF00400	79	93	99	85	76	74	108	81	79	81	79	83	84	77	77	91	84	78	MISC	1508
PF00467	85	96	78	95	104	95	77	79	83	95	103	75	98	96	73	57	76	89	MISC	1554
PF01198	65	73	73	74	71	74	77	79	76	77	77	76	72	79	75	78	75	77	RIBO	1348
PF05104	134	117	70	67	66	78	73	75	79	89	81	69	84	82	80	66	96	78	RIBO	1484
PF13894	36	44	56	89	55	77	51	70	91	88	79	85	81	72	91	65	89	86	ZnF	1305
PF01248	212	39	92	229	69	80	93	60	62	65	228	44	50	80	99	94	93	94	RIBO	1783
PF01092	145	165	157	151	152	155	9	24	151	11	131	3	10	9	8	146	9	141	RIBO	1577

## Sheet: TopClan
	Clan	PAHARI	CAROLI	SPRET	PWK	CAST	WSB	NOD	C57BL	NZO	AKR	BALB	A	CBA	C3H	DBA2	LP	FVBN	129S1
	NADP Rossmann	505	500	607	710	601	605	651	574	657	573	585	335	619	626	612	618	576	634
	P-loopNTPase	457	425	596	730	594	530	548	563	562	573	560	516	528	536	528	544	546	524
	HMG-box	433	378	398	376	404	402	447	497	487	405	429	483	424	482	510	450	418	431
	RRM	341	361	392	411	394	402	400	416	385	426	422	386	401	401	409	403	407	389
	EGF	391	432	419	405	382	401	446	390	411	386	415	412	430	430	424	410	453	408
	GADPH	305	277	365	426	357	372	399	326	412	331	345	88	380	395	381	373	326	399
	RF	0	0	0	0	0	337	0	0	0	0	0	0	0	0	0	0	0	0
	TPR	232	261	340	418	324	317	335	359	341	315	322	306	340	316	307	364	311	316
	ZnBetaRibbon	243	277	289	285	293	302	316	316	289	292	284	302	303	305	293	294	297	289
	HTH	424	288	307	440	307	301	317	324	320	328	302	300	318	295	299	310	314	297
	PELOTA	252	168	286	257	285	280	294	274	267	275	287	275	104	294	286	301	290	293
	KOW	218	266	273	247	270	278	276	269	303	272	274	274	279	260	268	268	273	275
	Ubiquitin	165	176	213	258	223	213	232	251	237	228	232	232	238	215	211	216	216	227
	BetaPropeller	165	241	253	300	224	209	252	238	229	233	231	235	229	227	226	232	229	228
	RING	129	177	232	249	234	204	221	233	203	215	206	215	216	223	206	209	217	203
	PKinase	143	144	203	285	200	184	197	176	191	183	178	173	188	184	188	183	191	163
	Efhand	108	141	195	241	179	177	161	164	143	177	174	162	151	171	192	151	155	187
	S5	159	117	186	162	172	168	135	164	163	173	174	140	168	172	187	187	194	195
	Concanavalin	155	155	153	175	149	154	176	158	152	147	168	160	164	159	156	154	177	161
	C2H2-zf	137	143	151	236	161	154	142	138	144	161	148	144	150	162	170	159	150	144
	OB	113	121	150	169	145	152	153	142	147	148	155	144	157	162	150	162	153	152
	DSRM	149	95	165	149	167	151	124	153	150	159	161	125	165	168	169	178	180	182
	Histone	135	135	166	187	207	147	186	189	183	164	192	197	181	151	172	177	182	171
	EFTPs	132	136	144	154	134	139	144	149	150	137	144	152	148	148	140	138	146	154
	E-set	109	129	132	205	111	130	143	118	94	116	121	98	118	120	110	103	131	111
	UBC	87	104	119	122	131	121	129	130	128	125	126	137	110	112	120	144	115	120
	ActinATPase	89	74	98	119	82	112	113	111	110	113	105	111	114	112	105	114	108	119
	Ig	120	113	139	171	136	107	115	131	125	110	107	110	102	125	107	120	132	100
	Tudor	64	77	109	114	106	106	96	111	93	103	95	95	104	90	108	84	92	78
	Thioredoxin	96	94	111	126	117	99	119	114	101	117	101	96	110	104	102	104	110	111
	PH	70	61	87	154	86	92	102	109	97	89	94	87	89	97	96	91	104	79
	POZ	61	72	75	135	82	89	81	89	79	94	74	85	87	98	81	87	97	78
	Cyclophil-like	109	114	92	86	123	83	133	105	81	126	125	126	118	114	86	84	120	96
	Sm-like	57	63	65	65	70	74	80	76	72	76	72	72	73	75	76	75	71	71
	Ank	66	67	86	117	84	68	77	91	69	74	69	74	74	71	62	67	74	69
	Ribo L15p-L18e	0	67	72	62	65	67	55	65	73	63	68	71	66	74	73	66	67	69
	SH3	0	54	66	114	61	67	63	62	65	64	60	53	55	62	59	54	69	51
	PeptidaseCA	54	64	57	79	58	63	63	57	58	67	66	65	65	66	64	67	63	71
	HisKinase	63	55	66	63	63	62	60	65	61	62	61	63	64	64	62	63	61	62
	LRR	62	0	71	122	70	62	66	66	60	65	60	62	59	62	59	56	65	53
	Tubulin	0	51	51	71	58	61	67	66	62	62	58	67	59	69	64	64	56	64
	TubulinC	0	0	51	69	58	61	67	66	62	62	58	67	59	69	64	64	56	64
	IonChannel	54	74	70	95	57	60	71	67	62	55	56	52	55	0	58	55	69	64
	NTN	0	0	55	61	59	56	57	56	53	59	55	56	61	57	57	59	56	52
	GPCR-A	0	0	0	123	57	56	54	52	0	53	0	55	55	52	51	56	53	0
	UBA	0	0	60	73	59	54	0	54	0	58	0	0	0	0	0	0	0	0
	CPA	51	53	0	54	51	51	51	0	0	0	51	0	51	0	0	0	0	0
	C2	0	0	0	86	0	0	0	0	0	0	0	0	0	0	0	0	0	0
	Cyclin	0	0	51	83	0	0	55	0	0	0	0	0	51	52	51	0	0	0
	PDZ-like	0	0	0	63	0	0	0	0	0	0	0	0	0	0	0	0	0	0
	CH	0	0	0	60	0	0	0	0	0	0	0	0	0	0	0	0	0	0
	LDH-C	60	0	0	55	51	0	53	52	51	51	0	0	0	0	0	0	0	0
	Chaperone-J	173	0	0	53	0	0	0	0	51	0	0	0	0	0	0	0	0	0
	GST-C	0	0	52	0	57	0	51	51	0	0	0	0	0	0	0	0	0	0
	Death	0	0	51	0	0	0	0	0	0	0	0	0	0	0	0	0	0	0
	PLAT	0	51	0	0	0	0	0	0	0	0	0	0	0	0	0	0	0	0

## Sheet: TopFamily Unitary Pseudogenes
	HUMAN				Mouse
	Mouse Functional Orthologous Protein Stable ID	Description			Human Functional Orthologous Protein Stable ID	Description
	ENSMUSP00000077711.1	VOMERONASAL TYPE 1 RECEPTOR VOMERONASAL RECEPTOR VOMERONASAL TYPE 1 RECEPTOR			ENSP00000223428.4	ZINC FINGER
	ENSMUSP00000078611.4	VOMERONASAL TYPE 1 RECEPTOR VOMERONASAL RECEPTOR VOMERONASAL TYPE 1 RECEPTOR			ENSP00000331540.1	ZINC FINGER
	ENSMUSP00000125762.1	VOMERONASAL TYPE 1 RECEPTOR VOMERONASAL RECEPTOR VOMERONASAL TYPE 1 RECEPTOR			ENSP00000478941.1	ZINC FINGER
	ENSMUSP00000132957.1	VOMERONASAL TYPE 1 RECEPTOR VOMERONASAL RECEPTOR VOMERONASAL TYPE 1 RECEPTOR			ENSP00000479295.1	ZINC FINGER
	ENSMUSP00000135571.1	VOMERONASAL TYPE 1 RECEPTOR VOMERONASAL RECEPTOR VOMERONASAL TYPE 1 RECEPTOR			ENSP00000359802.3	ZINC FINGER
	ENSMUSP00000078162.3	VOMERONASAL TYPE 2 RECEPTOR 116 PRECURSOR VOMERONASAL TYPE 2 RECEPTOR P5			ENSP00000352444.2	ZINC FINGER
	ENSMUSP00000126559.1	VOMERONASAL TYPE 2 RECEPTOR 116 PRECURSOR VOMERONASAL TYPE 2 RECEPTOR P5			ENSP00000380077.3	ZINC FINGER 200
	ENSMUSP00000129576.1	VOMERONASAL TYPE 2 RECEPTOR 116 PRECURSOR VOMERONASAL TYPE 2 RECEPTOR P5			ENSP00000228289.5	ZINC FINGER 268 ZINC FINGER HZF3
	ENSMUSP00000057416.3	OLFACTORY RECEPTOR OLFACTORY RECEPTOR			ENSP00000364646.3	ZINC FINGER 484
	ENSMUSP00000076671.3	OLFACTORY RECEPTOR OLFACTORY RECEPTOR			ENSP00000289788.4	ZINC FINGER AND SCAN DOMAIN CONTAINING 23 ZINC FINGER 390 ZINC FINGER 453
	ENSMUSP00000078800.3	OLFACTORY RECEPTOR OLFACTORY RECEPTOR			ENSP00000391235.1	ZINC FINGER AND SCAN DOMAIN CONTAINING 31 ZINC FINGER 323
	ENSMUSP00000119500.1	60S RIBOSOMAL L10			ENSP00000395687.1	ZINC FINGER CW TYPE PWWP DOMAIN
	ENSMUSP00000100805.1	60S RIBOSOMAL L23A			ENSP00000395930.1	ZINC FINGER CW TYPE PWWP DOMAIN
	ENSMUSP00000135946.1	60S RIBOSOMAL L36			ENSP00000486977.1	IG KAPPA CHAIN V REGION
	ENSMUSP00000071616.6	60S RIBOSOMAL L7			ENSP00000413006.2	IMMUNOGLOBULIN RECEPTOR PRECURSOR RECEPTOR
	ENSMUSP00000100225.1	IG HEAVY CHAIN V REGION			ENSP00000481298.1	IMMUNOGLOBULIN RECEPTOR PRECURSOR RECEPTOR
	ENSMUSP00000100240.3	IG HEAVY CHAIN V REGION			ENSP00000483571.1	IMMUNOGLOBULIN RECEPTOR PRECURSOR RECEPTOR
	ENSMUSP00000068906.5	TOLL RECEPTOR 11 PRECURSOR			ENSP00000483567.1	IMMUNOGLOBULIN KAPPA VARIABLE PRECURSOR
	ENSMUSP00000121903.1	LEUCINE RICH REPEAT CONTAINING			ENSP00000374828.2	IMMUNOGLOBULIN LAMBDA VARIABLE 5 PRECURSOR
	ENSMUSP00000023250.4	LYMPHOCYTE ANTIGEN PRECURSOR			ENSP00000322422.6	IMMUNOGLOBULIN SUPERFAMILY MEMBER 22 IGSF22
	ENSMUSP00000089063.2	ZINC FINGER			ENSP00000229239.5	GLYCERALDEHYDE 3 PHOSPHATE DEHYDROGENASE GAPDH EC_1.2.1.12
	ENSMUSP00000104698.2	ZINC FINGER 120 ZINC FINGER 31 MZF31			ENSP00000380065.1	GLYCERALDEHYDE 3 PHOSPHATE DEHYDROGENASE GAPDH EC_1.2.1.12
	ENSMUSP00000142730.1	INSULIN RECEPTOR SUBSTRATE			ENSP00000323872.4	G COUPLED RECEPTOR
	ENSMUSP00000139945.1	LOW DENSITY LIPOPROTEIN RECEPTOR CLASS A DOMAIN CONTAINING 1			ENSP00000488299.1	TRANSMEMBRANE
	ENSMUSP00000102377.2	INTERFERON INDUCED VERY LARGE GTPASE 1 VERY LARGE GTPASE 1			ENSP00000454468.1	TRANSMEMBRANE 249
	ENSMUSP00000123404.2	TRANSMEMBRANE - SN-GLYCEROL-3PHOSPHATE TRANSPORT SYSTEM PERMEASE PROTEIN UGPE			ENSP00000360315.3	TRANSMEMBRANE 61
	ENSMUSP00000072197.6	TROPOMYOSIN			ENSP00000301272.1	TRANSMEMBRANE AND IMMUNOGLOBULIN DOMAIN CONTAINING 2 PRECURSOR CD28 HOMOLOG IMMUNOGLOBULIN AND PROLINE RICH RECEPTOR 1 IGPR 1
	ENSMUSP00000126384.1	TUMOUR NECROSIS RECEPTOR FACTOR SUPERFAMILY MEMBER			ENSP00000385621.2	60S RIBOSOMAL L10
	ENSMUSP00000044757.3	TESTICULAR CELL ADHESION MOLECULE 1			ENSP00000339795.2	60S RIBOSOMAL L7
	ENSMUSP00000093103.1	ALPHA 1 ANTIPROTEINASE 2			ENSP00000330247.4	5' NUCLEOTIDASE DOMAIN CONTAINING 4
	ENSMUSP00000026602.2	AMBIGUOUS			ENSP00000362799.1	ACIDIC REPEAT-CONTAINING PROTEIN
	ENSMUSP00000071265.4	AMBIGUOUS			ENSP00000370808.5	ADP/ATP TRANSLOCASE 3 ADP ATP CARRIER 3 ADENINE NUCLEOTIDE TRANSLOCATOR 3 ANT 3 SOLUTE CARRIER FAMILY 25 MEMBER 6 [CONTAINS ADP/ATP TRANSLOCASE 3 N TERMINALLY PROCESSED]
	ENSMUSP00000076264.4	AMBIGUOUS			ENSP00000406430.3	AFLATOXIN B1 ALDEHYDE REDUCTASE MEMBER 2 EC_1.1.1.- N11 SUCCINIC SEMIALDEHYDE REDUCTASE SSA REDUCTASE
	ENSMUSP00000096931.1	ANAPHASE PROMOTING COMPLEX SUBUNIT 15 APC15			ENSP00000299698.7	ALPHA 2 MACROGLOBULIN 1 PRECURSOR C3 AND PZP ALPHA 2 MACROGLOBULIN DOMAIN CONTAINING 9
	ENSMUSP00000132995.2	ANKYRIN REPEAT DOMAIN CONTAINING			ENSP00000339504.2	AMILORIDE SENSITIVE SODIUM CHANNEL SUBUNIT DELTA DELTA NACH EPITHELIAL NA + CHANNEL SUBUNIT DELTA DELTA ENAC NONVOLTAGE GATED SODIUM CHANNEL 1 SUBUNIT DELTA SCNED
	ENSMUSP00000059142.3	APOLIPOPROTEIN F PRECURSOR APO F			ENSP00000335255.3	ANGIOPOIETIN RELATED 5 PRECURSOR ANGIOPOIETIN 5
	ENSMUSP00000031937.3	BETA HYDROXYLASE			ENSP00000409950.1	ANOMALOUS HOMEOBOX
	ENSMUSP00000105375.2	BPI FOLD CONTAINING FAMILY A, MEMBER 6			ENSP00000393303.2	BREAST CANCER ANTI ESTROGEN RESISTANCE 3
	ENSMUSP00000113400.1	CARBONIC ANHYDRASE 15 PRECURSOR EC_4.2.1.1 CARBONATE DEHYDRATASE XV CARBONIC ANHYDRASE XV CA XV			ENSP00000455948.1	C TYPE LECTIN DOMAIN FAMILY 19 MEMBER A PRECURSOR
	ENSMUSP00000098429.2	COILED COIL DOMAIN CONTAINING 92			ENSP00000272852.2	CARBOXYPEPTIDASE O PRECURSOR EC_3.4.17.-
	ENSMUSP00000036005.3	CYSTATIN 13 PRECURSOR CYSTATIN T			ENSP00000408672.1	CHROMOBOX HOMOLOG 3 HETEROCHROMATIN 1 HOMOLOG GAMMA HP1 GAMMA
	ENSMUSP00000028430.4	CYTOCHROME C			ENSP00000341128.6	CLUSTERIN PRECURSOR [CONTAINS CLUSTERIN BETA CHAIN; CLUSTERIN ALPHA CHAIN]
	ENSMUSP00000056056.8	DOUBLE HOMEOBOX			ENSP00000371682.1	DDB1 AND CUL4 ASSOCIATED FACTOR 16
	ENSMUSP00000118797.1	EF HAND CALCIUM BINDING DOMAIN 1			ENSP00000343496.4	DOUBLECORTIN DOMAIN CONTAINING 1
	ENSMUSP00000136252.1	ENDOGENOUS RETROVIRUS GROUP K MEMBER PRO HERV PROVIRUS ANCESTRAL PRO EC_3.4.23.50 PROTEASE PROTEINASE PR			ENSP00000385936.3	DOUBLECORTIN DOMAIN CONTAINING 5
	ENSMUSP00000110749.1	PRECURSOR			ENSP00000466577.1	DYNACTIN ASSOCIATED FULL
	ENSMUSP00000030011.5	RECEPTOR RETINOL UPTAKE STRA6 RETINOL BINDING RECEPTOR STRA6 STIMULATED BY RETINOIC ACID GENE 6 HOMOLOG			ENSP00000331302.4	ELONGIN RNA POLYMERASE II TRANSCRIPTION FACTOR SIII SUBUNIT TRANSCRIPTION ELONGATION FACTOR B POLYPEPTIDE
	ENSMUSP00000022028.4	RIKEN cDNA GENE			ENSP00000473842.1	ENDOGENOUS BORNAVIRUS-LIKE NUCLEOPROTEIN
	ENSMUSP00000022325.1	RIKEN cDNA GENE			ENSP00000391594.1	ENDOGENOUS RETROVIRUS GROUP 3 ENVELOPE ERV3 1 ENVELOPE POLYPROTEIN HERV R_7Q21 2 PROVIRUS ANCESTRAL ENV POLYPROTEIN [CONTAINS SURFACE SU ; TRANSMEMBRANE TM ]
	ENSMUSP00000055787.5	RIKEN cDNA GENE			ENSP00000340474.4	EXONUCLEASE MUT 7 EC_3.1.-.- EXONUCLEASE 3' 5' DOMAIN CONTAINING 3
	ENSMUSP00000058969.2	RIKEN cDNA GENE			ENSP00000341818.5	EYES SHUT HOMOLOG PRECURSOR EPIDERMAL GROWTH FACTOR 10 EGF 10 EPIDERMAL GROWTH FACTOR 11 EGF 11 SPACEMAKER HOMOLOG
	ENSMUSP00000061324.3	RIKEN cDNA GENE			ENSP00000443133.1	FAM180A PRECURSOR
	ENSMUSP00000070175.2	RIKEN cDNA GENE			ENSP00000320604.5	FATTY ACID HYDROXYLASE DOMAIN CONTAINING 2
	ENSMUSP00000127204.1	RIKEN cDNA GENE			ENSP00000366525.2	FERRITIN LIGHT CHAIN FERRITIN L SUBUNIT
	ENSMUSP00000131071.1	RIKEN cDNA GENE			ENSP00000270509.2	FIBRILLIN PRECURSOR[CONTAINS ]
	ENSMUSP00000136090.1	RIKEN cDNA GENE			ENSP00000270879.4	FICOLIN 3 PRECURSOR COLLAGEN/FIBRINOGEN DOMAIN CONTAINING LECTIN 3 P35 COLLAGEN/FIBRINOGEN DOMAIN CONTAINING 3 HAKATA ANTIGEN
	ENSMUSP00000137519.1	RIKEN cDNA GENE			ENSP00000298738.2	GLUTAMATE RICH 6 FAM194A
	ENSMUSP00000141278.1	RIKEN cDNA GENE			ENSP00000359999.1	GLUTATHIONE S TRANSFERASE A4 EC_2.5.1.18 GST CLASS ALPHA MEMBER 4 GLUTATHIONE S TRANSFERASE 4
	ENSMUSP00000007601.3	UNCHARACTERIZED			ENSP00000455156.1	GUANYLATE BINDING 3 EC_3.6.5.- GTP BINDING 3 GBP 3 GUANINE NUCLEOTIDE BINDING 3
	ENSMUSP00000051917.6	UNCHARACTERIZED			ENSP00000418345.1	HERV H LTR ASSOCIATING 2 PRECURSOR HUMAN ENDOGENOUS RETROVIRUS H LONG TERMINAL REPEAT ASSOCIATING 2
	ENSMUSP00000053305.5	UNCHARACTERIZED			ENSP00000419940.3	HERV H LTR ASSOCIATING 2 PRECURSOR HUMAN ENDOGENOUS RETROVIRUS H LONG TERMINAL REPEAT ASSOCIATING 2
	ENSMUSP00000081532.2	UNCHARACTERIZED			ENSP00000380053.3	HOMEOBOX DBX1 DEVELOPING BRAIN HOMEOBOX 1
	ENSMUSP00000083463.5	UNCHARACTERIZED			ENSP00000481593.1	HYDROXYACYL THIOESTER DEHYDRATASE TYPE 2 MITOCHONDRIAL PRECURSOR HSHTD2 EC_4.2.1.- 3 HYDROXYACYL [ACYL CARRIER PROTEIN] DEHYDRATASE
	ENSMUSP00000092562.1	UNCHARACTERIZED			ENSP00000348986.4	INSULIN PRECURSOR[CONTAINS INSULIN B CHAIN; INSULIN A CHAIN]
	ENSMUSP00000093010.2	UNCHARACTERIZED			ENSP00000218436.6	INTER ALPHA TRYPSIN INHIBITOR HEAVY CHAIN H6 PRECURSOR INTER ALPHA TRYPSIN INHIBITOR HEAVY CHAIN H5 INTER ALPHA INHIBITOR H5
	ENSMUSP00000097053.3	UNCHARACTERIZED			ENSP00000392204.2	KILLIN
	ENSMUSP00000102931.2	UNCHARACTERIZED			ENSP00000252688.3	KINESIN KIF25
	ENSMUSP00000125941.1	UNCHARACTERIZED			ENSP00000328017.2	KRAB A DOMAIN CONTAINING 2
	ENSMUSP00000127506.1	UNCHARACTERIZED			ENSP00000379565.1	KRAB A DOMAIN CONTAINING 2
	ENSMUSP00000128354.1	UNCHARACTERIZED			ENSP00000315081.3	LEUCINE RICH SINGLE PASS MEMBRANE 2
	ENSMUSP00000131606.1	UNCHARACTERIZED			ENSP00000340988.2	LOW DENSITY LIPOPROTEIN RECEPTOR CLASS A DOMAIN CONTAINING 2 PRECURSOR
	ENSMUSP00000136829.1	UNCHARACTERIZED			ENSP00000487596.1	MAESTRO HEAT REPEAT FAMILY MEMBER 5
	ENSMUSP00000137761.1	UNCHARACTERIZED			ENSP00000489195.1	MARINER TRANSPOSASE TRANSPOSASE
	ENSMUSP00000139837.1	UNCHARACTERIZED			ENSP00000335385.5	MELANOMA ASSOCIATED ANTIGEN D4 MAGE D4 ANTIGEN
	ENSMUSP00000140350.1	UNCHARACTERIZED			ENSP00000387183.1	METALLOPROTEASE TIKI1 PRECURSOR EC_3.4.-.- TRAB DOMAIN CONTAINING 2A
	ENSMUSP00000075621.3	UNCHARACTERIZED CRYM AS1 CRYM ANTISENSE RNA 1 CRYM ANTISENSE GENE 1			ENSP00000373072.3	MITOCHONDRIAL ENOLASE SUPERFAMILY MEMBER 1 L FUCONATE DEHYDRATASE
	ENSMUSP00000083879.3	UNCHARACTERIZED-deprecated in ENSEMBL 92			ENSP00000341637.4	NATURAL CYTOTOXICITY TRIGGERING RECEPTOR 3 LIGAND 1 PRECURSOR B7 HOMOLOG 6 B7 H6
	ENSMUSP00000088372.6	UNCHARACTERIZED-deprecated in ENSEMBL 92			ENSP00000365240.3	NATURAL CYTOTOXICITY TRIGGERING RECEPTOR 3 PRECURSOR NATURAL KILLER CELL P30 RELATED NK P30 NKP30 CD337 ANTIGEN
	ENSMUSP00000131676.1	UNCHARACTERIZED-deprecated in ENSEMBL 92			ENSP00000395223.1	NUCLEAR AUTOANTIGEN SP 100 NUCLEAR DOT ASSOCIATED SP100 SPECKLED 100 KDA
	ENSMUSP00000132241.2	UNCHARACTERIZED-deprecated in ENSEMBL 92			ENSP00000223114.4	O ACYLTRANSFERASE ACYLTRANSFERASE
	ENSMUSP00000134873.1	UNCHARACTERIZED-deprecated in ENSEMBL 92			ENSP00000321506.1	OLFACTORY RECEPTOR 4X1 OLFACTORY RECEPTOR OR11 104
	ENSMUSP00000135070.1	UNCHARACTERIZED-deprecated in ENSEMBL 92			ENSP00000472752.1	ORPHAN SODIUM AND CHLORIDE DEPENDENT NEUROTRANSMITTER TRANSPORTER NTT5 SOLUTE CARRIER FAMILY 6 MEMBER 16
	ENSMUSP00000144261.1	UNCHARACTERIZED-deprecated in ENSEMBL 92			ENSP00000464619.2	PEPTIDYL PROLYL CIS TRANS ISOMERASE A PPIASE A EC_5.2.1.8 CYCLOPHILIN A CYCLOSPORIN A BINDING ROTAMASE A [CONTAINS PEPTIDYL PROLYL CIS TRANS ISOMERASE A N TERMINALLY PROCESSED]
					ENSP00000325958.9	PHOSPHATIDYLGLYCEROPHOSPHATASE AND TYROSINE PHOSPHATASE 1 PRECURSOR EC_3.1.3.27 PTEN PHOSPHATASE PHOSPHOINOSITIDE LIPID PHOSPHATASE TYROSINE PHOSPHATASE MITOCHONDRIAL 1 EC_3.1.3.- 16 EC_3.1.-.- 3 48
					ENSP00000380872.2	PIGGYBAC TRANSPOSABLE ELEMENT DERIVED 4
					ENSP00000344961.3	PLECKSTRIN HOMOLOGY AND RHOGEF DOMAIN CONTAINIG G7
					ENSP00000428840.1	POLYADENYLATE BINDING 1 PABP 1 POLY A BINDING 1
					ENSP00000401271.2	POTASSIUM CHANNEL SUBFAMILY K MEMBER 17 2P DOMAIN POTASSIUM CHANNEL TALK 2 ACID SENSITIVE POTASSIUM CHANNEL TASK 4 TWIK RELATED ACID SENSITIVE K + CHANNEL 4 TWIK RELATED ALKALINE PH ACTIVATED K + CHANNEL 2 TALK 2
					ENSP00000313833.5	PRECURSOR
					ENSP00000486556.1	PRECURSOR
					ENSP00000450766.1	PROBABLE E3 SUMO LIGASE RNF212 EC_6.3.2.- RING FINGER 212
					ENSP00000252318.2	PROBABLE POLYPEPTIDE N ACETYLGALACTOSAMINYLTRANSFERASE 8 EC_2.4.1.41 POLYPEPTIDE GALNAC TRANSFERASE 8 GALNAC T8 PP GANTASE 8 UDP ACETYLGALACTOSAMINYLTRANSFERASE 8 UDP GALNAC:POLYPEPTIDE N ACETYLGALACTOSAMINYLTRANSFERASE 8
					ENSP00000389620.1	QUINONE OXIDOREDUCTASE PIG3 EC 1 TUMOR P53 INDUCIBLE 3 P53 INDUCED GENE 3
					ENSP00000477989.1	RAN-BINDING PROTEIN 17
					ENSP00000451124.1	RING FINGER PROTEIN
					ENSP00000303070.3	SECRETOGLOBIN FAMILY 1D MEMBER PRECURSOR
					ENSP00000285947.2	SET DOMAIN CONTAINING 9 EC_2.1.1.-
					ENSP00000327846.5	SH2 DOMAIN CONTAINING 7
					ENSP00000266077.2	SL REGULATOR GLUT4 ENHANCER FACTOR GEF HUNTINGTON DISEASE GENE REGULATORY REGION BINDING 1 HDBP 1
					ENSP00000383270.1	SMALL INTEGRAL MEMBRANE 2
					ENSP00000356687.3	SODIUM/HYDROGEN EXCHANGER 11 NA + /H + EXCHANGER 11 NHE 11 SOLUTE CARRIER FAMILY 9 MEMBER 11 SOLUTE CARRIER FAMILY 9 MEMBER C2
					ENSP00000303437.4	SYNTAXIN
					ENSP00000240615.2	TASTE RECEPTOR TYPE 2 MEMBER
					ENSP00000304941.5	TECTONIC PRECURSOR
					ENSP00000466751.1	TETRASPANIN 16 TSPAN 16 TETRASPANIN TM4 B TRANSMEMBRANE 4 SUPERFAMILY MEMBER 16
					ENSP00000370217.3	THAP DOMAIN CONTAINING 6
					ENSP00000321929.4	THIOREDOXIN DOMAIN CONTAINING 6 THIOREDOXIN 2 TXL 2
					ENSP00000380071.1	TIGGER TRANSPOSABLE ELEMENT DERIVED 7
					ENSP00000389617.1	TRNA ADENINE 58 N 1 METHYLTRANSFERASE CATALYTIC SUBUNIT TRM61 EC_2.1.1.220 TRNA METHYLTRANSFERASE SUBUNIT TRM61 TRNA MTASE SUBUNIT TRM61
					ENSP00000487719.1	TUBULIN ALPHA
					ENSP00000216071.4	UNCHARACTERIZED
					ENSP00000295896.8	UNCHARACTERIZED
					ENSP00000330787.3	UNCHARACTERIZED
					ENSP00000383474.1	UNCHARACTERIZED
					ENSP00000397039.1	UNCHARACTERIZED
					ENSP00000414909.2	UNCHARACTERIZED
					ENSP00000422539.1	UNCHARACTERIZED
					ENSP00000424951.1	UNCHARACTERIZED
					ENSP00000454370.1	UNCHARACTERIZED
					ENSP00000454561.1	UNCHARACTERIZED
					ENSP00000454913.1	UNCHARACTERIZED
					ENSP00000464330.2	UNCHARACTERIZED
					ENSP00000477011.1	UNCHARACTERIZED
					ENSP00000470689.1	UNCHARACTERIZED
					ENSP00000482636.1	UNCHARACTERIZED
					ENSP00000372271.3	UNCHARACTERIZED 3
					ENSP00000339384.2	UNCHARACTERIZED PRECURSOR
					ENSP00000368511.3	UNCHARACTERIZED CXORF58
					ENSP00000452585.1	UNKNOWN
					ENSP00000355148.2	WD REPEAT CONTAINING 88 PQQ REPEAT AND WD REPEAT CONTAINING
					ENSP00000383366.5	WD REPEAT CONTAINING ON Y CHROMOSOME

## Sheet: GO Term Enrichment
GO ID	129S1 Processed	129S1 Duplicated	A Processed	A Duplicated	AKR Processed	AKR Duplicated	BALB Processed	BALB Duplicated	C3H Processed	C3H Duplicated	C57BL Processed	C57BL Duplicated	CAROLI Processed	CAROLI Duplicated	CAST Processed	CAST Duplicated	CBA Processed	CBA Duplicated	DBA Processed	DBA Duplicated	FVB Processed	FVB Duplicated	LP Processed	LP Duplicated	NOD Processed	NOD Duplicated	NZO Processed	NZO Duplicated	PAHARI Processed	PAHARI Duplicated	PWK Processed	PWK Duplicated	SPRET Processed	SPRET Duplicated	WSB Processed	WSB Duplicated
GO:0006412	45.6178	0	49.7634	1.63119	51.8565	1.66656	51.6614	0	50.9129	0	50.7221	0	45.1148	0	49.6721	0	50.0604	0	49.6099	0	49.2308	2.13421	49.8756	0	53.117	1.33897	53.8039	0	40.1018	0	52.8132	2.12378	44.6783	1.89136	51.6455	0
GO:0008380	23.5393	0	25.8238	0	25.2741	0	24.646	0	25.2448	0	26.8271	0	24.1501	0	24.1848	0	23.1077	0	25.5202	0	23.1356	0	27.1785	0	24.026	0	24.8375	0	23.0023	0	22.9346	0	24.8268	0	26.2026	0
GO:0006397	20.3461	0	22.8256	0	23.6636	0	22.9961	0	24.2839	0	24.2552	0	22.601	0	23.6789	0	21.1248	0	23.9254	0	20.5414	0	24.7533	0	20.7245	0	21.3131	0	23.0661	0	19.2487	0	22.4138	0	22.6968	0
GO:0051301	18.5654	0	17.4132	0	15.0676	0	18.0186	0	18.0918	0	17.4677	0	12.6486	0	14.2719	0	17.5852	0	15.784	0	14.1228	0	16.947	0	17.7975	0	16.6555	0	9.08835	0	15.5661	0	19.032	0	16.9244	0
GO:0007067	16.7009	0	13.9811	0	13.0685	0	15.2623	0	15.7441	0	14.1547	0	12.8365	0	12.8426	0	14.6534	0	14.3073	0	12.066	0	14.4276	0	15.9343	0	14.3241	0	8.64856	0	13.4701	0	16.6706	0	13.2136	0
GO:0006364	13.6767	1.33	11.1883	0	13.455	0	15.4697	0	14.2068	0	13.8836	0	12.8179	0	13.6196	0	16.6341	0	15.1391	0	14.232	0	15.2235	0	13.558	0	13.2374	0	11.1171	0	12.2379	1.31348	13.9502	0	13.9175	0
GO:0006457	12.4536	0	10.8429	0	12.2233	0	10.6286	0	13.5621	0	13.2166	0	12.6083	0	11.8524	0	12.2182	0	13.7138	0	10.9422	0	14.5096	0	10.4085	1.46301	11.3512	1.53529	9.87335	0	10.5717	0	14.2732	0	14.0898	1.67044
GO:0000398	12.0133	0	11.8217	0	9.77675	0	10.6194	0	9.76878	0	9.59817	0	10.7042	0	11.343	0	11.8751	0	10.8714	0	10.8062	0	12.0012	0	9.83279	0	9.65809	0	8.97734	0	10.96	0	12.6579	0	11.0672	0
GO:0006351	10.2817	0	10.8029	0	9.61569	0	8.13484	0	9.36952	0	9.65453	0	4.20083	0	8.64234	0	10.2234	0	7.81555	0	12.4844	0	10.0108	0	9.71583	0	9.78242	0	5.73416	0	5.93265	0	8.54943	0	9.5326	0
GO:0015031	9.78699	0	9.54542	0	8.47605	0	9.4644	0	9.36887	0	11.3987	0	5.1453	0	9.43365	0	11.014	0	10.2563	0	8.19566	0	10.4022	0	11.9146	0	9.32275	0	8.72796	0	6.37088	0	10.6875	0	9.5706	0
GO:0007049	9.2333	0	8.43862	0	9.87187	0	8.19172	0	8.52595	0	9.92405	0	5.80572	0	7.04099	0	10.3282	0	7.42748	0	7.71548	0	7.91945	0	7.81429	0	7.47549	0	6.68719	0	6.791	0	8.64643	0	8.19842	0
GO:0006281	9.13973	0	10.4788	0	8.87024	0	9.7476	0	8.85251	0	8.47554	0	6.74537	0	7.51349	0	10.1502	0	10.7681	0	10.1694	0	9.54216	0	8.99517	0	9.44162	0	4.4574	0	10.9761	0	7.87474	0	9.43472	0
GO:0006414	7.39413	0	7.27778	1.57387	7.31205	2.30115	7.19575	1.34935	7.30662	0	8.30666	0	6.84751	0	8.81769	0	7.31024	3.11311	7.35749	2.34462	6.27539	0	6.34024	0	7.35019	0	8.3511	1.50533	7.04183	1.96656	7.4144	1.62357	7.78545	2.55069	8.62525	0
GO:0016567	7.19983	0	9.07272	0	10.4242	0	8.78335	0	9.17517	0	8.38156	0	7.76201	0	8.02875	0	8.40805	0	8.9585	0	10.02	0	9.06093	0	8.93304	0	8.52137	0	6.88788	0	8.76247	0	8.42966	0	9.80993	0
GO:0051603	7.04601	0	6.06331	0	6.09968	0	5.97635	0	6.09392	0	5.97073	0	3.67989	0	7.35257	0	6.94952	0	7.00385	0	7.86199	0	5.37394	0	6.14018	0	6.01397	0	4.54626	0	7.98427	0	4.97784	0	6.28156	0
GO:0007059	6.61675	0	7.06218	0	5.31586	0	5.72197	0	7.10897	0	7.56368	0	6.18742	0	5.21657	0	7.76828	0	6.56033	0	5.895	0	5.41767	0	6.5491	0	6.36669	0	4.71296	0	6.03826	0	5.37996	0	6.13845	0
GO:0051258	6.44237	3.1301	5.49426	2.65713	6.35425	1.74487	4.6524	2.27813	6.34843	1.73541	3.94166	3.05493	5.32654	1.86471	6.7286	1.85843	5.52623	0	6.40302	2.55424	6.35813	2.57223	6.43448	0	6.39519	2.16456	5.44848	2.54151	5.52047	2.37773	4.1231	1.92938	5.99636	1.97903	6.53806	4.50501
GO:0043161	6.33484	0	6.74315	0	6.79934	0	6.02705	0	7.40673	0	6.60038	0	4.86512	0	6.15458	0	6.79638	0	6.874	0	7.42238	0	7.54558	0	7.48214	0	7.27663	0	6.90309	0	3.73845	0	5.20078	0	6.474	0
GO:0042274	5.83093	0	5.74639	0	4.67167	0	5.68676	0	5.76735	0	5.6829	0	5.07457	0	6.02404	0	5.76998	0	5.80431	0	5.77392	0	5.82559	0	5.79901	0	4.62004	0	5.21048	0	5.84565	0	6.115	0	5.89559	0
GO:0007017	5.60893	1.60871	4.72589	1.86471	5.52801	1.74487	5.41357	0	5.52266	0	4.64765	1.56236	5.32654	0	5.87196	0	4.75501	1.65526	5.57279	1.78547	5.53158	1.79932	5.60168	0	5.5656	0	4.68419	1.77568	4.73151	1.54561	2.83808	0	4.4264	0	5.69683	3.53848
GO:0051028	5.51407	0	6.66754	0	4.80802	0	5.89284	0	6.04048	0	7.9553	0	4.33421	0	5.8488	0	6.04531	0	6.78098	0	6.05256	0	6.82275	0	8.21058	0	7.29498	0	5.1619	0	4.92699	0	6.68524	0	6.96044	0
GO:0006511	5.48991	0	4.87117	0	6.16425	0	4.72085	0	4.17721	0	4.34048	0	1.92778	0	6.45775	0	5.32666	0	5.41842	0	5.33718	0	5.07324	0	6.24502	0	4.05172	0	6.56693	0	3.65202	0	3.87036	0	5.25406	0
GO:0042273	5.33868	2.28879	4.04715	0	5.28984	1.3631	5.22059	0	4.06179	1.35789	5.21743	0	5.66397	1.42881	4.24112	0	4.06363	0	4.08762	0	5.292	0	5.33431	0	4.08391	0	4.02353	0	5.7897	0	4.1165	2.56222	5.571	1.49097	4.15138	0
GO:0015986	5.17532	0	4.27736	0	4.30405	0	4.21354	0	3.56517	0	3.48488	0	3.28545	0	3.81107	0	4.30264	0	4.33947	0	4.30687	0	3.62073	0	5.13722	0	4.24115	0	4.15909	1.75709	6.06744	0	3.18846	0	4.4376	0
GO:0070979	5.17532	0	5.07447	0	5.96972	0	5.85881	0	5.96454	0	5.85375	0	4.00909	0	6.30242	0	5.10259	0	6.01309	0	5.10729	0	6.04106	0	6.00612	0	5.89265	0	4.96631	0	6.06744	0	7.39601	0	5.2526	0
GO:0000183	5.15806	0	2.3299	0	5.12011	0	3.49854	0	3.54017	0	3.49654	0	1.53122	0	2.44032	0	3.54153	0	3.55926	0	3.54357	0	3.57024	0	2.35083	0	2.31646	0	1.57495	0	1.42292	0	2.4765	0	3.60636	0
GO:0070936	4.88756	0	5.43875	0	5.47718	0	4.68242	0	4.79688	0	5.34098	0	4.12874	0	6.6159	0	5.47515	0	5.52822	0	5.48125	0	4.87994	0	5.52002	0	6.8444	0	4.31819	0	4.26631	0	4.62225	0	5.66972	0
GO:0070534	4.59368	0	5.33304	0	6.26603	0	5.2611	0	5.35835	0	6.14865	0	4.20873	0	5.66925	0	5.36152	0	5.40301	0	5.36629	0	6.33821	0	5.3966	0	6.18803	0	3.58986	0	5.45301	0	4.90442	0	4.66418	0
GO:0006915	4.42379	0	3.88371	0	3.31401	0	3.89967	0	3.0963	0	2.65536	0	1.904	0	3.25546	0	4.43757	0	3.85887	0	4.21321	0	3.70709	0	3.19344	0	4.46158	0	0	0	2.02918	0	2.5127	0	3.94571	0
GO:0085020	4.36763	0	4.31504	0	4.33054	0	3.00935	0	3.04985	0	3.00741	0	2.19923	0	4.48758	0	4.32972	0	4.35108	0	4.33218	0	4.36431	0	3.06576	0	3.02232	0	3.35896	0	4.37678	0	0	0	4.40782	0
GO:0006099	4.2947	0	3.51621	0	4.22718	0	4.13179	0	4.22273	0	3.45221	0	2.13985	0	3.79869	0	4.2257	0	3.5748	0	3.54404	0	3.59638	0	3.56943	0	3.48209	0	2.82784	0	3.61673	0	3.22304	0	3.02419	0
GO:0042254	4.291	0	4.75621	0	5.41818	0	5.27832	0	4.78843	0	6.60252	0	2.66452	0	3.98584	0	4.79247	2.08561	6.13567	0	4.20993	0	4.28339	0	3.17062	0	5.9725	1.63874	2.34851	0	3.22599	0	5.32937	0	4.98654	0
GO:0006886	4.13147	0	3.14284	0	2.98229	0	3.21009	0	3.4359	0	4.18751	0	2.54877	0	3.93056	0	3.94166	0	3.06896	0	3.70003	0	3.8547	0	4.03161	0	3.76625	0	3.38392	0	2.73093	0	4.20426	0	3.80841	0
GO:0000028	4.10621	0	4.04715	0	4.06455	0	4.0055	0	4.06179	1.35789	4.0028	0	4.38418	0	4.24112	0	4.06363	0	4.08762	0	4.06639	1.39302	4.10248	1.41406	4.08391	0	4.02353	0	4.49181	0	4.1165	0	4.30466	0	4.15138	0
GO:0007052	4.10621	0	4.04715	0	2.13238	0	2.0934	0	3.01672	0	2.09163	0	1.55597	0	3.16558	0	4.06363	0	3.03813	0	3.02052	0	3.05046	0	3.03506	0	2.1053	0	3.37424	0	3.06209	0	2.29161	0	3.09104	0
GO:0001731	4.08126	0	4.9615	0	6.04712	0	5.95497	0	4.98182	0	5.95076	0	5.43006	0	5.23094	0	4.98437	0	5.01766	0	6.04999	0	5.03829	0	5.01251	0	7.153	0	3.62663	0	4.09378	0	5.31934	0	5.1062	0
GO:0009116	4.08126	0	4.00944	0	4.03059	0	3.95884	0	4.02724	0	3.95557	0	4.42061	0	4.2457	0	3.17566	0	4.05864	0	4.03282	0	4.07672	0	4.05413	0	3.98074	0	3.62663	1.31662	4.09378	0	3.4287	0	4.13626	0
GO:0006413	3.98763	0	5.06543	0	4.48784	0	4.97213	0	3.90285	0	4.36009	0	2.85546	0	4.85751	0	4.48593	0	5.15639	0	4.49165	0	5.1899	0	5.14805	0	3.83016	0	4.12651	0	4.00732	0	4.99204	0	4.66884	0
GO:0016579	3.92209	0	3.21986	0	3.85291	0	3.15815	0	2.68391	0	3.15417	0	0	0	4.83325	0	3.85139	0	2.71801	0	3.24845	0	2.7377	0	4.54377	0	3.18483	0	2.68634	0	1.36147	0	1.9647	0	3.99737	0
GO:0000278	3.91069	0	3.83382	0	3.85644	0	3.77971	0	3.85286	0	3.02464	0	5.1715	0	3.29498	0	4.69741	0	3.12044	0	3.09642	0	3.90583	0	3.11625	0	2.37281	0	3.58297	0	3.9241	0	5.05352	0	2.49608	0
GO:0048025	3.74005	0	3.67583	0	2.8327	0	3.63058	0	3.69174	0	4.59397	0	4.04335	0	2.99515	0	3.69374	0	3.71982	0	2.83439	0	3.73599	0	2.85046	0	3.65016	0	4.16122	0	2.88039	0	3.05386	0	4.78101	0
GO:0006260	3.62057	0	4.1923	0	2.83315	0	3.00924	0	3.15336	0	2.68549	0	2.30223	0	2.02471	0	3.1581	0	3.93476	0	3.87251	0	3.61019	0	3.21064	0	3.39292	0	2.52028	0	2.64133	0	3.80228	0	4.12378	0
GO:0045727	3.47824	0	3.3841	0	3.41177	0	4.54027	0	3.40738	0	1.82506	0	2.76199	0	3.11241	0	3.4103	0	3.44853	0	3.41469	0	3.47227	0	3.44262	0	3.93844	0	4.77721	0	3.49469	0	3.20509	0	2.46124	0
GO:0071158	3.4652	0	2.59986	0	3.42076	0	3.35786	0	2.61299	0	2.56017	0	0	0	2.77443	0	2.61463	0	2.63615	0	1.91549	0	2.6495	0	2.63283	0	3.37705	0	0	0	1.95213	0	2.09082	0	2.69348	0
GO:0006376	3.39731	0	3.34714	0	3.36192	0	3.31176	0	3.35958	0	3.30947	0	1.7331	0	3.51196	0	3.36114	0	3.38151	0	2.38164	0	3.39415	0	3.37837	0	3.32707	0	0	0	0	0	4.77586	0	3.43569	0
GO:0000375	3.39731	0	2.36857	0	2.3804	0	2.34026	0	2.37852	0	2.33843	0	2.59841	0	2.50067	0	2.37977	0	2.39608	0	3.36348	0	3.39415	0	2.39356	0	2.35251	0	1.78924	0	2.41574	0	3.56598	0	2.43949	0
GO:0006974	3.36248	0	2.62419	0	2.6712	0	2.77807	0	2.4028	0	2.2548	0	2.16207	0	2.08793	0	3.5332	0	3.92938	0	2.95144	0	2.77487	0	2.45929	0	3.71286	0	1.67311	0	1.81645	0	1.98809	0	4.14926	0
GO:0043066	3.29787	0	2.45565	0	3.12183	0	3.51822	0	2.90249	0	2.48043	0	2.69162	0	2.78055	0	3.3335	0	3.00654	0	3.1295	0	3.50407	0	3.42208	0	3.3773	0	1.90316	0	2.71292	0	2.04799	0	3.96175	0
GO:0044267	3.29067	0	3.21756	0	2.57898	0	3.16617	0	3.23566	0	3.16285	0	3.63826	0	3.45866	0	3.23793	0	3.26762	0	3.97221	0	3.28604	0	3.99689	0	3.91196	1.40211	2.38392	0	2.63458	0	4.30942	1.55577	3.34676	1.46783
GO:0051297	3.29067	0	3.21756	0	1.47473	0	3.16617	0	3.23566	0	2.5132	0	0	0	2.76893	0	3.23793	0	2.60364	0	1.99197	0	2.02459	0	2.59968	0	2.53524	0	1.79917	0	2.63458	0	2.83792	0	2.67206	0
GO:0007339	3.28334	0	2.61893	0	2.11154	0	2.04864	0	2.637	0	2.04578	0	2.46048	0	2.3026	0	2.11056	0	2.66895	0	2.64268	0	2.15222	0	2.13228	0	2.58982	0	2.03948	0	3.29784	0	2.94101	0	2.20495	0
GO:0006417	3.27001	0	2.36008	0	3.18508	0	3.06592	0	3.17949	0	3.48863	0	1.81444	0	3.54965	0	3.18322	0	3.23201	0	2.77695	0	3.70739	0	2.80966	0	3.53379	0	3.60416	0	2.8708	0	2.04626	0	3.81612	0
GO:0032008	3.2202	0	3.15845	0	2.42118	0	4.90372	0	4.02724	0	2.36716	0	1.99387	0	0	0	3.17566	0	2.44141	0	3.17855	0	3.2163	0	1.77768	0	2.38527	0	1.44641	0	2.46678	0	3.4287	0	3.26753	0
GO:0051568	3.2202	0	3.15845	0	2.42118	0	3.11498	0	1.76196	0	1.72016	0	0	0	1.89026	0	2.42038	0	3.20074	0	2.42279	0	3.2163	0	3.19687	0	1.73482	0	1.44641	0	0	0	1.93615	0	2.49747	0
GO:0000226	3.21056	0	5.68376	0	4.08431	0	5.00251	0	4.07817	0	3.46651	0	2.0044	0	3.47052	0	5.15159	0	4.66024	0	3.59684	0	3.67144	0	3.633	0	2.6298	0	1.77808	0	3.70051	0	2.27481	0	3.29693	0
GO:0000413	3.14151	0	1.79713	0	1.81098	0	1.76407	0	2.40958	0	2.35294	0	2.72344	0	2.58329	0	2.41135	0	2.43445	0	1.81245	0	3.13728	0	1.82642	0	1.77837	0	2.15838	0	1.85248	0	2.00456	0	3.19277	0
GO:0000070	3.11691	0	3.06151	0	3.07782	0	3.02249	0	3.07524	0	3.93717	0	2.51824	0	3.24377	0	3.07696	0	3.09945	0	3.07954	0	4.04763	0	3.09598	0	3.03938	0	1.84351	0	3.12656	0	3.30367	0	4.10187	0
GO:0006183	3.11691	0	3.06151	0	3.07782	0	3.02249	0	3.07524	0	3.01997	0	3.37877	0	2.40702	0	3.07696	0	3.09945	0	3.07954	0	3.11341	0	2.28557	0	3.03938	0	3.48063	0	2.31068	0	3.30367	0	3.15933	0
GO:0006241	3.11691	0	3.06151	0	3.07782	0	3.02249	0	3.07524	0	3.01997	0	3.37877	0	3.24377	0	3.07696	0	3.09945	0	3.07954	0	3.11341	0	2.28557	0	3.03938	0	2.60233	0	2.31068	0	3.30367	0	3.15933	0
GO:0045070	3.11691	0	2.2573	0	1.5818	0	1.54622	0	3.07524	0	3.01997	0	2.51824	0	2.40702	0	3.07696	0	3.09945	0	2.27209	0	3.11341	0	2.28557	0	2.23915	0	0	0	2.31068	0	2.45634	0	3.15933	0
GO:0000082	3.09991	0	2.53741	0	1.74352	0	2.4753	0	1.3892	0	2.05238	0	1.36722	0	1.95458	0	2.13309	0	2.59818	0	2.56624	0	2.62062	0	2.5926	0	2.50212	0	2.72791	0	1.80475	0	3.43799	0	2.25127	0
GO:0006096	3.09215	0	3.00183	0	3.02837	0	3.47767	0	3.02416	0	2.93447	0	2.96682	1.41327	2.76556	2.05098	3.02696	0	3.61668	0	2.52499	0	3.64198	0	4.84199	0	3.50809	0	1.66529	1.89316	3.10794	0	3.40042	0	3.72548	0
GO:0034501	3.0818	0	3.03932	0	3.05183	0	3.00935	0	3.04985	0	3.00741	0	2.19923	0	3.1788	0	3.05117	0	3.06842	0	3.05315	0	3.07912	0	3.06576	0	3.02232	0	2.25878	0	2.05149	0	3.22448	0	3.11428	0
GO:0031145	3.0818	0	3.03932	0	3.05183	0	3.00935	0	3.04985	0	3.00741	0	2.19923	0	3.1788	0	3.05117	0	3.06842	0	3.05315	0	3.07912	0	3.06576	0	3.02232	0	3.35896	0	3.08919	0	3.22448	0	3.11428	0
GO:1900026	3.0818	0	3.03932	0	3.05183	0	3.00935	0	3.04985	0	3.00741	0	1.33012	0	2.1202	0	3.05117	0	3.06842	0	3.05315	0	4.36431	0	2.03354	0	3.02232	0	0	0	0	0	3.22448	0	3.11428	0
GO:0007080	3.05356	0	3.00458	0	3.019	0	2.97005	0	3.01672	0	4.0028	0	3.28458	0	3.16558	0	4.06363	0	4.08762	0	3.02052	0	4.10248	0	4.08391	0	4.02353	0	3.37424	0	2.16673	0	4.30466	0	4.15138	0
GO:0016574	3.05356	0	2.12089	0	1.39605	1.3631	2.97005	0	3.01672	0	2.09163	0	1.55597	0	3.16558	1.42538	3.01824	0	2.14762	0	1.39696	0	2.15745	0	3.03506	0	2.1053	0	2.41649	0	2.16673	0	2.29161	0	1.43921	0
GO:0016192	3.00913	0	2.57476	0	2.37562	0	2.71006	0	2.87566	0	2.45223	0	1.75318	0	2.59756	0	3.43848	0	2.19789	0	2.62868	0	2.99783	0	2.1886	0	3.02845	0	0	0	2.03979	0	1.80245	0	3.14735	0
GO:0042325	2.9999	0	2.93937	0	2.24618	0	2.89678	0	2.95437	0	2.19342	0	2.52272	0	2.39826	0	2.24539	0	2.26595	0	2.95907	0	2.99608	0	2.26277	0	1.60023	0	1.33931	0	0	0	1.79636	0	2.32075	0
GO:0032981	2.87094	0	2.81675	0	2.8327	0	2.7786	0	2.83017	0	2.77614	0	0	0	2.2149	0	2.83186	0	2.85386	0	2.83439	0	2.86751	0	2.85046	0	2.79511	0	1.69635	0	1.47241	0	3.05386	0	2.91246	0
GO:0006446	2.82509	0	2.75075	0	4.04002	0	3.94594	0	3.37454	0	3.94166	0	3.84011	0	3.63208	0	3.37715	0	3.41139	0	3.38108	0	3.43264	0	3.4061	0	4.68419	0	2.14014	0	3.4527	0	3.72421	0	3.50274	0
GO:0045931	2.79488	0	1.63937	0	2.16722	0	2.6768	0	2.16445	0	2.10529	0	2.4944	0	2.34663	0	2.74483	0	2.19046	0	2.74806	0	2.79049	0	3.41463	0	3.33363	0	2.6069	0	2.807	0	2.41201	0	2.84818	0
GO:0000422	2.79008	0	2.75535	0	2.76559	0	2.73084	0	2.76396	0	2.72925	0	2.95323	0	1.7298	0	2.76504	0	2.77915	0	2.76667	0	2.78789	0	1.66371	0	2.74145	0	0	0	1.6774	0	0	0	2.81663	0
GO:0042769	2.79008	0	1.64827	0	2.76559	0	2.73084	0	1.65442	0	1.62965	0	1.78999	0	1.7298	0	2.76504	0	2.77915	0	1.65635	0	1.67152	0	1.66371	0	1.63835	0	0	0	2.79613	0	2.90661	0	1.69206	0
GO:0042256	2.79008	0	2.75535	0	2.76559	0	2.73084	0	2.76396	0	2.72925	0	2.95323	0	2.86933	0	2.76504	0	2.77915	0	2.76667	0	2.78789	0	2.77697	0	2.74145	0	1.83531	0	2.79613	0	2.90661	0	2.81663	0
GO:0070934	2.79008	0	2.75535	0	2.76559	0	2.73084	0	2.76396	0	2.72925	0	1.78999	0	2.86933	0	2.76504	0	2.77915	0	2.76667	0	2.78789	0	2.77697	0	2.74145	0	3.01626	0	2.79613	0	2.90661	0	2.81663	0
GO:0000387	2.79008	0	2.75535	0	2.76559	0	2.73084	0	2.76396	0	1.62965	0	1.78999	0	2.86933	0	2.76504	0	2.77915	0	2.76667	0	2.78789	0	2.77697	0	1.63835	0	1.83531	0	2.79613	0	2.90661	0	2.81663	0
GO:0035562	2.79008	1.88705	2.75535	0	2.76559	0	2.73084	0	2.76396	0	2.72925	0	1.78999	0	2.86933	0	2.76504	0	2.77915	0	2.76667	0	2.78789	0	2.77697	0	2.74145	0	1.83531	0	2.79613	0	1.75653	0	2.81663	0
GO:0006310	2.71517	0	3.36896	0	3.00927	0	3.27514	0	2.27854	0	2.17517	0	2.14249	0	3.81677	0	4.27472	0	2.67889	0	3.41258	0	3.08937	0	3.05006	0	2.92344	0	1.97327	0	3.11913	0	4.4305	0	3.60741	0
GO:0045116	2.70848	0	2.66716	0	2.67933	0	2.63803	0	2.67741	0	2.63615	0	1.9434	0	2.80294	0	2.67869	0	2.69547	0	2.68062	0	2.70587	0	2.69288	0	2.65064	0	2.97872	0	2.71568	0	2.84747	0	2.7401	0
GO:0035518	2.70848	0	1.76335	0	0	0	1.74121	0	1.77113	0	0	0	0	0	0	0	1.77211	0	1.78488	0	1.77358	0	1.79279	0	1.7829	0	0	0	0	0	1.80026	0	0	0	1.81885	0
GO:0000245	2.70848	0	1.76335	0	1.7726	0	1.74121	0	1.77113	0	1.73978	0	1.9434	0	1.86677	0	1.77211	0	1.78488	0	2.68062	0	2.70587	0	1.7829	0	1.75079	0	0	0	1.80026	0	2.84747	0	1.81885	0
GO:0009086	2.70848	0	0	0	1.7726	0	0	0	0	0	0	1.44572	0	0	2.80294	0	0	0	0	0	1.77358	0	1.79279	0	1.7829	0	1.75079	0	0	0	0	0	0	0	0	0
GO:0051225	2.62356	0	2.56041	0	1.99032	0	2.51606	0	2.57604	0	1.93482	0	1.71585	0	2.15101	0	2.578	0	2.01114	0	1.99197	0	2.02459	0	2.00779	0	1.95341	0	1.79917	0	2.03729	0	2.20954	0	2.06898	0
GO:0006626	2.61871	0	2.56061	0	2.5777	0	2.51977	0	2.575	0	1.89285	0	2.89507	0	2.75226	0	2.5768	0	2.60039	0	2.57951	0	2.61504	0	2.59675	0	2.53744	0	2.29829	0	1.98564	0	2.14122	0	2.6633	0
GO:0006165	2.61871	0	3.27647	0	3.2965	0	2.51977	0	2.575	0	2.51713	0	3.66739	0	2.75226	0	3.29544	0	2.60039	0	3.29862	0	3.34024	0	2.59675	0	3.2493	0	2.29829	0	1.98564	0	3.57463	0	2.6633	0
GO:0016226	2.51794	0	2.47133	0	3.35755	0	2.43851	0	1.73865	0	2.43638	0	1.94112	0	2.62478	0	2.48432	0	2.50325	0	1.74151	0	2.515	0	2.50033	0	2.45271	0	1.32345	0	2.52607	0	2.67526	0	2.55366	0
GO:0009165	2.51794	0	3.34088	0	2.48505	0	1.70367	0	2.48288	0	3.29841	0	3.6647	0	4.56283	0	2.48432	0	3.37966	0	2.4865	0	3.39392	0	3.37611	0	3.31826	0	0	0	2.52607	0	2.67526	0	3.44083	0
GO:1900087	2.51794	0	2.47133	0	2.48505	0	3.30099	0	3.35491	0	4.29356	0	2.73857	0	2.62478	0	2.48432	0	3.37966	0	2.4865	0	3.39392	0	3.37611	0	3.31826	0	2.82451	0	4.42198	0	1.89085	0	3.44083	0
GO:0043124	2.5156	0	1.45185	0	2.46835	0	1.8791	0	1.4636	0	2.39871	0	0	0	0	0	2.46731	0	2.49448	0	2.47043	0	1.97263	0	2.49028	0	1.89639	0	0	0	1.50772	0	1.66241	0	2.02025	0
GO:0042147	2.4756	0	2.41367	0	1.87003	0	1.81815	0	2.429	0	2.36739	0	1.61457	0	2.6183	0	2.43092	0	2.45607	0	2.43381	0	2.47168	0	3.08651	0	2.389	0	1.6961	0	1.91598	0	2.08467	0	2.52319	0
GO:0090200	2.4756	0	1.85471	0	1.87003	0	2.3702	0	2.429	0	2.36739	0	0	0	0	0	2.43092	0	1.8904	0	1.38051	0	2.47168	0	1.39314	0	0	0	0	0	0	0	0	0	2.52319	0
GO:0030833	2.45774	0	3.15845	0	4.03059	0	3.95884	0	3.17375	0	2.36716	0	1.99387	0	1.89026	0	2.42038	0	4.05864	0	3.17855	0	3.2163	0	2.43816	0	3.98074	0	1.44641	0	1.8009	0	2.63303	0	2.49747	0
GO:0009615	2.44339	0	2.33388	0	0	0	2.25775	0	1.73501	0	1.93756	0	0	0	2.01576	0	2.03893	0	2.07944	0	1.74199	0	2.10471	0	2.07317	0	1.97188	0	0	1.33188	2.12862	0	2.82437	0	2.89208	0
GO:0044262	2.40874	0	2.36857	0	2.3804	0	2.34026	0	2.37852	0	3.30947	1.34766	2.59841	0	2.50067	0	2.37977	0	2.39608	0	2.38164	0	2.4062	0	2.39356	0	2.35251	0	1.78924	0	2.41574	0	2.54405	0	2.43949	0
GO:0006888	2.40398	0	3.97996	0	2.3515	0	3.31806	0	4.00574	0	2.27432	0	2.25011	0	2.08759	0	4.00897	0	3.44853	0	2.35381	0	2.39927	0	2.88602	0	2.30015	0	1.46703	0	1.52981	0	1.31123	0	1.98748	0
GO:0031047	2.38856	0	0	0	1.38066	0	1.77533	0	1.82833	0	2.27383	0	2.13985	0	0	0	0	0	0	0	0	0	1.4105	0	1.39586	0	2.29671	0	0	0	0	0	0	0	1.44926	0
GO:2001244	2.38856	0	2.89052	0	2.34217	0	2.83747	0	2.33911	0	2.83405	0	0	0	2.54026	0	2.34115	0	2.36782	0	1.83267	0	1.4105	0	1.84927	0	2.29671	0	0	0	1.42157	0	0	0	3.02419	0
GO:0006122	2.36352	0	2.3299	0	2.33981	0	2.30619	0	2.33824	0	2.30466	0	0	0	2.44032	0	2.33928	0	2.35294	0	2.34085	0	2.3614	0	2.35083	0	2.31646	0	1.57495	0	2.36938	0	2.4765	0	2.38924	0
GO:0042178	2.36352	0	2.3299	0	2.33981	0	2.30619	0	2.33824	0	2.30466	0	2.52177	0	2.44032	0	2.33928	0	2.35294	0	2.34085	0	2.3614	0	2.35083	0	2.31646	0	3.85714	0	2.36938	0	1.49898	0	2.38924	0
GO:0070849	2.36352	0	1.39497	0	2.33981	0	2.30619	0	2.33824	0	2.30466	0	1.53122	0	2.44032	0	2.33928	0	2.35294	0	2.34085	0	2.3614	0	2.35083	0	2.31646	0	1.57495	0	1.42292	0	2.4765	0	2.38924	0
GO:0046826	2.36352	0	1.39497	0	2.33981	0	2.30619	0	1.40087	0	1.37712	0	2.52177	0	1.47326	0	2.33928	0	2.35294	0	2.34085	0	1.41726	0	1.40978	0	1.38546	0	2.58305	0	2.36938	0	1.49898	0	1.43699	0
GO:0006734	2.36352	0	2.3299	0	2.33981	0	2.30619	0	2.33824	0	1.37712	0	1.53122	0	2.44032	0	2.33928	0	1.41127	0	1.40272	0	2.3614	0	1.40978	0	1.38546	0	1.57495	0	2.36938	0	2.4765	0	1.43699	0
GO:0008295	2.36352	0	2.3299	0	2.33981	0	2.30619	0	2.33824	0	1.37712	0	0	0	0	0	2.33928	0	1.41127	0	1.40272	0	1.41726	0	1.40978	1.64977	2.31646	0	1.57495	0	1.42292	0	2.4765	1.93479	2.38924	0
GO:0033119	2.36352	0	2.3299	0	2.33981	0	2.30619	0	2.33824	0	2.30466	0	2.52177	0	3.67257	0	2.33928	0	3.55926	0	2.34085	0	2.3614	0	2.35083	0	2.31646	0	2.58305	0	1.42292	0	3.71941	0	2.38924	0
GO:0008608	2.36352	0	2.3299	0	2.33981	0	2.30619	0	2.33824	0	2.30466	0	2.52177	0	1.47326	0	2.33928	0	2.35294	0	2.34085	0	2.3614	0	2.35083	0	2.31646	0	1.57495	0	2.36938	0	2.4765	0	2.38924	0
GO:0006189	2.36352	0	2.3299	0	2.33981	0	2.30619	0	2.33824	0	2.30466	0	2.52177	0	2.44032	0	2.33928	0	2.35294	1.82455	2.34085	0	2.3614	0	2.35083	0	2.31646	0	2.58305	0	1.42292	0	2.4765	0	2.38924	0
GO:0006595	2.36352	1.7218	2.3299	0	2.33981	0	2.30619	1.70122	2.33824	0	2.30466	0	2.52177	0	2.44032	0	2.33928	0	2.35294	0	2.34085	0	2.3614	0	2.35083	0	2.31646	0	1.57495	0	2.36938	0	2.4765	0	2.38924	0
GO:0034613	2.36321	0	2.28168	0	2.30561	0	2.66767	0	2.75416	0	2.22105	0	0	0	1.70837	0	2.30434	0	2.7941	0	1.89432	0	2.81716	0	1.53922	0	1.84256	0	0	0	1.95544	0	1.40842	0	2.42615	0
GO:0032465	2.30275	0	2.2573	0	3.07782	0	2.22532	0	2.26856	0	2.22325	0	1.77691	0	3.24377	0	3.07696	0	3.09945	0	3.07954	0	2.29988	0	3.09598	0	3.03938	0	3.48063	0	3.12656	0	3.30367	0	3.15933	0
GO:0001833	2.30275	0	3.06151	0	2.27067	0	2.22532	0	1.58013	0	2.22325	0	2.51824	0	2.40702	0	3.07696	0	3.09945	0	4.00762	0	1.60473	0	3.09598	0	3.03938	0	1.84351	0	3.12656	0	1.72799	0	3.15933	0
GO:0006228	2.30275	0	2.2573	0	2.27067	0	2.22532	0	2.26856	0	2.22325	0	2.51824	0	2.40702	0	2.26997	0	2.28842	0	2.27209	0	2.29988	0	1.59349	0	2.23915	0	2.60233	0	1.61322	0	2.45634	0	2.33759	0
GO:0000910	2.28317	0	1.78816	0	3.19746	0	1.7414	0	2.68849	0	2.60265	0	0	0	2.46125	0	3.74129	0	2.72631	0	2.69521	0	2.74815	0	3.77784	0	3.66927	0	3.33624	0	2.2966	0	2.08604	0	2.82032	0
GO:0006754	2.28191	0	2.23129	0	2.24618	0	2.89678	0	2.24382	0	2.89403	0	2.52272	0	2.39826	0	2.95625	0	2.98083	0	2.24775	0	2.99608	0	2.97703	0	2.2111	0	0	0	2.29074	0	3.20449	0	3.04631	0
GO:0030036	2.21778	0	2.67522	0	2.41537	0	2.57771	0	2.4093	0	2.0077	0	2.20647	0	2.21016	0	2.41335	0	2.46644	0	2.41943	0	2.49957	0	2.17175	0	2.3256	0	2.12343	0	1.70979	0	2.64399	0	2.60977	0
GO:0019827	2.19018	0	2.53741	0	2.13432	0	1.33275	0	3.02556	0	1.67169	0	2.57424	0	1.95458	0	2.13309	0	0	0	2.13677	0	1.43055	0	1.41162	0	2.07977	0	4.9514	0	1.80475	0	1.64248	0	1.84628	0
GO:0045739	2.15848	0	2.10397	0	2.73744	0	2.06572	0	2.73444	0	2.06325	0	1.82484	0	1.7132	0	2.73644	0	2.76258	0	2.12169	0	2.15503	0	2.13786	0	2.08226	0	2.52153	0	1.61742	0	1.76257	0	2.20038	0
GO:0016925	2.15848	0	1.56475	0	1.57792	0	1.53334	0	2.11746	0	2.06325	0	2.41901	0	1.7132	0	2.11915	0	2.14128	0	1.57932	0	2.7788	0	1.59262	0	1.54692	0	1.90996	0	1.61742	0	1.76257	0	2.20038	0
GO:0006541	2.12248	0	2.07304	0	2.08758	0	2.03831	0	2.08528	0	2.03607	0	3.08211	0	2.23625	0	2.08681	0	2.10689	0	2.08912	0	2.11935	1.73471	2.10379	0	2.05333	0	0	0	2.13111	0	1.66938	0	2.84591	0
GO:0032088	2.11687	0	1.67227	0	1.6933	0	1.62232	0	2.05557	0	1.97509	0	0	0	1.55354	0	2.05809	0	1.38746	0	2.06188	0	1.73947	0	2.08602	0	2.00324	0	3.14444	0	1.41816	0	1.99287	0	1.79964	0
GO:0006783	2.11318	0	2.06889	0	2.08192	0	2.03774	0	2.07985	0	2.03573	0	1.63148	0	2.2149	0	2.08123	0	2.09921	0	2.08329	0	2.11038	0	2.09643	0	2.05121	0	0	0	2.1209	0	2.26307	0	2.14715	0
GO:0045944	2.05688	0	1.79055	0	1.86703	0	0	0	0	0	0	0	0	0	0	0	1.43664	0	0	0	0	0	1.38522	0	0	0	1.48163	0	0	0	0	0	0	0	1.6779	0
GO:0042347	2.04582	0	2.01331	0	2.02288	0	0	0	2.02136	0	1.98891	0	0	0	0	0	2.02238	0	2.03558	0	2.02389	0	2.04377	0	2.03354	0	2.00031	0	0	0	0	0	0	0	0	0
GO:0030071	2.04582	0	2.01331	0	0	0	1.99039	0	2.02136	0	1.98891	0	0	0	0	0	2.02238	0	2.03558	0	2.02389	0	2.04377	0	2.03354	0	2.00031	0	0	0	0	0	2.15529	0	2.07071	0
GO:0048026	2.04582	0	3.03932	0	2.02288	0	3.00935	0	3.04985	0	3.00741	0	2.19923	0	2.1202	0	3.05117	0	3.06842	0	2.02389	0	3.07912	0	2.03354	0	3.02232	0	1.37227	0	3.08919	0	2.15529	0	3.11428	0
GO:0090141	2.04582	0	2.01331	0	2.02288	0	1.99039	0	0	0	1.98891	0	2.19923	0	2.1202	0	2.02238	0	2.03558	0	2.02389	0	2.04377	0	0	0	2.00031	0	1.37227	0	0	0	0	0	2.07071	0
GO:0032872	2.04582	0	2.01331	0	2.02288	0	1.99039	0	0	0	1.98891	0	1.33012	0	2.1202	0	2.02238	0	2.03558	0	2.02389	0	2.04377	0	2.03354	0	2.00031	0	1.37227	0	0	0	2.15529	0	2.07071	0
GO:0022027	2.04582	0	2.01331	0	0	0	1.99039	0	2.02136	0	1.98891	0	1.33012	0	2.1202	0	2.02238	0	2.03558	0	2.02389	0	0	0	2.03354	0	2.00031	0	2.25878	0	2.05149	0	2.15529	0	2.07071	0
GO:0055114	2.04077	2.78196	1.68245	4.23031	2.00459	4.51027	2.02724	5.01701	1.86272	3.47303	1.52287	5.27732	1.40564	6.53157	2.03907	4.19239	2.2772	2.24222	2.38451	3.76034	2.28941	4.519	1.76546	3.41675	1.82095	6.83627	2.53369	2.52994	0	2.32893	2.83049	2.95662	2.01338	3.19247	0	5.70159
GO:0006461	2.03007	0	2.35751	0	2.38284	0	2.2972	0	1.60339	0	1.8966	0	1.60023	0	2.20866	0	1.60547	0	2.41656	0	1.97831	0	1.31252	0	2.00103	0	1.56034	0	2.11453	0	1.66566	0	1.51688	0	1.36092	0
GO:2001237	2.02947	0	1.54104	0	1.98301	0	1.91771	0	0	0	1.91475	0	2.34724	0	1.72789	0	1.98199	0	1.57944	0	1.55926	0	2.50659	0	3.00931	0	1.93758	0	0	0	0	0	2.255	0	3.10737	0
GO:0072332	2.02797	0	1.97464	0	1.99032	0	2.51606	0	1.98783	0	2.5132	0	2.28327	0	2.15101	0	1.98949	0	2.01114	0	1.99197	0	2.02459	0	2.00779	0	1.95341	0	0	0	1.51324	0	2.83792	0	2.06898	0
GO:0046329	1.9772	0	1.92893	0	1.94312	0	2.51977	0	1.94088	0	1.89285	0	2.89507	0	2.75226	0	2.5768	0	2.60039	0	2.57951	0	1.4192	0	1.95895	0	1.36761	0	1.68044	0	1.98564	0	2.81554	0	2.6633	0
GO:0072593	1.97625	0	1.45185	0	1.46581	0	1.41861	0	0	0	1.41646	0	2.25088	0	1.60968	0	0	0	0	0	0	0	0	0	0	0	1.43297	0	1.82051	0	1.50772	0	1.66241	0	1.53606	0
GO:0006979	1.95341	0	1.33729	0	2.48773	0	1.78143	0	2.16882	0	2.05931	0	1.30618	0	1.89409	0	1.60912	0	1.6465	0	1.88464	0	1.4147	0	1.91478	0	1.54742	0	2.32771	0	0	0	1.44865	0	1.48469	0
GO:0022904	1.94866	0	1.91076	0	1.92191	0	1.88408	0	1.92015	0	1.88236	0	1.40415	0	2.03562	0	1.92132	0	1.93672	0	1.92309	0	1.94627	0	1.93434	0	1.89562	0	1.45696	0	0	0	1.36537	0	1.97772	0
GO:0032435	1.94866	0	1.91076	1.35059	0	0	2.68368	2.13258	1.92015	0	2.6815	0	2.12837	1.35059	2.03562	1.3472	1.92132	0	1.93672	1.30771	1.92309	1.31521	0	1.33601	1.93434	0	1.89562	1.30239	3.07875	1.62379	1.95528	2.43363	2.07675	1.41209	1.97772	1.34946
GO:0006275	1.94866	0	2.71735	0	0	0	1.88408	0	1.92015	0	0	0	1.40415	0	2.03562	0	1.92132	0	1.93672	0	0	0	1.94627	0	1.93434	0	1.89562	0	2.19848	0	1.95528	0	2.07675	0	1.97772	0
GO:0006890	1.94866	0	0	0	0	0	1.88408	0	1.92015	0	0	0	1.40415	0	2.03562	0	1.92132	0	0	0	1.92309	0	1.94627	0	0	0	1.89562	0	1.45696	0	1.95528	0	2.07675	0	1.97772	0
GO:0090201	1.9446	0	1.30777	0	0	0	0	0	1.91214	0	1.86918	0	1.50164	0	0	0	1.91348	0	1.931	0	1.31866	0	1.94187	0	1.32861	0	0	0	0	0	1.34715	0	1.45535	0	1.97772	0
GO:0030261	1.9446	0	1.90146	0	1.31762	0	1.87114	0	1.91214	0	0	0	1.50164	0	0	0	1.3171	0	1.33071	0	0	0	1.33917	0	1.32861	0	0	0	0	0	1.34715	0	2.09082	0	1.36706	0
GO:0030163	1.93766	0	1.8731	0	2.3515	0	2.27768	0	2.85452	0	1.82506	0	0	0	1.6483	0	2.85713	0	2.38052	0	1.89405	0	1.93356	0	1.9132	0	1.84746	0	2.37466	0	2.41699	0	1.70982	0	1.98748	0
GO:0008637	1.90686	0	1.36669	0	0	0	1.33689	0	1.8676	0	1.81579	0	2.15698	0	0	0	2.43092	0	1.8904	0	0	0	1.90356	0	1.39314	0	1.83395	0	0	0	0	0	1.55504	0	1.94699	0
GO:0034504	1.87045	0	1.8145	0	1.38066	0	1.3346	0	1.82833	0	2.27383	0	2.70351	0	1.99999	0	2.34115	0	2.36782	0	1.83267	0	1.8669	0	1.84927	0	1.79225	0	2.24667	0	2.40004	0	2.0618	0	2.4391	0
GO:0042787	1.86619	0	1.79559	0	2.65907	0	2.13863	0	2.21453	0	2.13502	0	1.42486	0	2.03085	0	1.81519	0	2.24962	0	1.81848	0	2.71701	0	2.24458	0	2.59683	0	0	0	1.87858	0	2.5512	0	2.33701	0
GO:0051865	1.85399	0	2.2651	0	2.28549	0	1.34203	0	1.80904	0	1.74987	0	0	0	3.05034	0	1.81089	0	2.31259	0	2.28764	0	2.33011	0	1.40819	0	1.77059	0	1.33667	0	1.86444	0	2.05867	0	1.90002	0
GO:0000724	1.85026	0	1.78689	0	2.25001	0	2.17743	0	1.80254	0	1.35316	0	0	0	0	0	2.73996	0	2.77362	0	2.25227	0	2.29699	0	2.76842	0	2.68391	0	1.81491	0	2.31441	0	0	0	2.35795	0
GO:0046034	1.84425	0	2.3955	0	2.41223	0	1.76407	0	1.80879	0	1.76194	0	2.06962	0	1.4059	0	1.81025	0	1.82938	0	2.414	0	2.44879	0	2.43088	0	2.37281	0	2.82975	2.02639	1.32557	0	2.00456	0	1.88047	0
GO:0051726	1.83602	0	2.35222	0	2.066	0	2.27374	0	2.06121	0	1.9596	0	0	0	2.05702	0	1.49569	0	1.80633	0	1.4996	0	1.83005	0	1.80045	0	1.99507	0	2.49272	0	0	0	0	0	1.62217	0
GO:0006338	1.81158	0	2.52006	0	1.42042	0	1.35771	0	1.41748	0	1.68454	0	1.77783	0	1.61424	0	1.75887	0	1.44521	0	2.13841	0	2.18899	0	0	0	2.07887	0	0	0	1.8244	0	1.34597	0	1.8681	0
GO:0070266	1.79478	0	1.76335	0	1.7726	0	1.74121	0	1.77113	0	1.73978	0	0	0	1.86677	0	1.77211	0	1.78488	0	1.77358	0	1.79279	0	1.7829	0	0	0	0	0	1.80026	0	0	0	1.81885	0
GO:0045793	1.79478	1.47231	1.76335	0	1.7726	1.54967	1.74121	1.45227	1.77113	1.54433	1.73978	0	1.9434	2.8184	1.86677	2.813	1.77211	1.49888	1.78488	1.57254	1.77358	1.58031	1.79279	1.60183	1.7829	1.40225	1.75079	1.56703	0	1.89786	1.80026	1.65291	1.90078	1.68042	1.81885	1.61575
GO:0010950	1.79478	0	1.76335	0	2.67933	0	1.74121	0	2.67741	0	1.73978	0	2.90321	0	2.80294	0	1.77211	0	1.78488	0	1.77358	0	1.79279	0	2.69288	0	1.75079	0	2.00124	0	1.80026	0	1.90078	0	1.81885	0
GO:0051246	1.79478	0	1.76335	0	1.7726	0	1.74121	0	1.77113	0	1.73978	0	0	0	1.86677	0	1.77211	0	1.78488	0	1.77358	0	1.79279	0	1.7829	0	1.75079	0	2.00124	0	1.80026	0	1.90078	0	1.81885	0
GO:2001022	1.79478	0	1.76335	0	0	0	1.74121	0	1.77113	0	1.73978	0	0	0	0	0	1.77211	0	1.78488	0	0	0	0	0	1.7829	0	1.75079	0	0	0	0	0	0	0	0	0
GO:0006268	1.79478	0	1.76335	0	1.7726	0	1.74121	0	1.77113	0	2.63615	0	0	0	0	0	1.77211	0	1.78488	0	1.77358	0	1.79279	0	2.69288	0	1.75079	0	0	0	0	0	0	0	1.81885	0
GO:0045948	1.79478	0	0	0	0	0	1.74121	0	1.77113	0	0	0	0	0	0	0	0	0	0	0	1.77358	0	1.79279	0	1.7829	0	1.75079	0	0	0	0	0	0	0	1.81885	0
GO:0000380	1.79478	1.47231	1.76335	0	1.7726	0	1.74121	0	1.77113	0	1.73978	0	0	0	1.86677	0	1.77211	0	1.78488	0	1.77358	0	1.79279	0	1.7829	0	1.75079	0	0	0	1.80026	0	1.90078	0	1.81885	0
GO:2000377	1.79478	0	1.76335	0	1.7726	0	1.74121	0	1.77113	0	1.73978	0	1.9434	0	1.86677	0	1.77211	0	0	0	1.77358	0	1.79279	0	0	0	0	0	0	0	0	0	0	0	0	0
GO:0007126	1.77727	0	1.34851	0	1.36502	0	1.30929	0	1.7277	0	1.6626	0	0	0	0	0	1.36415	0	1.75646	0	0	0	1.77309	0	1.38348	0	1.68537	0	0	0	1.41474	0	1.6001	0	1.44849	0
GO:0006006	1.7685	0	1.69321	0	1.71526	0	1.64084	0	0	0	1.63747	0	0	0	1.59586	0	1.39347	0	0	0	1.7176	0	1.43687	0	0	0	1.34923	0	1.54514	0	0	0	1.34647	0	0	0
GO:0000266	1.76633	0	1.72954	0	1.74036	0	1.70367	0	1.73865	0	1.702	0	0	0	1.85084	0	1.73979	0	1.75473	0	1.74151	0	1.764	0	1.75242	0	0	0	0	0	0	0	0	0	1.79455	0
GO:0030330	1.76633	0	0	0	0	0	0	0	0	0	0	0	0	0	0	0	0	0	0	0	0	0	0	0	0	0	0	0	0	0	0	0	0	0	1.79455	0
GO:0043488	1.76633	0	1.72954	0	0	0	0	0	1.73865	0	1.702	0	0	0	1.85084	0	0	0	1.75473	0	0	0	1.764	0	0	0	1.71486	0	0	0	0	0	0	0	1.79455	0
GO:0008053	1.76633	0	2.47133	0	1.74036	0	2.43851	0	2.48288	0	1.702	0	1.94112	0	1.85084	0	1.73979	0	1.75473	0	1.74151	0	1.764	0	1.75242	0	1.71486	0	0	0	0	0	0	0	0	0
GO:0070584	1.72212	0	1.67615	0	1.68966	0	1.64392	0	1.68752	0	1.64184	0	0	0	1.82825	0	1.68895	0	1.70761	0	1.69109	0	0	0	1.70473	0	0	0	0	0	0	0	1.34979	0	2.3423	0
GO:0040008	1.72185	0	2.03076	0	2.05359	0	1.97645	0	2.04997	0	1.97296	0	2.48721	0	1.88121	0	2.05238	0	2.08398	0	2.056	0	2.10365	0	2.07909	0	1.9999	0	2.63892	0	1.38438	0	2.83433	0	2.16875	0
GO:0071479	1.6892	0	0	0	1.65401	0	1.60448	0	0	0	1.60223	0	0	0	0	0	1.65323	0	1.67347	0	1.65555	0	0	0	0	0	2.12603	0	2.02412	0	0	0	1.37539	0	1.72758	0
GO:0042113	1.6892	0	0	0	1.65401	0	0	0	0	0	0	0	1.43221	0	1.33049	0	0	0	1.67347	0	0	0	0	0	0	0	1.61956	0	1.5102	0	0	0	1.37539	0	0	0
GO:0006606	1.67832	0	2.05902	0	2.07868	0	1.58094	0	2.07557	1.47249	1.57836	0	2.4491	0	2.28123	2.29366	1.63692	0	1.6602	1.52023	0	0	1.67468	0	0	0	2.03241	0	0	1.34252	1.68836	0	1.87544	0	1.72259	0
GO:0006986	1.67736	1.56138	0	0	0	0	0	0	0	0	0	0	0	0	0	0	0	0	0	0	0	0	0	0	0	0	0	0	0	0	0	0	0	0	0	0
GO:0006605	1.67736	0	0	0	1.63948	0	1.58625	0	0	0	2.04578	0	1.93639	0	0	0	0	0	1.66042	0	0	0	1.67396	0	0	0	1.60245	0	0	0	0	0	1.4093	0	1.71871	0
GO:0002821	1.67308	0	0	0	1.65558	0	1.63078	0	1.65442	0	1.62965	0	0	0	0	0	1.65519	0	1.66527	0	1.65635	0	0	0	1.66371	0	1.63835	0	0	0	0	0	0	0	1.69206	0
GO:0051096	1.67308	0	1.64827	0	1.65558	0	1.63078	0	1.65442	0	1.62965	0	1.78999	0	1.7298	0	1.65519	0	1.66527	0	1.65635	0	1.67152	0	1.66371	0	1.63835	0	0	0	1.6774	0	1.75653	0	1.69206	0
GO:0006102	1.67308	0	0	0	1.65558	0	1.63078	0	1.65442	0	0	0	0	0	0	0	1.65519	0	0	0	0	0	1.67152	0	0	0	0	0	0	0	1.6774	0	0	0	0	0
GO:0001561	1.67308	0	1.64827	0	1.65558	0	1.63078	0	1.65442	0	1.62965	0	1.78999	0	0	0	1.65519	0	1.66527	0	1.65635	0	1.67152	0	1.66371	0	1.63835	0	1.83531	0	1.6774	0	1.75653	0	1.69206	0
GO:0044539	1.67308	0	1.64827	0	1.65558	0	1.63078	0	1.65442	0	1.62965	0	0	0	1.7298	0	1.65519	0	1.66527	0	1.65635	0	1.67152	0	1.66371	0	1.63835	0	0	0	0	0	0	0	1.69206	0
GO:0071569	1.67308	0	1.64827	0	1.65558	0	1.63078	0	1.65442	0	1.62965	0	1.78999	0	1.7298	0	1.65519	0	1.66527	0	1.65635	0	1.67152	0	1.66371	0	1.63835	0	1.83531	0	1.6774	0	1.75653	0	1.69206	0
GO:0051707	1.67308	0	0	0	1.65558	0	1.63078	0	0	0	2.72925	0	2.95323	0	2.86933	0	2.76504	0	1.66527	0	0	0	1.67152	0	1.66371	0	2.74145	0	1.83531	0	1.6774	0	1.75653	0	1.69206	0
GO:0030970	1.67308	0	0	0	0	0	0	0	0	0	0	0	0	0	0	0	2.76504	0	0	0	0	0	0	0	0	0	1.63835	0	0	0	0	0	0	0	1.69206	0
GO:0043248	1.67308	0	1.64827	0	1.65558	0	1.63078	0	1.65442	0	1.62965	0	0	0	1.7298	0	1.65519	0	1.66527	0	1.65635	0	1.67152	0	1.66371	0	1.63835	0	0	0	1.6774	0	1.75653	0	1.69206	0
GO:0030836	1.67308	0	1.64827	0	1.65558	0	1.63078	0	1.65442	0	1.62965	0	1.78999	0	1.7298	0	1.65519	0	1.66527	0	1.65635	0	0	0	1.66371	0	1.63835	0	1.83531	0	1.6774	0	1.75653	0	1.69206	0
GO:0017145	1.67308	0	1.64827	0	1.65558	0	1.63078	0	1.65442	0	1.62965	0	0	0	1.7298	0	1.65519	0	1.66527	0	1.65635	0	1.67152	0	1.66371	0	1.63835	0	1.83531	0	1.6774	0	1.75653	0	1.69206	0
GO:0000154	1.67308	0	0	0	1.65558	0	1.63078	0	1.65442	0	1.62965	0	0	0	0	0	0	0	1.66527	0	1.65635	0	1.67152	0	0	0	1.63835	0	0	0	0	0	0	0	0	0
GO:0019693	1.67308	0	0	0	0	0	1.63078	0	1.65442	0	0	0	1.78999	0	2.86933	0	0	0	0	0	0	0	0	0	0	0	1.63835	0	0	0	0	0	0	0	0	0
GO:0032467	1.65739	0	0	0	0	0	1.58783	0	1.62663	0	1.58597	0	0	0	0	0	1.6279	0	1.6445	0	1.6298	0	1.65481	0	1.64193	0	1.60023	0	0	0	0	0	1.79636	0	1.68881	0
GO:0008283	1.65661	0	1.95554	0	2.22762	0	3.10024	0	2.46521	0	2.07609	0	2.02763	0	2.42491	0	1.99371	0	2.04983	0	1.38374	0	2.57417	0	2.52419	0	1.68953	0	4.73737	0	1.67777	0	2.33023	0	2.9801	0
GO:0000209	1.61618	0	2.26999	0	2.29598	0	1.83624	0	1.91068	0	1.8327	0	0	0	3.00978	0	1.91313	0	1.94518	0	1.9168	0	2.353	0	2.32503	0	1.85997	0	4.52067	0	1.62837	0	2.24337	0	2.03127	0
GO:0007032	1.60958	0	2.10397	0	1.57792	0	2.06572	0	2.11746	0	2.06325	0	2.41901	0	2.28413	0	2.11915	0	1.59543	0	2.12169	0	2.15503	0	1.59262	0	2.08226	0	1.37764	0	0	0	0	0	2.83229	0
GO:0016573	1.60958	0	0	0	1.57792	0	1.53334	0	1.57584	0	1.53131	0	0	0	0	0	1.57723	0	1.59543	0	0	0	0	0	0	0	1.54692	0	0	0	1.61742	0	0	0	0	0
GO:2001243	1.60958	0	0	0	0	0	0	0	1.57584	0	1.53131	0	2.41901	0	0	0	0	0	0	0	1.57932	0	0	0	2.13786	0	1.54692	0	2.52153	0	2.168	0	2.34383	0	2.20038	0
GO:0007076	1.60699	0	1.5713	0	1.5818	0	2.22532	0	1.58013	0	1.5446	0	0	0	2.40702	0	2.26997	0	1.59573	0	2.27209	0	1.60473	0	2.28557	0	1.55707	0	0	0	1.61322	0	1.72799	0	1.63438	0
GO:0043984	1.60699	0	1.5713	0	2.27067	0	1.54622	0	0	0	1.5446	0	0	0	1.68907	0	2.26997	0	0	0	0	0	1.60473	0	0	1.8451	1.55707	0	0	0	0	0	1.72799	0	0	0
GO:0006098	1.60699	0	0	0	0	0	1.54622	0	1.58013	0	0	0	0	0	1.68907	0	0	0	0	0	0	0	0	0	0	0	1.55707	0	1.84351	0	0	0	0	0	0	0
GO:0042744	1.60699	0	1.5713	0	1.5818	0	1.54622	0	1.58013	0	1.5446	0	1.77691	0	1.68907	0	1.58124	0	1.59573	0	1.58291	0	1.60473	0	1.59349	0	1.55707	0	1.84351	0	1.61322	0	1.72799	0	1.63438	0
GO:0060765	1.58919	0	1.55883	0	1.56777	0	1.53747	0	1.56635	0	1.53609	0	1.7331	0	1.65883	0	1.5673	0	1.57963	0	1.56871	0	1.58727	0	1.57772	0	1.54671	0	1.78924	0	1.59449	0	0	0	1.61247	0
GO:0010225	1.58919	0	1.55883	0	1.56777	0	1.53747	0	1.56635	0	0	0	0	0	1.65883	0	1.5673	0	0	0	1.56871	0	1.58727	0	1.57772	0	1.54671	0	0	0	0	0	1.69177	0	2.43949	0
GO:0051493	1.58919	0	1.55883	0	1.56777	0	1.53747	0	0	0	1.53609	0	0	0	0	0	1.5673	0	1.57963	0	1.56871	0	1.58727	0	1.57772	0	1.54671	0	0	0	0	0	0	0	1.61247	0
GO:0012501	1.58919	0	0	0	1.56777	0	0	0	1.56635	0	0	0	1.7331	0	1.65883	0	1.5673	0	0	0	1.56871	0	1.58727	0	0	0	0	0	0	0	0	0	1.69177	0	0	0
GO:0006368	1.58919	0	2.36857	0	1.56777	0	2.34026	0	1.56635	0	2.33843	0	0	0	1.65883	0	1.5673	0	0	0	1.56871	0	1.58727	0	1.57772	0	2.35251	1.46744	1.78924	0	2.41574	0	2.54405	0	1.61247	0
GO:0043653	1.58919	0	1.55883	0	1.56777	0	1.53747	0	0	0	1.53609	0	2.59841	0	1.65883	0	1.5673	0	1.57963	0	1.56871	0	1.58727	0	0	0	0	0	1.78924	0	0	0	0	0	1.61247	0
GO:0016973	1.58919	0	1.55883	0	1.56777	0	2.34026	0	3.35958	0	2.33843	0	1.7331	0	1.65883	0	2.37977	0	2.39608	0	2.38164	0	1.58727	0	2.39356	0	1.54671	1.46744	2.67211	0	1.59449	0	1.69177	0	1.61247	0
GO:0048863	1.58911	0	0	0	0	0	0	0	0	0	0	0	0	0	0	0	0	0	0	0	0	0	0	0	1.56924	0	1.51583	0	0	0	1.5983	0	1.33456	0	0	0
GO:0032869	1.55567	0	0	0	0	0	0	0	0	0	0	0	0	0	2.08232	0	1.5064	0	0	0	0	0	1.55133	0	1.52979	0	0	0	0	0	0	0	0	0	0	0
GO:0007005	1.5397	0	1.48105	0	1.49824	0	1.44016	0	1.49551	0	1.43753	0	1.43051	0	1.67658	0	1.49733	0	1.91502	0	1.50006	0	1.53597	0	1.51746	0	1.45781	0	0	0	1.54999	0	0	0	1.58508	0
GO:0050821	1.53012	0	0	0	0	0	1.41067	0	0	0	1.40753	0	0	0	0	0	0	0	0	0	0	0	0	0	0	0	0	0	0	0	0	0	1.44997	0	0	0
GO:0007179	1.53012	0	1.45961	0	1.48025	0	1.41067	0	0	0	1.71813	0	0	0	0	0	0	0	0	0	0	0	0	0	0	0	1.43178	0	0	0	0	0	0	0	0	0
GO:0070301	1.52017	0	1.46517	0	1.4813	0	2.27768	0	1.88904	0	1.82506	0	2.25011	0	1.6483	0	2.35035	0	2.38052	0	1.89405	0	2.91254	0	1.49932	0	1.84746	0	1.89507	0	2.41699	0	0	0	1.98748	0
GO:0015991	1.50584	0	1.45454	0	1.90618	0	1.84571	0	1.90335	0	1.4164	0	0	0	0	0	1.4688	0	1.48963	0	1.90808	0	0	0	0	0	1.86412	0	2.35951	1.43834	0	0	1.68228	0	1.99611	0
GO:0031647	1.49939	0	0	0	1.9359	0	1.41861	0	0	0	0	0	0	0	0	0	1.46507	0	1.48437	0	1.46729	0	0	0	0	0	0	0	1.82051	0	1.98625	0	1.66241	0	0	0
GO:0018208	1.46637	0	0	0	0	0	0	0	0	0	0	0	1.63148	0	1.54605	0	0	0	0	0	0	0	1.46418	0	0	0	0	0	0	0	0	0	0	0	1.49295	0
GO:0042149	1.46637	0	1.43177	0	1.44194	0	1.40747	0	1.44033	0	1.4059	0	0	0	1.54605	0	1.4414	0	1.45545	0	1.44302	0	1.46418	0	1.45328	0	1.41798	0	0	0	1.47241	0	0	0	1.49295	0
GO:0001841	1.46637	0	0	0	1.44194	0	1.40747	0	0	0	0	0	0	0	0	0	1.4414	0	1.45545	0	1.44302	0	0	0	0	0	0	0	0	0	0	0	1.58388	0	0	0
GO:0034614	1.46637	0	1.43177	0	1.44194	0	2.03774	0	1.44033	0	0	0	2.32356	0	1.54605	0	1.4414	0	0	0	1.44302	0	2.11038	0	1.45328	0	0	0	1.69635	0	0	0	3.05386	0	1.49295	0
GO:0006355	1.45223	0	2.18416	0	1.75483	0	1.31807	0	0	0	1.36571	0	0	0	1.5683	0	2.06045	0	0	0	1.76724	0	1.4976	0	1.52132	0	2.16928	0	0	0	0	0	0	0	1.51843	0
GO:0071407	1.43436	0	1.37443	0	2.13432	0	1.33275	0	1.74029	0	1.33007	0	0	0	0	0	0	0	0	0	0	0	0	0	1.76626	0	0	0	0	0	1.44489	0	0	0	1.48082	0
GO:0071230	1.4272	0	0	0	0	0	0	0	1.38943	0	0	0	0	0	0	0	1.39098	0	1.41135	0	0	0	1.42402	0	0	0	0	0	0	0	0	0	1.59997	0	0	0
GO:0030838	1.4272	0	1.7943	0	1.39176	0	1.75256	0	1.80904	0	0	0	0	0	1.99246	0	1.39098	0	0	0	1.39332	0	1.42402	0	1.40819	0	0	0	0	0	1.436	0	0	0	0	0
GO:0006749	1.4272	0	0	0	0	0	0	0	0	0	0	2.02766	2.14238	0	0	0	0	1.47575	0	0	1.39332	0	0	0	1.40819	0	0	1.5923	2.25715	0	0	0	1.59997	0	1.46596	0
GO:0006611	1.42165	0	1.38299	0	1.39435	0	1.89504	0	1.94088	0	1.89285	0	0	0	0	0	0	0	1.40944	0	0	0	1.4192	0	0	0	1.90969	0	0	0	1.4284	0	1.5535	0	1.45139	0
GO:0008089	1.42165	0	0	0	0	0	0	0	0	0	1.35415	0	0	0	1.51096	0	1.39375	0	0	0	0	0	1.4192	0	1.40702	0	0	0	0	0	1.98564	0	0	0	1.45139	0
GO:0010216	1.41877	0	1.39497	0	1.40198	0	1.3782	0	1.40087	0	1.37712	0	0	0	1.47326	0	1.40161	0	1.41127	0	1.40272	0	1.41726	0	1.40978	0	1.38546	0	2.58305	0	1.42292	0	1.49898	0	1.43699	0
GO:0042407	1.41877	0	1.39497	0	1.40198	0	1.3782	0	1.40087	0	1.37712	0	0	0	1.47326	0	1.40161	0	1.41127	0	1.40272	0	1.41726	0	1.40978	0	1.38546	0	0	0	0	0	0	0	1.43699	0
GO:0090050	1.41877	0	0	0	0	0	0	0	0	0	1.37712	0	0	0	0	0	0	0	0	0	0	0	2.3614	0	0	0	0	0	0	0	0	0	0	0	0	0
GO:0060706	1.41877	0	1.39497	0	1.40198	0	1.3782	0	1.40087	0	1.37712	0	1.53122	0	1.47326	0	1.40161	0	1.41127	0	1.40272	0	1.41726	0	1.40978	0	1.38546	0	1.57495	0	1.42292	0	1.49898	0	1.43699	0
GO:0019674	1.41877	0	1.39497	0	1.40198	0	1.3782	0	1.40087	0	1.37712	0	1.53122	0	1.47326	0	1.40161	0	1.41127	0	1.40272	0	1.41726	0	1.40978	0	1.38546	0	0	0	1.42292	0	2.4765	0	1.43699	0
GO:0046324	1.41877	0	0	0	0	0	1.3782	0	0	0	0	0	0	0	0	0	0	0	0	1.82455	0	0	1.41726	0	0	0	0	0	1.57495	0	0	0	1.49898	0	0	0
GO:0050687	1.41877	0	1.39497	0	1.40198	0	1.3782	0	1.40087	0	1.37712	0	0	0	0	0	1.40161	0	1.41127	0	1.40272	0	1.41726	0	1.40978	0	1.38546	0	0	0	0	0	0	0	0	0
GO:2000146	1.41877	0	2.3299	0	1.40198	0	1.3782	0	1.40087	0	1.37712	0	0	0	1.47326	0	2.33928	0	1.41127	0	1.40272	0	1.41726	0	1.40978	0	1.38546	0	1.57495	0	1.42292	0	0	0	1.43699	0
GO:0006739	1.41877	0	0	0	1.40198	0	1.3782	0	1.40087	0	1.37712	0	1.53122	0	0	0	1.40161	0	1.41127	0	1.40272	0	1.41726	0	1.40978	0	1.38546	0	0	0	1.42292	0	0	0	1.43699	0
GO:0042168	1.41877	0	1.39497	0	1.40198	0	1.3782	0	1.40087	0	1.37712	0	0	0	1.47326	0	1.40161	0	1.41127	0	1.40272	0	1.41726	0	1.40978	0	1.38546	0	2.58305	0	1.42292	0	1.49898	0	1.43699	0
GO:0042743	1.41877	0	1.39497	0	1.40198	0	1.3782	0	1.40087	0	1.37712	0	0	0	1.47326	0	1.40161	0	1.41127	0	1.40272	0	0	0	0	0	1.38546	0	0	0	0	0	0	0	1.43699	0
GO:0050798	1.41877	0	1.39497	0	0	0	0	0	1.40087	0	1.37712	0	0	0	1.47326	0	0	0	1.41127	0	1.40272	0	1.41726	0	1.40978	0	1.38546	0	0	0	0	0	1.49898	0	0	0
GO:0010884	1.41877	0	1.39497	0	1.40198	0	1.3782	0	1.40087	0	1.37712	0	0	0	1.47326	0	1.40161	0	1.41127	0	1.40272	0	1.41726	0	1.40978	0	1.38546	0	0	0	1.42292	0	1.49898	0	1.43699	0
GO:0048387	1.41877	0	3.52935	0	3.54221	0	2.30619	0	3.54017	0	2.30466	0	2.52177	0	0	0	3.54153	0	1.41127	0	1.40272	0	2.3614	0	0	0	3.51188	0	1.57495	0	0	0	2.4765	0	2.38924	0
GO:0016584	1.41877	0	0	0	1.40198	0	0	0	1.40087	0	1.37712	0	0	0	0	0	0	0	0	0	0	0	0	0	0	0	0	0	0	0	0	0	0	0	1.43699	0
GO:0010458	1.41877	0	1.39497	0	1.40198	0	1.3782	0	1.40087	0	1.37712	0	0	0	1.47326	0	1.40161	0	1.41127	0	1.40272	0	1.41726	0	1.40978	0	1.38546	0	1.57495	0	1.42292	0	1.49898	0	0	0
GO:0051099	1.41877	0	2.3299	0	1.40198	0	1.3782	0	1.40087	0	1.37712	0	1.53122	0	2.44032	0	1.40161	0	1.41127	0	1.40272	0	1.41726	0	1.40978	0	1.38546	0	1.57495	0	2.36938	0	1.49898	0	1.43699	0
GO:0016239	1.41673	0	1.38742	0	3.019	0	2.0934	0	2.13056	0	2.96782	0	2.34459	0	2.24936	0	2.13177	0	2.14762	0	1.39696	0	1.41487	0	1.40565	0	2.98499	0	0	0	0	0	1.51592	0	2.18982	0
GO:0007088	1.41673	0	1.38742	0	1.39605	0	0	0	1.39468	0	0	0	1.55597	0	1.48404	0	1.39559	0	1.40749	0	1.39696	0	1.41487	0	1.40565	0	0	0	1.61043	0	1.42184	0	1.51592	0	1.43921	0
GO:1900153	1.41673	0	0	0	0	0	0	0	0	0	1.36549	0	1.55597	0	0	0	0	0	0	0	0	0	0	0	0	0	1.37573	0	0	0	0	0	1.51592	0	1.43921	0
GO:0016578	1.41673	0	0	0	0	0	0	0	1.39468	0	1.36549	0	0	0	1.48404	0	1.39559	0	0	0	0	0	0	0	0	0	0	0	0	0	0	0	0	0	0	0
GO:0014067	1.41673	0	1.38742	0	1.39605	0	1.36682	0	1.39468	0	1.36549	0	0	0	1.48404	0	1.39559	0	0	0	1.39696	0	1.41487	0	1.40565	0	1.37573	0	1.61043	0	2.16673	0	0	0	1.43921	0
GO:0042989	1.41673	0	1.38742	0	1.39605	0	1.36682	0	1.39468	0	1.36549	0	0	0	1.48404	0	1.39559	0	1.40749	0	1.39696	0	0	0	1.40565	0	1.37573	0	0	0	1.42184	0	0	0	1.43921	0
GO:1900119	1.41673	0	1.38742	0	1.39605	0	1.36682	0	1.39468	0	1.36549	0	2.34459	0	1.48404	0	1.39559	0	1.40749	0	1.39696	0	1.41487	0	1.40565	0	1.37573	0	3.37424	0	0	0	1.51592	0	0	0
GO:0015937	1.41673	0	0	0	0	0	0	0	0	0	0	0	0	0	1.48404	0	0	0	1.40749	0	0	0	0	0	0	0	0	0	1.61043	0	1.42184	0	0	0	0	0
GO:0006367	1.41344	0	1.36704	0	1.38066	0	0	0	0	0	0	0	0	0	0	0	1.37994	0	0	0	0	0	0	0	0	0	1.34861	0	0	0	1.42157	0	0	0	0	0
GO:0006406	1.40927	0	1.36669	0	1.37919	0	1.33689	0	1.37721	0	1.33497	0	0	0	1.50793	0	0	0	1.39582	0	0	0	1.40657	0	0	0	1.34976	0	1.6961	0	1.41672	0	2.08467	0	1.44208	0
GO:0051291	1.35128	0	0	0	1.62904	0	0	0	1.30518	0	0	0	1.65344	0	1.49505	0	1.30707	0	1.65659	0	1.30992	0	1.67444	0	1.32805	0	0	0	1.77641	0	1.69133	0	1.92392	0	1.39879	0
GO:0035307	1.34129	0	1.30777	0	1.31762	0	0	0	1.31606	0	0	0	1.50164	0	1.4186	0	1.3171	0	1.33071	0	1.31866	0	1.33917	0	1.32861	0	0	0	0	0	0	0	1.45535	0	1.36706	0
GO:0031122	1.34129	0	1.30777	0	1.31762	0	0	0	1.31606	0	0	0	0	0	1.4186	0	1.3171	0	1.33071	0	1.31866	0	1.33917	0	1.32861	0	0	0	0	0	1.34715	0	1.45535	0	1.36706	0
GO:0048490	1.34129	0	0	0	0	0	0	0	0	0	0	0	0	0	1.4186	0	1.3171	0	0	0	0	0	1.33917	0	1.32861	0	0	0	0	0	1.95213	0	0	0	1.36706	0
GO:0042771	1.33282	0	0	0	0	0	0	0	0	0	0	0	0	0	0	0	0	0	0	0	0	0	0	0	0	0	0	0	0	0	0	0	0	0	1.36779	0
GO:0016070	1.33282	0	0	0	0	0	1.67788	0	1.72974	0	0	0	0	0	1.43813	0	0	0	1.75369	0	1.30222	0	1.32994	0	1.31566	0	1.69444	0	0	0	1.78058	0	1.4886	0	1.36779	0
GO:0007030	1.31117	0	0	0	0	0	0	0	0	0	0	0	0	0	0	0	0	0	0	0	0	0	1.30789	0	0	0	0	0	0	0	0	0	0	0	0	0
GO:0008150	0	0	0	0	0	0	0	0	0	0	0	0	0	0	0	0	0	0	0	0	0	2.57574	0	1.74674	0	0	0	0	0	0	0	0	0	0	0	0
GO:0007186	0	44.8871	0	40.4775	0	49.0839	0	42.5041	0	50.4317	0	45.2645	0	21.3241	0	34.0066	0	50.9571	0	54.4289	0	58.503	0	42.7918	0	44.5119	0	59.8026	0	16.9106	0	39.765	0	30.9749	0	47.6409
GO:0050909	0	8.61961	0	12.6175	0	12.423	0	11.7372	0	13.8763	0	11.6409	0	5.22392	0	10.3292	0	9.60026	0	14.3164	0	12.105	0	10.9089	0	9.67267	0	13.4441	0	3.73814	0	12.339	0	6.96235	0	13.3827
GO:0007093	0	0	0	0	0	0	0	0	0	0	0	0	0	0	0	0	0	0	0	0	0	0	0	0	1.67034	0	0	0	0	0	0	0	1.37539	0	0	0
GO:0043154	0	0	1.37523	0	1.71526	0	0	0	0	0	0	0	1.76643	0	0	0	0	0	1.4202	0	1.7176	0	1.43687	0	1.41606	0	2.0109	0	0	0	0	0	0	0	0	0
GO:0045892	0	0	1.33162	0	0	0	0	0	0	0	0	0	0	0	0	0	1.37794	0	0	0	0	0	0	0	0	0	1.64406	0	1.67681	0	0	0	0	0	0	0
GO:0000122	0	0	0	0	0	0	0	0	1.35182	0	0	0	0	0	0	0	0	0	0	0	0	0	0	0	0	0	0	0	1.40742	0	0	0	1.55064	0	0	0
GO:0043065	0	0	0	0	0	0	0	0	0	0	0	0	0	0	0	0	0	0	0	0	0	0	0	0	0	0	0	0	1.49615	0	0	0	0	0	0	0
GO:0007283	0	0	0	0	0	0	0	0	0	0	0	0	1.81708	0	0	0	0	0	0	0	0	0	0	0	0	0	0	0	1.55455	0	0	0	1.3015	0	0	0
GO:0030512	0	0	0	0	0	0	0	0	0	0	0	0	0	0	0	0	0	0	0	0	0	0	0	0	0	0	1.37178	0	0	0	0	0	0	0	0	0
GO:0008630	0	0	0	0	1.36502	0	0	0	0	0	0	0	0	0	0	0	0	0	0	0	0	0	0	0	0	0	0	0	0	0	0	0	0	0	0	0
GO:0016575	0	0	0	0	0	0	0	0	0	0	0	0	0	0	0	0	0	0	0	0	1.57932	0	0	0	0	0	0	0	0	0	0	0	0	0	0	0
GO:0060766	0	0	0	0	0	0	0	0	0	0	0	0	0	0	0	0	0	0	0	0	0	0	0	0	1.75242	0	0	0	0	0	0	0	0	0	0	0
GO:2000773	0	0	0	0	0	0	1.63078	0	0	0	1.62965	0	0	0	0	0	0	0	0	0	1.65635	0	0	0	0	0	0	0	0	0	0	0	0	0	0	0
GO:0042127	0	0	0	0	1.6103	0	0	0	1.60538	0	0	0	0	0	0	0	2.09737	0	0	0	1.39416	0	1.67863	0	1.42281	0	1.76731	0	0	0	0	0	0	0	1.31994	0
GO:0007608	0	18.3965	0	18.3914	0	22.5961	0	17.6128	0	19.7467	0	16.4403	5.39491	14.0176	0	13.4573	0	25.2379	0	22.4791	0	20.6496	0	14.9359	0	14.8423	0	19.6074	6.85044	12.621	0	18.1272	0	10.4936	0	22.0704
GO:0050911	0	18.1918	0	18.0652	0	22.8829	0	17.4221	0	19.4843	0	16.7089	5.90519	13.2371	0	13.5879	0	25.0384	0	21.6556	0	21.4286	0	15.0914	0	15.1124	0	19.8437	7.42109	13.1064	0	18.8185	0	10.5558	0	21.7507
GO:0001701	0	0	0	0	0	0	0	0	0	0	0	0	0	0	0	0	1.4756	0	0	0	0	0	0	0	0	0	0	0	0	0	0	0	0	0	0	0
GO:0032092	0	0	0	0	0	0	0	1.31902	0	0	0	0	0	0	0	0	0	0	0	0	0	0	0	0	0	0	0	0	0	0	0	0	0	0	0	0
GO:0061136	0	0	0	0	0	0	0	0	0	0	0	0	0	0	0	0	0	0	0	0	0	0	0	0	0	0	0	0	1.45696	0	0	0	1.36537	0	0	0
GO:0043123	0	0	0	0	1.3547	0	0	0	0	0	0	0	0	0	0	0	0	0	1.3895	0	1.35746	0	0	0	0	0	0	0	0	0	0	0	1.48726	0	0	0
GO:0008610	0	0	0	0	0	0	0	0	0	0	1.46453	0	0	0	0	0	0	0	0	0	0	0	0	0	0	0	0	0	0	0	0	0	0	0	0	0
GO:0008299	0	0	0	0	1.76391	0	0	0	0	0	0	1.65445	0	0	0	0	0	0	0	0	0	0	0	0	0	0	0	0	0	0	0	0	1.33997	0	0	0
GO:0006396	0	0	0	0	0	0	0	0	0	0	0	0	0	0	0	0	0	0	0	0	0	0	0	0	0	0	0	0	1.35734	0	0	0	0	0	0	0
GO:0009966	0	0	0	0	1.55675	0	0	0	0	0	0	0	0	0	0	0	0	0	0	0	0	0	0	0	0	0	0	0	0	0	0	0	0	0	0	0
GO:0005977	0	0	1.36704	0	1.83093	0	1.3346	0	0	0	1.33251	0	1.63813	0	0	0	1.37994	0	0	0	0	0	0	0	0	0	1.79225	0	0	0	0	0	1.57284	0	0	0
GO:0030097	0	0	0	0	0	0	0	0	0	0	0	0	0	0	0	0	0	0	0	0	0	0	0	0	0	0	0	0	0	0	0	0	1.4516	0	0	0
GO:0005975	0	6.2501	0	3.94783	0	3.54182	0	2.97753	0	3.03516	0	3.86477	0	2.49501	0	4.46705	0	4.22657	0	3.67843	0	4.24787	0	3.85566	0	3.12477	0	4.16075	0	4.46134	0	1.44546	0	4.34234	0	3.42692
GO:0002026	0	0	0	0	0	1.59743	0	0	0	0	0	0	0	0	0	0	0	0	0	0	0	0	0	0	0	0	0	0	0	0	0	0	0	0	0	0
GO:0006941	0	0	0	0	0	1.45028	0	0	0	0	0	0	0	0	0	0	0	0	0	0	0	0	0	0	0	0	0	0	0	0	0	0	0	0	0	0
GO:0051056	0	0	0	0	0	0	0	0	0	0	0	1.43232	0	1.3029	0	0	0	0	0	0	0	0	0	1.79291	0	0	0	0	0	0	0	0	0	0	0	0
GO:0006508	0	2.70257	0	2.23128	0	2.26922	0	2.03845	0	1.98195	0	0	0	3.40722	0	2.76192	0	0	0	2.17826	0	0	0	0	0	2.60918	0	2.96194	0	4.12842	0	1.95301	0	3.65844	0	2.49451
GO:0050790	0	0	0	0	0	0	1.46633	0	0	0	0	0	0	0	1.62573	0	1.50529	0	0	0	0	0	0	0	1.51894	0	0	0	0	0	0	0	0	0	0	0
GO:0006493	0	0	0	0	0	0	0	0	0	0	0	0	0	0	0	0	0	0	0	0	0	0	0	0	0	0	0	0	0	0	0	0	1.76257	0	0	0
GO:0007281	0	0	0	0	0	0	0	0	0	0	0	0	0	0	0	0	0	0	0	0	0	0	0	0	0	0	0	0	0	0	0	0	0	0	1.3196	0
GO:0006302	0	0	0	0	2.05345	0	0	0	0	0	0	0	0	0	1.47112	0	2.48984	0	1.68225	0	0	0	1.33838	0	1.32095	0	1.61247	0	0	0	0	0	0	0	1.75268	0
GO:0006119	0	0	0	0	0	0	0	0	0	0	0	0	2.19923	0	0	0	0	0	0	0	0	0	0	0	0	0	0	0	0	0	0	0	0	0	0	0
GO:0019933	0	0	0	0	0	0	0	0	0	0	0	0	0	0	0	0	0	0	0	0	0	0	0	0	0	1.39374	0	0	0	0	0	0	0	0	0	0
GO:0006468	0	0	0	0	0	0	0	0	0	0	0	0	0	0	0	0	1.35058	0	0	0	0	0	0	0	0	0	0	0	0	0	0	0	0	0	0	0
GO:0006289	0	0	0	0	0	0	0	0	0	0	0	0	0	0	0	0	1.63692	0	0	0	1.63959	0	0	0	1.6566	0	1.59824	0	0	0	0	0	0	0	1.3196	0
GO:0008152	0	4.46284	0	4.91957	0	5.76879	0	6.13541	0	4.52126	0	6.04478	0	3.78191	0	7.51485	0	5.5385	0	5.6348	0	3.45119	0	5.56872	0	6.64701	0	4.3886	0	3.09559	0	4.90199	0	5.19648	0	6.16848
GO:0007264	0	0	0	0	1.51058	0	0	0	0	0	2.07039	0	1.38368	0	0	0	1.34829	0	0	0	0	0	1.776	0	1.55577	0	1.41699	0	0	0	1.30614	0	2.77291	0	1.38006	0
GO:0006913	0	0	1.45381	0	0	0	1.39279	0	0	0	1.90263	0	0	0	1.48987	0	1.47826	0	0	0	1.48237	0	1.53661	0	0	0	1.66874	0	1.58999	0	0	0	1.85546	0	0	0
GO:0045055	0	0	0	0	0	0	0	0	0	0	0	0	0	0	0	0	0	0	0	0	0	0	0	0	0	0	0	0	0	0	0	0	1.69177	0	0	0
GO:0044257	0	0	0	0	0	0	0	0	0	0	0	0	0	0	0	0	1.39559	0	0	0	0	0	0	0	0	0	0	0	0	0	0	0	0	0	0	0
GO:0006139	0	0	0	0	0	0	0	0	0	0	0	0	0	0	0	0	0	0	0	0	0	0	0	0	0	0	0	0	0	0	0	0	1.63292	0	0	0
GO:0006914	0	0	0	0	0	0	0	0	0	0	0	0	0	0	0	0	0	0	0	0	0	0	0	0	0	0	0	0	2.07945	0	0	0	0	0	0	0
GO:0042742	0	0	0	0	0	0	0	0	0	1.57276	0	0	0	0	0	0	0	0	0	0	0	0	0	0	0	0	0	0	0	2.18075	0	0	0	0	0	0
GO:0006952	0	0	0	0	0	0	0	0	0	0	0	0	0	0	0	0	0	0	0	0	0	0	0	0	0	0	0	0	0	1.36014	0	0	0	0	0	0
GO:0030162	0	4.84641	0	3.22037	0	3.68621	0	2.65529	0	3.66491	0	3.27578	0	3.95604	0	3.94189	0	4.20827	0	1.81827	0	3.80876	0	3.16773	0	2.48817	0	4.51656	0	2.63465	0	4.90956	0	4.21366	0	7.38348
GO:0010951	0	2.72286	0	1.92541	0	1.76368	0	0	0	1.75099	0	1.52113	0	2.54169	0	2.53132	0	2.19779	0	0	0	3.09291	0	1.34937	0	0	0	3.0469	0	1.33012	0	4.10173	0	2.73107	0	4.73892
GO:0046085	0	0	0	0	0	0	0	0	0	0	0	0	0	0	0	0	0	0	0	0	0	0	0	0	0	0	0	0	0	0	2.05149	0	0	0	0	0
GO:0006120	0	0	0	0	0	0	0	0	0	0	0	0	1.9434	0	0	0	0	0	0	0	0	0	0	0	0	0	0	0	0	0	0	0	1.90078	0	0	0
GO:0002027	0	0	0	0	0	0	0	0	0	0	0	0	0	0	0	0	0	0	0	0	0	0	0	0	0	0	0	0	0	0	0	0	0	0	1.35184	0
GO:0060666	0	0	1.64827	0	0	0	0	0	0	0	0	0	0	0	0	0	0	0	0	0	0	0	0	0	0	0	0	0	0	0	0	0	0	0	0	0
GO:2001224	0	0	0	0	0	0	0	0	0	0	0	0	0	0	0	0	0	0	0	0	0	0	0	0	0	0	0	0	0	0	0	0	0	2.10251	0	0
GO:0060707	0	1.69231	0	1.89944	0	1.80289	0	1.66378	0	1.79523	0	1.65445	0	1.89944	0	1.8944	0	1.73023	0	1.83567	0	0	0	2.8625	0	1.59271	0	1.82777	0	2.30653	0	0	0	1.99096	0	1.89776
GO:0009060	0	0	0	0	1.62853	0	0	0	1.62663	0	0	0	0	0	1.7516	0	0	0	0	0	0	0	0	0	0	1.52148	0	0	0	0	0	0	0	0	0	0
GO:0006464	0	0	0	0	0	0	1.39363	0	0	0	1.3909	0	0	0	0	0	0	0	1.47791	0	0	0	0	0	0	0	0	0	0	0	0	0	0	0	0	0
GO:0006919	0	0	0	0	0	0	0	0	1.30784	0	1.51433	0	0	0	0	0	0	0	0	0	0	0	0	0	0	0	0	0	1.5254	0	0	0	0	0	0	0
GO:0006975	0	0	0	0	0	0	0	0	0	0	0	0	0	0	0	0	1.40161	0	0	0	0	0	0	0	0	0	1.38546	0	0	0	0	0	0	0	0	0
GO:0043408	0	0	0	0	0	0	0	0	0	0	0	0	0	0	0	0	0	0	0	0	0	0	0	0	0	1.45535	0	0	0	0	0	1.807	0	0	0	0
GO:0017156	0	0	0	0	0	0	0	0	0	0	0	0	0	1.35059	0	0	0	0	0	0	0	0	0	0	0	0	0	0	0	0	0	0	0	0	0	0
GO:0045740	0	0	1.8731	0	1.89205	0	1.42679	0	1.88904	0	1.42432	0	1.37669	0	0	0	1.89104	0	1.50278	0	1.89405	0	1.93356	0	1.49932	0	1.44336	0	1.46703	0	0	0	2.15934	0	1.98748	0
GO:0035265	0	0	0	0	0	0	0	0	0	0	0	0	0	0	0	0	0	0	0	0	0	0	0	0	0	0	0	0	1.69635	0	0	0	0	0	0	0
GO:0071157	0	0	0	0	0	0	0	0	0	0	0	0	0	0	0	0	0	0	0	0	0	0	0	0	0	0	0	0	0	0	1.42184	0	0	0	0	0
GO:0048146	0	0	1.41324	0	0	0	1.37319	0	1.42742	0	0	0	0	0	0	0	1.4292	0	0	0	1.8099	0	1.46707	0	0	0	0	0	0	0	0	0	0	0	0	0
GO:0030177	0	0	1.97464	0	0	0	1.43129	0	0	0	0	0	0	0	0	0	1.47405	0	0	0	1.47608	0	0	0	0	0	0	0	0	0	1.51324	0	0	0	0	0
GO:0007051	0	0	0	0	0	0	0	0	0	0	0	0	0	0	0	0	0	0	0	0	0	0	0	0	0	0	0	0	2.00947	0	0	0	1.89085	0	0	0
GO:0032516	0	0	0	0	0	0	0	0	0	0	0	0	0	0	1.48404	0	0	0	0	0	0	0	0	0	0	0	0	0	0	0	0	0	0	0	0	0
GO:0060316	0	0	0	0	0	0	0	0	0	0	0	0	0	0	0	0	0	0	0	0	0	0	0	0	0	0	0	0	1.57495	0	0	0	0	0	0	0
GO:0007018	0	0	0	0	0	0	0	2.2059	0	0	0	0	0	0	0	0	0	2.94705	0	2.01727	0	2.03878	0	0	0	0	1.35869	0	0	0	0	3.53759	0	0	0	1.59732
GO:0006955	0	7.8631	0	2.97058	0	6.40473	0	4.03147	0	4.28264	0	2.38505	0	6.49172	0	3.83851	0	4.88242	0	3.56243	0	5.06716	0	5.24789	0	5.98167	0	4.45751	0	2.66044	0	3.63352	0	5.36082	0	2.96384
GO:0045954	0	1.61999	0	0	0	0	0	0	0	0	0	0	0	0	0	0	0	0	0	0	0	0	0	0	0	0	0	0	0	0	0	0	0	1.91595	0	0
GO:0030259	0	9.91356	0	8.17662	0	7.83445	0	7.3385	0	7.80726	0	7.30508	0	5.80223	0	10.7896	0	7.57589	0	9.21213	0	7.99038	0	8.09988	0	8.24921	0	9.18104	0	8.23051	0	3.82047	0	8.49961	0	8.17066
GO:0050773	0	0	0	0	0	0	0	0	0	0	0	0	2.12837	0	0	0	0	0	0	0	0	0	0	0	0	0	0	0	1.45696	0	0	0	1.36537	0	0	0
GO:0031100	0	0	1.73862	0	1.42042	0	1.6878	0	0	0	1.35488	0	0	0	1.61424	0	0	0	1.44521	0	0	0	2.18899	0	0	1.6168	1.37674	0	0	0	0	1.61789	1.34597	1.67352	0	0
GO:0045454	0	0	0	0	1.86463	0	0	0	1.53266	0	0	0	0	0	1.43098	0	1.53488	0	0	0	1.53821	0	1.58213	0	0	0	1.48668	0	0	0	0	0	0	0	1.33243	0
GO:0006513	0	0	0	0	0	0	1.76407	0	0	0	2.35294	0	0	0	1.9529	0	0	0	1.30714	0	0	0	1.84126	0	1.82642	0	1.77837	0	2.15838	0	1.32557	0	0	0	1.88047	0
GO:0017148	0	0	1.56783	0	2.8617	0	1.52363	0	2.39265	0	2.76549	0	1.54749	0	0	0	2.39522	0	1.99961	0	1.58839	0	2.92126	0	1.60721	0	2.33934	0	0	0	2.0355	0	2.27424	0	1.68037	0
GO:0031398	0	0	0	0	0	0	0	0	0	0	0	0	0	0	0	0	0	0	0	0	0	0	0	0	0	0	1.45781	0	0	0	1.94853	0	0	0	0	0
GO:0031668	0	0	0	0	0	1.80289	0	0	0	1.79523	0	1.65445	0	0	0	0	0	0	0	0	0	0	0	0	0	1.59271	0	0	0	0	0	0	0	0	0	1.89776
GO:0042832	0	0	0	0	0	0	0	1.90691	0	0	0	0	0	0	0	0	0	0	0	0	0	0	0	1.40114	0	1.81533	0	0	0	0	0	0	0	1.50698	0	0
GO:0071318	0	0	0	0	0	0	0	0	0	0	0	0	0	0	0	0	0	0	0	0	0	0	0	0	0	0	0	0	0	2.32578	0	0	0	2.10251	0	0
GO:0051259	0	0	0	0	0	0	0	0	0	0	0	0	1.309	0	0	0	0	0	0	0	0	0	0	0	0	0	0	0	0	0	0	0	0	0	0	0
GO:0051591	0	0	0	0	0	0	1.33275	0	0	0	1.33007	0	1.36722	0	1.57474	0	0	0	0	0	0	0	1.43055	0	0	0	1.69568	0	0	0	1.44489	0	0	0	0	0
GO:0010243	0	0	0	0	2.28549	0	1.34203	0	0	0	0	0	0	0	0	0	0	0	0	0	0	0	0	0	0	0	0	0	0	0	1.436	0	0	0	0	0
GO:0000281	0	0	1.49422	0	0	0	1.46633	0	0	0	0	0	1.72437	0	0	0	0	0	0	0	0	0	1.53146	0	0	0	0	0	0	0	1.54093	0	0	0	1.56456	0
GO:0070536	0	0	1.61652	0	0	0	1.58783	0	1.62663	0	0	0	0	0	0	0	0	0	0	0	0	0	0	0	0	0	0	0	1.33931	0	0	0	0	0	0	0
GO:0006370	0	0	0	0	0	0	0	0	0	0	0	0	0	0	0	0	0	0	0	0	1.77358	0	0	0	0	0	1.75079	0	0	0	1.80026	0	0	0	0	0
GO:0000184	0	0	0	0	0	0	0	0	1.63699	0	1.58384	0	1.47185	0	1.35995	0	0	0	0	0	0	0	0	0	0	0	0	0	0	0	0	0	1.8612	0	0	0
GO:0042446	0	0	0	0	0	0	0	0	0	0	0	0	0	0	0	0	0	0	0	0	0	0	0	0	0	0	0	0	0	1.79511	0	0	0	0	0	0
GO:0032526	0	0	0	0	0	0	0	0	0	0	0	0	0	0	0	0	0	0	0	0	0	0	0	0	0	0	0	0	0	0	0	0	1.34597	0	0	0
GO:0010033	0	0	0	0	0	0	0	0	0	0	0	0	0	0	0	0	0	0	0	0	0	0	1.54289	0	0	0	0	0	0	0	0	0	0	0	0	0
GO:0034698	0	0	0	0	0	0	0	0	0	0	0	0	0	1.35059	0	0	0	0	0	0	0	0	0	0	0	0	0	0	0	0	0	0	0	0	0	0
GO:0034097	0	0	0	0	0	0	0	0	0	0	0	0	0	0	0	1.46705	0	0	0	0	0	0	0	0	0	0	0	0	0	1.54467	0	0	0	0	0	0
GO:0006694	0	1.79224	0	2.10402	0	3.4467	0	2.40409	0	1.94631	0	3.11247	0	2.84645	0	1.44152	0	0	0	1.3739	0	2.7471	0	2.07106	0	3.74397	0	2.71118	0	2.73336	0	2.94464	0	3.02002	0	2.10145
GO:0030728	0	0	0	0	0	0	0	0	0	0	0	0	0	1.61692	0	0	0	0	0	0	0	0	0	0	0	0	0	0	0	1.89786	0	0	0	0	0	0
GO:0018879	0	0	0	0	0	0	0	0	0	0	0	0	0	2.03698	0	0	0	0	0	0	0	0	0	0	0	0	0	0	0	0	0	0	0	0	0	0
GO:0009635	0	0	0	0	0	0	0	0	0	0	0	0	0	1.61692	0	0	0	0	0	0	0	0	0	0	0	0	0	0	0	0	0	0	0	0	0	0
GO:0061025	0	0	0	0	0	0	0	0	0	0	0	0	0	0	1.33453	0	0	0	0	0	0	0	0	0	0	0	0	0	0	0	0	0	1.36537	0	0	1.34946
GO:0000045	0	0	0	0	0	0	0	0	0	0	0	0	2.03519	0	0	0	0	0	0	0	0	0	0	0	0	0	0	0	0	0	0	0	0	0	0	0
GO:0006730	0	0	0	0	0	0	0	0	1.3785	0	2.27383	0	0	0	2.54026	0	1.37994	0	0	0	1.83267	0	1.4105	0	1.39586	0	1.79225	0	1.72773	0	0	0	1.57284	0	0	0
GO:0046653	0	0	2.01331	0	0	0	1.99039	0	3.04985	0	1.98891	1.55952	0	0	3.1788	0	3.05117	0	3.06842	0	3.05315	0	3.07912	0	3.06576	0	3.02232	0	0	0	3.08919	0	0	0	0	0
GO:0019835	0	0	0	0	0	1.37882	0	0	0	0	0	0	0	0	0	1.46467	0	0	0	0	0	0	0	2.25219	0	0	0	0	0	2.81512	0	0	0	1.55577	0	1.46783
GO:0006958	0	0	0	1.42136	0	0	0	0	0	0	0	0	0	0	0	0	0	0	0	0	0	1.37237	0	1.40114	0	0	0	0	0	0	0	0	0	0	0	0
GO:0007094	0	0	0	0	0	0	0	0	0	0	1.4059	0	1.63148	0	1.54605	0	0	0	0	0	0	0	1.46418	0	0	0	0	0	0	0	1.47241	0	0	0	1.49295	0
GO:0006879	0	0	0	0	0	0	0	0	0	0	0	0	0	0	0	0	0	0	0	0	0	0	0	0	0	0	0	1.3314	0	0	0	0	0	0	0	0
GO:0006506	0	0	0	0	0	0	0	0	0	0	0	0	0	0	0	0	0	0	1.39878	0	0	0	1.4105	0	0	0	0	0	0	0	0	0	0	0	0	0
GO:0045665	0	0	0	0	0	0	0	0	0	0	0	0	0	0	0	0	0	0	0	0	0	0	0	0	0	0	0	0	0	0	0	0	0	0	1.30455	0
GO:0050774	0	0	0	0	0	0	0	0	0	0	0	0	0	0	0	0	0	0	0	0	0	0	0	0	0	0	0	0	0	0	1.42292	0	0	0	0	0
GO:0046621	0	0	0	0	0	0	0	0	0	0	0	0	0	1.42881	0	0	0	0	0	0	0	1.39302	0	0	0	0	0	1.38005	0	1.70458	0	0	0	0	0	1.42766
GO:0006928	0	0	0	0	1.7582	0	0	0	1.75583	0	0	0	0	0	0	0	1.75741	0	1.30675	0	0	0	1.31722	0	1.77491	0	1.72294	0	2.74271	0	1.32711	0	0	0	1.83346	0
GO:0045860	0	0	0	0	0	0	1.39363	0	0	0	0	0	0	0	0	0	0	0	0	0	0	0	0	0	0	0	0	0	0	0	0	0	0	0	0	0
GO:2000060	0	0	0	0	0	0	0	0	0	0	0	0	0	0	0	1.3472	0	0	0	0	0	0	0	0	0	0	0	0	0	0	0	0	0	0	0	0
GO:2000811	0	0	1.30777	0	1.31762	0	0	0	0	0	0	0	0	0	0	0	1.3171	0	1.931	0	0	0	0	0	0	0	0	0	1.56479	0	1.34715	0	1.45535	0	1.36706	0
GO:0006378	0	0	1.46189	0	0	0	0	0	1.47269	0	0	0	0	0	0	0	0	0	0	0	1.47608	0	0	0	0	0	0	0	0	0	0	0	0	0	0	0
GO:0051402	0	0	0	0	0	0	0	0	0	0	0	0	0	0	0	0	0	0	0	0	0	0	0	0	0	0	0	0	0	1.34252	0	0	0	0	0	0
GO:0050830	0	0	0	0	0	0	0	0	0	0	0	0	0	0	0	0	0	0	0	0	0	0	0	1.74563	0	0	0	0	0	0	0	0	0	0	0	0
GO:0050829	0	0	0	0	0	0	0	0	0	0	0	0	0	0	0	0	0	0	0	0	0	0	0	0	0	0	0	0	0	0	0	0	0	1.55577	0	0
GO:0045214	0	0	0	0	0	1.37882	0	0	0	0	0	0	0	0	0	0	0	0	0	0	0	0	0	0	0	0	0	0	0	0	0	0	0	0	0	0
GO:0006471	0	0	0	0	0	0	0	0	0	0	0	0	0	0	0	0	0	0	0	0	0	0	0	0	0	0	0	0	0	0	0	0	1.45535	0	0	0
GO:0030031	0	0	0	0	0	0	0	0	0	0	0	0	1.55597	0	0	0	0	0	0	0	0	0	0	0	0	0	0	0	0	0	0	0	0	0	0	0
GO:0033598	0	0	1.38742	0	0	0	0	0	0	0	0	0	0	0	0	0	0	0	1.40749	0	0	0	1.41487	0	1.40565	0	0	0	0	0	0	0	0	0	0	0
GO:0010506	0	0	1.72954	0	1.74036	0	1.70367	0	1.73865	0	1.702	0	1.94112	0	0	0	1.73979	0	1.75473	0	1.74151	0	0	0	1.75242	0	1.71486	0	1.32345	0	1.77275	1.31478	1.89085	0	1.79455	0
GO:0010606	0	0	0	0	0	0	0	0	0	0	0	0	0	0	0	0	0	0	0	0	0	0	0	0	0	0	0	0	1.83531	0	0	0	0	0	0	0
GO:0019432	0	0	0	0	0	0	0	0	0	0	0	0	0	0	0	0	0	0	0	0	0	0	0	0	0	0	0	0	0	1.70458	0	1.46403	0	1.49097	0	0
GO:0030579	0	0	0	0	1.40198	0	0	0	0	0	1.37712	0	0	0	1.47326	0	1.40161	0	1.41127	0	0	0	0	0	0	0	1.38546	0	0	0	0	0	0	0	0	0
GO:0001522	0	0	0	0	0	0	0	0	0	0	0	0	0	0	1.30428	0	0	0	0	0	0	0	1.79091	0	0	0	0	0	0	0	0	0	1.33997	0	0	0
GO:0008217	0	0	0	0	0	0	0	0	0	0	0	0	0	0	0	0	0	0	0	0	0	0	0	0	0	0	0	0	0	1.82231	0	0	0	0	0	0
GO:0019882	0	16.773	0	8.25954	0	14.098	0	8.99924	0	10.7505	0	6.24515	0	12.4678	0	9.23128	0	11.4073	0	7.95953	0	12.1385	0	13.4626	0	10.5422	0	10.9417	0	5.05399	0	7.52514	0	8.69042	0	8.25161
GO:0006418	0	0	0	0	0	0	0	0	0	0	0	0	1.59156	0	0	0	0	0	0	0	0	0	0	0	1.33428	0	0	0	0	0	0	0	0	0	0	0
GO:0019236	0	20.8091	0	23.1637	0	23.2259	0	26.1898	0	29.2064	0	24.8881	0	11.4221	0	16.374	0	25.8756	0	31.0516	0	21.4108	0	22.9176	0	25.232	0	28.3893	1.52517	4.10595	0	24.9693	0	17.2397	0	20.8128
GO:0007628	0	0	0	0	0	0	0	0	0	0	0	0	0	1.44736	0	0	0	0	0	0	0	0	0	0	0	0	0	0	0	0	0	0	0	0	0	0
GO:0046426	0	0	0	0	1.92191	0	0	0	0	0	0	0	0	0	1.33453	0	0	0	0	0	0	0	0	0	0	0	0	0	0	0	1.95528	0	0	0	1.97772	0
GO:0021987	0	0	0	0	0	0	0	0	0	0	0	0	1.31189	0	0	0	0	0	0	0	0	0	0	0	0	0	0	0	0	0	0	0	0	0	0	0
GO:0000381	0	0	0	0	0	0	0	0	0	0	1.81579	0	0	0	0	0	0	0	0	0	0	0	1.40657	0	0	0	0	0	1.6961	0	0	0	0	0	1.44208	0
GO:0035999	0	0	0	0	2.02288	0	1.99039	0	0	0	1.98891	0	0	0	2.1202	0	0	0	2.03558	0	3.05315	0	2.04377	0	3.06576	0	3.02232	0	1.37227	0	0	0	0	0	0	0
GO:0044237	0	0	0	0	0	1.6741	0	0	0	0	0	2.03886	0	0	0	0	0	0	0	0	0	0	0	0	0	1.92978	0	1.7099	1.65516	0	0	0	0	1.33141	0	0
GO:0006349	0	0	0	0	0	0	0	0	0	0	0	0	0	0	0	0	0	0	0	0	0	0	0	0	0	0	0	0	0	0	1.34715	0	0	0	0	0
GO:0045087	0	1.41544	0	0	0	0	0	0	0	1.31183	0	1.32957	0	0	0	0	0	0	0	0	0	0	0	0	0	0	0	0	0	0	0	1.64756	0	0	0	0
GO:0097009	0	0	0	0	0	0	0	0	0	0	0	0	0	0	0	0	0	0	0	0	0	0	0	0	0	0	0	0	0	0	1.6774	0	0	0	0	0
GO:0051607	0	0	0	0	0	0	0	0	0	0	0	0	0	1.56278	0	0	0	0	0	0	0	0	0	0	0	0	0	0	0	0	0	0	0	0	0	0
GO:0005976	0	0	0	0	2.33981	0	1.3782	0	1.40087	1.79567	1.37712	0	0	0	2.44032	0	0	0	0	1.82455	0	0	0	0	1.40978	0	1.38546	0	0	0	0	0	1.49898	0	0	0
GO:0006725	0	0	0	0	0	1.66483	0	0	0	1.65942	0	0	0	1.73285	0	0	0	0	0	1.68796	0	0	0	0	0	0	0	0	0	0	0	0	0	0	0	0
GO:0071305	0	0	0	0	0	0	0	0	0	1.79567	0	0	0	0	0	0	0	0	0	0	0	0	0	0	0	1.64977	0	0	0	0	0	0	0	0	0	0
GO:0000302	0	0	1.61652	0	0	0	1.58783	0	0	0	0	0	0	0	0	0	0	0	1.6445	0	1.6298	0	0	0	1.64193	0	1.60023	0	1.33931	0	0	0	0	0	0	0
GO:0035458	0	0	0	0	0	0	0	2.11679	0	1.47429	0	1.34051	0	2.42922	0	1.56904	0	2.20484	0	0	0	0	0	1.5531	0	2.02269	0	2.33414	0	0	0	3.48961	0	2.55069	0	0
GO:0071346	0	0	0	0	0	0	0	2.1553	0	0	1.49763	0	0	0	0	0	0	0	0	1.6899	0	0	0	1.74137	0	2.04348	0	0	0	0	0	0	0	0	0	0
GO:0031397	0	0	0	1.3324	0	0	0	0	0	0	0	0	0	0	0	0	0	0	0	0	0	0	0	1.31254	0	0	0	0	0	0	0	0	0	0	0	0
GO:0032091	0	0	1.45185	0	0	0	0	0	0	0	0	0	0	0	0	0	0	0	0	0	0	0	0	0	0	0	1.43297	0	0	0	0	0	0	0	0	0
GO:0010833	0	0	0	0	0	0	0	0	0	1.65942	0	0	0	0	0	0	0	0	0	0	0	0	0	0	0	0	0	0	0	0	0	0	0	0	0	0
GO:0010569	0	0	0	0	0	0	0	0	0	0	0	0	0	0	0	0	0	0	0	0	0	0	0	0	0	0	0	0	1.32345	0	0	0	0	0	0	0
GO:0008156	0	0	0	0	0	0	0	0	0	0	0	0	0	0	0	0	1.50529	0	1.52144	0	0	0	0	0	1.51894	0	0	0	0	0	0	0	0	0	0	0
GO:0030490	0	0	0	0	0	0	0	0	0	0	0	0	1.78999	0	0	0	0	0	0	0	0	0	0	0	0	0	0	0	0	0	0	0	0	0	0	0
GO:0007224	0	0	0	0	0	0	0	0	0	0	0	0	0	0	0	0	1.33158	0	0	0	0	0	0	0	0	0	0	0	0	0	0	0	0	0	0	0
GO:0048667	0	0	0	0	0	0	0	0	0	0	0	0	0	1.61692	0	0	0	0	0	0	0	0	0	0	0	0	0	0	0	0	0	0	0	0	0	0
GO:0043388	0	0	0	0	0	0	0	0	0	0	0	0	0	0	1.60672	0	0	0	0	0	0	0	0	0	0	0	0	0	0	0	0	0	0	0	0	0
GO:0060213	0	0	0	0	0	0	0	0	0	0	0	0	1.55597	0	0	0	0	0	0	0	0	0	0	0	0	0	1.37573	0	0	0	0	0	0	0	0	0
GO:0045947	0	0	0	0	0	0	0	0	0	0	1.88236	0	1.40415	0	0	0	0	0	0	0	0	0	0	0	0	0	0	0	0	0	0	0	1.36537	0	0	0
GO:0001578	0	0	0	0	0	0	0	0	0	0	0	0	0	0	0	0	0	0	0	0	0	0	0	0	0	0	1.54692	0	1.37764	0	0	0	0	0	0	0
GO:0060749	0	0	0	0	0	0	0	0	0	0	0	0	0	0	0	0	0	0	0	0	0	0	0	0	0	0	0	0	0	0	0	0	0	0	1.34793	0
GO:2000008	0	0	0	0	0	0	0	0	0	0	0	0	0	0	0	0	0	0	0	0	0	0	0	0	0	0	0	0	0	0	0	0	1.75653	0	0	0
GO:0000132	0	0	1.49422	0	0	0	1.46633	0	0	0	0	0	1.72437	0	1.62573	0	1.50529	0	1.52144	0	0	0	0	0	0	0	1.47839	0	2.45056	0	0	0	1.66938	0	0	0
GO:0008654	0	0	0	0	0	0	0	0	0	0	1.58384	0	0	0	0	0	0	0	0	0	0	0	0	0	0	0	0	0	0	0	0	0	0	0	0	0
GO:1902042	0	0	0	0	0	0	0	0	0	0	0	0	0	0	0	0	0	0	0	0	0	0	0	0	0	0	0	0	1.33931	0	0	0	0	0	0	0
GO:0051289	0	0	0	0	0	0	0	0	0	0	0	0	1.84346	0	0	0	0	0	0	0	0	0	0	0	0	0	0	0	0	0	0	0	0	0	0	0
GO:0090303	0	0	0	0	0	0	0	0	0	0	0	0	0	0	0	0	0	0	0	0	0	0	0	0	0	0	0	0	0	0	0	0	1.89085	0	0	0
GO:0007635	0	0	0	2.03698	0	1.96739	0	1.8662	0	1.96185	0	0	0	0	0	0	0	1.91468	0	1.99107	0	1.99912	0	0	0	1.81403	0	0	0	0	0	0	0	0	0	0
GO:0071385	0	0	0	0	0	0	0	0	0	0	0	0	0	0	0	0	0	0	0	0	0	0	0	0	0	1.45535	0	0	0	0	0	1.807	0	0	0	0
GO:0033147	0	0	0	0	0	0	0	0	0	0	0	0	0	0	0	0	0	0	0	0	0	0	0	0	0	0	0	0	1.45696	0	0	0	0	0	0	0
GO:0032731	0	0	0	0	0	0	0	0	0	0	0	0	0	0	0	1.7293	0	0	0	0	0	0	0	0	0	0	0	0	0	0	0	0	0	0	0	0
GO:0040016	0	0	0	0	0	0	0	0	0	0	0	0	1.33012	0	0	0	0	0	0	0	0	0	0	0	0	0	0	0	0	0	0	0	0	0	0	0
GO:0000075	0	0	1.43177	0	0	0	1.40747	0	1.44033	0	0	0	0	0	0	0	0	0	0	0	2.08329	0	0	0	0	0	1.41798	0	0	0	0	0	0	0	0	0
GO:0051276	0	0	0	0	1.4696	0	0	0	0	0	0	0	0	0	0	0	1.4688	0	0	0	0	0	0	0	0	0	1.43418	0	1.85404	0	0	0	2.15768	0	1.54546	0
GO:0019886	0	0	0	0	0	1.96808	0	0	0	0	0	0	0	0	0	0	0	0	0	0	0	0	0	0	0	1.75354	0	0	0	0	0	0	0	0	0	0
GO:0060612	0	0	0	0	0	0	0	0	0	0	0	0	0	0	0	0	0	0	0	0	0	0	0	0	1.48905	0	0	0	0	0	0	0	0	0	0	0
GO:0009303	0	0	0	0	1.39605	0	0	0	1.39468	0	0	0	0	0	0	0	1.39559	0	1.40749	0	0	0	0	0	0	0	0	0	0	0	0	0	0	0	1.43921	0
GO:0031123	0	0	0	0	0	0	0	0	0	0	0	0	0	0	0	0	0	0	0	0	0	0	0	0	0	0	0	0	1.37227	0	0	0	0	0	0	0
GO:0045226	0	0	0	1.57387	0	2.30115	0	1.34935	0	0	0	2.98366	0	1.57387	0	1.56904	0	0	0	0	0	0	0	0	0	2.87807	0	2.33414	0	0	0	2.498	0	0	0	1.57226
GO:0043967	0	0	0	0	1.68966	0	1.64392	0	1.68752	0	1.64184	0	1.40077	0	3.10573	0	2.25933	0	1.70761	0	2.26192	0	2.29599	0	2.27845	0	2.22161	0	3.38905	0	2.30924	0	1.87876	0	1.75748	0
GO:0043968	0	0	1.72954	0	1.74036	0	1.70367	0	1.73865	0	1.702	0	1.94112	0	2.62478	0	1.73979	0	1.75473	0	2.4865	0	2.515	0	1.75242	0	1.71486	0	2.00947	0	2.52607	0	1.89085	0	1.79455	0
GO:0007565	0	0	0	0	0	0	0	0	0	0	0	0	0	0	0	1.67322	0	0	0	0	0	0	0	0	0	0	0	0	0	1.72784	0	1.76554	0	1.30512	0	0
GO:0035634	0	0	0	1.63083	0	0	0	0	0	0	0	2.18291	0	2.51023	0	2.50349	0	0	0	0	0	2.43994	0	0	0	1.33615	0	0	0	0	0	2.57948	0	0	0	0
GO:0043966	0	0	0	0	1.4813	0	0	0	0	0	1.42432	0	0	0	0	0	0	0	1.50278	0	0	0	0	0	0	0	1.44336	0	1.46703	0	1.52981	0	1.31123	0	0	0
GO:0022604	0	0	0	0	0	0	0	0	0	0	0	0	0	0	0	0	1.6279	0	1.6445	0	1.6298	0	1.65481	0	1.64193	0	0	0	0	0	0	0	0	0	0	0
GO:0030030	0	0	1.30384	0	1.31822	0	0	0	0	0	0	0	0	0	0	0	0	0	1.33736	0	1.31974	0	0	0	0	0	0	0	0	0	0	0	0	0	0	0
GO:0070373	0	0	0	0	0	0	0	0	0	0	0	0	0	0	0	0	0	0	0	0	0	0	0	0	0	0	0	0	1.34738	0	0	0	0	0	0	0
GO:0045429	0	1.70992	0	0	0	1.84837	0	1.67435	0	1.83875	0	0	0	2.79612	0	1.96364	0	1.75729	0	1.8896	0	1.90365	0	1.94263	0	1.58609	0	1.87965	0	1.62469	0	2.03559	0	2.08591	0	1.96789
GO:0032471	0	0	1.64827	0	0	0	1.63078	0	1.65442	0	0	0	1.78999	0	0	0	0	0	0	0	0	0	0	0	0	0	0	0	0	0	0	0	0	0	0	0
GO:0043200	0	0	0	0	0	0	0	0	0	0	0	0	0	0	0	0	0	0	0	0	1.30222	0	1.32994	0	0	0	0	0	0	0	0	0	0	0	0	0
GO:0042428	0	0	0	0	0	0	0	0	0	0	0	0	0	0	0	0	0	0	0	0	0	0	0	0	0	0	0	0	0	0	0	0	0	0	0	1.73166
GO:0006563	0	0	0	0	1.40198	0	1.3782	0	0	0	1.37712	0	1.53122	0	0	0	0	0	1.41127	0	1.40272	0	0	0	1.40978	0	1.38546	0	1.57495	0	1.42292	0	1.49898	0	1.43699	0
GO:0033280	0	0	0	0	0	0	0	0	0	0	0	0	0	0	0	0	0	0	0	0	0	0	0	0	0	0	0	0	0	1.42414	0	0	0	0	0	0
GO:0015908	0	0	0	0	0	0	0	0	0	0	0	0	0	0	0	0	0	0	0	0	0	0	0	0	0	0	0	0	1.32345	0	0	0	0	0	0	0
GO:0001516	0	0	0	0	0	0	0	0	0	0	0	0	0	0	0	0	0	0	0	0	0	0	0	0	0	0	0	0	2.0725	1.31662	0	0	1.33997	0	0	0
GO:2000036	0	0	0	0	0	0	0	0	0	0	0	0	0	0	0	0	1.77211	0	0	0	0	0	0	0	0	0	0	0	0	0	0	0	0	0	0	0
GO:0015684	0	0	0	0	0	0	0	0	0	0	0	0	0	0	0	0	0	0	0	0	0	0	0	0	0	0	0	0	1.57121	0	0	0	0	0	0	0
GO:0015992	0	0	0	0	0	0	0	0	0	0	0	0	1.30954	0	0	0	0	0	0	0	0	0	0	0	0	0	0	0	1.37764	0	0	0	0	0	0	0
GO:0010042	0	0	0	0	0	0	0	0	0	0	0	0	0	1.73285	0	0	0	0	0	0	0	0	0	0	0	0	0	0	0	0	0	0	0	1.79702	0	0
GO:0034599	0	0	0	0	0	0	0	0	0	0	0	0	0	0	0	0	0	0	0	0	0	0	0	0	0	0	0	1.40211	0	0	0	0	0	0	0	0
GO:0043434	0	0	0	0	0	0	0	0	0	0	0	0	0	0	0	1.54053	0	0	0	0	0	0	0	0	0	0	0	0	0	0	0	1.63027	0	0	0	0
GO:0001916	0	14.7845	0	5.81391	0	9.5301	0	6.84601	0	7.38591	0	4.99871	0	12.3616	0	8.8621	0	8.12464	0	4.70335	0	9.74458	0	11.0463	0	7.50479	0	8.56309	0	5.08034	0	5.04449	0	7.12893	0	6.78263
GO:0006071	0	0	0	0	0	0	0	0	0	0	0	0	0	0	0	0	0	0	0	0	0	0	0	0	0	0	0	0	0	1.36831	0	0	0	0	0	0
GO:0006744	0	0	0	0	0	0	0	0	0	0	0	0	1.55597	0	0	0	0	0	0	0	0	0	0	0	0	0	0	0	0	0	0	0	0	0	0	0
GO:0006479	0	0	0	0	0	0	0	0	0	0	0	0	0	0	0	0	0	0	0	0	0	0	0	0	0	0	1.60245	0	0	0	0	0	0	0	0	0
GO:0002237	0	0	0	0	0	0	0	0	0	0	0	0	0	0	0	0	0	0	0	0	0	0	0	0	0	0	0	0	0	0	0	0	0	1.34116	0	0
GO:0000729	0	0	0	0	0	0	0	0	0	0	0	0	0	0	0	0	0	0	0	0	0	0	0	0	0	0	0	0	1.57495	0	0	0	1.49898	0	0	0
GO:0090398	0	0	0	0	0	0	1.46633	0	1.50406	0	1.46453	0	0	0	0	0	1.50529	0	0	0	0	0	0	0	0	0	0	0	0	0	0	0	0	0	0	0
GO:0006959	0	0	1.38299	0	0	0	0	0	0	0	0	0	0	0	0	0	0	0	0	0	0	0	0	0	0	0	0	0	0	0	0	0	0	0	0	0
GO:0002437	0	0	0	0	0	0	0	0	0	0	0	0	0	0	0	0	0	0	0	0	0	0	0	0	0	0	0	0	0	0	0	1.31478	0	0	0	0
GO:0001782	0	0	0	0	0	0	0	0	0	1.58999	0	1.45343	0	0	0	0	0	0	0	0	0	0	0	0	0	1.39374	0	0	0	0	0	0	0	0	0	0
GO:0097028	0	0	0	0	0	0	0	0	0	1.65942	0	1.55952	0	0	0	0	0	0	0	0	0	0	0	0	0	0	0	0	0	0	0	1.76923	0	0	0	1.73166
GO:0030262	0	0	0	0	0	0	0	0	0	0	0	0	0	0	0	0	0	0	0	0	0	0	0	0	0	0	0	0	0	0	1.47241	0	0	0	0	0
GO:0034968	0	0	0	0	0	0	0	0	0	0	0	0	0	0	0	0	0	0	0	0	0	0	0	0	0	0	0	0	1.33931	0	0	0	0	0	0	0
GO:0051567	0	0	0	0	0	0	0	0	0	0	1.73978	0	0	0	0	0	1.77211	0	0	0	0	0	0	0	0	0	0	0	0	0	0	0	0	0	0	0
GO:0006333	0	0	0	0	0	0	0	0	0	0	0	0	0	0	0	1.61341	0	0	0	0	0	0	0	0	0	0	0	0	0	0	0	0	0	0	0	0
GO:0071391	0	2.16264	0	0	0	0	0	0	0	0	0	0	0	1.35059	0	0	0	0	0	0	0	0	0	0	0	0	0	0	0	0	0	0	0	0	0	0
GO:0008219	0	0	0	0	0	0	0	0	0	0	0	0	0	0	0	1.31175	0	0	0	0	0	0	0	0	0	0	0	0	0	0	0	0	0	0	0	0
GO:0006094	0	0	0	0	0	0	0	0	0	0	0	0	0	0	0	2.50349	0	0	0	0	0	0	0	0	0	0	0	0	0	0	0	0	0	0	0	0
GO:0031032	0	0	1.43177	0	1.44194	0	0	0	0	0	1.4059	0	0	0	0	0	1.4414	0	0	0	0	0	1.46418	0	0	0	0	0	0	0	0	0	0	0	0	0
GO:0006002	0	1.58648	0	0	0	0	0	0	0	0	0	0	0	0	0	0	0	0	0	0	0	0	0	0	0	0	0	0	0	0	0	0	0	0	0	0
GO:0001523	0	0	0	0	0	0	0	0	0	0	0	0	0	0	0	0	0	0	0	0	0	0	0	0	0	0	0	0	0	0	0	0	0	1.49097	0	0
GO:0009408	0	0	0	0	0	0	1.58407	0	0	0	0	0	1.98429	0	0	0	0	0	0	0	0	0	1.30789	0	0	0	1.60245	0	0	0	0	0	1.48978	0	0	0
GO:0002286	0	0	0	0	0	0	0	0	0	0	0	0	1.78999	0	1.7298	0	0	0	0	0	0	0	0	0	0	0	0	0	0	0	0	0	1.75653	0	1.69206	0
GO:0032469	0	0	0	0	0	0	0	0	0	0	0	0	0	0	0	0	0	0	0	0	0	0	0	0	0	0	0	0	1.37227	0	0	0	0	0	0	0
GO:0045792	0	0	0	0	0	0	0	0	0	0	0	0	0	0	0	0	0	0	0	0	0	0	0	0	0	0	0	0	0	1.70458	0	0	0	0	0	0
GO:0006953	0	0	0	0	0	1.64993	0	1.48172	0	0	0	0	0	0	0	0	0	1.56179	0	0	0	1.70354	0	0	0	1.39673	0	0	0	1.47272	0	0	0	0	0	0
GO:0046784	0	0	0	0	0	0	0	0	0	0	0	0	1.33012	0	0	0	0	0	0	0	0	0	0	0	0	0	0	0	1.37227	0	0	0	0	0	0	0
GO:0034067	0	0	0	0	0	0	0	0	0	0	0	0	0	0	0	1.7293	0	0	0	0	0	0	0	0	0	0	0	0	0	0	0	0	0	0	0	0
GO:0006325	0	0	0	0	0	0	0	0	1.56635	0	0	0	0	0	0	0	0	0	0	0	0	0	0	0	0	0	0	0	1.78924	0	0	0	0	0	1.61247	0
GO:0030240	0	0	0	0	0	0	0	0	0	0	0	0	0	0	1.7298	2.03335	1.65519	0	0	0	1.65635	0	0	0	1.66371	0	0	0	0	0	0	0	0	0	0	0
GO:0030048	0	0	0	0	0	0	1.40747	0	0	0	0	0	0	0	0	0	0	0	0	0	0	0	1.46418	0	1.45328	0	1.41798	0	0	0	0	0	0	0	1.49295	0
GO:0007143	0	0	0	0	0	0	0	0	0	0	0	0	2.34459	0	0	0	0	0	0	0	0	0	0	0	0	0	0	0	0	0	0	0	0	0	0	0
GO:0070830	0	0	0	0	0	0	0	0	0	0	0	0	0	0	0	0	0	0	0	0	0	0	0	0	0	0	0	0	0	0	1.34715	0	0	0	0	0
GO:0017144	0	0	0	0	0	0	0	0	0	0	0	0	0	1.61692	0	0	0	0	0	0	0	0	0	0	0	0	0	0	0	0	0	0	0	1.68042	0	0
GO:0001954	0	0	0	0	0	0	2.03831	0	0	0	2.03607	0	0	0	0	0	0	0	1.52144	0	1.50714	0	1.53146	0	0	0	0	0	0	0	0	0	0	0	0	0
GO:0009913	0	0	0	0	0	0	0	0	0	0	0	0	1.53122	0	0	0	0	0	0	0	0	0	0	0	0	0	0	0	1.57495	0	0	0	0	0	0	0
GO:0045069	0	0	0	0	0	0	0	0	0	0	0	0	0	0	0	0	0	0	0	0	0	0	0	0	0	0	0	0	1.83531	0	0	0	0	0	0	0
GO:0060314	0	0	0	0	0	0	0	0	0	0	0	0	0	0	1.86677	0	0	0	0	0	0	0	0	0	0	0	0	0	0	0	0	0	0	0	1.81885	0
GO:0015979	0	0	0	0	0	1.66483	0	0	0	0	0	0	0	1.73285	0	1.7293	0	0	0	0	0	1.69583	0	0	0	0	0	0	0	0	0	0	0	0	0	0
GO:0015995	0	0	0	0	0	1.66483	0	0	0	0	0	0	0	1.73285	0	1.7293	0	0	0	0	0	1.69583	0	0	0	0	0	0	0	0	0	0	0	0	0	0
GO:0045670	0	0	0	0	0	0	0	0	0	0	0	0	0	1.35059	0	0	0	0	0	0	0	0	0	0	0	0	0	0	0	0	0	0	0	0	0	0
GO:0033148	0	0	0	0	0	0	0	0	0	0	0	0	0	0	0	0	0	0	0	0	0	0	0	0	0	0	0	0	0	1.79511	0	0	0	0	0	0
GO:0051262	0	0	0	0	1.7582	0	2.23451	0	0	0	2.23176	0	0	0	0	0	0	0	1.30675	0	1.75979	0	1.79098	0	1.77491	0	1.72294	0	0	0	0	0	0	0	1.83346	0
GO:0050718	0	0	0	0	0	0	0	0	0	0	0	0	0	0	0	2.06124	0	0	0	0	0	0	0	0	0	0	0	0	0	0	0	0	0	0	0	0
GO:0042100	0	0	0	0	0	0	0	0	0	2.05397	0	0	0	0	0	0	0	0	0	0	0	0	0	0	0	0	0	0	0	1.48476	0	0	0	0	0	0
GO:0046632	0	0	0	0	0	0	0	0	0	0	0	0	0	0	0	0	0	0	0	0	0	0	0	0	0	0	0	0	1.37227	0	0	0	0	0	0	0
GO:0071353	0	0	1.56475	1.52017	0	0	1.53334	0	1.57584	0	1.53131	0	1.82484	1.52017	1.7132	1.51538	2.11915	0	1.59543	0	1.57932	0	0	0	1.59262	0	1.54692	0	0	0	2.168	0	0	2.47348	0	0
GO:0008643	0	0	0	0	0	0	0	0	0	0	0	0	0	0	0	0	0	0	0	0	0	0	0	0	0	0	0	0	1.91913	0	0	0	0	0	0	0
GO:0051382	0	0	2.66716	0	1.7726	0	2.63803	0	1.77113	0	1.73978	0	2.90321	0	0	0	2.67869	0	2.69547	0	1.77358	0	0	0	1.7829	0	2.65064	0	0	1.89786	1.80026	0	2.84747	0	1.81885	0
GO:0007141	0	0	0	0	0	0	0	0	0	0	0	0	0	0	1.7516	0	1.6279	0	0	0	1.6298	0	0	0	1.64193	0	0	0	0	0	0	0	0	0	0	0
GO:0060547	0	0	0	0	0	0	0	0	0	0	0	0	0	0	0	0	1.40161	0	0	0	0	0	0	0	0	0	0	0	0	0	0	0	0	0	0	0
GO:0033169	0	0	0	0	0	0	0	0	0	0	0	0	0	0	0	0	0	0	0	0	1.56871	0	0	0	0	0	0	0	0	0	0	0	0	0	0	0
GO:0050832	0	0	0	0	0	0	0	0	0	1.35789	0	0	0	0	0	0	0	0	0	0	0	0	0	0	0	0	0	0	0	0	0	0	0	0	0	0
GO:0006465	0	0	0	0	0	0	0	0	0	0	0	0	1.40415	0	0	0	0	0	0	0	0	0	0	0	0	0	0	0	0	0	0	0	0	0	0	0
GO:0043044	0	0	0	1.61692	0	0	0	0	0	0	0	0	0	0	0	0	0	0	0	0	0	0	0	0	0	0	0	0	0	0	0	0	0	0	0	0
GO:0048742	0	0	1.64827	0	0	0	0	0	0	0	0	0	0	0	0	0	0	0	0	0	0	0	1.67152	0	0	0	0	0	0	0	0	0	0	0	0	0
GO:0045603	0	0	0	0	0	0	0	0	0	0	0	0	0	1.61692	0	0	0	0	0	0	0	0	0	0	0	0	0	0	0	0	0	0	0	0	0	0
GO:0007569	0	0	0	0	1.55675	0	1.50839	0	0	0	1.50619	0	0	0	1.70394	0	1.55599	0	1.57576	0	1.55826	0	1.58804	0	1.5727	0	1.52311	0	1.91913	0	0	0	1.75781	0	1.62865	0
GO:0045086	0	0	0	0	0	0	0	0	0	0	0	0	0	0	0	0	0	0	0	0	0	0	0	0	0	0	0	0	0	0	0	0	0	1.34116	0	0
GO:0006637	0	0	0	0	0	0	0	0	0	0	0	0	0	0	0	0	0	1.36023	0	0	0	0	0	1.49958	0	0	0	0	0	0	0	0	0	0	0	2.35059
GO:0031929	0	0	1.5713	0	0	0	1.54622	0	0	0	0	0	0	0	0	0	0	0	0	0	0	0	0	0	0	0	0	0	0	0	0	0	0	0	0	0
GO:0033600	0	0	0	0	0	0	0	0	0	0	0	0	0	0	0	0	1.40161	0	0	0	0	0	0	0	0	0	0	0	0	0	0	0	0	0	0	0
GO:0014910	0	0	0	0	0	0	0	0	1.65442	0	0	0	1.78999	0	0	0	0	0	0	0	0	0	0	0	0	0	0	0	0	0	0	0	0	0	0	0
GO:0010226	0	0	0	0	0	0	0	0	0	0	0	0	0	0	0	0	0	0	0	0	0	0	0	0	0	0	0	0	0	0	0	0	0	1.49097	0	0
GO:0006516	0	0	0	0	0	0	0	0	0	0	0	0	1.33012	0	0	0	0	0	0	0	0	0	0	0	0	0	0	0	0	0	0	0	0	0	0	0
GO:0043981	0	0	1.30777	0	1.31762	0	0	0	0	0	0	0	0	0	0	0	1.3171	0	0	0	0	0	0	0	0	1.66977	0	0	0	0	0	0	0	0	0	0
GO:0043982	0	0	1.30777	0	1.31762	0	0	0	0	0	0	0	0	0	0	0	1.3171	0	0	0	0	0	0	0	0	1.66977	0	0	0	0	0	0	0	0	0	0
GO:0030042	0	0	0	0	0	0	0	0	0	0	0	0	0	0	0	0	0	0	0	0	0	0	0	0	1.7829	0	0	0	0	0	0	0	0	0	0	0
GO:0031581	0	1.88705	0	0	0	1.96739	0	3.27493	0	1.96185	0	3.26447	0	2.03698	0	2.03335	0	1.91468	0	1.99107	0	0	0	2.02138	0	3.19499	0	1.98537	0	0	0	0	0	0	0	3.53407
GO:0010390	0	0	0	0	0	0	0	0	0	0	0	0	1.40415	0	0	0	0	0	0	0	0	0	0	0	0	0	0	0	1.45696	0	0	0	0	0	0	0
GO:0033160	0	2.04982	0	0	0	0	0	0	0	0	0	0	0	0	0	0	0	0	0	0	0	0	0	0	0	0	0	0	0	0	0	1.31478	0	0	0	0
GO:0032825	0	1.3739	0	0	0	0	0	0	0	0	0	0	0	0	0	0	0	0	0	0	0	0	0	0	0	0	0	0	0	0	0	0	0	1.57959	0	0
GO:0072661	0	0	0	0	0	0	0	0	0	0	0	0	0	0	0	0	0	0	0	0	0	0	0	0	0	0	0	0	1.33931	0	0	0	0	0	0	0
GO:0046827	0	0	0	0	0	0	0	0	0	0	0	0	1.40415	0	0	0	0	0	0	0	0	0	0	0	0	0	0	0	0	0	0	0	0	0	0	0
GO:0000079	0	0	1.37705	0	0	0	1.75256	0	2.28226	0	1.74987	0	0	0	1.54396	0	1.39098	0	0	0	1.39332	0	1.42402	0	1.40819	0	0	0	0	0	0	0	0	0	1.46596	0
GO:0034220	0	0	0	0	0	0	0	0	0	0	0	0	0	0	0	0	0	0	0	0	0	0	0	0	0	1.33615	0	0	0	0	0	0	0	0	0	0
GO:0042756	0	0	0	0	0	0	0	0	0	0	0	0	0	0	0	0	0	0	0	0	0	0	0	0	0	0	0	0	0	0	0	1.46403	0	1.49097	0	0
GO:0040015	0	0	0	0	1.44194	0	0	0	0	0	0	0	0	0	0	0	0	0	0	0	0	0	0	0	0	0	0	0	0	1.42414	2.1209	0	0	0	1.49295	0
GO:0019369	0	0	0	0	0	0	0	0	0	0	0	0	0	0	0	0	0	0	0	0	0	0	0	0	0	0	0	0	0	0	0	0	0	2.1594	0	0
GO:0043651	0	0	0	0	0	0	0	0	0	0	0	0	0	0	0	0	0	0	0	1.82455	0	0	0	0	0	0	0	0	0	2.15611	0	0	0	1.93479	0	1.86874
GO:0007095	0	0	0	0	1.56777	0	0	0	0	0	0	0	0	0	0	0	0	0	0	0	0	0	0	0	0	0	0	0	0	0	0	0	0	0	0	0
GO:0010035	0	0	0	0	0	0	0	0	0	0	0	0	0	0	0	0	0	0	0	0	0	0	0	0	0	0	0	0	0	1.31662	0	0	0	0	0	0
GO:0009142	0	0	0	0	0	0	0	0	0	0	0	0	1.33012	0	0	0	0	0	0	0	0	0	0	0	0	0	0	0	0	0	0	1.76923	0	0	0	0
GO:0006004	0	0	0	0	0	0	0	0	1.40087	0	0	0	0	0	1.47326	0	1.40161	0	0	0	1.40272	0	0	0	0	0	0	0	0	0	0	0	0	0	1.43699	0
GO:0061028	0	0	0	0	0	0	0	0	0	0	0	0	0	0	0	0	0	0	0	0	0	0	0	0	0	0	0	0	0	0	1.80026	0	0	0	0	0
GO:0032020	0	0	0	0	0	0	0	0	0	0	0	0	0	0	0	0	0	0	0	0	0	0	0	0	0	0	0	0	0	0	0	0	1.49898	0	0	0
GO:0006614	0	1.69231	0	0	0	1.80289	0	0	0	0	0	0	0	0	1.30428	0	0	0	0	0	0	0	0	1.87775	0	0	0	0	1.44641	0	1.8009	0	1.93615	0	0	0
GO:0006584	0	0	0	1.61692	0	0	0	0	0	0	0	1.44572	0	1.61692	0	0	0	0	0	1.57254	0	0	0	0	0	0	0	0	0	1.89786	0	0	0	0	0	1.61575
GO:0006662	0	0	0	0	0	0	0	0	0	0	0	0	0	0	0	0	0	0	0	0	0	0	0	0	0	0	0	0	0	0	1.61322	0	0	0	0	0
GO:0046835	0	0	0	0	0	0	0	0	0	0	0	0	0	1.73285	0	0	0	0	0	0	0	0	0	0	0	0	0	0	0	0	0	0	0	0	0	0
GO:0042417	0	0	0	0	0	0	0	0	0	0	0	0	0	0	0	0	0	0	0	0	0	0	0	0	0	0	0	0	0	1.48476	0	0	0	2.25478	0	2.15927
GO:0060068	0	0	0	0	0	0	0	0	0	0	0	0	0	1.35059	0	0	0	0	0	0	0	0	0	0	0	0	0	0	0	0	0	0	0	0	0	0
GO:0031340	0	0	0	0	0	0	0	0	0	0	0	0	0	0	0	0	0	0	0	0	0	0	0	0	0	0	0	0	1.37227	0	2.05149	0	0	0	0	0
GO:0043032	0	2.16264	0	1.35059	0	0	0	0	0	2.2707	0	0	0	0	0	1.3472	0	0	0	0	0	1.31521	0	1.33601	0	0	0	1.30239	0	0	0	0	0	1.41209	0	1.34946
GO:0045059	0	0	0	0	0	0	0	0	0	0	0	0	0	0	0	0	0	0	0	0	0	0	0	0	0	0	0	0	0	0	0	0	0	1.34116	0	0
GO:0042176	0	0	1.30777	0	0	0	0	0	0	0	0	0	1.50164	0	0	0	0	0	0	0	0	0	0	0	0	0	0	0	0	0	1.95213	0	0	0	0	0
GO:0071243	0	0	0	0	0	0	0	0	0	0	0	0	0	0	0	0	0	0	0	0	0	0	0	0	0	0	0	0	2.25878	0	0	0	0	0	0	0
GO:0008090	0	0	0	0	0	0	0	0	0	0	1.62965	0	1.78999	0	0	0	0	0	0	0	0	0	0	0	0	0	0	0	0	0	0	0	0	0	0	0
GO:0006107	0	0	0	0	0	0	0	0	0	0	0	0	1.55597	0	0	0	0	0	0	0	0	0	0	0	0	0	0	0	0	0	0	0	0	1.49097	0	0
GO:0060712	0	0	0	0	0	0	0	0	0	0	0	0	0	0	0	0	0	0	0	0	0	0	0	0	0	0	0	0	1.37227	0	0	0	0	0	0	0
GO:0018279	0	0	0	0	0	0	0	0	0	0	1.4059	0	0	0	0	0	1.4414	0	0	0	0	0	0	0	0	0	0	0	0	0	0	0	0	0	0	0
GO:0009437	0	1.58648	0	0	0	0	0	0	0	0	0	0	0	0	0	0	0	0	0	0	0	0	0	0	0	1.51544	0	0	0	0	0	0	0	0	0	0
GO:0060711	0	0	0	0	0	0	0	0	0	0	0	0	0	0	0	0	0	0	0	0	0	0	0	0	0	0	0	0	2.41649	0	0	0	0	0	0	0
GO:0006270	0	0	0	0	0	0	0	0	0	0	0	0	0	1.35059	0	0	0	0	0	0	0	1.31521	0	0	0	0	0	0	0	0	0	0	0	0	0	0
GO:0034101	0	0	0	0	0	0	0	0	0	0	0	0	0	0	0	0	0	0	0	0	0	0	0	0	0	0	0	0	2.25878	0	0	0	0	0	0	0
GO:0032940	0	1.47231	0	1.61692	0	0	0	0	0	1.54433	0	0	0	0	0	0	0	1.49888	0	1.57254	0	0	0	0	0	1.40225	0	1.56703	0	0	0	0	0	0	0	0
GO:0051988	0	0	0	0	0	0	0	0	0	0	0	0	0	0	0	0	0	0	0	0	0	0	0	0	0	0	0	0	2.25878	0	0	0	0	0	0	0
GO:0032259	0	0	0	0	0	0	0	0	0	0	0	0	0	0	0	0	0	0	0	0	1.44302	0	0	0	0	0	0	0	0	0	0	0	0	0	0	0
GO:2000251	0	0	0	0	0	0	0	0	0	0	0	0	0	0	0	0	0	0	0	0	0	0	0	0	0	0	0	0	0	0	0	0	1.36537	0	0	0
GO:0042063	0	0	0	0	0	0	1.63078	0	0	0	1.62965	0	0	0	0	0	0	0	0	0	1.65635	0	1.67152	0	0	0	0	0	0	0	0	0	0	0	0	0
GO:0006048	0	0	0	0	0	0	0	0	0	0	0	0	1.78999	0	0	0	0	0	0	0	0	0	0	0	0	0	0	0	1.83531	0	0	0	0	0	0	0
GO:0006782	0	0	1.55883	0	0	0	0	0	0	0	1.53609	0	0	0	0	0	0	0	0	0	1.56871	0	0	0	1.57772	0	0	0	0	0	0	0	0	0	0	0
GO:0033014	0	0	1.64827	0	0	0	0	0	0	0	1.62965	0	0	0	0	0	0	0	0	0	1.65635	0	0	0	1.66371	0	0	0	0	0	0	0	0	0	0	0
GO:0042267	0	0	0	0	0	0	0	0	0	0	0	0	0	0	0	0	0	0	0	0	0	0	0	0	0	0	0	0	0	0	0	1.55236	0	0	0	0
GO:0009651	0	1.85532	0	0	0	1.96808	0	1.82618	0	1.96029	0	0	0	2.06637	0	0	0	1.89402	0	2.00147	0	2.01284	0	2.0443	0	1.75354	0	1.99343	0	0	0	2.11907	0	0	0	2.06466
GO:0007599	0	0	0	0	0	0	0	1.8662	0	0	0	0	0	0	0	0	0	0	0	0	0	0	0	0	0	0	0	0	0	0	0	0	0	0	0	0
GO:0071364	0	0	0	0	1.62853	0	0	0	0	0	1.58597	0	0	0	0	0	0	0	0	0	0	0	0	0	0	1.52148	1.60023	0	0	0	0	0	0	0	0	0
GO:0002862	0	0	0	0	0	0	0	0	0	0	0	0	1.33012	0	0	0	0	0	0	0	0	0	0	0	0	0	0	0	1.37227	0	0	0	0	0	0	0
GO:0045576	0	0	0	0	0	0	0	0	0	0	0	0	0	0	0	0	0	0	0	0	0	0	0	0	0	0	0	0	0	0	0	0	0	1.68042	0	0
GO:0007009	0	0	0	0	0	0	0	0	0	0	0	0	0	1.51676	0	0	0	0	0	0	0	0	0	0	0	0	0	0	0	0	0	0	0	0	0	0
GO:0032025	0	0	0	0	0	0	0	0	0	0	0	0	0	0	0	0	0	1.91468	0	0	0	0	0	0	0	0	0	0	0	0	0	0	0	0	0	0
GO:0051013	0	1.58648	0	1.73285	0	1.66483	0	1.56617	0	1.65942	0	1.55952	0	0	0	1.7293	0	1.6134	0	1.68796	0	1.69583	0	1.7176	0	1.51544	0	1.68239	0	0	0	1.76923	0	1.79702	0	1.73166
GO:0070269	0	2.7873	0	0	0	0	0	0	0	1.65942	0	1.55952	0	1.73285	0	1.7293	0	1.6134	0	0	0	0	0	0	0	2.67772	0	0	0	0	0	0	0	0	0	0
GO:0043615	0	1.7218	0	0	0	0	0	0	0	0	0	0	0	0	0	0	0	0	0	0	0	0	0	0	0	0	0	0	0	0	0	0	0	0	0	0
GO:0000904	0	0	0	0	0	0	0	1.35413	0	0	0	0	0	0	0	0	0	0	0	0	0	0	0	0	0	0	0	0	0	0	0	0	0	0	1.61247	0
GO:0016926	0	0	0	0	0	0	0	0	0	0	0	0	0	0	0	0	0	0	0	0	0	0	1.67152	0	0	0	0	0	1.83531	0	0	0	0	0	0	0
GO:0051443	0	0	0	0	0	0	0	0	0	0	0	0	0	0	1.33453	0	0	0	0	0	0	0	0	0	0	0	0	0	0	0	0	0	2.07675	1.41209	0	0
GO:0071539	0	0	0	0	0	0	0	0	0	0	0	0	0	0	0	0	0	0	0	0	0	0	0	0	0	0	0	0	1.83531	0	0	0	0	0	0	0
GO:0045671	0	0	0	0	0	0	0	0	0	0	0	0	0	2.78659	0	0	0	1.65753	0	1.76196	0	0	0	0	0	0	0	0	0	0	0	0	0	0	0	1.8235
GO:0001913	0	0	0	0	0	0	0	0	0	0	0	0	1.78999	0	0	0	0	0	0	0	0	0	0	0	0	0	0	0	0	2.32578	0	0	0	0	0	0
GO:0071229	0	0	1.39497	0	0	0	0	0	0	0	0	0	2.52177	0	1.47326	0	0	0	0	0	0	0	0	0	0	0	0	0	0	0	2.36938	0	0	0	0	0
GO:0032886	0	0	0	0	0	0	0	0	0	0	0	0	0	0	0	0	0	0	0	0	0	0	0	0	0	0	0	0	2.00947	0	0	0	0	0	0	0
GO:0043297	0	0	0	0	0	0	0	0	0	0	0	0	0	0	0	0	0	0	0	0	0	0	0	0	0	0	0	0	1.37227	0	0	0	0	0	0	0
GO:0007020	0	0	0	0	0	0	0	0	0	0	0	0	0	0	1.65883	0	0	0	0	0	0	0	0	0	0	0	0	0	0	0	1.59449	0	0	0	0	0
GO:0006610	0	0	0	0	0	0	0	0	1.65442	0	0	0	0	0	0	0	0	0	0	0	1.65635	0	1.67152	0	0	0	0	0	0	0	0	0	0	0	0	0
GO:0006164	0	2.84083	0	2.06637	0	1.96808	0	2.80075	0	1.96029	0	2.78763	0	0	1.54605	3.12325	0	0	1.45545	3.04143	2.08329	0	0	0	1.45328	2.70067	1.41798	1.99343	0	2.47928	0	2.11907	0	3.25742	0	2.06466
GO:0034379	0	0	0	0	0	0	0	0	0	0	0	0	0	0	0	0	0	0	0	0	0	1.83251	0	0	0	0	0	0	0	0	0	0	0	0	0	0
GO:0009308	0	0	0	0	0	0	0	0	0	0	0	0	0	1.51676	0	0	0	0	0	0	0	0	0	0	0	0	0	0	0	0	0	0	0	0	0	0
GO:0007097	0	0	2.75535	0	1.65558	0	2.73084	0	1.65442	0	1.62965	0	1.78999	0	1.7298	0	1.65519	0	1.66527	0	1.65635	0	2.78789	0	0	0	1.63835	0	0	0	4.30587	0	1.75653	0	1.69206	0
GO:0002218	0	0	0	0	0	0	0	0	0	0	0	1.34766	0	0	0	0	0	0	0	0	0	0	0	0	0	0	0	0	0	0	0	0	0	0	0	0
GO:0006390	0	0	0	0	0	0	0	0	0	0	0	0	1.53122	0	0	0	0	0	0	0	0	0	0	0	0	0	0	0	0	0	0	0	0	0	0	0
GO:0001783	0	0	0	0	0	0	0	0	0	0	0	0	1.33012	0	0	0	0	0	0	0	0	0	0	0	0	0	0	0	0	0	0	0	0	0	0	0
GO:0051896	0	0	1.55883	0	0	0	1.53747	0	1.56635	0	0	0	0	0	0	0	0	0	0	0	1.56871	0	0	0	0	0	0	0	0	0	0	0	0	0	0	0
GO:0007064	0	0	0	0	0	0	0	0	0	0	0	0	0	0	0	0	0	0	0	0	0	0	0	0	0	0	0	0	0	0	1.6774	0	0	0	0	0
GO:0046415	0	0	0	0	0	0	0	0	0	0	0	0	0	0	0	1.61341	0	0	0	0	0	0	0	0	0	0	0	0	0	0	0	0	0	0	0	0
GO:0030049	0	1.88705	0	0	0	0	0	0	0	0	0	0	0	0	0	0	0	0	0	0	0	0	0	0	0	0	0	0	0	0	0	0	0	0	0	0
GO:0007019	0	0	2.01331	0	2.02288	0	1.99039	0	2.02136	0	3.00741	0	2.19923	0	2.1202	0	3.05117	0	3.06842	0	2.02389	0	3.07912	0	3.06576	0	3.02232	0	1.37227	0	2.05149	0	2.15529	0	3.11428	0
GO:0031333	0	0	0	0	0	0	1.54622	0	0	0	0	0	0	0	0	0	0	0	0	0	0	0	0	0	0	0	0	0	1.84351	0	0	0	0	0	0	0
GO:0046822	0	0	0	0	0	0	0	0	0	0	1.98891	0	1.33012	0	0	0	0	0	0	0	0	0	2.04377	0	0	0	0	0	1.37227	0	0	0	0	0	0	0
GO:0010592	0	0	0	0	0	0	0	0	0	0	0	0	0	1.61692	0	0	0	0	0	0	0	0	0	0	0	0	0	0	0	0	0	0	0	0	0	0
GO:0007606	0	4.45201	0	0	0	3.71095	0	2.55899	0	5.78557	0	2.5436	0	0	0	3.89678	0	4.54381	0	4.79857	0	4.8255	0	2.05746	0	2.4419	0	5.87665	0	0	0	3.03381	0	2.20272	0	2.9453
GO:0006167	0	0	0	0	0	0	0	0	0	0	0	0	1.53122	0	2.44032	0	0	0	0	0	0	0	0	0	0	0	0	0	1.57495	0	0	0	0	0	0	0
GO:0002474	0	13.8229	0	5.10784	0	8.03945	0	6.42976	0	5.82599	0	5.38964	0	10.9025	0	7.23327	0	7.75787	0	4.93519	0	9.40695	0	10.8021	0	8.31986	0	9.32588	0	5.08328	1.436	5.24812	0	5.35551	0	6.14293
GO:0043496	0	0	1.39497	0	0	0	1.3782	0	1.40087	0	0	0	1.53122	0	0	0	0	0	0	0	0	0	0	0	0	0	0	0	0	0	0	0	0	0	0	0
GO:0045916	0	0	0	0	0	0	0	1.8662	0	0	0	0	0	0	0	0	0	0	0	0	0	0	0	0	0	0	0	0	0	0	0	0	1.75653	0	0	0
GO:0031638	0	0	0	0	0	0	0	0	0	0	0	0	0	0	0	0	0	0	0	0	0	0	0	0	0	0	0	1.68239	0	0	0	0	0	0	0	0
GO:0060789	0	0	0	0	0	0	0	0	0	0	0	0	1.78999	0	0	0	0	0	0	0	0	0	0	0	0	0	0	0	0	0	0	0	1.75653	0	0	0
GO:0015697	0	1.7218	0	0	0	0	0	0	0	0	0	0	0	0	0	0	0	0	0	0	0	0	0	0	0	1.64977	0	0	0	0	0	0	0	0	0	0
GO:0015879	0	1.88705	0	0	0	1.96739	0	0	0	0	0	0	0	0	0	0	0	0	0	1.99107	0	0	0	0	0	3.19499	0	0	0	0	0	0	0	0	0	0
