# Supplementary material for: Transcriptional activity and strain-specific history of mouse pseudogenes
Source: Nat Commun. 2020 Jul 29;11:3695. doi: 10.1038/s41467-020-17157-w (PMC7392758; doi:10.1038/s41467-020-17157-w)
Supplement: Supplementary file 6 — Supplementary Data 3 [file 41467_2020_17157_MOESM6_ESM.xlsx]

## Sheet: 129S1_SvImJ.UnitaryPotential
#chr start end strand query frac ins del shift stop expect ident bioptype
chr5	148545506	148545607	-	ENSMUSP00000123959.1	0.2	0	0	0	0	1e-10	1	FRAG
chr9	111781181	111812783	-	ENSMUSP00000071811.3	0.94	3	0	0	0	7e-34	0.93	DUP
chr7	42339729	42342159	-	ENSMUSP00000134203.1	1	1	0	0	0	1e-40	0.7	DUP
chr1	95489253	95506010	+	ENSMUSP00000108502.1	0.58	0	0	0	0	6e-30	0.99	DUP
chr4	40301409	40301564	+	ENSMUSP00000103622.3	0.6	0	0	0	0	8e-22	0.981	FRAG
chr11	84302029	84313576	-	ENSMUSP00000114417.1	1	1	121	1	0	0	0.75	DUP
chr2	111134898	111135071	-	ENSMUSP00000127592.1	0.32	0	0	0	0	2e-26	0.983	FRAG
chr14	11813099	11815661	+	ENSMUSP00000075821.7	0.91	2	0	1	1	1e-14	0.59	DUP
chr6	133470985	133471095	-	ENSMUSP00000093058.2	0.17	0	0	0	0	3e-09	0.784	FRAG
chr7	131721578	131721697	-	ENSMUSP00000073867.6	0.27	0	0	0	0	3e-13	0.8	FRAG
chr7	16256321	16256677	-	ENSMUSP00000138621.1	0.34	0	3	0	0	3e-41	0.689	FRAG
chr1	18932586	18932807	+	ENSMUSP00000027064.7	0.41	14	0	0	5	4e-25	0.797	FRAG
chr14	37590406	37590866	+	ENSMUSP00000074075.6	0.99	1	0	1	1	3e-27	0.532	PSSD
chr4	47930155	47930736	-	ENSMUSP00000103325.1	0.49	0	0	0	0	3e-108	1	FRAG
chr3	90541395	90547862	+	ENSMUSP00000076012.6	0.65	0	0	0	7	2e-53	0.96	DUP
chr17	56704057	56704461	+	ENSMUSP00000120522.1	0.66	0	0	0	0	1e-62	1	FRAG
chr14	44677243	44677362	-	ENSMUSP00000074242.3	0.13	0	0	0	0	9e-14	1	FRAG
chr7	105783383	105785048	-	ENSMUSP00000081877.2	0.65	0	0	0	117	7e-105	0.51	DUP
chr8	42456395	42457492	-	ENSMUSP00000079032.3	0.52	3	0	0	12	7e-164	0.76	FRAG
chr14	45716643	45717627	-	ENSMUSP00000093605.2	0.58	2	0	1	1	4e-12	0.68	DUP
chr5	106622610	106627254	-	ENSMUSP00000140625.1	0.64	2	2	2	3	2e-43	0.8	DUP
chr7	2516822	2519402	-	ENSMUSP00000129352.1	0.33	0	0	0	0	2e-41	0.94	DUP
chr14	46406821	46407072	-	ENSMUSP00000071208.1	0.27	0	0	0	0	5e-58	0.94	FRAG
chr2	113696189	113696305	+	ENSMUSP00000087802.1	0.12	0	0	0	0	2e-177	1	FRAG
chr14	46395733	46396212	-	ENSMUSP00000087171.1	0.51	0	0	0	108	4e-75	0.325	FRAG
chr10	87664003	87664104	+	ENSMUSP00000139041.1	0.45	0	0	0	1	1e-08	0.912	FRAG
chr7	38412604	38417361	-	ENSMUSP00000078695.5	0.86	0	0	0	116	3e-123	0.53	DUP
chr3	63456742	63478157	-	ENSMUSP00000077109.3	1	2	0	1	38	2e-155	0.81	DUP
chr3	94210370	94210744	-	ENSMUSP00000080472.3	0.34	0	0	0	0	1e-64	0.976	FRAG
chr16	48183862	48184026	-	ENSMUSP00000096518.2	0.11	0	0	0	1	6e-18	0.836	FRAG
chr11	48667843	48669309	+	ENSMUSP00000074130.1	0.1	0	0	0	14	2e-48	0.8	DUP
chr10	134488799	134489005	-	ENSMUSP00000092079.4	0.08	0	0	0	0	2e-17	0.812	FRAG
chr7	104537729	104538388	-	ENSMUSP00000065658.2	0.76	0	0	0	0	3e-92	0.741	PSSD
chr17	38461138	38461467	-	ENSMUSP00000079121.2	0.36	0	0	0	0	1e-44	0.964	FRAG
chr19	5637708	5656208	-	ENSMUSP00000067114.4	0.5	1	0	1	31	4e-49	0.79	DUP
chr4	116434723	116449302	+	ENSMUSP00000030480.3	0.98	22	0	3	6	3e-24	0.8	DUP
chr2	153356712	153356858	-	ENSMUSP00000105568.1	0.27	0	0	0	0	1e-20	0.98	FRAG
chr1	180141261	180143115	+	ENSMUSP00000079644.3	1	0	0	0	25	4e-17	0.72	DUP
chr6	133755233	133778271	-	ENSMUSP00000032286.6	1	2	3	1	2	2e-28	0.8	DUP
chr11	102656585	102666359	+	ENSMUSP00000091467.1	1	0	0	0	22	1e-39	0.87	DUP
chr10	20207103	20208214	+	ENSMUSP00000101161.2	0.61	1	0	0	1	2e-46	0.97	DUP
chr17	57930995	57931537	+	ENSMUSP00000057996.3	0.28	0	0	0	0	8e-85	1	FRAG
chr1	120314983	120361963	+	ENSMUSP00000141137.1	0.19	0	1	0	8	5e-13	0.52	DUP
chr13	19477517	19477885	-	ENSMUSP00000089312.1	0.34	0	0	0	0	1e-65	1	FRAG
chr3	94424822	94426018	-	ENSMUSP00000123868.1	0.86	0	0	0	20	6e-121	0.9	DUP
chr15	99927668	99928436	-	ENSMUSP00000129271.1	0.68	0	0	0	6	8e-72	0.96	DUP
chr8	1113970	1115406	+	ENSMUSP00000119810.1	0.65	0	0	0	0	2e-35	1	DUP
chr1	179909356	179920576	-	ENSMUSP00000121480.1	0.81	0	2	0	0	2e-74	0.96	DUP
chr11	53394604	53403422	-	ENSMUSP00000075814.4	0.63	13	15	1	12	4e-22	0.6	DUP
chr6	91709230	91709391	+	ENSMUSP00000077479.4	0.19	0	0	0	11	9e-12	0.796	FRAG
chr4	39759887	39760030	-	ENSMUSP00000111568.3	0.46	0	0	0	3	1e-19	0.938	FRAG
chr11	106535618	106583025	-	ENSMUSP00000129662.1	0.91	35	61	2	2	2e-169	0.56	DUP
chr4	156256790	156256972	-	ENSMUSP00000033131.6	0.38	0	0	0	0	1e-25	0.951	FRAG
chr17	10768440	11064213	-	ENSMUSP00000089237.2	0.28	1	1	1	1	1e-37	0.97	DUP
scaffold7053	4456	4649	+	ENSMUSP00000104121.1	0.12	2	0	2	0	6e-13	0.812	FRAG
chr7	1180449	1202102	+	ENSMUSP00000077546.6	0.69	67	0	3	22	3e-60	0.69	DUP
chr10	134110776	134111281	-	ENSMUSP00000076091.1	0.52	5	0	1	88	6e-149	0.479	FRAG
chr7	108161464	108162049	-	ENSMUSP00000077774.1	1	1	118	1	12	1e-50	0.585	PSSD
chr2	91428590	91429048	-	ENSMUSP00000076371.3	0.45	15	0	0	35	2e-68	0.699	FRAG
chr2	91590436	91604841	-	ENSMUSP00000107119.1	0.17	2	0	1	0	2e-28	0.92	DUP
chr8	1	350	+	ENSMUSP00000037986.10	0.26	6	28	3	12	2e-06	0.545	FRAG
chr4	73090115	73090372	+	ENSMUSP00000121561.1	0.77	0	0	0	1	6e-33	0.779	PSSD
chr15	74599169	74599465	-	ENSMUSP00000128174.1	0.56	0	0	0	0	1e-42	0.97	FRAG
scaffold17052	1	180	+	ENSMUSP00000029549.8	0.24	0	0	0	0	3e-21	0.867	FRAG
chr6	132780296	132786793	+	ENSMUSP00000134504.1	0.83	2	12	2	0	1e-20	0.72	DUP
chr1	179420098	179420367	-	ENSMUSP00000095070.2	0.67	0	0	0	0	3e-41	0.944	FRAG
chr11	58309822	58310472	-	ENSMUSP00000104450.2	0.66	0	0	0	147	7e-134	0.286	FRAG
chr6	91642444	91675968	+	ENSMUSP00000072637.5	1	1	0	1	67	8e-83	0.59	DUP
chr5	38853311	38853685	+	ENSMUSP00000049834.9	0.28	0	0	0	18	6e-45	0.856	FRAG
chr6	132587733	132587901	-	ENSMUSP00000137315.1	0.56	1	1	1	1	1e-10	0.684	FRAG
chr5	115259597	115259758	+	ENSMUSP00000040755.5	0.14	0	0	0	0	2e-21	0.944	FRAG
chr4	41966694	41968124	-	ENSMUSP00000078226.2	0.65	0	0	0	0	2e-64	1	DUP
chr17	49416869	49417189	-	ENSMUSP00000120251.1	0.66	0	0	0	0	4e-42	0.794	FRAG
chr7	41734575	41807195	-	ENSMUSP00000126966.1	0.87	0	1	0	89	3e-136	0.66	DUP
chr19	61905405	61905713	-	ENSMUSP00000077833.3	0.31	0	0	0	0	2e-40	0.913	FRAG
chrX	152902067	152964309	-	ENSMUSP00000132644.1	0.16	0	0	0	0	2e-20	0.96	DUP
chrX	98368620	98370698	-	ENSMUSP00000133189.2	0.73	6	23	0	12	3e-24	0.35	FRAG
chr19	5266294	5336759	-	ENSMUSP00000093988.4	0.84	4	0	2	0	5e-37	0.89	DUP

## Sheet: A_J.UnitaryPotential
#chr start end strand query frac ins del shift stop expect ident bioptype
chr17	34549466	34549961	+	ENSMUSP00000066419.6	0.38	0	0	0	0	4e-52	0.98	DUP
chr5	6924422	6926044	+	ENSMUSP00000075821.7	0.62	0	0	0	0	4e-24	0.76	DUP
chr7	85773456	85791199	+	ENSMUSP00000076687.6	0.75	4	2	4	210	2e-138	0.52	DUP
chr7	47645850	47646392	-	ENSMUSP00000124631.1	0.55	0	0	0	1	4e-52	0.713	FRAG
chr8	94234213	94234404	+	ENSMUSP00000068661.6	0.13	0	0	0	0	2e-30	0.984	FRAG
chr17	35294388	35294519	-	ENSMUSP00000138177.1	0.65	0	0	0	0	1e-16	0.955	FRAG
chr7	22038721	22039371	+	ENSMUSP00000072496.6	0.34	0	0	0	0	3e-116	0.986	FRAG
chr7	93309771	93309884	-	ENSMUSP00000142584.1	0.13	0	0	0	0	6e-12	0.921	FRAG
chr2	21086085	21090835	+	ENSMUSP00000028363.1	0.64	0	0	0	1	4e-33	0.96	DUP
chr12	102928742	102928888	+	ENSMUSP00000080115.6	0.42	0	0	0	0	2e-23	0.98	FRAG
chr7	86779351	86780615	+	ENSMUSP00000077542.1	0.35	1	0	1	0	2e-54	0.78	DUP
chr16	56135517	56135837	-	ENSMUSP00000053192.3	0.35	0	0	0	52	2e-79	0.486	FRAG
chrX	72492761	72493717	+	ENSMUSP00000078793.4	1	2	1	2	2	3e-97	0.838	PSSD
chr17	15827867	15850274	+	ENSMUSP00000128685.1	0.61	0	0	0	0	2e-36	0.99	DUP
chr6	127509195	127509363	-	ENSMUSP00000137315.1	0.56	1	1	1	1	2e-11	0.702	FRAG
chr1	172380440	172380577	+	ENSMUSP00000136238.1	0.34	0	0	0	0	4e-08	0.891	FRAG
chr5	102982246	103047460	-	ENSMUSP00000108338.4	0.15	0	0	0	1	2e-18	0.93	DUP
chr5	99495634	99495771	+	ENSMUSP00000031273.8	0.1	0	1	0	1	5e-16	0.936	FRAG
chr15	99996651	100023371	-	ENSMUSP00000126197.1	0.72	3	0	1	11	3e-79	0.83	DUP
chr14	49029241	49048180	+	ENSMUSP00000093476.1	0.91	0	1	0	0	5e-40	0.89	DUP
chr2	85539916	85540598	-	ENSMUSP00000097427.1	0.7	6	0	1	103	2e-138	0.548	PSSD
chr7	9676158	9702437	+	ENSMUSP00000126979.1	0.99	0	0	0	170	2e-132	0.68	DUP
chrX	167268338	167308573	+	ENSMUSP00000107733.1	0.37	0	0	0	0	9e-129	0.99	DUP
chr15	72154864	72155339	-	ENSMUSP00000020215.9	0.8	1	0	1	1	4e-75	0.893	PSSD
chr17	34332059	34332831	+	ENSMUSP00000094947.3	0.55	0	15	0	0	3e-43	0.73	DUP
chr13	117664801	117664923	+	ENSMUSP00000135685.1	0.17	0	0	0	0	4e-16	0.976	FRAG
chr15	64454334	64454474	+	ENSMUSP00000094949.4	0.51	0	0	0	0	4e-17	0.936	FRAG
chr2	83366826	83368072	+	ENSMUSP00000080828.2	0.14	0	1	0	1	2e-21	0.87	DUP
chr2	147135783	147135929	-	ENSMUSP00000105568.1	0.27	0	0	0	0	1e-20	0.98	FRAG
chr7	787395	794767	-	ENSMUSP00000104259.2	0.97	2	3	0	22	6e-51	0.83	DUP
chr7	40582188	40608528	-	ENSMUSP00000126966.1	0.7	0	0	0	2	2e-59	0.89	DUP
chr13	20803396	20803651	+	ENSMUSP00000077477.1	1	1	45	1	22	3e-08	0.485	FRAG
chr17	33652265	33662998	+	ENSMUSP00000127487.1	0.16	30	60	9	11	8e-164	0.79	DUP
chr8	16178017	16178166	+	ENSMUSP00000106391.1	0.78	0	0	0	0	1e-19	0.88	PSSD
chr17	10645652	10645780	-	ENSMUSP00000082032.5	0.09	0	0	0	0	2e-17	1	FRAG
chr5	99693310	99693492	-	ENSMUSP00000134541.1	0.07	0	0	0	0	3e-28	1	FRAG
scaffold28684	9320	23070	-	ENSMUSP00000047488.4	0.93	0	0	0	38	9e-46	0.57	DUP
chr18	45715587	45715691	+	ENSMUSP00000038749.7	0.03	0	0	0	0	7e-08	0.943	FRAG
chr13	63144714	63144970	+	ENSMUSP00000073907.7	0.18	1	0	1	33	2e-26	0.453	FRAG
chr5	70267226	70267678	+	ENSMUSP00000144079.1	0.77	3	5	3	0	5e-42	0.904	PSSD
chr3	12598623	12598751	+	ENSMUSP00000136105.1	0.07	0	0	0	0	5e-15	0.93	FRAG
chr5	7097529	7098945	-	ENSMUSP00000132429.1	0.57	0	0	0	1	5e-08	0.61	FRAG
chr1	22018390	22018599	-	ENSMUSP00000080994.1	0.31	0	0	0	1	9e-19	0.9	FRAG
chr19	30499660	30499812	-	ENSMUSP00000093825.5	0.17	0	0	0	0	1e-20	0.941	FRAG
chr10	127567864	127568181	-	ENSMUSP00000080775.3	0.34	0	0	0	0	4e-46	1	FRAG
chr3	87531118	87534586	+	ENSMUSP00000076012.6	1	5	0	1	11	1e-49	0.95	DUP
chr13	30295021	30295428	-	ENSMUSP00000105913.1	0.38	0	0	0	0	6e-61	0.993	FRAG
chr11	69071104	69085365	-	ENSMUSP00000091588.4	0.52	0	0	0	1	0	0.99	DUP
chr19	36812970	36844205	-	ENSMUSP00000097071.3	0.68	5	0	2	1	1e-28	0.9	DUP
chr2	84687660	84715481	+	ENSMUSP00000078883.3	0.46	2	0	2	2	5e-79	0.64	DUP
chr18	44104055	44110320	+	ENSMUSP00000095187.1	0.86	0	0	0	0	3e-28	0.99	DUP
chr13	98271544	98319394	-	ENSMUSP00000022142.5	1	1	48	1	187	1e-172	0.75	DUP
chr17	34334129	34339874	+	ENSMUSP00000071843.6	0.72	0	0	0	0	1e-49	0.85	DUP
chr17	33787675	33787839	-	ENSMUSP00000134611.1	0.89	0	0	0	0	9e-21	0.873	PSSD
chr7	41683644	41684315	-	ENSMUSP00000103626.1	0.44	9	10	7	11	1e-16	0.41	FRAG
chr3	36794308	36794436	+	ENSMUSP00000124138.1	0.28	0	0	0	0	4e-16	1	FRAG
chr10	128684294	128684407	-	ENSMUSP00000076091.1	0.12	0	0	0	0	9e-36	1	FRAG
chr7	127510690	127511076	-	ENSMUSP00000101981.1	0.33	2	3	2	1	1e-09	0.57	FRAG
chr8	40846976	40847542	-	ENSMUSP00000106041.1	0.26	0	0	0	0	2e-101	0.847	FRAG
chr19	5266387	5362737	-	ENSMUSP00000093988.4	0.97	2	27	2	5	3e-37	0.88	DUP
chr7	85875916	85879091	-	ENSMUSP00000133014.1	0.11	0	0	0	3	2e-28	0.95	DUP
chr8	40901572	40902195	-	ENSMUSP00000058256.2	0.3	0	0	0	0	2e-114	1	FRAG
chrX	3343843	3344278	+	ENSMUSP00000099213.2	0.27	2	0	0	6	3e-16	0.67	DUP
chr16	55835240	55871942	-	ENSMUSP00000077604.1	0.1	0	0	0	0	4e-54	0.97	DUP
chr17	15781253	15783602	+	ENSMUSP00000127465.1	0.52	2	0	1	81	3e-159	0.75	DUP
chr17	10598377	10606774	+	ENSMUSP00000112365.1	0.41	0	0	0	0	3e-30	0.98	DUP
chrX	3804191	3804523	+	ENSMUSP00000094254.5	0.63	0	0	0	0	5e-62	1	FRAG
chr10	19437911	19439022	+	ENSMUSP00000101161.2	0.61	1	0	0	1	2e-46	0.97	DUP
chr11	1818985	1819155	-	ENSMUSP00000120275.1	0.45	0	0	0	0	2e-28	0.982	FRAG
chr10	75314801	75315497	-	ENSMUSP00000136066.1	0.85	9	2	1	65	3e-17	0.594	PSSD
chr10	127916100	127972892	+	ENSMUSP00000092874.1	0.1	0	0	0	0	1e-98	0.74	DUP
chr7	85683761	85694377	+	ENSMUSP00000132337.1	1	0	0	0	21	8e-168	0.95	DUP
chr10	127451202	127451624	+	ENSMUSP00000089622.2	0.45	0	0	0	68	9e-76	0.518	FRAG
chr17	10576266	10577036	-	ENSMUSP00000089237.2	0.81	0	0	0	0	3e-133	0.996	PSSD
scaffold8241	42225	42626	+	ENSMUSP00000021411.7	0.23	0	0	0	1	7e-71	0.985	FRAG
chr2	87339461	87339628	-	ENSMUSP00000097356.2	0.18	0	0	0	25	6e-24	0.5	FRAG
chr5	136954230	136955758	+	ENSMUSP00000124929.1	0.35	0	1	0	0	2e-93	0.98	DUP
chr11	81036926	81066891	-	ENSMUSP00000090515.4	0.66	0	0	0	0	9e-154	0.98	DUP

## Sheet: AKR_J.UnitaryPotential
#chr start end strand query frac ins del shift stop expect ident bioptype
chr4	117811314	117811731	+	ENSMUSP00000092426.1	0.44	2	0	2	60	5e-130	0.457	FRAG
chrX	102168266	102237279	+	ENSMUSP00000113730.1	0.63	0	0	0	1	3e-18	0.87	DUP
chr7	21646703	21659025	+	ENSMUSP00000015866.7	0.4	0	0	0	1	4e-25	0.98	DUP
chr3	12683220	12683585	-	ENSMUSP00000103986.1	0.31	0	0	0	0	7e-55	0.885	FRAG
chrX	101649671	101649790	-	ENSMUSP00000114269.1	0.64	1	0	0	1	2e-13	0.95	FRAG
chr15	73793497	73793754	+	ENSMUSP00000094130.1	0.49	0	0	0	0	1e-44	1	FRAG

## Sheet: BALB_cJ.UnitaryPotential
#chr start end strand query frac ins del shift stop expect ident bioptype
chr11	46744075	46744323	+	ENSMUSP00000140904.1	0.27	0	0	0	0	5e-28	1	FRAG
chr1	28866012	28866497	+	ENSMUSP00000026537.5	0.32	0	0	0	0	2e-88	1	FRAG
chr9	17026754	17027110	+	ENSMUSP00000083665.4	0.37	0	0	0	58	2e-55	0.513	FRAG
chr2	86199188	86199433	-	ENSMUSP00000097411.1	0.26	0	0	0	0	8e-31	1	FRAG
chr8	16282472	16282621	+	ENSMUSP00000106391.1	0.78	0	0	0	0	1e-19	0.88	PSSD
scaffold16332	3871	4464	+	ENSMUSP00000103325.1	0.49	4	0	0	0	5e-94	0.869	FRAG
chr12	48106624	48106881	+	ENSMUSP00000051172.4	0.13	0	0	0	0	2e-43	1	FRAG
chr17	39147295	39147480	+	ENSMUSP00000137292.1	0.73	0	0	0	0	3e-28	1	PSSD
chr7	5461291	5463477	-	ENSMUSP00000074055.7	0.81	2	0	1	76	9e-146	0.64	DUP
chr5	85489769	85494286	-	ENSMUSP00000114842.1	0.86	4	0	3	3	1e-33	0.86	DUP
chrX	32134345	32134665	+	ENSMUSP00000094197.4	0.52	0	0	0	1	7e-54	0.963	FRAG
chr19	5155214	5216727	-	ENSMUSP00000093988.4	0.84	4	6	0	2	1e-26	0.67	DUP
scaffold12582.0	11027	11234	-	ENSMUSP00000048665.5	0.56	2	2	2	0	2e-12	0.611	FRAG

## Sheet: C3H_HeJ.UnitaryPotential
#chr start end strand query frac ins del shift stop expect ident bioptype
chr14	44136778	44136993	+	ENSMUSP00000145828.1	0.56	0	0	0	0	8e-22	0.972	FRAG
chrX	3882175	3918585	-	ENSMUSP00000108296.2	0.81	3	0	2	4	1e-119	0.85	DUP
scaffold2613	20986	21267	-	ENSMUSP00000050633.8	0.2	0	0	0	0	5e-40	0.862	FRAG
chr2	88529651	88530615	-	ENSMUSP00000097411.1	0.91	4	0	1	129	4e-126	0.49	DUP
chr4	147455809	147456173	+	ENSMUSP00000140690.1	0.78	3	0	1	0	2e-18	0.861	PSSD
chr8	16842584	16842733	+	ENSMUSP00000106391.1	0.78	0	0	0	0	1e-19	0.88	PSSD
chr1	59847702	59847833	+	ENSMUSP00000027266.3	0.29	0	0	0	0	2e-18	1	FRAG
chr2	89844271	89844714	-	ENSMUSP00000107152.1	0.47	0	0	0	12	4e-118	0.919	FRAG
chr16	34248336	34248446	+	ENSMUSP00000110501.1	0.39	0	0	0	0	7e-10	0.811	FRAG
chr19	4893335	4893514	-	ENSMUSP00000093988.4	0.11	0	0	0	0	4e-24	0.95	FRAG
chr2	83738021	83738378	+	ENSMUSP00000107449.1	0.13	1	0	1	0	4e-47	0.975	FRAG

## Sheet: CAROLI_EiJ.UnitaryPotential
#chr start end strand query frac ins del shift stop expect ident bioptype
chr4	8202769	8203032	+	ENSMUSP00000118067.1	0.62	0	0	0	2	3e-28	0.705	FRAG
chr9	98774656	98774814	-	ENSMUSP00000139440.1	0.23	0	0	0	0	1e-18	0.981	FRAG
chr6	33241389	33241661	-	ENSMUSP00000073455.5	0.38	0	0	0	0	4e-40	0.989	FRAG
chr6	125216567	125225141	+	ENSMUSP00000145086.1	0.86	0	4	0	0	8e-17	0.79	DUP
chr2	24371125	24371465	+	ENSMUSP00000082978.3	0.95	3	6	3	0	5e-09	0.875	FRAG
chr7	45888594	45888797	-	ENSMUSP00000048665.5	0.52	2	0	0	1	9e-19	0.647	FRAG

## Sheet: CAST_EiJ.UnitaryPotential
#chr start end strand query frac ins del shift stop expect ident bioptype
chr6	132403763	132415319	-	ENSMUSP00000085333.4	0.91	0	0	0	8	3e-24	0.71	DUP
chr10	132885727	132889406	+	ENSMUSP00000063431.2	0.59	0	0	0	158	6e-138	0.46	DUP
chr7	7561333	7586913	+	ENSMUSP00000126979.1	0.99	0	0	0	117	2e-132	0.75	DUP
chr6	131401567	131430502	+	ENSMUSP00000144788.1	0.55	3	0	0	0	2e-20	0.94	DUP
chr6	131573214	131599573	+	ENSMUSP00000032512.8	0.97	0	2	0	1	6e-19	0.77	DUP
chr5	60494405	60494803	+	ENSMUSP00000112304.1	0.19	0	0	0	2	1e-07	0.74	FRAG
chr19	61091623	61092349	-	ENSMUSP00000077833.3	0.59	0	0	0	0	7e-48	0.93	DUP
chr17	32190837	32235846	+	ENSMUSP00000131058.1	0.8	21	0	0	1	7e-32	0.68	DUP
chr19	5170331	5186761	-	ENSMUSP00000067114.4	0.5	0	0	0	0	9e-73	0.98	DUP
chr4	40608091	40608279	+	ENSMUSP00000116415.1	0.81	0	0	0	0	8e-17	0.984	PSSD
chr2	86568499	86568636	-	ENSMUSP00000097494.1	0.14	0	0	0	15	1e-79	0.674	FRAG
chr2	88877129	88877539	-	ENSMUSP00000097421.2	0.38	17	0	0	78	1e-44	0.401	FRAG
chr4	145805319	145805447	+	ENSMUSP00000117892.1	0.33	0	2	0	0	2e-09	0.689	FRAG
chr5	87358533	87358822	-	ENSMUSP00000114842.1	0.34	2	0	2	2	6e-27	0.833	FRAG
chr19	4991589	5092335	-	ENSMUSP00000093988.4	0.77	1	2	1	2	2e-36	0.77	DUP

## Sheet: CBA_J.UnitaryPotential
#chr start end strand query frac ins del shift stop expect ident bioptype
chr4	167179283	167179564	-	ENSMUSP00000138106.1	0.44	15	2	2	3	5e-25	0.646	FRAG
chr9	135943849	135944371	-	ENSMUSP00000140915.1	0.78	2	0	0	0	5e-30	0.95	DUP
scaffold11560	31998	37666	-	ENSMUSP00000050633.8	0.46	0	0	0	0	3e-44	0.76	DUP
chr8	42773922	42774457	+	ENSMUSP00000094420.3	0.28	1	34	1	0	4e-95	0.84	FRAG
chr16	36952463	36952573	+	ENSMUSP00000110501.1	0.39	0	0	0	0	7e-10	0.811	FRAG
chr2	96100802	96124801	-	ENSMUSP00000097399.1	1	2	37	2	9	1e-54	0.8	DUP
chr11	110141018	110165743	+	ENSMUSP00000103057.1	0.25	0	0	0	0	6e-13	1	DUP
chr8	18043776	18043925	+	ENSMUSP00000106391.1	0.78	0	0	0	0	1e-19	0.88	PSSD
chr1	192536289	192536459	-	ENSMUSP00000140191.1	0.31	0	0	0	0	2e-07	0.684	FRAG
chr5	94716546	94719329	-	ENSMUSP00000114842.1	0.6	4	0	3	3	1e-33	0.84	DUP
chr14	48638265	48646826	+	ENSMUSP00000125668.1	1	1	7	1	0	5e-173	0.97	DUP
chr3	158757253	158772722	-	ENSMUSP00000029923.6	0.8	0	0	0	2	7e-69	0.99	DUP
chr2	169426312	169426692	+	ENSMUSP00000119445.2	0.81	0	0	0	1	3e-56	0.921	PSSD
chr5	149210775	149211020	-	ENSMUSP00000106852.2	0.4	0	0	0	0	4e-39	0.951	FRAG

## Sheet: DBA_2J.UnitaryPotential
#chr start end strand query frac ins del shift stop expect ident bioptype
chr10	93832794	93833129	-	ENSMUSP00000121082.1	0.04	0	0	0	0	2e-52	0.991	FRAG
chr1	171435052	171435222	-	ENSMUSP00000140191.1	0.31	0	0	0	0	2e-07	0.684	FRAG
chr7	39718795	39763270	+	ENSMUSP00000078695.5	0.89	15	2	4	43	0	0.74	DUP
chr14	43876530	43884517	+	ENSMUSP00000125668.1	0.87	1	7	1	0	1e-143	0.97	DUP
chrX	32082479	32082679	+	ENSMUSP00000110844.3	0.35	0	0	0	0	1e-26	0.925	FRAG
chr1	115020701	115063551	+	ENSMUSP00000140211.1	0.86	0	1	0	2	6e-13	0.64	DUP
chr8	16108972	16109121	+	ENSMUSP00000106391.1	0.78	0	0	0	0	1e-19	0.88	PSSD
chr12	52101776	52102282	+	ENSMUSP00000021411.7	0.23	0	0	0	0	7e-68	1	DUP
chr14	107631070	107631210	-	ENSMUSP00000120877.1	0.08	0	0	0	0	2e-17	0.979	FRAG
chr17	10245170	10245312	+	ENSMUSP00000112365.1	0.11	3	0	1	0	8e-16	0.896	FRAG
chr9	106621699	106633334	-	ENSMUSP00000143126.1	0.8	0	0	0	0	7e-20	0.76	DUP

## Sheet: FVB_NJ.UnitaryPotential
#chr start end strand query frac ins del shift stop expect ident bioptype
chr5	110306615	110306749	+	ENSMUSP00000068426.1	1	0	0	0	0	1e-09	0.978	FRAG
scaffold14404	18661	18965	-	ENSMUSP00000085333.4	0.39	1	3	1	0	6e-18	0.486	FRAG
chr1	2864489	2864671	+	ENSMUSP00000043970.6	0.09	0	0	0	1	1e-26	0.951	FRAG
chrX	3526608	3528134	+	ENSMUSP00000108296.2	0.77	4	17	2	5	2e-79	0.81	DUP
chr5	110309580	110309711	+	ENSMUSP00000098411.4	0.32	0	0	0	0	1e-17	1	FRAG
chr7	98156337	98159670	+	ENSMUSP00000095863.2	1	0	0	0	26	6e-30	0.81	DUP
chr17	30609074	30636146	+	ENSMUSP00000131058.1	0.41	2	0	1	1	3e-32	0.79	DUP
chr2	84630180	84655141	-	ENSMUSP00000097411.1	0.84	0	0	0	156	5e-107	0.47	DUP
chr10	82233678	82233802	+	ENSMUSP00000134868.1	0.54	7	0	1	4	2e-09	0.857	FRAG
chr17	32031039	32031345	-	ENSMUSP00000071843.6	0.29	5	0	1	3	6e-19	0.824	FRAG
chr15	70745467	70762185	-	ENSMUSP00000023248.6	0.83	0	0	0	0	3e-17	0.75	DUP
chr9	105980969	106033508	-	ENSMUSP00000143126.1	0.82	0	0	0	0	1e-23	0.8	DUP
chr1	169637173	169637343	-	ENSMUSP00000140191.1	0.31	0	0	0	0	2e-07	0.684	FRAG
chr14	42265670	42265794	+	ENSMUSP00000145828.1	0.6	1	35	1	1	4e-37	0.506	FRAG
chr16	32964092	32964202	-	ENSMUSP00000110501.1	0.39	0	0	0	0	2e-09	0.811	FRAG
chr2	150082281	150082559	-	ENSMUSP00000119445.2	0.6	0	0	0	0	2e-47	0.978	FRAG

[truncated: 7 more sheets: LP_J.UnitaryPotential, NOD_ShiLtJ.UnitaryPotential, NZO_HlLtJ.UnitaryPotential, Pahari_EiJ.UnitaryPotential, PWK_PhJ.UnitaryPotential, SPRET_EiJ.UnitaryPotential, WSB_EiJ.UnitaryPotential]
