# Supplementary material for: Transcriptional activity and strain-specific history of mouse pseudogenes
Source: Nat Commun. 2020 Jul 29;11:3695. doi: 10.1038/s41467-020-17157-w (PMC7392758; doi:10.1038/s41467-020-17157-w)
Supplement: Supplementary file 7 — Supplementary Data 4 [file 41467_2020_17157_MOESM7_ESM.xlsx]

## Sheet: EncodeTranscriptionData
File_accession	File_format	Output_type	Experiment_accession	Assay	Biosample_term_id	Biosample_term_name	Biosample_type	Biosample_life_stage	Biosample_sex	Biosample_organism	Biosample_treatments	Biosample_subcellular_fraction_term_name	Biosample_phase	Biosample_synchronization_stage	Experiment_target	Antibody_accession	Library_made_from	Library_depleted_in	Library_extraction_method	Library_lysis_method	Library_crosslinking_method	Experiment_date_released	Project	RBNS_protein_concentration	Library_fragmentation_method	Library_size_range	Biosample_Age	Biological_replicate(s)	Technical_replicate	Read_length	Run_type	Paired_end	Paired_with	Derived_from	Size	Lab	md5sum	File_download_URL	Assembly	Platform
ENCFF001IRQ	fastq	reads	ENCSR000BZR	RNA-seq	UBERON:0005343	cortical_plate	tissue	adult	unknown	Mus_musculus							polyadenylated_mRNA	rRNA	see_document	see_document		2012-09-05	ENCODE		see_document	>200	8_week	1	1	101	paired-ended	2	ENCFF001IRS		14099278139	Thomas_Gingeras,_CSHL	c42a2012b27f11309c3409b96e10d129	https://www.encodeproject.org/files/ENCFF001IRQ/@@download/ENCFF001IRQ.fastq.gz		HiSeq_2000
ENCFF001IRR	fastq	reads	ENCSR000BZR	RNA-seq	UBERON:0005343	cortical_plate	tissue	adult	unknown	Mus_musculus							polyadenylated_mRNA	rRNA	see_document	see_document		2012-09-05	ENCODE		see_document	>200	8_week	2	1	101	paired-ended	1	ENCFF001ITK		15077844413	Thomas_Gingeras,_CSHL	aae511a97e3cb028525c1d1977f7fac6	https://www.encodeproject.org/files/ENCFF001IRR/@@download/ENCFF001IRR.fastq.gz		HiSeq_2000
ENCFF001IRS	fastq	reads	ENCSR000BZR	RNA-seq	UBERON:0005343	cortical_plate	tissue	adult	unknown	Mus_musculus							polyadenylated_mRNA	rRNA	see_document	see_document		2012-09-05	ENCODE		see_document	>200	8_week	1	1	101	paired-ended	1	ENCFF001IRQ		14082581190	Thomas_Gingeras,_CSHL	46f690cd605fea08ec6430ab0221155c	https://www.encodeproject.org/files/ENCFF001IRS/@@download/ENCFF001IRS.fastq.gz		HiSeq_2000
ENCFF001ITK	fastq	reads	ENCSR000BZR	RNA-seq	UBERON:0005343	cortical_plate	tissue	adult	unknown	Mus_musculus							polyadenylated_mRNA	rRNA	see_document	see_document		2012-09-05	ENCODE		see_document	>200	8_week	2	1	101	paired-ended	2	ENCFF001IRR		14939713304	Thomas_Gingeras,_CSHL	ba1e56927097dcbb30181ba996ba0a1e	https://www.encodeproject.org/files/ENCFF001ITK/@@download/ENCFF001ITK.fastq.gz		HiSeq_2000
ENCFF001JKF	fastq	reads	ENCSR000BZF	RNA-seq	UBERON:0002190	subcutaneous_adipose_tissue	tissue	adult	unknown	Mus_musculus							polyadenylated_mRNA	rRNA	see_document	see_document		2012-06-29	ENCODE		see_document	>200	8_week	1	1	76	paired-ended	1	ENCFF001JKJ		3004301670	Thomas_Gingeras,_CSHL	83b44f66283ab884f84f5d67bac1c67c	https://www.encodeproject.org/files/ENCFF001JKF/@@download/ENCFF001JKF.fastq.gz		Illumina_Genome_Analyzer_IIx
ENCFF001JKH	fastq	reads	ENCSR000BZF	RNA-seq	UBERON:0002190	subcutaneous_adipose_tissue	tissue	adult	unknown	Mus_musculus							polyadenylated_mRNA	rRNA	see_document	see_document		2012-06-29	ENCODE		see_document	>200	8_week	2	1	76	paired-ended	1	ENCFF001JKL		2996137863	Thomas_Gingeras,_CSHL	0a31503bd5c19facee94f991d5742074	https://www.encodeproject.org/files/ENCFF001JKH/@@download/ENCFF001JKH.fastq.gz		Illumina_Genome_Analyzer_IIx
ENCFF001JKJ	fastq	reads	ENCSR000BZF	RNA-seq	UBERON:0002190	subcutaneous_adipose_tissue	tissue	adult	unknown	Mus_musculus							polyadenylated_mRNA	rRNA	see_document	see_document		2012-06-29	ENCODE		see_document	>200	8_week	1	1	76	paired-ended	2	ENCFF001JKF		3178010077	Thomas_Gingeras,_CSHL	8a87d97105321be260b538de031906b1	https://www.encodeproject.org/files/ENCFF001JKJ/@@download/ENCFF001JKJ.fastq.gz		Illumina_Genome_Analyzer_IIx
ENCFF001JKL	fastq	reads	ENCSR000BZF	RNA-seq	UBERON:0002190	subcutaneous_adipose_tissue	tissue	adult	unknown	Mus_musculus							polyadenylated_mRNA	rRNA	see_document	see_document		2012-06-29	ENCODE		see_document	>200	8_week	2	1	76	paired-ended	2	ENCFF001JKH		3142204841	Thomas_Gingeras,_CSHL	afe50c88ff7e5260087304bf527c83a4	https://www.encodeproject.org/files/ENCFF001JKL/@@download/ENCFF001JKL.fastq.gz		Illumina_Genome_Analyzer_IIx
ENCFF001JKG	fastq	reads	ENCSR000BZF	RNA-seq	UBERON:0002190	subcutaneous_adipose_tissue	tissue	adult	unknown	Mus_musculus							polyadenylated_mRNA	rRNA	see_document	see_document		2012-06-29	ENCODE		see_document	>200	8_week	1	1	76	paired-ended	1	ENCFF001JKK		2928710622	Thomas_Gingeras,_CSHL	4bf87a1ad44e71db59270a347168a75f	https://www.encodeproject.org/files/ENCFF001JKG/@@download/ENCFF001JKG.fastq.gz		Illumina_Genome_Analyzer_IIx
ENCFF001JKI	fastq	reads	ENCSR000BZF	RNA-seq	UBERON:0002190	subcutaneous_adipose_tissue	tissue	adult	unknown	Mus_musculus							polyadenylated_mRNA	rRNA	see_document	see_document		2012-06-29	ENCODE		see_document	>200	8_week	2	1	76	paired-ended	1	ENCFF001JKM		2949296756	Thomas_Gingeras,_CSHL	bc2bc45c7682a03cdb63a433e40aa716	https://www.encodeproject.org/files/ENCFF001JKI/@@download/ENCFF001JKI.fastq.gz		Illumina_Genome_Analyzer_IIx
ENCFF001JKK	fastq	reads	ENCSR000BZF	RNA-seq	UBERON:0002190	subcutaneous_adipose_tissue	tissue	adult	unknown	Mus_musculus							polyadenylated_mRNA	rRNA	see_document	see_document		2012-06-29	ENCODE		see_document	>200	8_week	1	1	76	paired-ended	2	ENCFF001JKG		3047669369	Thomas_Gingeras,_CSHL	a5393cc8c7ebfb6a47dd77f5ff123327	https://www.encodeproject.org/files/ENCFF001JKK/@@download/ENCFF001JKK.fastq.gz		Illumina_Genome_Analyzer_IIx
ENCFF001JKM	fastq	reads	ENCSR000BZF	RNA-seq	UBERON:0002190	subcutaneous_adipose_tissue	tissue	adult	unknown	Mus_musculus							polyadenylated_mRNA	rRNA	see_document	see_document		2012-06-29	ENCODE		see_document	>200	8_week	2	1	76	paired-ended	2	ENCFF001JKI		3045975276	Thomas_Gingeras,_CSHL	31cab23a30556d00cace0c595dbfff29	https://www.encodeproject.org/files/ENCFF001JKM/@@download/ENCFF001JKM.fastq.gz		Illumina_Genome_Analyzer_IIx
ENCFF001JLL	fastq	reads	ENCSR000BZD	RNA-seq	UBERON:0002108	small_intestine	tissue	adult	unknown	Mus_musculus							polyadenylated_mRNA	rRNA	see_document	see_document		2012-02-29	ENCODE		see_document	>200	8_week	1	1	76	paired-ended	1	ENCFF001JLV		1361455182	Thomas_Gingeras,_CSHL	bbe585de15db111609d3214667daf5c0	https://www.encodeproject.org/files/ENCFF001JLL/@@download/ENCFF001JLL.fastq.gz		Illumina_Genome_Analyzer_IIx
ENCFF001JLQ	fastq	reads	ENCSR000BZD	RNA-seq	UBERON:0002108	small_intestine	tissue	adult	unknown	Mus_musculus							polyadenylated_mRNA	rRNA	see_document	see_document		2012-02-29	ENCODE		see_document	>200	8_week	2	1	76	paired-ended	1	ENCFF001JMA		1278962516	Thomas_Gingeras,_CSHL	0cab6258bfcf5140fbd46ca3773b5059	https://www.encodeproject.org/files/ENCFF001JLQ/@@download/ENCFF001JLQ.fastq.gz		Illumina_Genome_Analyzer_IIx
ENCFF001JLV	fastq	reads	ENCSR000BZD	RNA-seq	UBERON:0002108	small_intestine	tissue	adult	unknown	Mus_musculus							polyadenylated_mRNA	rRNA	see_document	see_document		2012-02-29	ENCODE		see_document	>200	8_week	1	1	76	paired-ended	2	ENCFF001JLL		1455690939	Thomas_Gingeras,_CSHL	21eeb610f72d633c6d3ebd18be5a7b9e	https://www.encodeproject.org/files/ENCFF001JLV/@@download/ENCFF001JLV.fastq.gz		Illumina_Genome_Analyzer_IIx
ENCFF001JMA	fastq	reads	ENCSR000BZD	RNA-seq	UBERON:0002108	small_intestine	tissue	adult	unknown	Mus_musculus							polyadenylated_mRNA	rRNA	see_document	see_document		2012-02-29	ENCODE		see_document	>200	8_week	2	1	76	paired-ended	2	ENCFF001JLQ		1344796137	Thomas_Gingeras,_CSHL	80fb3c272f2663a28896d4581c196bf8	https://www.encodeproject.org/files/ENCFF001JMA/@@download/ENCFF001JMA.fastq.gz		Illumina_Genome_Analyzer_IIx
ENCFF001JLM	fastq	reads	ENCSR000BZD	RNA-seq	UBERON:0002108	small_intestine	tissue	adult	unknown	Mus_musculus							polyadenylated_mRNA	rRNA	see_document	see_document		2012-02-29	ENCODE		see_document	>200	8_week	1	1	76	paired-ended	1	ENCFF001JLW		1282268470	Thomas_Gingeras,_CSHL	896882d5aa2e27c375ec31c66410f36a	https://www.encodeproject.org/files/ENCFF001JLM/@@download/ENCFF001JLM.fastq.gz		Illumina_Genome_Analyzer_IIx
ENCFF001JLN	fastq	reads	ENCSR000BZD	RNA-seq	UBERON:0002108	small_intestine	tissue	adult	unknown	Mus_musculus							polyadenylated_mRNA	rRNA	see_document	see_document		2012-02-29	ENCODE		see_document	>200	8_week	1	1	76	paired-ended	1	ENCFF001JLX		470977615	Thomas_Gingeras,_CSHL	910db165093bd26c4ceda9c7302f4b0e	https://www.encodeproject.org/files/ENCFF001JLN/@@download/ENCFF001JLN.fastq.gz		Illumina_Genome_Analyzer_IIx
ENCFF001JLO	fastq	reads	ENCSR000BZD	RNA-seq	UBERON:0002108	small_intestine	tissue	adult	unknown	Mus_musculus							polyadenylated_mRNA	rRNA	see_document	see_document		2012-02-29	ENCODE		see_document	>200	8_week	1	1	76	paired-ended	1	ENCFF001JLY		884076040	Thomas_Gingeras,_CSHL	ee02993f8bbd0497b42f60f3b457a061	https://www.encodeproject.org/files/ENCFF001JLO/@@download/ENCFF001JLO.fastq.gz		Illumina_Genome_Analyzer_IIx
ENCFF001JLP	fastq	reads	ENCSR000BZD	RNA-seq	UBERON:0002108	small_intestine	tissue	adult	unknown	Mus_musculus							polyadenylated_mRNA	rRNA	see_document	see_document		2012-02-29	ENCODE		see_document	>200	8_week	1	1	76	paired-ended	1	ENCFF001JLZ		865633410	Thomas_Gingeras,_CSHL	f1934557abe3aeac8d7b2fc1d719df18	https://www.encodeproject.org/files/ENCFF001JLP/@@download/ENCFF001JLP.fastq.gz		Illumina_Genome_Analyzer_IIx
ENCFF001JLR	fastq	reads	ENCSR000BZD	RNA-seq	UBERON:0002108	small_intestine	tissue	adult	unknown	Mus_musculus							polyadenylated_mRNA	rRNA	see_document	see_document		2012-02-29	ENCODE		see_document	>200	8_week	2	1	76	paired-ended	1	ENCFF001JMB		1219613892	Thomas_Gingeras,_CSHL	ba578b76d5f95b7f0dabb24994fc562e	https://www.encodeproject.org/files/ENCFF001JLR/@@download/ENCFF001JLR.fastq.gz		Illumina_Genome_Analyzer_IIx
ENCFF001JLS	fastq	reads	ENCSR000BZD	RNA-seq	UBERON:0002108	small_intestine	tissue	adult	unknown	Mus_musculus							polyadenylated_mRNA	rRNA	see_document	see_document		2012-02-29	ENCODE		see_document	>200	8_week	2	1	76	paired-ended	1	ENCFF001JMC		395668590	Thomas_Gingeras,_CSHL	ff9fa1e389a5fd3b4cfa4e49f2c4b1c6	https://www.encodeproject.org/files/ENCFF001JLS/@@download/ENCFF001JLS.fastq.gz		Illumina_Genome_Analyzer_IIx
ENCFF001JLT	fastq	reads	ENCSR000BZD	RNA-seq	UBERON:0002108	small_intestine	tissue	adult	unknown	Mus_musculus							polyadenylated_mRNA	rRNA	see_document	see_document		2012-02-29	ENCODE		see_document	>200	8_week	2	1	76	paired-ended	1	ENCFF001JMD		904121118	Thomas_Gingeras,_CSHL	a24505b78e5b294a94e67877c5ec6d8a	https://www.encodeproject.org/files/ENCFF001JLT/@@download/ENCFF001JLT.fastq.gz		Illumina_Genome_Analyzer_IIx
ENCFF001JLU	fastq	reads	ENCSR000BZD	RNA-seq	UBERON:0002108	small_intestine	tissue	adult	unknown	Mus_musculus							polyadenylated_mRNA	rRNA	see_document	see_document		2012-02-29	ENCODE		see_document	>200	8_week	2	1	76	paired-ended	1	ENCFF001JME		934345296	Thomas_Gingeras,_CSHL	32562a660066c423f128582621bac100	https://www.encodeproject.org/files/ENCFF001JLU/@@download/ENCFF001JLU.fastq.gz		Illumina_Genome_Analyzer_IIx
ENCFF001JLW	fastq	reads	ENCSR000BZD	RNA-seq	UBERON:0002108	small_intestine	tissue	adult	unknown	Mus_musculus							polyadenylated_mRNA	rRNA	see_document	see_document		2012-02-29	ENCODE		see_document	>200	8_week	1	1	76	paired-ended	2	ENCFF001JLM		1293726949	Thomas_Gingeras,_CSHL	ed07f846eb3b7ad1af114b82923c24f1	https://www.encodeproject.org/files/ENCFF001JLW/@@download/ENCFF001JLW.fastq.gz		Illumina_Genome_Analyzer_IIx
ENCFF001JLX	fastq	reads	ENCSR000BZD	RNA-seq	UBERON:0002108	small_intestine	tissue	adult	unknown	Mus_musculus							polyadenylated_mRNA	rRNA	see_document	see_document		2012-02-29	ENCODE		see_document	>200	8_week	1	1	76	paired-ended	2	ENCFF001JLN		499745395	Thomas_Gingeras,_CSHL	4864ece8ae9a821d80ea0088e7a63922	https://www.encodeproject.org/files/ENCFF001JLX/@@download/ENCFF001JLX.fastq.gz		Illumina_Genome_Analyzer_IIx
ENCFF001JLY	fastq	reads	ENCSR000BZD	RNA-seq	UBERON:0002108	small_intestine	tissue	adult	unknown	Mus_musculus							polyadenylated_mRNA	rRNA	see_document	see_document		2012-02-29	ENCODE		see_document	>200	8_week	1	1	76	paired-ended	2	ENCFF001JLO		936078963	Thomas_Gingeras,_CSHL	9b0ebfa8c28457b1780b014d4ad24612	https://www.encodeproject.org/files/ENCFF001JLY/@@download/ENCFF001JLY.fastq.gz		Illumina_Genome_Analyzer_IIx
ENCFF001JLZ	fastq	reads	ENCSR000BZD	RNA-seq	UBERON:0002108	small_intestine	tissue	adult	unknown	Mus_musculus							polyadenylated_mRNA	rRNA	see_document	see_document		2012-02-29	ENCODE		see_document	>200	8_week	1	1	76	paired-ended	2	ENCFF001JLP		915540389	Thomas_Gingeras,_CSHL	d303fc2b7299d4003027d1707f13c7f6	https://www.encodeproject.org/files/ENCFF001JLZ/@@download/ENCFF001JLZ.fastq.gz		Illumina_Genome_Analyzer_IIx
ENCFF001JMB	fastq	reads	ENCSR000BZD	RNA-seq	UBERON:0002108	small_intestine	tissue	adult	unknown	Mus_musculus							polyadenylated_mRNA	rRNA	see_document	see_document		2012-02-29	ENCODE		see_document	>200	8_week	2	1	76	paired-ended	2	ENCFF001JLR		1217760305	Thomas_Gingeras,_CSHL	5430d0d3dbb81aedc92d76546ec90d7e	https://www.encodeproject.org/files/ENCFF001JMB/@@download/ENCFF001JMB.fastq.gz		Illumina_Genome_Analyzer_IIx
ENCFF001JMC	fastq	reads	ENCSR000BZD	RNA-seq	UBERON:0002108	small_intestine	tissue	adult	unknown	Mus_musculus							polyadenylated_mRNA	rRNA	see_document	see_document		2012-02-29	ENCODE		see_document	>200	8_week	2	1	76	paired-ended	2	ENCFF001JLS		408826547	Thomas_Gingeras,_CSHL	519ace5be59f3df5eef37cac11447be4	https://www.encodeproject.org/files/ENCFF001JMC/@@download/ENCFF001JMC.fastq.gz		Illumina_Genome_Analyzer_IIx
ENCFF001JMD	fastq	reads	ENCSR000BZD	RNA-seq	UBERON:0002108	small_intestine	tissue	adult	unknown	Mus_musculus							polyadenylated_mRNA	rRNA	see_document	see_document		2012-02-29	ENCODE		see_document	>200	8_week	2	1	76	paired-ended	2	ENCFF001JLT		943859855	Thomas_Gingeras,_CSHL	2fbeb739478fd755caa58e2bdc0b851b	https://www.encodeproject.org/files/ENCFF001JMD/@@download/ENCFF001JMD.fastq.gz		Illumina_Genome_Analyzer_IIx
ENCFF001JME	fastq	reads	ENCSR000BZD	RNA-seq	UBERON:0002108	small_intestine	tissue	adult	unknown	Mus_musculus							polyadenylated_mRNA	rRNA	see_document	see_document		2012-02-29	ENCODE		see_document	>200	8_week	2	1	76	paired-ended	2	ENCFF001JLU		978316214	Thomas_Gingeras,_CSHL	f67574b520455302daaa77c438aef0e5	https://www.encodeproject.org/files/ENCFF001JME/@@download/ENCFF001JME.fastq.gz		Illumina_Genome_Analyzer_IIx
ENCFF001JHO	fastq	reads	ENCSR000BZC	RNA-seq	UBERON:0000992	female_gonad	tissue	adult	female	Mus_musculus							polyadenylated_mRNA	rRNA	see_document	see_document		2012-02-29	ENCODE		see_document	>200	8_week	1	1	76	paired-ended	1	ENCFF001JHZ		1075275717	Thomas_Gingeras,_CSHL	56c1a9e54a92a500a240fe5cbaf49477	https://www.encodeproject.org/files/ENCFF001JHO/@@download/ENCFF001JHO.fastq.gz		Illumina_Genome_Analyzer_IIx
ENCFF001JHU	fastq	reads	ENCSR000BZC	RNA-seq	UBERON:0000992	female_gonad	tissue	adult	female	Mus_musculus							polyadenylated_mRNA	rRNA	see_document	see_document		2012-02-29	ENCODE		see_document	>200	8_week	2	1	76	paired-ended	1	ENCFF001JIE		704779532	Thomas_Gingeras,_CSHL	889153667b0104af0fa1694c44a53927	https://www.encodeproject.org/files/ENCFF001JHU/@@download/ENCFF001JHU.fastq.gz		Illumina_Genome_Analyzer_IIx
ENCFF001JHZ	fastq	reads	ENCSR000BZC	RNA-seq	UBERON:0000992	female_gonad	tissue	adult	female	Mus_musculus							polyadenylated_mRNA	rRNA	see_document	see_document		2012-02-29	ENCODE		see_document	>200	8_week	1	1	76	paired-ended	2	ENCFF001JHO		1111326482	Thomas_Gingeras,_CSHL	a1c42df2465ff263181557d4015bf9e5	https://www.encodeproject.org/files/ENCFF001JHZ/@@download/ENCFF001JHZ.fastq.gz		Illumina_Genome_Analyzer_IIx
ENCFF001JIE	fastq	reads	ENCSR000BZC	RNA-seq	UBERON:0000992	female_gonad	tissue	adult	female	Mus_musculus							polyadenylated_mRNA	rRNA	see_document	see_document		2012-02-29	ENCODE		see_document	>200	8_week	2	1	76	paired-ended	2	ENCFF001JHU		713966691	Thomas_Gingeras,_CSHL	5d247b0bf4234307878c4ed48b08f19b	https://www.encodeproject.org/files/ENCFF001JIE/@@download/ENCFF001JIE.fastq.gz		Illumina_Genome_Analyzer_IIx
ENCFF001JHQ	fastq	reads	ENCSR000BZC	RNA-seq	UBERON:0000992	female_gonad	tissue	adult	female	Mus_musculus							polyadenylated_mRNA	rRNA	see_document	see_document		2012-02-29	ENCODE		see_document	>200	8_week	1	1	76	paired-ended	1	ENCFF001JIA		854239445	Thomas_Gingeras,_CSHL	3898fb11029837d28045b4a915018695	https://www.encodeproject.org/files/ENCFF001JHQ/@@download/ENCFF001JHQ.fastq.gz		Illumina_Genome_Analyzer_IIx
ENCFF001JHR	fastq	reads	ENCSR000BZC	RNA-seq	UBERON:0000992	female_gonad	tissue	adult	female	Mus_musculus							polyadenylated_mRNA	rRNA	see_document	see_document		2012-02-29	ENCODE		see_document	>200	8_week	1	1	76	paired-ended	1	ENCFF001JIB		362735724	Thomas_Gingeras,_CSHL	ab6052e5ede6950f9b928138da5a0db8	https://www.encodeproject.org/files/ENCFF001JHR/@@download/ENCFF001JHR.fastq.gz		Illumina_Genome_Analyzer_IIx
ENCFF001JHS	fastq	reads	ENCSR000BZC	RNA-seq	UBERON:0000992	female_gonad	tissue	adult	female	Mus_musculus							polyadenylated_mRNA	rRNA	see_document	see_document		2012-02-29	ENCODE		see_document	>200	8_week	1	1	76	paired-ended	1	ENCFF001JIC		764066222	Thomas_Gingeras,_CSHL	6cc31963522392627361acf1050daf7e	https://www.encodeproject.org/files/ENCFF001JHS/@@download/ENCFF001JHS.fastq.gz		Illumina_Genome_Analyzer_IIx
ENCFF001JHT	fastq	reads	ENCSR000BZC	RNA-seq	UBERON:0000992	female_gonad	tissue	adult	female	Mus_musculus							polyadenylated_mRNA	rRNA	see_document	see_document		2012-02-29	ENCODE		see_document	>200	8_week	1	1	76	paired-ended	1	ENCFF001JID		757815548	Thomas_Gingeras,_CSHL	8b5c01b96e602468e89f42c3cb017257	https://www.encodeproject.org/files/ENCFF001JHT/@@download/ENCFF001JHT.fastq.gz		Illumina_Genome_Analyzer_IIx
ENCFF001JHV	fastq	reads	ENCSR000BZC	RNA-seq	UBERON:0000992	female_gonad	tissue	adult	female	Mus_musculus							polyadenylated_mRNA	rRNA	see_document	see_document		2012-02-29	ENCODE		see_document	>200	8_week	2	1	76	paired-ended	1	ENCFF001JIF		780759666	Thomas_Gingeras,_CSHL	e06affc40e7b6dcaef70e078589de767	https://www.encodeproject.org/files/ENCFF001JHV/@@download/ENCFF001JHV.fastq.gz		Illumina_Genome_Analyzer_IIx
ENCFF001JHW	fastq	reads	ENCSR000BZC	RNA-seq	UBERON:0000992	female_gonad	tissue	adult	female	Mus_musculus							polyadenylated_mRNA	rRNA	see_document	see_document		2012-02-29	ENCODE		see_document	>200	8_week	2	1	76	paired-ended	1	ENCFF001JIG		540222211	Thomas_Gingeras,_CSHL	f4b0b6e0d9a33373d0a998ad86b3d02d	https://www.encodeproject.org/files/ENCFF001JHW/@@download/ENCFF001JHW.fastq.gz		Illumina_Genome_Analyzer_IIx
ENCFF001JHX	fastq	reads	ENCSR000BZC	RNA-seq	UBERON:0000992	female_gonad	tissue	adult	female	Mus_musculus							polyadenylated_mRNA	rRNA	see_document	see_document		2012-02-29	ENCODE		see_document	>200	8_week	2	1	76	paired-ended	1	ENCFF001JIH		754396332	Thomas_Gingeras,_CSHL	0cbc576f9ba256e1eb5bdb9c4d303e5d	https://www.encodeproject.org/files/ENCFF001JHX/@@download/ENCFF001JHX.fastq.gz		Illumina_Genome_Analyzer_IIx
ENCFF001JHY	fastq	reads	ENCSR000BZC	RNA-seq	UBERON:0000992	female_gonad	tissue	adult	female	Mus_musculus							polyadenylated_mRNA	rRNA	see_document	see_document		2012-02-29	ENCODE		see_document	>200	8_week	2	1	76	paired-ended	1	ENCFF001JII		776935821	Thomas_Gingeras,_CSHL	673ce3c84b5095aaee560eecb18d992e	https://www.encodeproject.org/files/ENCFF001JHY/@@download/ENCFF001JHY.fastq.gz		Illumina_Genome_Analyzer_IIx
ENCFF001JIA	fastq	reads	ENCSR000BZC	RNA-seq	UBERON:0000992	female_gonad	tissue	adult	female	Mus_musculus							polyadenylated_mRNA	rRNA	see_document	see_document		2012-02-29	ENCODE		see_document	>200	8_week	1	1	76	paired-ended	2	ENCFF001JHQ		831378718	Thomas_Gingeras,_CSHL	a9e5fb5c062f4ad662609aecb41cb4b5	https://www.encodeproject.org/files/ENCFF001JIA/@@download/ENCFF001JIA.fastq.gz		Illumina_Genome_Analyzer_IIx
ENCFF001JIB	fastq	reads	ENCSR000BZC	RNA-seq	UBERON:0000992	female_gonad	tissue	adult	female	Mus_musculus							polyadenylated_mRNA	rRNA	see_document	see_document		2012-02-29	ENCODE		see_document	>200	8_week	1	1	76	paired-ended	2	ENCFF001JHR		374557738	Thomas_Gingeras,_CSHL	88862e1a5f84ca817e9f71c778015348	https://www.encodeproject.org/files/ENCFF001JIB/@@download/ENCFF001JIB.fastq.gz		Illumina_Genome_Analyzer_IIx
ENCFF001JIC	fastq	reads	ENCSR000BZC	RNA-seq	UBERON:0000992	female_gonad	tissue	adult	female	Mus_musculus							polyadenylated_mRNA	rRNA	see_document	see_document		2012-02-29	ENCODE		see_document	>200	8_week	1	1	76	paired-ended	2	ENCFF001JHS		792477389	Thomas_Gingeras,_CSHL	690516a06df514a8a1f6a6670334fec0	https://www.encodeproject.org/files/ENCFF001JIC/@@download/ENCFF001JIC.fastq.gz		Illumina_Genome_Analyzer_IIx
ENCFF001JID	fastq	reads	ENCSR000BZC	RNA-seq	UBERON:0000992	female_gonad	tissue	adult	female	Mus_musculus							polyadenylated_mRNA	rRNA	see_document	see_document		2012-02-29	ENCODE		see_document	>200	8_week	1	1	76	paired-ended	2	ENCFF001JHT		813316340	Thomas_Gingeras,_CSHL	9439327340df93eaf971bc35de19cdaf	https://www.encodeproject.org/files/ENCFF001JID/@@download/ENCFF001JID.fastq.gz		Illumina_Genome_Analyzer_IIx
ENCFF001JIF	fastq	reads	ENCSR000BZC	RNA-seq	UBERON:0000992	female_gonad	tissue	adult	female	Mus_musculus							polyadenylated_mRNA	rRNA	see_document	see_document		2012-02-29	ENCODE		see_document	>200	8_week	2	1	76	paired-ended	2	ENCFF001JHV		769595864	Thomas_Gingeras,_CSHL	81a01716aa4a75fd0ff9ef66b883e94b	https://www.encodeproject.org/files/ENCFF001JIF/@@download/ENCFF001JIF.fastq.gz		Illumina_Genome_Analyzer_IIx
ENCFF001JIG	fastq	reads	ENCSR000BZC	RNA-seq	UBERON:0000992	female_gonad	tissue	adult	female	Mus_musculus							polyadenylated_mRNA	rRNA	see_document	see_document		2012-02-29	ENCODE		see_document	>200	8_week	2	1	76	paired-ended	2	ENCFF001JHW		557649311	Thomas_Gingeras,_CSHL	cb1c4f178ddf2c9fc80cf110d96b784f	https://www.encodeproject.org/files/ENCFF001JIG/@@download/ENCFF001JIG.fastq.gz		Illumina_Genome_Analyzer_IIx
ENCFF001JIH	fastq	reads	ENCSR000BZC	RNA-seq	UBERON:0000992	female_gonad	tissue	adult	female	Mus_musculus							polyadenylated_mRNA	rRNA	see_document	see_document		2012-02-29	ENCODE		see_document	>200	8_week	2	1	76	paired-ended	2	ENCFF001JHX		786478425	Thomas_Gingeras,_CSHL	ef4576984321280f1cf96363ceae5e0e	https://www.encodeproject.org/files/ENCFF001JIH/@@download/ENCFF001JIH.fastq.gz		Illumina_Genome_Analyzer_IIx
ENCFF001JII	fastq	reads	ENCSR000BZC	RNA-seq	UBERON:0000992	female_gonad	tissue	adult	female	Mus_musculus							polyadenylated_mRNA	rRNA	see_document	see_document		2012-02-29	ENCODE		see_document	>200	8_week	2	1	76	paired-ended	2	ENCFF001JHY		811755806	Thomas_Gingeras,_CSHL	12985c461a77dcce507dad8c0afc6f6a	https://www.encodeproject.org/files/ENCFF001JII/@@download/ENCFF001JII.fastq.gz		Illumina_Genome_Analyzer_IIx
ENCFF001JGE	fastq	reads	ENCSR000BZB	RNA-seq	UBERON:0001911	mammary_gland	tissue	adult	unknown	Mus_musculus							polyadenylated_mRNA	rRNA	see_document	see_document		2012-02-29	ENCODE		see_document	>200	8_week	1	1	76	paired-ended	1	ENCFF001JGK		1482696332	Thomas_Gingeras,_CSHL	522bc2c745484ca4c564d934e10b4bbb	https://www.encodeproject.org/files/ENCFF001JGE/@@download/ENCFF001JGE.fastq.gz		Illumina_Genome_Analyzer_IIx
ENCFF001JGH	fastq	reads	ENCSR000BZB	RNA-seq	UBERON:0001911	mammary_gland	tissue	adult	unknown	Mus_musculus							polyadenylated_mRNA	rRNA	see_document	see_document		2012-02-29	ENCODE		see_document	>200	8_week	2	1	76	paired-ended	1	ENCFF001JGN		1279470803	Thomas_Gingeras,_CSHL	f2db2401d2b6ae3120d05b590c42d5f6	https://www.encodeproject.org/files/ENCFF001JGH/@@download/ENCFF001JGH.fastq.gz		Illumina_Genome_Analyzer_IIx
ENCFF001JGK	fastq	reads	ENCSR000BZB	RNA-seq	UBERON:0001911	mammary_gland	tissue	adult	unknown	Mus_musculus							polyadenylated_mRNA	rRNA	see_document	see_document		2012-02-29	ENCODE		see_document	>200	8_week	1	1	76	paired-ended	2	ENCFF001JGE		1502869515	Thomas_Gingeras,_CSHL	37de83c546518b80aab6f4a6528eb3a7	https://www.encodeproject.org/files/ENCFF001JGK/@@download/ENCFF001JGK.fastq.gz		Illumina_Genome_Analyzer_IIx
ENCFF001JGN	fastq	reads	ENCSR000BZB	RNA-seq	UBERON:0001911	mammary_gland	tissue	adult	unknown	Mus_musculus							polyadenylated_mRNA	rRNA	see_document	see_document		2012-02-29	ENCODE		see_document	>200	8_week	2	1	76	paired-ended	2	ENCFF001JGH		1330769006	Thomas_Gingeras,_CSHL	86d29a974b500885dc0fd21cdbc0f50e	https://www.encodeproject.org/files/ENCFF001JGN/@@download/ENCFF001JGN.fastq.gz		Illumina_Genome_Analyzer_IIx
ENCFF001JGF	fastq	reads	ENCSR000BZB	RNA-seq	UBERON:0001911	mammary_gland	tissue	adult	unknown	Mus_musculus							polyadenylated_mRNA	rRNA	see_document	see_document		2012-02-29	ENCODE		see_document	>200	8_week	1	1	76	paired-ended	1	ENCFF001JGL		2396315828	Thomas_Gingeras,_CSHL	a0a417c3704c9e2100eb79eaf7221afb	https://www.encodeproject.org/files/ENCFF001JGF/@@download/ENCFF001JGF.fastq.gz		Illumina_Genome_Analyzer_IIx
ENCFF001JGG	fastq	reads	ENCSR000BZB	RNA-seq	UBERON:0001911	mammary_gland	tissue	adult	unknown	Mus_musculus							polyadenylated_mRNA	rRNA	see_document	see_document		2012-02-29	ENCODE		see_document	>200	8_week	1	1	76	paired-ended	1	ENCFF001JGM		2979890219	Thomas_Gingeras,_CSHL	269ced85da9c6844c86217369e979da8	https://www.encodeproject.org/files/ENCFF001JGG/@@download/ENCFF001JGG.fastq.gz		Illumina_Genome_Analyzer_IIx
ENCFF001JGI	fastq	reads	ENCSR000BZB	RNA-seq	UBERON:0001911	mammary_gland	tissue	adult	unknown	Mus_musculus							polyadenylated_mRNA	rRNA	see_document	see_document		2012-02-29	ENCODE		see_document	>200	8_week	2	1	76	paired-ended	1	ENCFF001JGO		1059004814	Thomas_Gingeras,_CSHL	f4040061105f10ff5e118f3dd5bc7fad	https://www.encodeproject.org/files/ENCFF001JGI/@@download/ENCFF001JGI.fastq.gz		Illumina_Genome_Analyzer_IIx
ENCFF001JGJ	fastq	reads	ENCSR000BZB	RNA-seq	UBERON:0001911	mammary_gland	tissue	adult	unknown	Mus_musculus							polyadenylated_mRNA	rRNA	see_document	see_document		2012-02-29	ENCODE		see_document	>200	8_week	2	1	76	paired-ended	1	ENCFF001JGP		2043581421	Thomas_Gingeras,_CSHL	2a994bf9898079d00d7f4dc110199b94	https://www.encodeproject.org/files/ENCFF001JGJ/@@download/ENCFF001JGJ.fastq.gz		Illumina_Genome_Analyzer_IIx
ENCFF001JGL	fastq	reads	ENCSR000BZB	RNA-seq	UBERON:0001911	mammary_gland	tissue	adult	unknown	Mus_musculus							polyadenylated_mRNA	rRNA	see_document	see_document		2012-02-29	ENCODE		see_document	>200	8_week	1	1	76	paired-ended	2	ENCFF001JGF		2452218248	Thomas_Gingeras,_CSHL	8df6a7ae475bbe0fdd1d3a1ad76a0f68	https://www.encodeproject.org/files/ENCFF001JGL/@@download/ENCFF001JGL.fastq.gz		Illumina_Genome_Analyzer_IIx
ENCFF001JGM	fastq	reads	ENCSR000BZB	RNA-seq	UBERON:0001911	mammary_gland	tissue	adult	unknown	Mus_musculus							polyadenylated_mRNA	rRNA	see_document	see_document		2012-02-29	ENCODE		see_document	>200	8_week	1	1	76	paired-ended	2	ENCFF001JGG		3007388344	Thomas_Gingeras,_CSHL	fa88e21b09ab7c1d9e9a20b4f60aee7e	https://www.encodeproject.org/files/ENCFF001JGM/@@download/ENCFF001JGM.fastq.gz		Illumina_Genome_Analyzer_IIx
ENCFF001JGO	fastq	reads	ENCSR000BZB	RNA-seq	UBERON:0001911	mammary_gland	tissue	adult	unknown	Mus_musculus							polyadenylated_mRNA	rRNA	see_document	see_document		2012-02-29	ENCODE		see_document	>200	8_week	2	1	76	paired-ended	2	ENCFF001JGI		1106729228	Thomas_Gingeras,_CSHL	de3bd41238f7e480694ba9f841379211	https://www.encodeproject.org/files/ENCFF001JGO/@@download/ENCFF001JGO.fastq.gz		Illumina_Genome_Analyzer_IIx
ENCFF001JGP	fastq	reads	ENCSR000BZB	RNA-seq	UBERON:0001911	mammary_gland	tissue	adult	unknown	Mus_musculus							polyadenylated_mRNA	rRNA	see_document	see_document		2012-02-29	ENCODE		see_document	>200	8_week	2	1	76	paired-ended	2	ENCFF001JGJ		2068106833	Thomas_Gingeras,_CSHL	777f711a53fbb393fa06d72e6885c483	https://www.encodeproject.org/files/ENCFF001JGP/@@download/ENCFF001JGP.fastq.gz		Illumina_Genome_Analyzer_IIx
ENCFF001IYI	fastq	reads	ENCSR000BZA	RNA-seq	UBERON:0000059	large_intestine	tissue	adult	unknown	Mus_musculus							polyadenylated_mRNA	rRNA	see_document	see_document		2012-02-29	ENCODE		see_document	>200	8_week	1	1	76	paired-ended	1	ENCFF001IYM		2686415067	Thomas_Gingeras,_CSHL	9f248768c315e6b699364503afaf215f	https://www.encodeproject.org/files/ENCFF001IYI/@@download/ENCFF001IYI.fastq.gz		Illumina_Genome_Analyzer_IIx
ENCFF001IYK	fastq	reads	ENCSR000BZA	RNA-seq	UBERON:0000059	large_intestine	tissue	adult	unknown	Mus_musculus							polyadenylated_mRNA	rRNA	see_document	see_document		2012-02-29	ENCODE		see_document	>200	8_week	2	1	76	paired-ended	1	ENCFF001IYO		2991394608	Thomas_Gingeras,_CSHL	cd3e68a4df811fc6235be978f137a28b	https://www.encodeproject.org/files/ENCFF001IYK/@@download/ENCFF001IYK.fastq.gz		Illumina_Genome_Analyzer_IIx
ENCFF001IYM	fastq	reads	ENCSR000BZA	RNA-seq	UBERON:0000059	large_intestine	tissue	adult	unknown	Mus_musculus							polyadenylated_mRNA	rRNA	see_document	see_document		2012-02-29	ENCODE		see_document	>200	8_week	1	1	76	paired-ended	2	ENCFF001IYI		2884263640	Thomas_Gingeras,_CSHL	8be2d5db65173aa4b6a639173023f894	https://www.encodeproject.org/files/ENCFF001IYM/@@download/ENCFF001IYM.fastq.gz		Illumina_Genome_Analyzer_IIx
ENCFF001IYO	fastq	reads	ENCSR000BZA	RNA-seq	UBERON:0000059	large_intestine	tissue	adult	unknown	Mus_musculus							polyadenylated_mRNA	rRNA	see_document	see_document		2012-02-29	ENCODE		see_document	>200	8_week	2	1	76	paired-ended	2	ENCFF001IYK		3129063317	Thomas_Gingeras,_CSHL	bbf7b2b683d6d38a1719d270418b8e4e	https://www.encodeproject.org/files/ENCFF001IYO/@@download/ENCFF001IYO.fastq.gz		Illumina_Genome_Analyzer_IIx
ENCFF001IYJ	fastq	reads	ENCSR000BZA	RNA-seq	UBERON:0000059	large_intestine	tissue	adult	unknown	Mus_musculus							polyadenylated_mRNA	rRNA	see_document	see_document		2012-02-29	ENCODE		see_document	>200	8_week	1	1	76	paired-ended	1	ENCFF001IYN		2633038980	Thomas_Gingeras,_CSHL	bdbe0320a70d6875b06622a7f4680a77	https://www.encodeproject.org/files/ENCFF001IYJ/@@download/ENCFF001IYJ.fastq.gz		Illumina_Genome_Analyzer_IIx
ENCFF001IYL	fastq	reads	ENCSR000BZA	RNA-seq	UBERON:0000059	large_intestine	tissue	adult	unknown	Mus_musculus							polyadenylated_mRNA	rRNA	see_document	see_document		2012-02-29	ENCODE		see_document	>200	8_week	2	1	76	paired-ended	1	ENCFF001IYP		2842453299	Thomas_Gingeras,_CSHL	8b94c14985abaed4b0d8089123ff4639	https://www.encodeproject.org/files/ENCFF001IYL/@@download/ENCFF001IYL.fastq.gz		Illumina_Genome_Analyzer_IIx
ENCFF001IYN	fastq	reads	ENCSR000BZA	RNA-seq	UBERON:0000059	large_intestine	tissue	adult	unknown	Mus_musculus							polyadenylated_mRNA	rRNA	see_document	see_document		2012-02-29	ENCODE		see_document	>200	8_week	1	1	76	paired-ended	2	ENCFF001IYJ		2737846941	Thomas_Gingeras,_CSHL	8e68371e310980bcf8a0f2e5b429b4d6	https://www.encodeproject.org/files/ENCFF001IYN/@@download/ENCFF001IYN.fastq.gz		Illumina_Genome_Analyzer_IIx
ENCFF001IYP	fastq	reads	ENCSR000BZA	RNA-seq	UBERON:0000059	large_intestine	tissue	adult	unknown	Mus_musculus							polyadenylated_mRNA	rRNA	see_document	see_document		2012-02-29	ENCODE		see_document	>200	8_week	2	1	76	paired-ended	2	ENCFF001IYL		2946493026	Thomas_Gingeras,_CSHL	6250b225d16e5d1c5a3623ec044813c9	https://www.encodeproject.org/files/ENCFF001IYP/@@download/ENCFF001IYP.fastq.gz		Illumina_Genome_Analyzer_IIx
ENCFF001IMG	fastq	reads	ENCSR000BZM	RNA-seq	UBERON:0002037	cerebellum	tissue	adult	unknown	Mus_musculus							polyadenylated_mRNA	rRNA	see_document	see_document		2012-09-05	ENCODE		see_document	>200	8_week	1	1	101	paired-ended	1	ENCFF001IMN		13499349661	Thomas_Gingeras,_CSHL	1914be2648b13bb95232eb88e1e2c943	https://www.encodeproject.org/files/ENCFF001IMG/@@download/ENCFF001IMG.fastq.gz		HiSeq_2000
ENCFF001IMH	fastq	reads	ENCSR000BZM	RNA-seq	UBERON:0002037	cerebellum	tissue	adult	unknown	Mus_musculus							polyadenylated_mRNA	rRNA	see_document	see_document		2012-09-05	ENCODE		see_document	>200	8_week	2	1	101	paired-ended	1	ENCFF001IMO		13030479975	Thomas_Gingeras,_CSHL	54cf5077cb0c14e3f042c7929cb6091b	https://www.encodeproject.org/files/ENCFF001IMH/@@download/ENCFF001IMH.fastq.gz		HiSeq_2000
ENCFF001IMN	fastq	reads	ENCSR000BZM	RNA-seq	UBERON:0002037	cerebellum	tissue	adult	unknown	Mus_musculus							polyadenylated_mRNA	rRNA	see_document	see_document		2012-09-05	ENCODE		see_document	>200	8_week	1	1	101	paired-ended	2	ENCFF001IMG		13119412819	Thomas_Gingeras,_CSHL	a27041e20c8d1715edcf1cbb3871babf	https://www.encodeproject.org/files/ENCFF001IMN/@@download/ENCFF001IMN.fastq.gz		HiSeq_2000
ENCFF001IMO	fastq	reads	ENCSR000BZM	RNA-seq	UBERON:0002037	cerebellum	tissue	adult	unknown	Mus_musculus							polyadenylated_mRNA	rRNA	see_document	see_document		2012-09-05	ENCODE		see_document	>200	8_week	2	1	101	paired-ended	2	ENCFF001IMH		12775715305	Thomas_Gingeras,_CSHL	02b47fcc3d242a19ce9b9361d939c6a1	https://www.encodeproject.org/files/ENCFF001IMO/@@download/ENCFF001IMO.fastq.gz		HiSeq_2000
ENCFF001JTI	fastq	reads	ENCSR000BZJ	RNA-seq	UBERON:0000955	brain	tissue	embryonic	unknown	Mus_musculus							polyadenylated_mRNA	rRNA	see_document	see_document		2012-09-05	ENCODE		see_document	>200	14.5_day	1	1	101	paired-ended	1	ENCFF001JTW		13347052952	Thomas_Gingeras,_CSHL	a66fd8ae01f790b524188fe8e98ea65d	https://www.encodeproject.org/files/ENCFF001JTI/@@download/ENCFF001JTI.fastq.gz		HiSeq_2000
ENCFF001JTM	fastq	reads	ENCSR000BZJ	RNA-seq	UBERON:0000955	brain	tissue	embryonic	unknown	Mus_musculus							polyadenylated_mRNA	rRNA	see_document	see_document		2012-09-05	ENCODE		see_document	>200	14.5_day	2	1	101	paired-ended	1	ENCFF001JWN		13660693003	Thomas_Gingeras,_CSHL	3d24d3d022aa8cffe60a11f3a1d0e24c	https://www.encodeproject.org/files/ENCFF001JTM/@@download/ENCFF001JTM.fastq.gz		HiSeq_2000
ENCFF001JTW	fastq	reads	ENCSR000BZJ	RNA-seq	UBERON:0000955	brain	tissue	embryonic	unknown	Mus_musculus							polyadenylated_mRNA	rRNA	see_document	see_document		2012-09-05	ENCODE		see_document	>200	14.5_day	1	1	101	paired-ended	2	ENCFF001JTI		13986268180	Thomas_Gingeras,_CSHL	e2245378ddaf5712af454705a59ebe49	https://www.encodeproject.org/files/ENCFF001JTW/@@download/ENCFF001JTW.fastq.gz		HiSeq_2000
ENCFF001JWN	fastq	reads	ENCSR000BZJ	RNA-seq	UBERON:0000955	brain	tissue	embryonic	unknown	Mus_musculus							polyadenylated_mRNA	rRNA	see_document	see_document		2012-09-05	ENCODE		see_document	>200	14.5_day	2	1	101	paired-ended	2	ENCFF001JTM		14282041858	Thomas_Gingeras,_CSHL	0c216bfabff62bdc40b7a3c36c6ff7c1	https://www.encodeproject.org/files/ENCFF001JWN/@@download/ENCFF001JWN.fastq.gz		HiSeq_2000
ENCFF001IWX	fastq	reads	ENCSR000BYR	RNA-seq	UBERON:0002113	kidney	tissue	adult	unknown	Mus_musculus							polyadenylated_mRNA	rRNA	see_document	see_document		2012-02-29	ENCODE		see_document	>200	8_week	1	1	76	paired-ended	1	ENCFF001IXD		2706406044	Thomas_Gingeras,_CSHL	5164f342234321f18e3a80bb13126469	https://www.encodeproject.org/files/ENCFF001IWX/@@download/ENCFF001IWX.fastq.gz		Illumina_Genome_Analyzer_IIx
ENCFF001IXA	fastq	reads	ENCSR000BYR	RNA-seq	UBERON:0002113	kidney	tissue	adult	unknown	Mus_musculus							polyadenylated_mRNA	rRNA	see_document	see_document		2012-02-29	ENCODE		see_document	>200	8_week	2	1	76	paired-ended	1	ENCFF001IXG		2863882496	Thomas_Gingeras,_CSHL	0fe3173d189bd18ab8dcf79312d509be	https://www.encodeproject.org/files/ENCFF001IXA/@@download/ENCFF001IXA.fastq.gz		Illumina_Genome_Analyzer_IIx
ENCFF001IXD	fastq	reads	ENCSR000BYR	RNA-seq	UBERON:0002113	kidney	tissue	adult	unknown	Mus_musculus							polyadenylated_mRNA	rRNA	see_document	see_document		2012-02-29	ENCODE		see_document	>200	8_week	1	1	76	paired-ended	2	ENCFF001IWX		2794270569	Thomas_Gingeras,_CSHL	15ec6c8034ca454ae00231fc55a02284	https://www.encodeproject.org/files/ENCFF001IXD/@@download/ENCFF001IXD.fastq.gz		Illumina_Genome_Analyzer_IIx
ENCFF001IXG	fastq	reads	ENCSR000BYR	RNA-seq	UBERON:0002113	kidney	tissue	adult	unknown	Mus_musculus							polyadenylated_mRNA	rRNA	see_document	see_document		2012-02-29	ENCODE		see_document	>200	8_week	2	1	76	paired-ended	2	ENCFF001IXA		2967420916	Thomas_Gingeras,_CSHL	1ffc693d2f9edfb51d030ee30448f0e2	https://www.encodeproject.org/files/ENCFF001IXG/@@download/ENCFF001IXG.fastq.gz		Illumina_Genome_Analyzer_IIx
ENCFF001IWY	fastq	reads	ENCSR000BYR	RNA-seq	UBERON:0002113	kidney	tissue	adult	unknown	Mus_musculus							polyadenylated_mRNA	rRNA	see_document	see_document		2012-02-29	ENCODE		see_document	>200	8_week	1	1	76	paired-ended	1	ENCFF001IXE		1288118900	Thomas_Gingeras,_CSHL	f6d25ca34a8b452dae9db561ce7a2132	https://www.encodeproject.org/files/ENCFF001IWY/@@download/ENCFF001IWY.fastq.gz		Illumina_Genome_Analyzer_IIx
ENCFF001IWZ	fastq	reads	ENCSR000BYR	RNA-seq	UBERON:0002113	kidney	tissue	adult	unknown	Mus_musculus							polyadenylated_mRNA	rRNA	see_document	see_document		2012-02-29	ENCODE		see_document	>200	8_week	1	1	76	paired-ended	1	ENCFF001IXF		2941188225	Thomas_Gingeras,_CSHL	50110c0357aafb95d0156727f9e738d5	https://www.encodeproject.org/files/ENCFF001IWZ/@@download/ENCFF001IWZ.fastq.gz		Illumina_Genome_Analyzer_IIx
ENCFF001IXB	fastq	reads	ENCSR000BYR	RNA-seq	UBERON:0002113	kidney	tissue	adult	unknown	Mus_musculus							polyadenylated_mRNA	rRNA	see_document	see_document		2012-02-29	ENCODE		see_document	>200	8_week	2	1	76	paired-ended	1	ENCFF001IXH		2787563468	Thomas_Gingeras,_CSHL	7d616b98eff6b742390e0cd1bc28c14e	https://www.encodeproject.org/files/ENCFF001IXB/@@download/ENCFF001IXB.fastq.gz		Illumina_Genome_Analyzer_IIx
ENCFF001IXC	fastq	reads	ENCSR000BYR	RNA-seq	UBERON:0002113	kidney	tissue	adult	unknown	Mus_musculus							polyadenylated_mRNA	rRNA	see_document	see_document		2012-02-29	ENCODE		see_document	>200	8_week	2	1	76	paired-ended	1	ENCFF001IXI		3002300979	Thomas_Gingeras,_CSHL	1f98db6af722ba6acee9e1cc5902169f	https://www.encodeproject.org/files/ENCFF001IXC/@@download/ENCFF001IXC.fastq.gz		Illumina_Genome_Analyzer_IIx
ENCFF001IXE	fastq	reads	ENCSR000BYR	RNA-seq	UBERON:0002113	kidney	tissue	adult	unknown	Mus_musculus							polyadenylated_mRNA	rRNA	see_document	see_document		2012-02-29	ENCODE		see_document	>200	8_week	1	1	76	paired-ended	2	ENCFF001IWY		1343899358	Thomas_Gingeras,_CSHL	bf7985037a7bc88c7edf6eb4de1749c3	https://www.encodeproject.org/files/ENCFF001IXE/@@download/ENCFF001IXE.fastq.gz		Illumina_Genome_Analyzer_IIx
ENCFF001IXF	fastq	reads	ENCSR000BYR	RNA-seq	UBERON:0002113	kidney	tissue	adult	unknown	Mus_musculus							polyadenylated_mRNA	rRNA	see_document	see_document		2012-02-29	ENCODE		see_document	>200	8_week	1	1	76	paired-ended	2	ENCFF001IWZ		3035796296	Thomas_Gingeras,_CSHL	5dc5561fa748fe25744444076367270e	https://www.encodeproject.org/files/ENCFF001IXF/@@download/ENCFF001IXF.fastq.gz		Illumina_Genome_Analyzer_IIx
ENCFF001IXH	fastq	reads	ENCSR000BYR	RNA-seq	UBERON:0002113	kidney	tissue	adult	unknown	Mus_musculus							polyadenylated_mRNA	rRNA	see_document	see_document		2012-02-29	ENCODE		see_document	>200	8_week	2	1	76	paired-ended	2	ENCFF001IXB		2880654797	Thomas_Gingeras,_CSHL	ecd05cd7aab7d57645f68f2c200a451d	https://www.encodeproject.org/files/ENCFF001IXH/@@download/ENCFF001IXH.fastq.gz		Illumina_Genome_Analyzer_IIx
ENCFF001IXI	fastq	reads	ENCSR000BYR	RNA-seq	UBERON:0002113	kidney	tissue	adult	unknown	Mus_musculus							polyadenylated_mRNA	rRNA	see_document	see_document		2012-02-29	ENCODE		see_document	>200	8_week	2	1	76	paired-ended	2	ENCFF001IXC		3114757313	Thomas_Gingeras,_CSHL	f388cbe78a9c2643b9079cd17fa632ed	https://www.encodeproject.org/files/ENCFF001IXI/@@download/ENCFF001IXI.fastq.gz		Illumina_Genome_Analyzer_IIx
ENCFF001IPQ	fastq	reads	ENCSR000BYP	RNA-seq	UBERON:0001155	colon	tissue	adult	unknown	Mus_musculus							polyadenylated_mRNA	rRNA	see_document	see_document		2012-02-29	ENCODE		see_document	>200	8_week	1	1	76	paired-ended	1	ENCFF001IPW		1912485700	Thomas_Gingeras,_CSHL	e2d21dc0541afa7f987fb91c2dd7a354	https://www.encodeproject.org/files/ENCFF001IPQ/@@download/ENCFF001IPQ.fastq.gz		Illumina_Genome_Analyzer_IIx
ENCFF001IPT	fastq	reads	ENCSR000BYP	RNA-seq	UBERON:0001155	colon	tissue	adult	unknown	Mus_musculus							polyadenylated_mRNA	rRNA	see_document	see_document		2012-02-29	ENCODE		see_document	>200	8_week	2	1	76	paired-ended	1	ENCFF001IPZ		1624846514	Thomas_Gingeras,_CSHL	f36b2645be0f8f4a661f31cb4ef3ccf0	https://www.encodeproject.org/files/ENCFF001IPT/@@download/ENCFF001IPT.fastq.gz		Illumina_Genome_Analyzer_IIx
ENCFF001IPW	fastq	reads	ENCSR000BYP	RNA-seq	UBERON:0001155	colon	tissue	adult	unknown	Mus_musculus							polyadenylated_mRNA	rRNA	see_document	see_document		2012-02-29	ENCODE		see_document	>200	8_week	1	1	76	paired-ended	2	ENCFF001IPQ		1975739113	Thomas_Gingeras,_CSHL	5f77d47d8771091050a4957673759b26	https://www.encodeproject.org/files/ENCFF001IPW/@@download/ENCFF001IPW.fastq.gz		Illumina_Genome_Analyzer_IIx
ENCFF001IPZ	fastq	reads	ENCSR000BYP	RNA-seq	UBERON:0001155	colon	tissue	adult	unknown	Mus_musculus							polyadenylated_mRNA	rRNA	see_document	see_document		2012-02-29	ENCODE		see_document	>200	8_week	2	1	76	paired-ended	2	ENCFF001IPT		1655864164	Thomas_Gingeras,_CSHL	8464cb57422963c01a7dedd1ceb4518d	https://www.encodeproject.org/files/ENCFF001IPZ/@@download/ENCFF001IPZ.fastq.gz		Illumina_Genome_Analyzer_IIx
ENCFF001IPR	fastq	reads	ENCSR000BYP	RNA-seq	UBERON:0001155	colon	tissue	adult	unknown	Mus_musculus							polyadenylated_mRNA	rRNA	see_document	see_document		2012-02-29	ENCODE		see_document	>200	8_week	1	1	76	paired-ended	1	ENCFF001IPX		1782031077	Thomas_Gingeras,_CSHL	fec4b19f60961a1835b0623f649ff4e8	https://www.encodeproject.org/files/ENCFF001IPR/@@download/ENCFF001IPR.fastq.gz		Illumina_Genome_Analyzer_IIx
ENCFF001IPS	fastq	reads	ENCSR000BYP	RNA-seq	UBERON:0001155	colon	tissue	adult	unknown	Mus_musculus							polyadenylated_mRNA	rRNA	see_document	see_document		2012-02-29	ENCODE		see_document	>200	8_week	1	1	76	paired-ended	1	ENCFF001IPY		850088960	Thomas_Gingeras,_CSHL	ec8ffc47271aed19b925c51413b19a28	https://www.encodeproject.org/files/ENCFF001IPS/@@download/ENCFF001IPS.fastq.gz		Illumina_Genome_Analyzer_IIx
ENCFF001IPU	fastq	reads	ENCSR000BYP	RNA-seq	UBERON:0001155	colon	tissue	adult	unknown	Mus_musculus							polyadenylated_mRNA	rRNA	see_document	see_document		2012-02-29	ENCODE		see_document	>200	8_week	2	1	76	paired-ended	1	ENCFF001IQA		1539440406	Thomas_Gingeras,_CSHL	10e5d48b6c341ea6a0b9de6e666e0cd5	https://www.encodeproject.org/files/ENCFF001IPU/@@download/ENCFF001IPU.fastq.gz		Illumina_Genome_Analyzer_IIx
ENCFF001IPV	fastq	reads	ENCSR000BYP	RNA-seq	UBERON:0001155	colon	tissue	adult	unknown	Mus_musculus							polyadenylated_mRNA	rRNA	see_document	see_document		2012-02-29	ENCODE		see_document	>200	8_week	2	1	76	paired-ended	1	ENCFF001IQB		1517773923	Thomas_Gingeras,_CSHL	4de5ff37261b184655376c2249a4c460	https://www.encodeproject.org/files/ENCFF001IPV/@@download/ENCFF001IPV.fastq.gz		Illumina_Genome_Analyzer_IIx
ENCFF001IPX	fastq	reads	ENCSR000BYP	RNA-seq	UBERON:0001155	colon	tissue	adult	unknown	Mus_musculus							polyadenylated_mRNA	rRNA	see_document	see_document		2012-02-29	ENCODE		see_document	>200	8_week	1	1	76	paired-ended	2	ENCFF001IPR		1830916162	Thomas_Gingeras,_CSHL	cbef15a0bd06e30fc76c93f2f4ccc9ed	https://www.encodeproject.org/files/ENCFF001IPX/@@download/ENCFF001IPX.fastq.gz		Illumina_Genome_Analyzer_IIx
ENCFF001IPY	fastq	reads	ENCSR000BYP	RNA-seq	UBERON:0001155	colon	tissue	adult	unknown	Mus_musculus							polyadenylated_mRNA	rRNA	see_document	see_document		2012-02-29	ENCODE		see_document	>200	8_week	1	1	76	paired-ended	2	ENCFF001IPS		871863181	Thomas_Gingeras,_CSHL	70e6bd279b5bb6f541869a94b4d8df34	https://www.encodeproject.org/files/ENCFF001IPY/@@download/ENCFF001IPY.fastq.gz		Illumina_Genome_Analyzer_IIx
ENCFF001IQA	fastq	reads	ENCSR000BYP	RNA-seq	UBERON:0001155	colon	tissue	adult	unknown	Mus_musculus							polyadenylated_mRNA	rRNA	see_document	see_document		2012-02-29	ENCODE		see_document	>200	8_week	2	1	76	paired-ended	2	ENCFF001IPU		1580549428	Thomas_Gingeras,_CSHL	58b75b20a68598c7eaf204025c43c009	https://www.encodeproject.org/files/ENCFF001IQA/@@download/ENCFF001IQA.fastq.gz		Illumina_Genome_Analyzer_IIx
ENCFF001IQB	fastq	reads	ENCSR000BYP	RNA-seq	UBERON:0001155	colon	tissue	adult	unknown	Mus_musculus							polyadenylated_mRNA	rRNA	see_document	see_document		2012-02-29	ENCODE		see_document	>200	8_week	2	1	76	paired-ended	2	ENCFF001IPV		1595273053	Thomas_Gingeras,_CSHL	0a9cc59a3599431d11826b225c663b21	https://www.encodeproject.org/files/ENCFF001IQB/@@download/ENCFF001IQB.fastq.gz		Illumina_Genome_Analyzer_IIx
ENCFF001IVS	fastq	reads	ENCSR000BYQ	RNA-seq	UBERON:0000948	heart	tissue	adult	unknown	Mus_musculus							polyadenylated_mRNA	rRNA	see_document	see_document		2012-02-29	ENCODE		see_document	>200	8_week	1	1	76	paired-ended	1	ENCFF001IVW		2951152736	Thomas_Gingeras,_CSHL	2c56f47525f970bde36753e5dbe4714e	https://www.encodeproject.org/files/ENCFF001IVS/@@download/ENCFF001IVS.fastq.gz		Illumina_Genome_Analyzer_IIx
ENCFF001IVU	fastq	reads	ENCSR000BYQ	RNA-seq	UBERON:0000948	heart	tissue	adult	unknown	Mus_musculus							polyadenylated_mRNA	rRNA	see_document	see_document		2012-02-29	ENCODE		see_document	>200	8_week	2	1	76	paired-ended	1	ENCFF001IVY		3010782319	Thomas_Gingeras,_CSHL	939001f74659e34fb67c5d2da3ed7e80	https://www.encodeproject.org/files/ENCFF001IVU/@@download/ENCFF001IVU.fastq.gz		Illumina_Genome_Analyzer_IIx
ENCFF001IVW	fastq	reads	ENCSR000BYQ	RNA-seq	UBERON:0000948	heart	tissue	adult	unknown	Mus_musculus							polyadenylated_mRNA	rRNA	see_document	see_document		2012-02-29	ENCODE		see_document	>200	8_week	1	1	76	paired-ended	2	ENCFF001IVS		3006532604	Thomas_Gingeras,_CSHL	898858201f585028b82e571be76848bc	https://www.encodeproject.org/files/ENCFF001IVW/@@download/ENCFF001IVW.fastq.gz		Illumina_Genome_Analyzer_IIx
ENCFF001IVY	fastq	reads	ENCSR000BYQ	RNA-seq	UBERON:0000948	heart	tissue	adult	unknown	Mus_musculus							polyadenylated_mRNA	rRNA	see_document	see_document		2012-02-29	ENCODE		see_document	>200	8_week	2	1	76	paired-ended	2	ENCFF001IVU		3136318475	Thomas_Gingeras,_CSHL	91adfab60ff90fd3a355391fc8aecd1e	https://www.encodeproject.org/files/ENCFF001IVY/@@download/ENCFF001IVY.fastq.gz		Illumina_Genome_Analyzer_IIx
ENCFF001IVT	fastq	reads	ENCSR000BYQ	RNA-seq	UBERON:0000948	heart	tissue	adult	unknown	Mus_musculus							polyadenylated_mRNA	rRNA	see_document	see_document		2012-02-29	ENCODE		see_document	>200	8_week	1	1	76	paired-ended	1	ENCFF001IVX		2768792843	Thomas_Gingeras,_CSHL	a6555b9a3be46d46665c3fcadbd84545	https://www.encodeproject.org/files/ENCFF001IVT/@@download/ENCFF001IVT.fastq.gz		Illumina_Genome_Analyzer_IIx
ENCFF001IVV	fastq	reads	ENCSR000BYQ	RNA-seq	UBERON:0000948	heart	tissue	adult	unknown	Mus_musculus							polyadenylated_mRNA	rRNA	see_document	see_document		2012-02-29	ENCODE		see_document	>200	8_week	2	1	76	paired-ended	1	ENCFF001IVZ		2971561868	Thomas_Gingeras,_CSHL	6ade9c1570fdb550c8477a38c7e6fbc1	https://www.encodeproject.org/files/ENCFF001IVV/@@download/ENCFF001IVV.fastq.gz		Illumina_Genome_Analyzer_IIx
ENCFF001IVX	fastq	reads	ENCSR000BYQ	RNA-seq	UBERON:0000948	heart	tissue	adult	unknown	Mus_musculus							polyadenylated_mRNA	rRNA	see_document	see_document		2012-02-29	ENCODE		see_document	>200	8_week	1	1	76	paired-ended	2	ENCFF001IVT		2817091594	Thomas_Gingeras,_CSHL	a052ea32155d3c50e9d8fb15af82acaa	https://www.encodeproject.org/files/ENCFF001IVX/@@download/ENCFF001IVX.fastq.gz		Illumina_Genome_Analyzer_IIx
ENCFF001IVZ	fastq	reads	ENCSR000BYQ	RNA-seq	UBERON:0000948	heart	tissue	adult	unknown	Mus_musculus							polyadenylated_mRNA	rRNA	see_document	see_document		2012-02-29	ENCODE		see_document	>200	8_week	2	1	76	paired-ended	2	ENCFF001IVV		3048963964	Thomas_Gingeras,_CSHL	706798982c9fd1e01a6aea2c2dccf823	https://www.encodeproject.org/files/ENCFF001IVZ/@@download/ENCFF001IVZ.fastq.gz		Illumina_Genome_Analyzer_IIx
ENCFF001JRD	fastq	reads	ENCSR000BYV	RNA-seq	UBERON:0002370	thymus	tissue	adult	unknown	Mus_musculus							polyadenylated_mRNA	rRNA	see_document	see_document		2012-02-29	ENCODE		see_document	>200	8_week	1	1	76	paired-ended	1	ENCFF001JRJ		858101567	Thomas_Gingeras,_CSHL	e43a93b9b69beb00dcecb72a56a079ce	https://www.encodeproject.org/files/ENCFF001JRD/@@download/ENCFF001JRD.fastq.gz		Illumina_Genome_Analyzer_IIx
ENCFF001JRG	fastq	reads	ENCSR000BYV	RNA-seq	UBERON:0002370	thymus	tissue	adult	unknown	Mus_musculus							polyadenylated_mRNA	rRNA	see_document	see_document		2012-02-29	ENCODE		see_document	>200	8_week	2	1	76	paired-ended	1	ENCFF001JRM		2682434348	Thomas_Gingeras,_CSHL	7f07cd3e31b75ee71de9b03e20427c01	https://www.encodeproject.org/files/ENCFF001JRG/@@download/ENCFF001JRG.fastq.gz		Illumina_Genome_Analyzer_IIx
ENCFF001JRJ	fastq	reads	ENCSR000BYV	RNA-seq	UBERON:0002370	thymus	tissue	adult	unknown	Mus_musculus							polyadenylated_mRNA	rRNA	see_document	see_document		2012-02-29	ENCODE		see_document	>200	8_week	1	1	76	paired-ended	2	ENCFF001JRD		909674835	Thomas_Gingeras,_CSHL	21a75902fcc57e6123364c041f496d1e	https://www.encodeproject.org/files/ENCFF001JRJ/@@download/ENCFF001JRJ.fastq.gz		Illumina_Genome_Analyzer_IIx
ENCFF001JRM	fastq	reads	ENCSR000BYV	RNA-seq	UBERON:0002370	thymus	tissue	adult	unknown	Mus_musculus							polyadenylated_mRNA	rRNA	see_document	see_document		2012-02-29	ENCODE		see_document	>200	8_week	2	1	76	paired-ended	2	ENCFF001JRG		2804492984	Thomas_Gingeras,_CSHL	97153685d8d6cb6bbfaa81ed10775997	https://www.encodeproject.org/files/ENCFF001JRM/@@download/ENCFF001JRM.fastq.gz		Illumina_Genome_Analyzer_IIx
ENCFF001JRE	fastq	reads	ENCSR000BYV	RNA-seq	UBERON:0002370	thymus	tissue	adult	unknown	Mus_musculus							polyadenylated_mRNA	rRNA	see_document	see_document		2012-02-29	ENCODE		see_document	>200	8_week	1	1	76	paired-ended	1	ENCFF001JRK		2526687844	Thomas_Gingeras,_CSHL	a9a14edc41373b019412b307b5a55e06	https://www.encodeproject.org/files/ENCFF001JRE/@@download/ENCFF001JRE.fastq.gz		Illumina_Genome_Analyzer_IIx
ENCFF001JRF	fastq	reads	ENCSR000BYV	RNA-seq	UBERON:0002370	thymus	tissue	adult	unknown	Mus_musculus							polyadenylated_mRNA	rRNA	see_document	see_document		2012-02-29	ENCODE		see_document	>200	8_week	1	1	76	paired-ended	1	ENCFF001JRL		2422896544	Thomas_Gingeras,_CSHL	5c58a3973d1e2c48f2b76f8fe9de33e3	https://www.encodeproject.org/files/ENCFF001JRF/@@download/ENCFF001JRF.fastq.gz		Illumina_Genome_Analyzer_IIx
ENCFF001JRH	fastq	reads	ENCSR000BYV	RNA-seq	UBERON:0002370	thymus	tissue	adult	unknown	Mus_musculus							polyadenylated_mRNA	rRNA	see_document	see_document		2012-02-29	ENCODE		see_document	>200	8_week	2	1	76	paired-ended	1	ENCFF001JRN		2393917663	Thomas_Gingeras,_CSHL	ed91cbe749f3dd87ce8a81b58a0f2305	https://www.encodeproject.org/files/ENCFF001JRH/@@download/ENCFF001JRH.fastq.gz		Illumina_Genome_Analyzer_IIx
ENCFF001JRI	fastq	reads	ENCSR000BYV	RNA-seq	UBERON:0002370	thymus	tissue	adult	unknown	Mus_musculus							polyadenylated_mRNA	rRNA	see_document	see_document		2012-02-29	ENCODE		see_document	>200	8_week	2	1	76	paired-ended	1	ENCFF001JRO		2364277531	Thomas_Gingeras,_CSHL	9c9d87c9665e1913011145b2f8b6e10f	https://www.encodeproject.org/files/ENCFF001JRI/@@download/ENCFF001JRI.fastq.gz		Illumina_Genome_Analyzer_IIx
ENCFF001JRK	fastq	reads	ENCSR000BYV	RNA-seq	UBERON:0002370	thymus	tissue	adult	unknown	Mus_musculus							polyadenylated_mRNA	rRNA	see_document	see_document		2012-02-29	ENCODE		see_document	>200	8_week	1	1	76	paired-ended	2	ENCFF001JRE		2606492946	Thomas_Gingeras,_CSHL	f64824f7069525d6d563159e38c4579a	https://www.encodeproject.org/files/ENCFF001JRK/@@download/ENCFF001JRK.fastq.gz		Illumina_Genome_Analyzer_IIx
ENCFF001JRL	fastq	reads	ENCSR000BYV	RNA-seq	UBERON:0002370	thymus	tissue	adult	unknown	Mus_musculus							polyadenylated_mRNA	rRNA	see_document	see_document		2012-02-29	ENCODE		see_document	>200	8_week	1	1	76	paired-ended	2	ENCFF001JRF		2417159250	Thomas_Gingeras,_CSHL	59d2404356f88616854072c6aadeaea7	https://www.encodeproject.org/files/ENCFF001JRL/@@download/ENCFF001JRL.fastq.gz		Illumina_Genome_Analyzer_IIx
ENCFF001JRN	fastq	reads	ENCSR000BYV	RNA-seq	UBERON:0002370	thymus	tissue	adult	unknown	Mus_musculus							polyadenylated_mRNA	rRNA	see_document	see_document		2012-02-29	ENCODE		see_document	>200	8_week	2	1	76	paired-ended	2	ENCFF001JRH		2480635692	Thomas_Gingeras,_CSHL	f7c54c68ca716d599ece2cded0fc5a50	https://www.encodeproject.org/files/ENCFF001JRN/@@download/ENCFF001JRN.fastq.gz		Illumina_Genome_Analyzer_IIx
ENCFF001JRO	fastq	reads	ENCSR000BYV	RNA-seq	UBERON:0002370	thymus	tissue	adult	unknown	Mus_musculus							polyadenylated_mRNA	rRNA	see_document	see_document		2012-02-29	ENCODE		see_document	>200	8_week	2	1	76	paired-ended	2	ENCFF001JRI		2391682616	Thomas_Gingeras,_CSHL	bfc058251a0a8280fed7d012b8f740b4	https://www.encodeproject.org/files/ENCFF001JRO/@@download/ENCFF001JRO.fastq.gz		Illumina_Genome_Analyzer_IIx
ENCFF001JPX	fastq	reads	ENCSR000BYW	RNA-seq	UBERON:0000473	testis	tissue	adult	male	Mus_musculus							polyadenylated_mRNA	rRNA	see_document	see_document		2012-02-29	ENCODE		see_document	>200	8_week	1	1	76	paired-ended	1	ENCFF001JQB		2647925807	Thomas_Gingeras,_CSHL	7d7ae53e89cc61c0f1d5b0e04b11d146	https://www.encodeproject.org/files/ENCFF001JPX/@@download/ENCFF001JPX.fastq.gz		Illumina_Genome_Analyzer_IIx
ENCFF001JPZ	fastq	reads	ENCSR000BYW	RNA-seq	UBERON:0000473	testis	tissue	adult	male	Mus_musculus							polyadenylated_mRNA	rRNA	see_document	see_document		2012-02-29	ENCODE		see_document	>200	8_week	2	1	76	paired-ended	1	ENCFF001JQD		3056212790	Thomas_Gingeras,_CSHL	8fd09fdaefaa9b2b6685e94e9b6c295a	https://www.encodeproject.org/files/ENCFF001JPZ/@@download/ENCFF001JPZ.fastq.gz		Illumina_Genome_Analyzer_IIx
ENCFF001JQB	fastq	reads	ENCSR000BYW	RNA-seq	UBERON:0000473	testis	tissue	adult	male	Mus_musculus							polyadenylated_mRNA	rRNA	see_document	see_document		2012-02-29	ENCODE		see_document	>200	8_week	1	1	76	paired-ended	2	ENCFF001JPX		2741539169	Thomas_Gingeras,_CSHL	2768f3e744b439485ae0002545d1f325	https://www.encodeproject.org/files/ENCFF001JQB/@@download/ENCFF001JQB.fastq.gz		Illumina_Genome_Analyzer_IIx
ENCFF001JQD	fastq	reads	ENCSR000BYW	RNA-seq	UBERON:0000473	testis	tissue	adult	male	Mus_musculus							polyadenylated_mRNA	rRNA	see_document	see_document		2012-02-29	ENCODE		see_document	>200	8_week	2	1	76	paired-ended	2	ENCFF001JPZ		3157108296	Thomas_Gingeras,_CSHL	6e68b26b28867aa47f40662c83e81689	https://www.encodeproject.org/files/ENCFF001JQD/@@download/ENCFF001JQD.fastq.gz		Illumina_Genome_Analyzer_IIx
ENCFF001JPY	fastq	reads	ENCSR000BYW	RNA-seq	UBERON:0000473	testis	tissue	adult	male	Mus_musculus							polyadenylated_mRNA	rRNA	see_document	see_document		2012-02-29	ENCODE		see_document	>200	8_week	1	1	76	paired-ended	1	ENCFF001JQC		2659851321	Thomas_Gingeras,_CSHL	7315046989d3b2e9e8cf47caad1c2d8c	https://www.encodeproject.org/files/ENCFF001JPY/@@download/ENCFF001JPY.fastq.gz		Illumina_Genome_Analyzer_IIx
ENCFF001JQA	fastq	reads	ENCSR000BYW	RNA-seq	UBERON:0000473	testis	tissue	adult	male	Mus_musculus							polyadenylated_mRNA	rRNA	see_document	see_document		2012-02-29	ENCODE		see_document	>200	8_week	2	1	76	paired-ended	1	ENCFF001JQE		2716722734	Thomas_Gingeras,_CSHL	0538e0c5043ed0fae5fb341b584b8389	https://www.encodeproject.org/files/ENCFF001JQA/@@download/ENCFF001JQA.fastq.gz		Illumina_Genome_Analyzer_IIx
ENCFF001JQC	fastq	reads	ENCSR000BYW	RNA-seq	UBERON:0000473	testis	tissue	adult	male	Mus_musculus							polyadenylated_mRNA	rRNA	see_document	see_document		2012-02-29	ENCODE		see_document	>200	8_week	1	1	76	paired-ended	2	ENCFF001JPY		2757169851	Thomas_Gingeras,_CSHL	8e87e35b111ce4228647b57a23626915	https://www.encodeproject.org/files/ENCFF001JQC/@@download/ENCFF001JQC.fastq.gz		Illumina_Genome_Analyzer_IIx
ENCFF001JQE	fastq	reads	ENCSR000BYW	RNA-seq	UBERON:0000473	testis	tissue	adult	male	Mus_musculus							polyadenylated_mRNA	rRNA	see_document	see_document		2012-02-29	ENCODE		see_document	>200	8_week	2	1	76	paired-ended	2	ENCFF001JQA		2818552595	Thomas_Gingeras,_CSHL	8a756c86e9ff10f7dfbe7a87df7a659f	https://www.encodeproject.org/files/ENCFF001JQE/@@download/ENCFF001JQE.fastq.gz		Illumina_Genome_Analyzer_IIx
ENCFF001JEX	fastq	reads	ENCSR000BYT	RNA-seq	UBERON:0002048	lung	tissue	adult	unknown	Mus_musculus							polyadenylated_mRNA	rRNA	see_document	see_document		2012-02-29	ENCODE		see_document	>200	8_week	1	1	76	paired-ended	1	ENCFF001JFB		2534891040	Thomas_Gingeras,_CSHL	f50f821b81ad893e2a80c369429d978b	https://www.encodeproject.org/files/ENCFF001JEX/@@download/ENCFF001JEX.fastq.gz		Illumina_Genome_Analyzer_IIx
ENCFF001JEZ	fastq	reads	ENCSR000BYT	RNA-seq	UBERON:0002048	lung	tissue	adult	unknown	Mus_musculus							polyadenylated_mRNA	rRNA	see_document	see_document		2012-02-29	ENCODE		see_document	>200	8_week	2	1	76	paired-ended	1	ENCFF001JFD		2171862731	Thomas_Gingeras,_CSHL	df487d39510a7793777f2df7f335ca27	https://www.encodeproject.org/files/ENCFF001JEZ/@@download/ENCFF001JEZ.fastq.gz		Illumina_Genome_Analyzer_IIx
ENCFF001JFB	fastq	reads	ENCSR000BYT	RNA-seq	UBERON:0002048	lung	tissue	adult	unknown	Mus_musculus							polyadenylated_mRNA	rRNA	see_document	see_document		2012-02-29	ENCODE		see_document	>200	8_week	1	1	76	paired-ended	2	ENCFF001JEX		2616640930	Thomas_Gingeras,_CSHL	509822155a43bb0c8b67c1369273755b	https://www.encodeproject.org/files/ENCFF001JFB/@@download/ENCFF001JFB.fastq.gz		Illumina_Genome_Analyzer_IIx
ENCFF001JFD	fastq	reads	ENCSR000BYT	RNA-seq	UBERON:0002048	lung	tissue	adult	unknown	Mus_musculus							polyadenylated_mRNA	rRNA	see_document	see_document		2012-02-29	ENCODE		see_document	>200	8_week	2	1	76	paired-ended	2	ENCFF001JEZ		2247026962	Thomas_Gingeras,_CSHL	4de8fbe34e192d8ecd8b45b0b207d606	https://www.encodeproject.org/files/ENCFF001JFD/@@download/ENCFF001JFD.fastq.gz		Illumina_Genome_Analyzer_IIx
ENCFF001JEY	fastq	reads	ENCSR000BYT	RNA-seq	UBERON:0002048	lung	tissue	adult	unknown	Mus_musculus							polyadenylated_mRNA	rRNA	see_document	see_document		2012-02-29	ENCODE		see_document	>200	8_week	1	1	76	paired-ended	1	ENCFF001JFC		2565737907	Thomas_Gingeras,_CSHL	70596ad21fb5d60d50bda5aa354aacab	https://www.encodeproject.org/files/ENCFF001JEY/@@download/ENCFF001JEY.fastq.gz		Illumina_Genome_Analyzer_IIx
ENCFF001JFA	fastq	reads	ENCSR000BYT	RNA-seq	UBERON:0002048	lung	tissue	adult	unknown	Mus_musculus							polyadenylated_mRNA	rRNA	see_document	see_document		2012-02-29	ENCODE		see_document	>200	8_week	2	1	76	paired-ended	1	ENCFF001JFE		2245657472	Thomas_Gingeras,_CSHL	8afc538e60a114b984288dafef6e0cb1	https://www.encodeproject.org/files/ENCFF001JFA/@@download/ENCFF001JFA.fastq.gz		Illumina_Genome_Analyzer_IIx
ENCFF001JFC	fastq	reads	ENCSR000BYT	RNA-seq	UBERON:0002048	lung	tissue	adult	unknown	Mus_musculus							polyadenylated_mRNA	rRNA	see_document	see_document		2012-02-29	ENCODE		see_document	>200	8_week	1	1	76	paired-ended	2	ENCFF001JEY		2675641143	Thomas_Gingeras,_CSHL	aa496e442117daa9208a34055c98b448	https://www.encodeproject.org/files/ENCFF001JFC/@@download/ENCFF001JFC.fastq.gz		Illumina_Genome_Analyzer_IIx
ENCFF001JFE	fastq	reads	ENCSR000BYT	RNA-seq	UBERON:0002048	lung	tissue	adult	unknown	Mus_musculus							polyadenylated_mRNA	rRNA	see_document	see_document		2012-02-29	ENCODE		see_document	>200	8_week	2	1	76	paired-ended	2	ENCFF001JFA		2344147355	Thomas_Gingeras,_CSHL	71cf49a87a10a60a656c65144ec02003	https://www.encodeproject.org/files/ENCFF001JFE/@@download/ENCFF001JFE.fastq.gz		Illumina_Genome_Analyzer_IIx
ENCFF001JNH	fastq	reads	ENCSR000BYU	RNA-seq	UBERON:0002106	spleen	tissue	adult	unknown	Mus_musculus							polyadenylated_mRNA	rRNA	see_document	see_document		2012-02-29	ENCODE		see_document	>200	8_week	1	1	76	paired-ended	1	ENCFF001JNN		2041841603	Thomas_Gingeras,_CSHL	e1692c3264f3a05561287a2265398aa4	https://www.encodeproject.org/files/ENCFF001JNH/@@download/ENCFF001JNH.fastq.gz		Illumina_Genome_Analyzer_IIx
ENCFF001JNK	fastq	reads	ENCSR000BYU	RNA-seq	UBERON:0002106	spleen	tissue	adult	unknown	Mus_musculus							polyadenylated_mRNA	rRNA	see_document	see_document		2012-02-29	ENCODE		see_document	>200	8_week	2	1	76	paired-ended	1	ENCFF001JNQ		1966804347	Thomas_Gingeras,_CSHL	abcc966194b84258bcf53a5cb44f3e7f	https://www.encodeproject.org/files/ENCFF001JNK/@@download/ENCFF001JNK.fastq.gz		Illumina_Genome_Analyzer_IIx
ENCFF001JNN	fastq	reads	ENCSR000BYU	RNA-seq	UBERON:0002106	spleen	tissue	adult	unknown	Mus_musculus							polyadenylated_mRNA	rRNA	see_document	see_document		2012-02-29	ENCODE		see_document	>200	8_week	1	1	76	paired-ended	2	ENCFF001JNH		2121988962	Thomas_Gingeras,_CSHL	73f9d0648ee1835fa562665150fec2f8	https://www.encodeproject.org/files/ENCFF001JNN/@@download/ENCFF001JNN.fastq.gz		Illumina_Genome_Analyzer_IIx
ENCFF001JNQ	fastq	reads	ENCSR000BYU	RNA-seq	UBERON:0002106	spleen	tissue	adult	unknown	Mus_musculus							polyadenylated_mRNA	rRNA	see_document	see_document		2012-02-29	ENCODE		see_document	>200	8_week	2	1	76	paired-ended	2	ENCFF001JNK		2037391348	Thomas_Gingeras,_CSHL	dc36e8a2b76a1e429ef2c42d1d9bc45f	https://www.encodeproject.org/files/ENCFF001JNQ/@@download/ENCFF001JNQ.fastq.gz		Illumina_Genome_Analyzer_IIx
ENCFF001JNI	fastq	reads	ENCSR000BYU	RNA-seq	UBERON:0002106	spleen	tissue	adult	unknown	Mus_musculus							polyadenylated_mRNA	rRNA	see_document	see_document		2012-02-29	ENCODE		see_document	>200	8_week	1	1	76	paired-ended	1	ENCFF001JNO		1664098920	Thomas_Gingeras,_CSHL	6932edcd05673557e9ac0c4b63aff55a	https://www.encodeproject.org/files/ENCFF001JNI/@@download/ENCFF001JNI.fastq.gz		Illumina_Genome_Analyzer_IIx
ENCFF001JNJ	fastq	reads	ENCSR000BYU	RNA-seq	UBERON:0002106	spleen	tissue	adult	unknown	Mus_musculus							polyadenylated_mRNA	rRNA	see_document	see_document		2012-02-29	ENCODE		see_document	>200	8_week	1	1	76	paired-ended	1	ENCFF001JNP		1493557064	Thomas_Gingeras,_CSHL	2b85d1f379a3c0c1fa62c4eeeb91eabf	https://www.encodeproject.org/files/ENCFF001JNJ/@@download/ENCFF001JNJ.fastq.gz		Illumina_Genome_Analyzer_IIx
ENCFF001JNL	fastq	reads	ENCSR000BYU	RNA-seq	UBERON:0002106	spleen	tissue	adult	unknown	Mus_musculus							polyadenylated_mRNA	rRNA	see_document	see_document		2012-02-29	ENCODE		see_document	>200	8_week	2	1	76	paired-ended	1	ENCFF001JNR		1732408881	Thomas_Gingeras,_CSHL	f2e23f04dd6b04fe1acdff580e2f47f9	https://www.encodeproject.org/files/ENCFF001JNL/@@download/ENCFF001JNL.fastq.gz		Illumina_Genome_Analyzer_IIx
ENCFF001JNM	fastq	reads	ENCSR000BYU	RNA-seq	UBERON:0002106	spleen	tissue	adult	unknown	Mus_musculus							polyadenylated_mRNA	rRNA	see_document	see_document		2012-02-29	ENCODE		see_document	>200	8_week	2	1	76	paired-ended	1	ENCFF001JNS		1774070786	Thomas_Gingeras,_CSHL	0653c9cf8b2f171de55440c10259ff55	https://www.encodeproject.org/files/ENCFF001JNM/@@download/ENCFF001JNM.fastq.gz		Illumina_Genome_Analyzer_IIx
ENCFF001JNO	fastq	reads	ENCSR000BYU	RNA-seq	UBERON:0002106	spleen	tissue	adult	unknown	Mus_musculus							polyadenylated_mRNA	rRNA	see_document	see_document		2012-02-29	ENCODE		see_document	>200	8_week	1	1	76	paired-ended	2	ENCFF001JNI		1680993068	Thomas_Gingeras,_CSHL	f7620f908a6e0990268c3e1d249aad1d	https://www.encodeproject.org/files/ENCFF001JNO/@@download/ENCFF001JNO.fastq.gz		Illumina_Genome_Analyzer_IIx
ENCFF001JNP	fastq	reads	ENCSR000BYU	RNA-seq	UBERON:0002106	spleen	tissue	adult	unknown	Mus_musculus							polyadenylated_mRNA	rRNA	see_document	see_document		2012-02-29	ENCODE		see_document	>200	8_week	1	1	76	paired-ended	2	ENCFF001JNJ		1535840024	Thomas_Gingeras,_CSHL	a51133abdb874eab5af873e893d3b7cf	https://www.encodeproject.org/files/ENCFF001JNP/@@download/ENCFF001JNP.fastq.gz		Illumina_Genome_Analyzer_IIx
ENCFF001JNR	fastq	reads	ENCSR000BYU	RNA-seq	UBERON:0002106	spleen	tissue	adult	unknown	Mus_musculus							polyadenylated_mRNA	rRNA	see_document	see_document		2012-02-29	ENCODE		see_document	>200	8_week	2	1	76	paired-ended	2	ENCFF001JNL		1773484553	Thomas_Gingeras,_CSHL	27631589a85c6797d61f99b8bf9482b6	https://www.encodeproject.org/files/ENCFF001JNR/@@download/ENCFF001JNR.fastq.gz		Illumina_Genome_Analyzer_IIx
ENCFF001JNS	fastq	reads	ENCSR000BYU	RNA-seq	UBERON:0002106	spleen	tissue	adult	unknown	Mus_musculus							polyadenylated_mRNA	rRNA	see_document	see_document		2012-02-29	ENCODE		see_document	>200	8_week	2	1	76	paired-ended	2	ENCFF001JNM		1818578715	Thomas_Gingeras,_CSHL	cd7653e54a009b034c6333dcfa17e0d8	https://www.encodeproject.org/files/ENCFF001JNS/@@download/ENCFF001JNS.fastq.gz		Illumina_Genome_Analyzer_IIx
ENCFF001IUL	fastq	reads	ENCSR000BYZ	RNA-seq	UBERON:0003428	gonadal_fat_pad	tissue	adult	unknown	Mus_musculus							polyadenylated_mRNA	rRNA	see_document	see_document		2012-06-29	ENCODE		see_document	>200	8_week	1	1	76	paired-ended	1	ENCFF001IUP		2800670341	Thomas_Gingeras,_CSHL	5e044e779edefc57bd2d3cc54e432453	https://www.encodeproject.org/files/ENCFF001IUL/@@download/ENCFF001IUL.fastq.gz		Illumina_Genome_Analyzer_IIx
ENCFF001IUN	fastq	reads	ENCSR000BYZ	RNA-seq	UBERON:0003428	gonadal_fat_pad	tissue	adult	unknown	Mus_musculus							polyadenylated_mRNA	rRNA	see_document	see_document		2012-06-29	ENCODE		see_document	>200	8_week	2	1	76	paired-ended	1	ENCFF001IUR		3068393750	Thomas_Gingeras,_CSHL	badc70dde9766fb8b88cd9b3270bb818	https://www.encodeproject.org/files/ENCFF001IUN/@@download/ENCFF001IUN.fastq.gz		Illumina_Genome_Analyzer_IIx
ENCFF001IUP	fastq	reads	ENCSR000BYZ	RNA-seq	UBERON:0003428	gonadal_fat_pad	tissue	adult	unknown	Mus_musculus							polyadenylated_mRNA	rRNA	see_document	see_document		2012-06-29	ENCODE		see_document	>200	8_week	1	1	76	paired-ended	2	ENCFF001IUL		3102452013	Thomas_Gingeras,_CSHL	8e7312a4ec85d6c5686f49d2a25fbcc4	https://www.encodeproject.org/files/ENCFF001IUP/@@download/ENCFF001IUP.fastq.gz		Illumina_Genome_Analyzer_IIx
ENCFF001IUR	fastq	reads	ENCSR000BYZ	RNA-seq	UBERON:0003428	gonadal_fat_pad	tissue	adult	unknown	Mus_musculus							polyadenylated_mRNA	rRNA	see_document	see_document		2012-06-29	ENCODE		see_document	>200	8_week	2	1	76	paired-ended	2	ENCFF001IUN		3262475248	Thomas_Gingeras,_CSHL	afc80eed88f1341da7c18627bb72d760	https://www.encodeproject.org/files/ENCFF001IUR/@@download/ENCFF001IUR.fastq.gz		Illumina_Genome_Analyzer_IIx
ENCFF001IUM	fastq	reads	ENCSR000BYZ	RNA-seq	UBERON:0003428	gonadal_fat_pad	tissue	adult	unknown	Mus_musculus							polyadenylated_mRNA	rRNA	see_document	see_document		2012-06-29	ENCODE		see_document	>200	8_week	1	1	76	paired-ended	1	ENCFF001IUQ		2153538973	Thomas_Gingeras,_CSHL	ddc313240bde3e26168e3381323d6b67	https://www.encodeproject.org/files/ENCFF001IUM/@@download/ENCFF001IUM.fastq.gz		Illumina_Genome_Analyzer_IIx
ENCFF001IUO	fastq	reads	ENCSR000BYZ	RNA-seq	UBERON:0003428	gonadal_fat_pad	tissue	adult	unknown	Mus_musculus							polyadenylated_mRNA	rRNA	see_document	see_document		2012-06-29	ENCODE		see_document	>200	8_week	2	1	76	paired-ended	1	ENCFF001IUS		2884349283	Thomas_Gingeras,_CSHL	9f12c3050e8404117b1f3f693b391295	https://www.encodeproject.org/files/ENCFF001IUO/@@download/ENCFF001IUO.fastq.gz		Illumina_Genome_Analyzer_IIx
ENCFF001IUQ	fastq	reads	ENCSR000BYZ	RNA-seq	UBERON:0003428	gonadal_fat_pad	tissue	adult	unknown	Mus_musculus							polyadenylated_mRNA	rRNA	see_document	see_document		2012-06-29	ENCODE		see_document	>200	8_week	1	1	76	paired-ended	2	ENCFF001IUM		2286459751	Thomas_Gingeras,_CSHL	6c3951bd221a4776ebbebdc17c74516b	https://www.encodeproject.org/files/ENCFF001IUQ/@@download/ENCFF001IUQ.fastq.gz		Illumina_Genome_Analyzer_IIx
ENCFF001IUS	fastq	reads	ENCSR000BYZ	RNA-seq	UBERON:0003428	gonadal_fat_pad	tissue	adult	unknown	Mus_musculus							polyadenylated_mRNA	rRNA	see_document	see_document		2012-06-29	ENCODE		see_document	>200	8_week	2	1	76	paired-ended	2	ENCFF001IUO		3008669508	Thomas_Gingeras,_CSHL	334d8eeec3f87cf9b8671360333c39d9	https://www.encodeproject.org/files/ENCFF001IUS/@@download/ENCFF001IUS.fastq.gz		Illumina_Genome_Analyzer_IIx
ENCFF001IJF	fastq	reads	ENCSR000BYX	RNA-seq	UBERON:0002369	adrenal_gland	tissue	adult	unknown	Mus_musculus							polyadenylated_mRNA	rRNA	see_document	see_document		2012-06-29	ENCODE		see_document	>200	8_week	1	1	76	paired-ended	1	ENCFF001IJL		1716414584	Thomas_Gingeras,_CSHL	93c6756fc1c929ea6dabe0613ae8d556	https://www.encodeproject.org/files/ENCFF001IJF/@@download/ENCFF001IJF.fastq.gz		Illumina_Genome_Analyzer_IIx
ENCFF001IJI	fastq	reads	ENCSR000BYX	RNA-seq	UBERON:0002369	adrenal_gland	tissue	adult	unknown	Mus_musculus							polyadenylated_mRNA	rRNA	see_document	see_document		2012-06-29	ENCODE		see_document	>200	8_week	2	1	76	paired-ended	1	ENCFF001IJO		1828552528	Thomas_Gingeras,_CSHL	20969950f58adb5bb33b74ffa3890185	https://www.encodeproject.org/files/ENCFF001IJI/@@download/ENCFF001IJI.fastq.gz		Illumina_Genome_Analyzer_IIx
ENCFF001IJL	fastq	reads	ENCSR000BYX	RNA-seq	UBERON:0002369	adrenal_gland	tissue	adult	unknown	Mus_musculus							polyadenylated_mRNA	rRNA	see_document	see_document		2012-06-29	ENCODE		see_document	>200	8_week	1	1	76	paired-ended	2	ENCFF001IJF		1801638778	Thomas_Gingeras,_CSHL	cf57c28a2d41a1436e49baa237d24973	https://www.encodeproject.org/files/ENCFF001IJL/@@download/ENCFF001IJL.fastq.gz		Illumina_Genome_Analyzer_IIx
ENCFF001IJO	fastq	reads	ENCSR000BYX	RNA-seq	UBERON:0002369	adrenal_gland	tissue	adult	unknown	Mus_musculus							polyadenylated_mRNA	rRNA	see_document	see_document		2012-06-29	ENCODE		see_document	>200	8_week	2	1	76	paired-ended	2	ENCFF001IJI		1908013264	Thomas_Gingeras,_CSHL	72ab5445f8c54aa888d763e96a54e7de	https://www.encodeproject.org/files/ENCFF001IJO/@@download/ENCFF001IJO.fastq.gz		Illumina_Genome_Analyzer_IIx
ENCFF001IJG	fastq	reads	ENCSR000BYX	RNA-seq	UBERON:0002369	adrenal_gland	tissue	adult	unknown	Mus_musculus							polyadenylated_mRNA	rRNA	see_document	see_document		2012-06-29	ENCODE		see_document	>200	8_week	1	1	76	paired-ended	1	ENCFF001IJM		1671124678	Thomas_Gingeras,_CSHL	7a49248408f744918827e4ddf8fbf471	https://www.encodeproject.org/files/ENCFF001IJG/@@download/ENCFF001IJG.fastq.gz		Illumina_Genome_Analyzer_IIx
ENCFF001IJH	fastq	reads	ENCSR000BYX	RNA-seq	UBERON:0002369	adrenal_gland	tissue	adult	unknown	Mus_musculus							polyadenylated_mRNA	rRNA	see_document	see_document		2012-06-29	ENCODE		see_document	>200	8_week	1	1	76	paired-ended	1	ENCFF001IJN		1675224665	Thomas_Gingeras,_CSHL	9b45533d448f3d76a709d3c8399cf9b8	https://www.encodeproject.org/files/ENCFF001IJH/@@download/ENCFF001IJH.fastq.gz		Illumina_Genome_Analyzer_IIx
ENCFF001IJJ	fastq	reads	ENCSR000BYX	RNA-seq	UBERON:0002369	adrenal_gland	tissue	adult	unknown	Mus_musculus							polyadenylated_mRNA	rRNA	see_document	see_document		2012-06-29	ENCODE		see_document	>200	8_week	2	1	76	paired-ended	1	ENCFF001IJP		1930729063	Thomas_Gingeras,_CSHL	041308904839e66a7a45791beee9ddfe	https://www.encodeproject.org/files/ENCFF001IJJ/@@download/ENCFF001IJJ.fastq.gz		Illumina_Genome_Analyzer_IIx
ENCFF001IJK	fastq	reads	ENCSR000BYX	RNA-seq	UBERON:0002369	adrenal_gland	tissue	adult	unknown	Mus_musculus							polyadenylated_mRNA	rRNA	see_document	see_document		2012-06-29	ENCODE		see_document	>200	8_week	2	1	76	paired-ended	1	ENCFF001IJQ		1608490797	Thomas_Gingeras,_CSHL	e37f656e3bb1eb1416f2ec7ace35caba	https://www.encodeproject.org/files/ENCFF001IJK/@@download/ENCFF001IJK.fastq.gz		Illumina_Genome_Analyzer_IIx
ENCFF001IJM	fastq	reads	ENCSR000BYX	RNA-seq	UBERON:0002369	adrenal_gland	tissue	adult	unknown	Mus_musculus							polyadenylated_mRNA	rRNA	see_document	see_document		2012-06-29	ENCODE		see_document	>200	8_week	1	1	76	paired-ended	2	ENCFF001IJG		1700798700	Thomas_Gingeras,_CSHL	f7754be0695dcd6817d0057241345fb4	https://www.encodeproject.org/files/ENCFF001IJM/@@download/ENCFF001IJM.fastq.gz		Illumina_Genome_Analyzer_IIx
ENCFF001IJN	fastq	reads	ENCSR000BYX	RNA-seq	UBERON:0002369	adrenal_gland	tissue	adult	unknown	Mus_musculus							polyadenylated_mRNA	rRNA	see_document	see_document		2012-06-29	ENCODE		see_document	>200	8_week	1	1	76	paired-ended	2	ENCFF001IJH		1675409137	Thomas_Gingeras,_CSHL	4ac2b9aaa24d1b612e323144fadd4123	https://www.encodeproject.org/files/ENCFF001IJN/@@download/ENCFF001IJN.fastq.gz		Illumina_Genome_Analyzer_IIx
ENCFF001IJP	fastq	reads	ENCSR000BYX	RNA-seq	UBERON:0002369	adrenal_gland	tissue	adult	unknown	Mus_musculus							polyadenylated_mRNA	rRNA	see_document	see_document		2012-06-29	ENCODE		see_document	>200	8_week	2	1	76	paired-ended	2	ENCFF001IJJ		2031685489	Thomas_Gingeras,_CSHL	954c39bf52756bd51066d54b24164cf2	https://www.encodeproject.org/files/ENCFF001IJP/@@download/ENCFF001IJP.fastq.gz		Illumina_Genome_Analyzer_IIx
ENCFF001IJQ	fastq	reads	ENCSR000BYX	RNA-seq	UBERON:0002369	adrenal_gland	tissue	adult	unknown	Mus_musculus							polyadenylated_mRNA	rRNA	see_document	see_document		2012-06-29	ENCODE		see_document	>200	8_week	2	1	76	paired-ended	2	ENCFF001IJK		1610401939	Thomas_Gingeras,_CSHL	5cc4c1b475f969e55d9aa75449ffc6ff	https://www.encodeproject.org/files/ENCFF001IJQ/@@download/ENCFF001IJQ.fastq.gz		Illumina_Genome_Analyzer_IIx
ENCFF001IRZ	fastq	reads	ENCSR000BYY	RNA-seq	UBERON:0002114	duodenum	tissue	adult	unknown	Mus_musculus							polyadenylated_mRNA	rRNA	see_document	see_document		2012-02-29	ENCODE		see_document	>200	8_week	1	1	76	paired-ended	1	ENCFF001ISG		1822104167	Thomas_Gingeras,_CSHL	0fb28a3762d53eb5d013df6fa616fbb7	https://www.encodeproject.org/files/ENCFF001IRZ/@@download/ENCFF001IRZ.fastq.gz		Illumina_Genome_Analyzer_IIx
ENCFF001ISC	fastq	reads	ENCSR000BYY	RNA-seq	UBERON:0002114	duodenum	tissue	adult	unknown	Mus_musculus							polyadenylated_mRNA	rRNA	see_document	see_document		2012-02-29	ENCODE		see_document	>200	8_week	2	1	76	paired-ended	1	ENCFF001ISJ		1024566450	Thomas_Gingeras,_CSHL	3fcaa7b23d67c668b03d6864e4206632	https://www.encodeproject.org/files/ENCFF001ISC/@@download/ENCFF001ISC.fastq.gz		Illumina_Genome_Analyzer_IIx
ENCFF001ISG	fastq	reads	ENCSR000BYY	RNA-seq	UBERON:0002114	duodenum	tissue	adult	unknown	Mus_musculus							polyadenylated_mRNA	rRNA	see_document	see_document		2012-02-29	ENCODE		see_document	>200	8_week	1	1	76	paired-ended	2	ENCFF001IRZ		1899355651	Thomas_Gingeras,_CSHL	df3180fafa7612164c18ef339e560251	https://www.encodeproject.org/files/ENCFF001ISG/@@download/ENCFF001ISG.fastq.gz		Illumina_Genome_Analyzer_IIx
ENCFF001ISJ	fastq	reads	ENCSR000BYY	RNA-seq	UBERON:0002114	duodenum	tissue	adult	unknown	Mus_musculus							polyadenylated_mRNA	rRNA	see_document	see_document		2012-02-29	ENCODE		see_document	>200	8_week	2	1	76	paired-ended	2	ENCFF001ISC		1084201167	Thomas_Gingeras,_CSHL	317853adad6eff0b91248ceeffda7d96	https://www.encodeproject.org/files/ENCFF001ISJ/@@download/ENCFF001ISJ.fastq.gz		Illumina_Genome_Analyzer_IIx
ENCFF001ISA	fastq	reads	ENCSR000BYY	RNA-seq	UBERON:0002114	duodenum	tissue	adult	unknown	Mus_musculus							polyadenylated_mRNA	rRNA	see_document	see_document		2012-02-29	ENCODE		see_document	>200	8_week	1	1	76	paired-ended	1	ENCFF001ISH		1966633567	Thomas_Gingeras,_CSHL	68a9440e0805fa4db483fe5bca53bcb0	https://www.encodeproject.org/files/ENCFF001ISA/@@download/ENCFF001ISA.fastq.gz		Illumina_Genome_Analyzer_IIx
ENCFF001ISB	fastq	reads	ENCSR000BYY	RNA-seq	UBERON:0002114	duodenum	tissue	adult	unknown	Mus_musculus							polyadenylated_mRNA	rRNA	see_document	see_document		2012-02-29	ENCODE		see_document	>200	8_week	1	1	76	paired-ended	1	ENCFF001ISI		1573355688	Thomas_Gingeras,_CSHL	b015fe67430d79e21e92cbe18ad4a3e5	https://www.encodeproject.org/files/ENCFF001ISB/@@download/ENCFF001ISB.fastq.gz		Illumina_Genome_Analyzer_IIx
ENCFF001ISD	fastq	reads	ENCSR000BYY	RNA-seq	UBERON:0002114	duodenum	tissue	adult	unknown	Mus_musculus							polyadenylated_mRNA	rRNA	see_document	see_document		2012-02-29	ENCODE		see_document	>200	8_week	2	1	76	paired-ended	1	ENCFF001ISK		1696719226	Thomas_Gingeras,_CSHL	434eed4cc038d3ac812075f0518b05a7	https://www.encodeproject.org/files/ENCFF001ISD/@@download/ENCFF001ISD.fastq.gz		Illumina_Genome_Analyzer_IIx
ENCFF001ISE	fastq	reads	ENCSR000BYY	RNA-seq	UBERON:0002114	duodenum	tissue	adult	unknown	Mus_musculus							polyadenylated_mRNA	rRNA	see_document	see_document		2012-02-29	ENCODE		see_document	>200	8_week	2	1	76	paired-ended	1	ENCFF001ISL		1154736424	Thomas_Gingeras,_CSHL	8336f256e892c805b3bdaae36e7a753f	https://www.encodeproject.org/files/ENCFF001ISE/@@download/ENCFF001ISE.fastq.gz		Illumina_Genome_Analyzer_IIx
ENCFF001ISF	fastq	reads	ENCSR000BYY	RNA-seq	UBERON:0002114	duodenum	tissue	adult	unknown	Mus_musculus							polyadenylated_mRNA	rRNA	see_document	see_document		2012-02-29	ENCODE		see_document	>200	8_week	2	1	76	paired-ended	1	ENCFF001ISM		1578436416	Thomas_Gingeras,_CSHL	1a7fff19510ed50046f1fcc78b6ae56e	https://www.encodeproject.org/files/ENCFF001ISF/@@download/ENCFF001ISF.fastq.gz		Illumina_Genome_Analyzer_IIx
ENCFF001ISH	fastq	reads	ENCSR000BYY	RNA-seq	UBERON:0002114	duodenum	tissue	adult	unknown	Mus_musculus							polyadenylated_mRNA	rRNA	see_document	see_document		2012-02-29	ENCODE		see_document	>200	8_week	1	1	76	paired-ended	2	ENCFF001ISA		2065571735	Thomas_Gingeras,_CSHL	0042d0fe4499ee8ac42698624bcadb33	https://www.encodeproject.org/files/ENCFF001ISH/@@download/ENCFF001ISH.fastq.gz		Illumina_Genome_Analyzer_IIx
ENCFF001ISI	fastq	reads	ENCSR000BYY	RNA-seq	UBERON:0002114	duodenum	tissue	adult	unknown	Mus_musculus							polyadenylated_mRNA	rRNA	see_document	see_document		2012-02-29	ENCODE		see_document	>200	8_week	1	1	76	paired-ended	2	ENCFF001ISB		1591073992	Thomas_Gingeras,_CSHL	4bb0f13545d0d5b31ad7f8238afa8792	https://www.encodeproject.org/files/ENCFF001ISI/@@download/ENCFF001ISI.fastq.gz		Illumina_Genome_Analyzer_IIx
ENCFF001ISK	fastq	reads	ENCSR000BYY	RNA-seq	UBERON:0002114	duodenum	tissue	adult	unknown	Mus_musculus							polyadenylated_mRNA	rRNA	see_document	see_document		2012-02-29	ENCODE		see_document	>200	8_week	2	1	76	paired-ended	2	ENCFF001ISD		1778007747	Thomas_Gingeras,_CSHL	e576645750a0edd482ada9b6337c5fa6	https://www.encodeproject.org/files/ENCFF001ISK/@@download/ENCFF001ISK.fastq.gz		Illumina_Genome_Analyzer_IIx
ENCFF001ISL	fastq	reads	ENCSR000BYY	RNA-seq	UBERON:0002114	duodenum	tissue	adult	unknown	Mus_musculus							polyadenylated_mRNA	rRNA	see_document	see_document		2012-02-29	ENCODE		see_document	>200	8_week	2	1	76	paired-ended	2	ENCFF001ISE		1176162499	Thomas_Gingeras,_CSHL	ba7fd3dd25ebe87d772a848677cb1841	https://www.encodeproject.org/files/ENCFF001ISL/@@download/ENCFF001ISL.fastq.gz		Illumina_Genome_Analyzer_IIx
ENCFF001ISM	fastq	reads	ENCSR000BYY	RNA-seq	UBERON:0002114	duodenum	tissue	adult	unknown	Mus_musculus							polyadenylated_mRNA	rRNA	see_document	see_document		2012-02-29	ENCODE		see_document	>200	8_week	2	1	76	paired-ended	2	ENCFF001ISF		1684314871	Thomas_Gingeras,_CSHL	57ce67dd0c59d00afd1256d60371d559	https://www.encodeproject.org/files/ENCFF001ISM/@@download/ENCFF001ISM.fastq.gz		Illumina_Genome_Analyzer_IIx
