# Supplementary material for: Transcriptional activity and strain-specific history of mouse pseudogenes
Source: Nat Commun. 2020 Jul 29;11:3695. doi: 10.1038/s41467-020-17157-w (PMC7392758; doi:10.1038/s41467-020-17157-w)
Supplement: Supplementary file 8 — Supplementary Data 5 [file 41467_2020_17157_MOESM8_ESM.xlsx]

## Sheet: GO_term_enrichment_matrix
GO ID	129S1 Processed	129S1 Duplicated	A Processed	A Duplicated	AKR Processed	AKR Duplicated	BALB Processed	BALB Duplicated	C3H Processed	C3H Duplicated	C57BL Processed	C57BL Duplicated	CAROLI Processed	CAROLI Duplicated	CAST Processed	CAST Duplicated	CBA Processed	CBA Duplicated	DBA Processed	DBA Duplicated	FVB Processed	FVB Duplicated	LP Processed	LP Duplicated	NOD Processed	NOD Duplicated	NZO Processed	NZO Duplicated	PAHARI Processed	PAHARI Duplicated	PWK Processed	PWK Duplicated	SPRET Processed	SPRET Duplicated	WSB Processed	WSB Duplicated
GO:0008150	0	0	0	0	0	0	0	0	0	0	0	0	0	0	0	0	0	0	0	0	0	2.57574	0	1.74674	0	0	0	0	0	0	0	0	0	0	0	0
GO:0007186	0	44.8871	0	40.4775	0	49.0839	0	42.5041	0	50.4317	0	45.2645	0	21.3241	0	34.0066	0	50.9571	0	54.4289	0	58.503	0	42.7918	0	44.5119	0	59.8026	0	16.9106	0	39.765	0	30.9749	0	47.6409
GO:0050909	0	8.61961	0	12.6175	0	12.423	0	11.7372	0	13.8763	0	11.6409	0	5.22392	0	10.3292	0	9.60026	0	14.3164	0	12.105	0	10.9089	0	9.67267	0	13.4441	0	3.73814	0	12.339	0	6.96235	0	13.3827
GO:0007093	0	0	0	0	0	0	0	0	0	0	0	0	0	0	0	0	0	0	0	0	0	0	0	0	1.67034	0	0	0	0	0	0	0	1.37539	0	0	0
GO:0043154	0	0	1.37523	0	1.71526	0	0	0	0	0	0	0	1.76643	0	0	0	0	0	1.4202	0	1.7176	0	1.43687	0	1.41606	0	2.0109	0	0	0	0	0	0	0	0	0
GO:0006351	10.2817	0	10.8029	0	9.61569	0	8.13484	0	9.36952	0	9.65453	0	4.20083	0	8.64234	0	10.2234	0	7.81555	0	12.4844	0	10.0108	0	9.71583	0	9.78242	0	5.73416	0	5.93265	0	8.54943	0	9.5326	0
GO:0045892	0	0	1.33162	0	0	0	0	0	0	0	0	0	0	0	0	0	1.37794	0	0	0	0	0	0	0	0	0	1.64406	0	1.67681	0	0	0	0	0	0	0
GO:0045944	2.05688	0	1.79055	0	1.86703	0	0	0	0	0	0	0	0	0	0	0	1.43664	0	0	0	0	0	1.38522	0	0	0	1.48163	0	0	0	0	0	0	0	1.6779	0
GO:0000122	0	0	0	0	0	0	0	0	1.35182	0	0	0	0	0	0	0	0	0	0	0	0	0	0	0	0	0	0	0	1.40742	0	0	0	1.55064	0	0	0
GO:0016567	7.19983	0	9.07272	0	10.4242	0	8.78335	0	9.17517	0	8.38156	0	7.76201	0	8.02875	0	8.40805	0	8.9585	0	10.02	0	9.06093	0	8.93304	0	8.52137	0	6.88788	0	8.76247	0	8.42966	0	9.80993	0
GO:0043066	3.29787	0	2.45565	0	3.12183	0	3.51822	0	2.90249	0	2.48043	0	2.69162	0	2.78055	0	3.3335	0	3.00654	0	3.1295	0	3.50407	0	3.42208	0	3.3773	0	1.90316	0	2.71292	0	2.04799	0	3.96175	0
GO:0043065	0	0	0	0	0	0	0	0	0	0	0	0	0	0	0	0	0	0	0	0	0	0	0	0	0	0	0	0	1.49615	0	0	0	0	0	0	0
GO:0070301	1.52017	0	1.46517	0	1.4813	0	2.27768	0	1.88904	0	1.82506	0	2.25011	0	1.6483	0	2.35035	0	2.38052	0	1.89405	0	2.91254	0	1.49932	0	1.84746	0	1.89507	0	2.41699	0	0	0	1.98748	0
GO:0007283	0	0	0	0	0	0	0	0	0	0	0	0	1.81708	0	0	0	0	0	0	0	0	0	0	0	0	0	0	0	1.55455	0	0	0	1.3015	0	0	0
GO:0032088	2.11687	0	1.67227	0	1.6933	0	1.62232	0	2.05557	0	1.97509	0	0	0	1.55354	0	2.05809	0	1.38746	0	2.06188	0	1.73947	0	2.08602	0	2.00324	0	3.14444	0	1.41816	0	1.99287	0	1.79964	0
GO:0030512	0	0	0	0	0	0	0	0	0	0	0	0	0	0	0	0	0	0	0	0	0	0	0	0	0	0	1.37178	0	0	0	0	0	0	0	0	0
GO:0043161	6.33484	0	6.74315	0	6.79934	0	6.02705	0	7.40673	0	6.60038	0	4.86512	0	6.15458	0	6.79638	0	6.874	0	7.42238	0	7.54558	0	7.48214	0	7.27663	0	6.90309	0	3.73845	0	5.20078	0	6.474	0
GO:0006364	13.6767	1.33	11.1883	0	13.455	0	15.4697	0	14.2068	0	13.8836	0	12.8179	0	13.6196	0	16.6341	0	15.1391	0	14.232	0	15.2235	0	13.558	0	13.2374	0	11.1171	0	12.2379	1.31348	13.9502	0	13.9175	0
GO:0008630	0	0	0	0	1.36502	0	0	0	0	0	0	0	0	0	0	0	0	0	0	0	0	0	0	0	0	0	0	0	0	0	0	0	0	0	0	0
GO:0000183	5.15806	0	2.3299	0	5.12011	0	3.49854	0	3.54017	0	3.49654	0	1.53122	0	2.44032	0	3.54153	0	3.55926	0	3.54357	0	3.57024	0	2.35083	0	2.31646	0	1.57495	0	1.42292	0	2.4765	0	3.60636	0
GO:0045739	2.15848	0	2.10397	0	2.73744	0	2.06572	0	2.73444	0	2.06325	0	1.82484	0	1.7132	0	2.73644	0	2.76258	0	2.12169	0	2.15503	0	2.13786	0	2.08226	0	2.52153	0	1.61742	0	1.76257	0	2.20038	0
GO:0071479	1.6892	0	0	0	1.65401	0	1.60448	0	0	0	1.60223	0	0	0	0	0	1.65323	0	1.67347	0	1.65555	0	0	0	0	0	2.12603	0	2.02412	0	0	0	1.37539	0	1.72758	0
GO:0016575	0	0	0	0	0	0	0	0	0	0	0	0	0	0	0	0	0	0	0	0	1.57932	0	0	0	0	0	0	0	0	0	0	0	0	0	0	0
GO:0042771	1.33282	0	0	0	0	0	0	0	0	0	0	0	0	0	0	0	0	0	0	0	0	0	0	0	0	0	0	0	0	0	0	0	0	0	1.36779	0
GO:0043124	2.5156	0	1.45185	0	2.46835	0	1.8791	0	1.4636	0	2.39871	0	0	0	0	0	2.46731	0	2.49448	0	2.47043	0	1.97263	0	2.49028	0	1.89639	0	0	0	1.50772	0	1.66241	0	2.02025	0
GO:0060766	0	0	0	0	0	0	0	0	0	0	0	0	0	0	0	0	0	0	0	0	0	0	0	0	1.75242	0	0	0	0	0	0	0	0	0	0	0
GO:0016239	1.41673	0	1.38742	0	3.019	0	2.0934	0	2.13056	0	2.96782	0	2.34459	0	2.24936	0	2.13177	0	2.14762	0	1.39696	0	1.41487	0	1.40565	0	2.98499	0	0	0	0	0	1.51592	0	2.18982	0
GO:0002821	1.67308	0	0	0	1.65558	0	1.63078	0	1.65442	0	1.62965	0	0	0	0	0	1.65519	0	1.66527	0	1.65635	0	0	0	1.66371	0	1.63835	0	0	0	0	0	0	0	1.69206	0
GO:2000773	0	0	0	0	0	0	1.63078	0	0	0	1.62965	0	0	0	0	0	0	0	0	0	1.65635	0	0	0	0	0	0	0	0	0	0	0	0	0	0	0
GO:0006974	3.36248	0	2.62419	0	2.6712	0	2.77807	0	2.4028	0	2.2548	0	2.16207	0	2.08793	0	3.5332	0	3.92938	0	2.95144	0	2.77487	0	2.45929	0	3.71286	0	1.67311	0	1.81645	0	1.98809	0	4.14926	0
GO:0006979	1.95341	0	1.33729	0	2.48773	0	1.78143	0	2.16882	0	2.05931	0	1.30618	0	1.89409	0	1.60912	0	1.6465	0	1.88464	0	1.4147	0	1.91478	0	1.54742	0	2.32771	0	0	0	1.44865	0	1.48469	0
GO:0042127	0	0	0	0	1.6103	0	0	0	1.60538	0	0	0	0	0	0	0	2.09737	0	0	0	1.39416	0	1.67863	0	1.42281	0	1.76731	0	0	0	0	0	0	0	1.31994	0
GO:0007608	0	18.3965	0	18.3914	0	22.5961	0	17.6128	0	19.7467	0	16.4403	5.39491	14.0176	0	13.4573	0	25.2379	0	22.4791	0	20.6496	0	14.9359	0	14.8423	0	19.6074	6.85044	12.621	0	18.1272	0	10.4936	0	22.0704
GO:0050911	0	18.1918	0	18.0652	0	22.8829	0	17.4221	0	19.4843	0	16.7089	5.90519	13.2371	0	13.5879	0	25.0384	0	21.6556	0	21.4286	0	15.0914	0	15.1124	0	19.8437	7.42109	13.1064	0	18.8185	0	10.5558	0	21.7507
GO:0006457	12.4536	0	10.8429	0	12.2233	0	10.6286	0	13.5621	0	13.2166	0	12.6083	0	11.8524	0	12.2182	0	13.7138	0	10.9422	0	14.5096	0	10.4085	1.46301	11.3512	1.53529	9.87335	0	10.5717	0	14.2732	0	14.0898	1.67044
GO:0000413	3.14151	0	1.79713	0	1.81098	0	1.76407	0	2.40958	0	2.35294	0	2.72344	0	2.58329	0	2.41135	0	2.43445	0	1.81245	0	3.13728	0	1.82642	0	1.77837	0	2.15838	0	1.85248	0	2.00456	0	3.19277	0
GO:0018208	1.46637	0	0	0	0	0	0	0	0	0	0	0	1.63148	0	1.54605	0	0	0	0	0	0	0	1.46418	0	0	0	0	0	0	0	0	0	0	0	1.49295	0
GO:0001701	0	0	0	0	0	0	0	0	0	0	0	0	0	0	0	0	1.4756	0	0	0	0	0	0	0	0	0	0	0	0	0	0	0	0	0	0	0
GO:0032092	0	0	0	0	0	0	0	1.31902	0	0	0	0	0	0	0	0	0	0	0	0	0	0	0	0	0	0	0	0	0	0	0	0	0	0	0	0
GO:0006611	1.42165	0	1.38299	0	1.39435	0	1.89504	0	1.94088	0	1.89285	0	0	0	0	0	0	0	1.40944	0	0	0	1.4192	0	0	0	1.90969	0	0	0	1.4284	0	1.5535	0	1.45139	0
GO:0061136	0	0	0	0	0	0	0	0	0	0	0	0	0	0	0	0	0	0	0	0	0	0	0	0	0	0	0	0	1.45696	0	0	0	1.36537	0	0	0
GO:0015031	9.78699	0	9.54542	0	8.47605	0	9.4644	0	9.36887	0	11.3987	0	5.1453	0	9.43365	0	11.014	0	10.2563	0	8.19566	0	10.4022	0	11.9146	0	9.32275	0	8.72796	0	6.37088	0	10.6875	0	9.5706	0
GO:0016192	3.00913	0	2.57476	0	2.37562	0	2.71006	0	2.87566	0	2.45223	0	1.75318	0	2.59756	0	3.43848	0	2.19789	0	2.62868	0	2.99783	0	2.1886	0	3.02845	0	0	0	2.03979	0	1.80245	0	3.14735	0
GO:0043123	0	0	0	0	1.3547	0	0	0	0	0	0	0	0	0	0	0	0	0	1.3895	0	1.35746	0	0	0	0	0	0	0	0	0	0	0	1.48726	0	0	0
GO:0008610	0	0	0	0	0	0	0	0	0	0	1.46453	0	0	0	0	0	0	0	0	0	0	0	0	0	0	0	0	0	0	0	0	0	0	0	0	0
GO:0008299	0	0	0	0	1.76391	0	0	0	0	0	0	1.65445	0	0	0	0	0	0	0	0	0	0	0	0	0	0	0	0	0	0	0	0	1.33997	0	0	0
GO:0006915	4.42379	0	3.88371	0	3.31401	0	3.89967	0	3.0963	0	2.65536	0	1.904	0	3.25546	0	4.43757	0	3.85887	0	4.21321	0	3.70709	0	3.19344	0	4.46158	0	0	0	2.02918	0	2.5127	0	3.94571	0
GO:0000398	12.0133	0	11.8217	0	9.77675	0	10.6194	0	9.76878	0	9.59817	0	10.7042	0	11.343	0	11.8751	0	10.8714	0	10.8062	0	12.0012	0	9.83279	0	9.65809	0	8.97734	0	10.96	0	12.6579	0	11.0672	0
GO:0006396	0	0	0	0	0	0	0	0	0	0	0	0	0	0	0	0	0	0	0	0	0	0	0	0	0	0	0	0	1.35734	0	0	0	0	0	0	0
GO:0006397	20.3461	0	22.8256	0	23.6636	0	22.9961	0	24.2839	0	24.2552	0	22.601	0	23.6789	0	21.1248	0	23.9254	0	20.5414	0	24.7533	0	20.7245	0	21.3131	0	23.0661	0	19.2487	0	22.4138	0	22.6968	0
GO:0009966	0	0	0	0	1.55675	0	0	0	0	0	0	0	0	0	0	0	0	0	0	0	0	0	0	0	0	0	0	0	0	0	0	0	0	0	0	0
GO:0005977	0	0	1.36704	0	1.83093	0	1.3346	0	0	0	1.33251	0	1.63813	0	0	0	1.37994	0	0	0	0	0	0	0	0	0	1.79225	0	0	0	0	0	1.57284	0	0	0
GO:0042254	4.291	0	4.75621	0	5.41818	0	5.27832	0	4.78843	0	6.60252	0	2.66452	0	3.98584	0	4.79247	2.08561	6.13567	0	4.20993	0	4.28339	0	3.17062	0	5.9725	1.63874	2.34851	0	3.22599	0	5.32937	0	4.98654	0
GO:0007080	3.05356	0	3.00458	0	3.019	0	2.97005	0	3.01672	0	4.0028	0	3.28458	0	3.16558	0	4.06363	0	4.08762	0	3.02052	0	4.10248	0	4.08391	0	4.02353	0	3.37424	0	2.16673	0	4.30466	0	4.15138	0
GO:0071230	1.4272	0	0	0	0	0	0	0	1.38943	0	0	0	0	0	0	0	1.39098	0	1.41135	0	0	0	1.42402	0	0	0	0	0	0	0	0	0	1.59997	0	0	0
GO:0030097	0	0	0	0	0	0	0	0	0	0	0	0	0	0	0	0	0	0	0	0	0	0	0	0	0	0	0	0	0	0	0	0	1.4516	0	0	0
GO:0034613	2.36321	0	2.28168	0	2.30561	0	2.66767	0	2.75416	0	2.22105	0	0	0	1.70837	0	2.30434	0	2.7941	0	1.89432	0	2.81716	0	1.53922	0	1.84256	0	0	0	1.95544	0	1.40842	0	2.42615	0
GO:0005975	0	6.2501	0	3.94783	0	3.54182	0	2.97753	0	3.03516	0	3.86477	0	2.49501	0	4.46705	0	4.22657	0	3.67843	0	4.24787	0	3.85566	0	3.12477	0	4.16075	0	4.46134	0	1.44546	0	4.34234	0	3.42692
GO:0002026	0	0	0	0	0	1.59743	0	0	0	0	0	0	0	0	0	0	0	0	0	0	0	0	0	0	0	0	0	0	0	0	0	0	0	0	0	0
GO:0006941	0	0	0	0	0	1.45028	0	0	0	0	0	0	0	0	0	0	0	0	0	0	0	0	0	0	0	0	0	0	0	0	0	0	0	0	0	0
GO:0051056	0	0	0	0	0	0	0	0	0	0	0	1.43232	0	1.3029	0	0	0	0	0	0	0	0	0	1.79291	0	0	0	0	0	0	0	0	0	0	0	0
GO:0006508	0	2.70257	0	2.23128	0	2.26922	0	2.03845	0	1.98195	0	0	0	3.40722	0	2.76192	0	0	0	2.17826	0	0	0	0	0	2.60918	0	2.96194	0	4.12842	0	1.95301	0	3.65844	0	2.49451
GO:0050790	0	0	0	0	0	0	1.46633	0	0	0	0	0	0	0	1.62573	0	1.50529	0	0	0	0	0	0	0	1.51894	0	0	0	0	0	0	0	0	0	0	0
GO:0006511	5.48991	0	4.87117	0	6.16425	0	4.72085	0	4.17721	0	4.34048	0	1.92778	0	6.45775	0	5.32666	0	5.41842	0	5.33718	0	5.07324	0	6.24502	0	4.05172	0	6.56693	0	3.65202	0	3.87036	0	5.25406	0
GO:0006493	0	0	0	0	0	0	0	0	0	0	0	0	0	0	0	0	0	0	0	0	0	0	0	0	0	0	0	0	0	0	0	0	1.76257	0	0	0
GO:0007281	0	0	0	0	0	0	0	0	0	0	0	0	0	0	0	0	0	0	0	0	0	0	0	0	0	0	0	0	0	0	0	0	0	0	1.3196	0
GO:0006281	9.13973	0	10.4788	0	8.87024	0	9.7476	0	8.85251	0	8.47554	0	6.74537	0	7.51349	0	10.1502	0	10.7681	0	10.1694	0	9.54216	0	8.99517	0	9.44162	0	4.4574	0	10.9761	0	7.87474	0	9.43472	0
GO:0006302	0	0	0	0	2.05345	0	0	0	0	0	0	0	0	0	1.47112	0	2.48984	0	1.68225	0	0	0	1.33838	0	1.32095	0	1.61247	0	0	0	0	0	0	0	1.75268	0
GO:0051096	1.67308	0	1.64827	0	1.65558	0	1.63078	0	1.65442	0	1.62965	0	1.78999	0	1.7298	0	1.65519	0	1.66527	0	1.65635	0	1.67152	0	1.66371	0	1.63835	0	0	0	1.6774	0	1.75653	0	1.69206	0
GO:0006119	0	0	0	0	0	0	0	0	0	0	0	0	2.19923	0	0	0	0	0	0	0	0	0	0	0	0	0	0	0	0	0	0	0	0	0	0	0
GO:0016579	3.92209	0	3.21986	0	3.85291	0	3.15815	0	2.68391	0	3.15417	0	0	0	4.83325	0	3.85139	0	2.71801	0	3.24845	0	2.7377	0	4.54377	0	3.18483	0	2.68634	0	1.36147	0	1.9647	0	3.99737	0
GO:0019933	0	0	0	0	0	0	0	0	0	0	0	0	0	0	0	0	0	0	0	0	0	0	0	0	0	1.39374	0	0	0	0	0	0	0	0	0	0
GO:0006355	1.45223	0	2.18416	0	1.75483	0	1.31807	0	0	0	1.36571	0	0	0	1.5683	0	2.06045	0	0	0	1.76724	0	1.4976	0	1.52132	0	2.16928	0	0	0	0	0	0	0	1.51843	0
GO:0006468	0	0	0	0	0	0	0	0	0	0	0	0	0	0	0	0	1.35058	0	0	0	0	0	0	0	0	0	0	0	0	0	0	0	0	0	0	0
GO:0006289	0	0	0	0	0	0	0	0	0	0	0	0	0	0	0	0	1.63692	0	0	0	1.63959	0	0	0	1.6566	0	1.59824	0	0	0	0	0	0	0	1.3196	0
GO:0055114	2.04077	2.78196	1.68245	4.23031	2.00459	4.51027	2.02724	5.01701	1.86272	3.47303	1.52287	5.27732	1.40564	6.53157	2.03907	4.19239	2.2772	2.24222	2.38451	3.76034	2.28941	4.519	1.76546	3.41675	1.82095	6.83627	2.53369	2.52994	0	2.32893	2.83049	2.95662	2.01338	3.19247	0	5.70159
GO:0008152	0	4.46284	0	4.91957	0	5.76879	0	6.13541	0	4.52126	0	6.04478	0	3.78191	0	7.51485	0	5.5385	0	5.6348	0	3.45119	0	5.56872	0	6.64701	0	4.3886	0	3.09559	0	4.90199	0	5.19648	0	6.16848
GO:0031647	1.49939	0	0	0	1.9359	0	1.41861	0	0	0	0	0	0	0	0	0	1.46507	0	1.48437	0	1.46729	0	0	0	0	0	0	0	1.82051	0	1.98625	0	1.66241	0	0	0
GO:0007264	0	0	0	0	1.51058	0	0	0	0	0	2.07039	0	1.38368	0	0	0	1.34829	0	0	0	0	0	1.776	0	1.55577	0	1.41699	0	0	0	1.30614	0	2.77291	0	1.38006	0
GO:0006886	4.13147	0	3.14284	0	2.98229	0	3.21009	0	3.4359	0	4.18751	0	2.54877	0	3.93056	0	3.94166	0	3.06896	0	3.70003	0	3.8547	0	4.03161	0	3.76625	0	3.38392	0	2.73093	0	4.20426	0	3.80841	0
GO:0006913	0	0	1.45381	0	0	0	1.39279	0	0	0	1.90263	0	0	0	1.48987	0	1.47826	0	0	0	1.48237	0	1.53661	0	0	0	1.66874	0	1.58999	0	0	0	1.85546	0	0	0
GO:0045055	0	0	0	0	0	0	0	0	0	0	0	0	0	0	0	0	0	0	0	0	0	0	0	0	0	0	0	0	0	0	0	0	1.69177	0	0	0
GO:0072593	1.97625	0	1.45185	0	1.46581	0	1.41861	0	0	0	1.41646	0	2.25088	0	1.60968	0	0	0	0	0	0	0	0	0	0	0	1.43297	0	1.82051	0	1.50772	0	1.66241	0	1.53606	0
GO:0006413	3.98763	0	5.06543	0	4.48784	0	4.97213	0	3.90285	0	4.36009	0	2.85546	0	4.85751	0	4.48593	0	5.15639	0	4.49165	0	5.1899	0	5.14805	0	3.83016	0	4.12651	0	4.00732	0	4.99204	0	4.66884	0
GO:0007049	9.2333	0	8.43862	0	9.87187	0	8.19172	0	8.52595	0	9.92405	0	5.80572	0	7.04099	0	10.3282	0	7.42748	0	7.71548	0	7.91945	0	7.81429	0	7.47549	0	6.68719	0	6.791	0	8.64643	0	8.19842	0
GO:0044257	0	0	0	0	0	0	0	0	0	0	0	0	0	0	0	0	1.39559	0	0	0	0	0	0	0	0	0	0	0	0	0	0	0	0	0	0	0
GO:0006139	0	0	0	0	0	0	0	0	0	0	0	0	0	0	0	0	0	0	0	0	0	0	0	0	0	0	0	0	0	0	0	0	1.63292	0	0	0
GO:0006914	0	0	0	0	0	0	0	0	0	0	0	0	0	0	0	0	0	0	0	0	0	0	0	0	0	0	0	0	2.07945	0	0	0	0	0	0	0
GO:0042742	0	0	0	0	0	0	0	0	0	1.57276	0	0	0	0	0	0	0	0	0	0	0	0	0	0	0	0	0	0	0	2.18075	0	0	0	0	0	0
GO:0006952	0	0	0	0	0	0	0	0	0	0	0	0	0	0	0	0	0	0	0	0	0	0	0	0	0	0	0	0	0	1.36014	0	0	0	0	0	0
GO:0030162	0	4.84641	0	3.22037	0	3.68621	0	2.65529	0	3.66491	0	3.27578	0	3.95604	0	3.94189	0	4.20827	0	1.81827	0	3.80876	0	3.16773	0	2.48817	0	4.51656	0	2.63465	0	4.90956	0	4.21366	0	7.38348
GO:0010951	0	2.72286	0	1.92541	0	1.76368	0	0	0	1.75099	0	1.52113	0	2.54169	0	2.53132	0	2.19779	0	0	0	3.09291	0	1.34937	0	0	0	3.0469	0	1.33012	0	4.10173	0	2.73107	0	4.73892
GO:0030833	2.45774	0	3.15845	0	4.03059	0	3.95884	0	3.17375	0	2.36716	0	1.99387	0	1.89026	0	2.42038	0	4.05864	0	3.17855	0	3.2163	0	2.43816	0	3.98074	0	1.44641	0	1.8009	0	2.63303	0	2.49747	0
GO:0022904	1.94866	0	1.91076	0	1.92191	0	1.88408	0	1.92015	0	1.88236	0	1.40415	0	2.03562	0	1.92132	0	1.93672	0	1.92309	0	1.94627	0	1.93434	0	1.89562	0	1.45696	0	0	0	1.36537	0	1.97772	0
GO:0046085	0	0	0	0	0	0	0	0	0	0	0	0	0	0	0	0	0	0	0	0	0	0	0	0	0	0	0	0	0	0	2.05149	0	0	0	0	0
GO:0045727	3.47824	0	3.3841	0	3.41177	0	4.54027	0	3.40738	0	1.82506	0	2.76199	0	3.11241	0	3.4103	0	3.44853	0	3.41469	0	3.47227	0	3.44262	0	3.93844	0	4.77721	0	3.49469	0	3.20509	0	2.46124	0
GO:0006120	0	0	0	0	0	0	0	0	0	0	0	0	1.9434	0	0	0	0	0	0	0	0	0	0	0	0	0	0	0	0	0	0	0	1.90078	0	0	0
GO:0050821	1.53012	0	0	0	0	0	1.41067	0	0	0	1.40753	0	0	0	0	0	0	0	0	0	0	0	0	0	0	0	0	0	0	0	0	0	1.44997	0	0	0
GO:0002027	0	0	0	0	0	0	0	0	0	0	0	0	0	0	0	0	0	0	0	0	0	0	0	0	0	0	0	0	0	0	0	0	0	0	1.35184	0
GO:0060666	0	0	1.64827	0	0	0	0	0	0	0	0	0	0	0	0	0	0	0	0	0	0	0	0	0	0	0	0	0	0	0	0	0	0	0	0	0
GO:2001224	0	0	0	0	0	0	0	0	0	0	0	0	0	0	0	0	0	0	0	0	0	0	0	0	0	0	0	0	0	0	0	0	0	2.10251	0	0
GO:0015986	5.17532	0	4.27736	0	4.30405	0	4.21354	0	3.56517	0	3.48488	0	3.28545	0	3.81107	0	4.30264	0	4.33947	0	4.30687	0	3.62073	0	5.13722	0	4.24115	0	4.15909	1.75709	6.06744	0	3.18846	0	4.4376	0
GO:0051301	18.5654	0	17.4132	0	15.0676	0	18.0186	0	18.0918	0	17.4677	0	12.6486	0	14.2719	0	17.5852	0	15.784	0	14.1228	0	16.947	0	17.7975	0	16.6555	0	9.08835	0	15.5661	0	19.032	0	16.9244	0
GO:0007067	16.7009	0	13.9811	0	13.0685	0	15.2623	0	15.7441	0	14.1547	0	12.8365	0	12.8426	0	14.6534	0	14.3073	0	12.066	0	14.4276	0	15.9343	0	14.3241	0	8.64856	0	13.4701	0	16.6706	0	13.2136	0
GO:0060707	0	1.69231	0	1.89944	0	1.80289	0	1.66378	0	1.79523	0	1.65445	0	1.89944	0	1.8944	0	1.73023	0	1.83567	0	0	0	2.8625	0	1.59271	0	1.82777	0	2.30653	0	0	0	1.99096	0	1.89776
GO:0009060	0	0	0	0	1.62853	0	0	0	1.62663	0	0	0	0	0	1.7516	0	0	0	0	0	0	0	0	0	0	1.52148	0	0	0	0	0	0	0	0	0	0
GO:0030838	1.4272	0	1.7943	0	1.39176	0	1.75256	0	1.80904	0	0	0	0	0	1.99246	0	1.39098	0	0	0	1.39332	0	1.42402	0	1.40819	0	0	0	0	0	1.436	0	0	0	0	0
GO:0000266	1.76633	0	1.72954	0	1.74036	0	1.70367	0	1.73865	0	1.702	0	0	0	1.85084	0	1.73979	0	1.75473	0	1.74151	0	1.764	0	1.75242	0	0	0	0	0	0	0	0	0	1.79455	0
GO:0006464	0	0	0	0	0	0	1.39363	0	0	0	1.3909	0	0	0	0	0	0	0	1.47791	0	0	0	0	0	0	0	0	0	0	0	0	0	0	0	0	0
GO:0030163	1.93766	0	1.8731	0	2.3515	0	2.27768	0	2.85452	0	1.82506	0	0	0	1.6483	0	2.85713	0	2.38052	0	1.89405	0	1.93356	0	1.9132	0	1.84746	0	2.37466	0	2.41699	0	1.70982	0	1.98748	0
GO:0006919	0	0	0	0	0	0	0	0	1.30784	0	1.51433	0	0	0	0	0	0	0	0	0	0	0	0	0	0	0	0	0	1.5254	0	0	0	0	0	0	0
GO:0008637	1.90686	0	1.36669	0	0	0	1.33689	0	1.8676	0	1.81579	0	2.15698	0	0	0	2.43092	0	1.8904	0	0	0	1.90356	0	1.39314	0	1.83395	0	0	0	0	0	1.55504	0	1.94699	0
GO:0045116	2.70848	0	2.66716	0	2.67933	0	2.63803	0	2.67741	0	2.63615	0	1.9434	0	2.80294	0	2.67869	0	2.69547	0	2.68062	0	2.70587	0	2.69288	0	2.65064	0	2.97872	0	2.71568	0	2.84747	0	2.7401	0
GO:0051291	1.35128	0	0	0	1.62904	0	0	0	1.30518	0	0	0	1.65344	0	1.49505	0	1.30707	0	1.65659	0	1.30992	0	1.67444	0	1.32805	0	0	0	1.77641	0	1.69133	0	1.92392	0	1.39879	0
GO:0007088	1.41673	0	1.38742	0	1.39605	0	0	0	1.39468	0	0	0	1.55597	0	1.48404	0	1.39559	0	1.40749	0	1.39696	0	1.41487	0	1.40565	0	0	0	1.61043	0	1.42184	0	1.51592	0	1.43921	0
GO:2001237	2.02947	0	1.54104	0	1.98301	0	1.91771	0	0	0	1.91475	0	2.34724	0	1.72789	0	1.98199	0	1.57944	0	1.55926	0	2.50659	0	3.00931	0	1.93758	0	0	0	0	0	2.255	0	3.10737	0
GO:0008283	1.65661	0	1.95554	0	2.22762	0	3.10024	0	2.46521	0	2.07609	0	2.02763	0	2.42491	0	1.99371	0	2.04983	0	1.38374	0	2.57417	0	2.52419	0	1.68953	0	4.73737	0	1.67777	0	2.33023	0	2.9801	0
GO:0006975	0	0	0	0	0	0	0	0	0	0	0	0	0	0	0	0	1.40161	0	0	0	0	0	0	0	0	0	1.38546	0	0	0	0	0	0	0	0	0
GO:0043408	0	0	0	0	0	0	0	0	0	0	0	0	0	0	0	0	0	0	0	0	0	0	0	0	0	1.45535	0	0	0	0	0	1.807	0	0	0	0
GO:0042149	1.46637	0	1.43177	0	1.44194	0	1.40747	0	1.44033	0	1.4059	0	0	0	1.54605	0	1.4414	0	1.45545	0	1.44302	0	1.46418	0	1.45328	0	1.41798	0	0	0	1.47241	0	0	0	1.49295	0
GO:0006310	2.71517	0	3.36896	0	3.00927	0	3.27514	0	2.27854	0	2.17517	0	2.14249	0	3.81677	0	4.27472	0	2.67889	0	3.41258	0	3.08937	0	3.05006	0	2.92344	0	1.97327	0	3.11913	0	4.4305	0	3.60741	0
GO:0006888	2.40398	0	3.97996	0	2.3515	0	3.31806	0	4.00574	0	2.27432	0	2.25011	0	2.08759	0	4.00897	0	3.44853	0	2.35381	0	2.39927	0	2.88602	0	2.30015	0	1.46703	0	1.52981	0	1.31123	0	1.98748	0
GO:0017156	0	0	0	0	0	0	0	0	0	0	0	0	0	1.35059	0	0	0	0	0	0	0	0	0	0	0	0	0	0	0	0	0	0	0	0	0	0
GO:0045931	2.79488	0	1.63937	0	2.16722	0	2.6768	0	2.16445	0	2.10529	0	2.4944	0	2.34663	0	2.74483	0	2.19046	0	2.74806	0	2.79049	0	3.41463	0	3.33363	0	2.6069	0	2.807	0	2.41201	0	2.84818	0
GO:0045740	0	0	1.8731	0	1.89205	0	1.42679	0	1.88904	0	1.42432	0	1.37669	0	0	0	1.89104	0	1.50278	0	1.89405	0	1.93356	0	1.49932	0	1.44336	0	1.46703	0	0	0	2.15934	0	1.98748	0
GO:0035265	0	0	0	0	0	0	0	0	0	0	0	0	0	0	0	0	0	0	0	0	0	0	0	0	0	0	0	0	1.69635	0	0	0	0	0	0	0
GO:0071157	0	0	0	0	0	0	0	0	0	0	0	0	0	0	0	0	0	0	0	0	0	0	0	0	0	0	0	0	0	0	1.42184	0	0	0	0	0
GO:0048146	0	0	1.41324	0	0	0	1.37319	0	1.42742	0	0	0	0	0	0	0	1.4292	0	0	0	1.8099	0	1.46707	0	0	0	0	0	0	0	0	0	0	0	0	0
GO:0030177	0	0	1.97464	0	0	0	1.43129	0	0	0	0	0	0	0	0	0	1.47405	0	0	0	1.47608	0	0	0	0	0	0	0	0	0	1.51324	0	0	0	0	0
GO:0006412	45.6178	0	49.7634	1.63119	51.8565	1.66656	51.6614	0	50.9129	0	50.7221	0	45.1148	0	49.6721	0	50.0604	0	49.6099	0	49.2308	2.13421	49.8756	0	53.117	1.33897	53.8039	0	40.1018	0	52.8132	2.12378	44.6783	1.89136	51.6455	0
GO:0007059	6.61675	0	7.06218	0	5.31586	0	5.72197	0	7.10897	0	7.56368	0	6.18742	0	5.21657	0	7.76828	0	6.56033	0	5.895	0	5.41767	0	6.5491	0	6.36669	0	4.71296	0	6.03826	0	5.37996	0	6.13845	0
GO:0007051	0	0	0	0	0	0	0	0	0	0	0	0	0	0	0	0	0	0	0	0	0	0	0	0	0	0	0	0	2.00947	0	0	0	1.89085	0	0	0
GO:0032465	2.30275	0	2.2573	0	3.07782	0	2.22532	0	2.26856	0	2.22325	0	1.77691	0	3.24377	0	3.07696	0	3.09945	0	3.07954	0	2.29988	0	3.09598	0	3.03938	0	3.48063	0	3.12656	0	3.30367	0	3.15933	0
GO:0032516	0	0	0	0	0	0	0	0	0	0	0	0	0	0	1.48404	0	0	0	0	0	0	0	0	0	0	0	0	0	0	0	0	0	0	0	0	0
GO:0035307	1.34129	0	1.30777	0	1.31762	0	0	0	1.31606	0	0	0	1.50164	0	1.4186	0	1.3171	0	1.33071	0	1.31866	0	1.33917	0	1.32861	0	0	0	0	0	0	0	1.45535	0	1.36706	0
GO:0060316	0	0	0	0	0	0	0	0	0	0	0	0	0	0	0	0	0	0	0	0	0	0	0	0	0	0	0	0	1.57495	0	0	0	0	0	0	0
GO:0007018	0	0	0	0	0	0	0	2.2059	0	0	0	0	0	0	0	0	0	2.94705	0	2.01727	0	2.03878	0	0	0	0	1.35869	0	0	0	0	3.53759	0	0	0	1.59732
GO:0006955	0	7.8631	0	2.97058	0	6.40473	0	4.03147	0	4.28264	0	2.38505	0	6.49172	0	3.83851	0	4.88242	0	3.56243	0	5.06716	0	5.24789	0	5.98167	0	4.45751	0	2.66044	0	3.63352	0	5.36082	0	2.96384
GO:0009615	2.44339	0	2.33388	0	0	0	2.25775	0	1.73501	0	1.93756	0	0	0	2.01576	0	2.03893	0	2.07944	0	1.74199	0	2.10471	0	2.07317	0	1.97188	0	0	1.33188	2.12862	0	2.82437	0	2.89208	0
GO:0045954	0	1.61999	0	0	0	0	0	0	0	0	0	0	0	0	0	0	0	0	0	0	0	0	0	0	0	0	0	0	0	0	0	0	0	1.91595	0	0
GO:0060765	1.58919	0	1.55883	0	1.56777	0	1.53747	0	1.56635	0	1.53609	0	1.7331	0	1.65883	0	1.5673	0	1.57963	0	1.56871	0	1.58727	0	1.57772	0	1.54671	0	1.78924	0	1.59449	0	0	0	1.61247	0
GO:0051865	1.85399	0	2.2651	0	2.28549	0	1.34203	0	1.80904	0	1.74987	0	0	0	3.05034	0	1.81089	0	2.31259	0	2.28764	0	2.33011	0	1.40819	0	1.77059	0	1.33667	0	1.86444	0	2.05867	0	1.90002	0
GO:0030259	0	9.91356	0	8.17662	0	7.83445	0	7.3385	0	7.80726	0	7.30508	0	5.80223	0	10.7896	0	7.57589	0	9.21213	0	7.99038	0	8.09988	0	8.24921	0	9.18104	0	8.23051	0	3.82047	0	8.49961	0	8.17066
GO:0032981	2.87094	0	2.81675	0	2.8327	0	2.7786	0	2.83017	0	2.77614	0	0	0	2.2149	0	2.83186	0	2.85386	0	2.83439	0	2.86751	0	2.85046	0	2.79511	0	1.69635	0	1.47241	0	3.05386	0	2.91246	0
GO:0050773	0	0	0	0	0	0	0	0	0	0	0	0	2.12837	0	0	0	0	0	0	0	0	0	0	0	0	0	0	0	1.45696	0	0	0	1.36537	0	0	0
GO:0031100	0	0	1.73862	0	1.42042	0	1.6878	0	0	0	1.35488	0	0	0	1.61424	0	0	0	1.44521	0	0	0	2.18899	0	0	1.6168	1.37674	0	0	0	0	1.61789	1.34597	1.67352	0	0
GO:0045454	0	0	0	0	1.86463	0	0	0	1.53266	0	0	0	0	0	1.43098	0	1.53488	0	0	0	1.53821	0	1.58213	0	0	0	1.48668	0	0	0	0	0	0	0	1.33243	0
GO:0006260	3.62057	0	4.1923	0	2.83315	0	3.00924	0	3.15336	0	2.68549	0	2.30223	0	2.02471	0	3.1581	0	3.93476	0	3.87251	0	3.61019	0	3.21064	0	3.39292	0	2.52028	0	2.64133	0	3.80228	0	4.12378	0
GO:0000209	1.61618	0	2.26999	0	2.29598	0	1.83624	0	1.91068	0	1.8327	0	0	0	3.00978	0	1.91313	0	1.94518	0	1.9168	0	2.353	0	2.32503	0	1.85997	0	4.52067	0	1.62837	0	2.24337	0	2.03127	0
GO:0006513	0	0	0	0	0	0	1.76407	0	0	0	2.35294	0	0	0	1.9529	0	0	0	1.30714	0	0	0	1.84126	0	1.82642	0	1.77837	0	2.15838	0	1.32557	0	0	0	1.88047	0
GO:0017148	0	0	1.56783	0	2.8617	0	1.52363	0	2.39265	0	2.76549	0	1.54749	0	0	0	2.39522	0	1.99961	0	1.58839	0	2.92126	0	1.60721	0	2.33934	0	0	0	2.0355	0	2.27424	0	1.68037	0
GO:0042787	1.86619	0	1.79559	0	2.65907	0	2.13863	0	2.21453	0	2.13502	0	1.42486	0	2.03085	0	1.81519	0	2.24962	0	1.81848	0	2.71701	0	2.24458	0	2.59683	0	0	0	1.87858	0	2.5512	0	2.33701	0
GO:0010225	1.58919	0	1.55883	0	1.56777	0	1.53747	0	1.56635	0	0	0	0	0	1.65883	0	1.5673	0	0	0	1.56871	0	1.58727	0	1.57772	0	1.54671	0	0	0	0	0	1.69177	0	2.43949	0
GO:0070266	1.79478	0	1.76335	0	1.7726	0	1.74121	0	1.77113	0	1.73978	0	0	0	1.86677	0	1.77211	0	1.78488	0	1.77358	0	1.79279	0	1.7829	0	0	0	0	0	1.80026	0	0	0	1.81885	0
GO:0031398	0	0	0	0	0	0	0	0	0	0	0	0	0	0	0	0	0	0	0	0	0	0	0	0	0	0	1.45781	0	0	0	1.94853	0	0	0	0	0
GO:0031668	0	0	0	0	0	1.80289	0	0	0	1.79523	0	1.65445	0	0	0	0	0	0	0	0	0	0	0	0	0	1.59271	0	0	0	0	0	0	0	0	0	1.89776
GO:0042832	0	0	0	0	0	0	0	1.90691	0	0	0	0	0	0	0	0	0	0	0	0	0	0	0	1.40114	0	1.81533	0	0	0	0	0	0	0	1.50698	0	0
GO:0030330	1.76633	0	0	0	0	0	0	0	0	0	0	0	0	0	0	0	0	0	0	0	0	0	0	0	0	0	0	0	0	0	0	0	0	0	1.79455	0
GO:0071318	0	0	0	0	0	0	0	0	0	0	0	0	0	0	0	0	0	0	0	0	0	0	0	0	0	0	0	0	0	2.32578	0	0	0	2.10251	0	0
GO:0007030	1.31117	0	0	0	0	0	0	0	0	0	0	0	0	0	0	0	0	0	0	0	0	0	1.30789	0	0	0	0	0	0	0	0	0	0	0	0	0
GO:0051726	1.83602	0	2.35222	0	2.066	0	2.27374	0	2.06121	0	1.9596	0	0	0	2.05702	0	1.49569	0	1.80633	0	1.4996	0	1.83005	0	1.80045	0	1.99507	0	2.49272	0	0	0	0	0	1.62217	0
GO:0051259	0	0	0	0	0	0	0	0	0	0	0	0	1.309	0	0	0	0	0	0	0	0	0	0	0	0	0	0	0	0	0	0	0	0	0	0	0
GO:0000278	3.91069	0	3.83382	0	3.85644	0	3.77971	0	3.85286	0	3.02464	0	5.1715	0	3.29498	0	4.69741	0	3.12044	0	3.09642	0	3.90583	0	3.11625	0	2.37281	0	3.58297	0	3.9241	0	5.05352	0	2.49608	0
GO:0070534	4.59368	0	5.33304	0	6.26603	0	5.2611	0	5.35835	0	6.14865	0	4.20873	0	5.66925	0	5.36152	0	5.40301	0	5.36629	0	6.33821	0	5.3966	0	6.18803	0	3.58986	0	5.45301	0	4.90442	0	4.66418	0
GO:0070936	4.88756	0	5.43875	0	5.47718	0	4.68242	0	4.79688	0	5.34098	0	4.12874	0	6.6159	0	5.47515	0	5.52822	0	5.48125	0	4.87994	0	5.52002	0	6.8444	0	4.31819	0	4.26631	0	4.62225	0	5.66972	0
GO:0051591	0	0	0	0	0	0	1.33275	0	0	0	1.33007	0	1.36722	0	1.57474	0	0	0	0	0	0	0	1.43055	0	0	0	1.69568	0	0	0	1.44489	0	0	0	0	0
GO:0010243	0	0	0	0	2.28549	0	1.34203	0	0	0	0	0	0	0	0	0	0	0	0	0	0	0	0	0	0	0	0	0	0	0	1.436	0	0	0	0	0
GO:0046034	1.84425	0	2.3955	0	2.41223	0	1.76407	0	1.80879	0	1.76194	0	2.06962	0	1.4059	0	1.81025	0	1.82938	0	2.414	0	2.44879	0	2.43088	0	2.37281	0	2.82975	2.02639	1.32557	0	2.00456	0	1.88047	0
GO:0090201	1.9446	0	1.30777	0	0	0	0	0	1.91214	0	1.86918	0	1.50164	0	0	0	1.91348	0	1.931	0	1.31866	0	1.94187	0	1.32861	0	0	0	0	0	1.34715	0	1.45535	0	1.97772	0
GO:0034504	1.87045	0	1.8145	0	1.38066	0	1.3346	0	1.82833	0	2.27383	0	2.70351	0	1.99999	0	2.34115	0	2.36782	0	1.83267	0	1.8669	0	1.84927	0	1.79225	0	2.24667	0	2.40004	0	2.0618	0	2.4391	0
GO:0007032	1.60958	0	2.10397	0	1.57792	0	2.06572	0	2.11746	0	2.06325	0	2.41901	0	2.28413	0	2.11915	0	1.59543	0	2.12169	0	2.15503	0	1.59262	0	2.08226	0	1.37764	0	0	0	0	0	2.83229	0
GO:0000281	0	0	1.49422	0	0	0	1.46633	0	0	0	0	0	1.72437	0	0	0	0	0	0	0	0	0	1.53146	0	0	0	0	0	0	0	1.54093	0	0	0	1.56456	0
GO:0070536	0	0	1.61652	0	0	0	1.58783	0	1.62663	0	0	0	0	0	0	0	0	0	0	0	0	0	0	0	0	0	0	0	1.33931	0	0	0	0	0	0	0
GO:0072332	2.02797	0	1.97464	0	1.99032	0	2.51606	0	1.98783	0	2.5132	0	2.28327	0	2.15101	0	1.98949	0	2.01114	0	1.99197	0	2.02459	0	2.00779	0	1.95341	0	0	0	1.51324	0	2.83792	0	2.06898	0
GO:0016070	1.33282	0	0	0	0	0	1.67788	0	1.72974	0	0	0	0	0	1.43813	0	0	0	1.75369	0	1.30222	0	1.32994	0	1.31566	0	1.69444	0	0	0	1.78058	0	1.4886	0	1.36779	0
GO:0006406	1.40927	0	1.36669	0	1.37919	0	1.33689	0	1.37721	0	1.33497	0	0	0	1.50793	0	0	0	1.39582	0	0	0	1.40657	0	0	0	1.34976	0	1.6961	0	1.41672	0	2.08467	0	1.44208	0
GO:0006446	2.82509	0	2.75075	0	4.04002	0	3.94594	0	3.37454	0	3.94166	0	3.84011	0	3.63208	0	3.37715	0	3.41139	0	3.38108	0	3.43264	0	3.4061	0	4.68419	0	2.14014	0	3.4527	0	3.72421	0	3.50274	0
GO:0006370	0	0	0	0	0	0	0	0	0	0	0	0	0	0	0	0	0	0	0	0	1.77358	0	0	0	0	0	1.75079	0	0	0	1.80026	0	0	0	0	0
GO:0000184	0	0	0	0	0	0	0	0	1.63699	0	1.58384	0	1.47185	0	1.35995	0	0	0	0	0	0	0	0	0	0	0	0	0	0	0	0	0	1.8612	0	0	0
GO:0031047	2.38856	0	0	0	1.38066	0	1.77533	0	1.82833	0	2.27383	0	2.13985	0	0	0	0	0	0	0	0	0	1.4105	0	1.39586	0	2.29671	0	0	0	0	0	0	0	1.44926	0
GO:0030036	2.21778	0	2.67522	0	2.41537	0	2.57771	0	2.4093	0	2.0077	0	2.20647	0	2.21016	0	2.41335	0	2.46644	0	2.41943	0	2.49957	0	2.17175	0	2.3256	0	2.12343	0	1.70979	0	2.64399	0	2.60977	0
GO:0042446	0	0	0	0	0	0	0	0	0	0	0	0	0	0	0	0	0	0	0	0	0	0	0	0	0	0	0	0	0	1.79511	0	0	0	0	0	0
GO:0032526	0	0	0	0	0	0	0	0	0	0	0	0	0	0	0	0	0	0	0	0	0	0	0	0	0	0	0	0	0	0	0	0	1.34597	0	0	0
GO:0010033	0	0	0	0	0	0	0	0	0	0	0	0	0	0	0	0	0	0	0	0	0	0	1.54289	0	0	0	0	0	0	0	0	0	0	0	0	0
GO:0034698	0	0	0	0	0	0	0	0	0	0	0	0	0	1.35059	0	0	0	0	0	0	0	0	0	0	0	0	0	0	0	0	0	0	0	0	0	0
GO:0034097	0	0	0	0	0	0	0	0	0	0	0	0	0	0	0	1.46705	0	0	0	0	0	0	0	0	0	0	0	0	0	1.54467	0	0	0	0	0	0
GO:0006694	0	1.79224	0	2.10402	0	3.4467	0	2.40409	0	1.94631	0	3.11247	0	2.84645	0	1.44152	0	0	0	1.3739	0	2.7471	0	2.07106	0	3.74397	0	2.71118	0	2.73336	0	2.94464	0	3.02002	0	2.10145
GO:0030728	0	0	0	0	0	0	0	0	0	0	0	0	0	1.61692	0	0	0	0	0	0	0	0	0	0	0	0	0	0	0	1.89786	0	0	0	0	0	0
GO:0018879	0	0	0	0	0	0	0	0	0	0	0	0	0	2.03698	0	0	0	0	0	0	0	0	0	0	0	0	0	0	0	0	0	0	0	0	0	0
GO:0009635	0	0	0	0	0	0	0	0	0	0	0	0	0	1.61692	0	0	0	0	0	0	0	0	0	0	0	0	0	0	0	0	0	0	0	0	0	0
GO:0061025	0	0	0	0	0	0	0	0	0	0	0	0	0	0	1.33453	0	0	0	0	0	0	0	0	0	0	0	0	0	0	0	0	0	1.36537	0	0	1.34946
GO:0000045	0	0	0	0	0	0	0	0	0	0	0	0	2.03519	0	0	0	0	0	0	0	0	0	0	0	0	0	0	0	0	0	0	0	0	0	0	0
GO:0006730	0	0	0	0	0	0	0	0	1.3785	0	2.27383	0	0	0	2.54026	0	1.37994	0	0	0	1.83267	0	1.4105	0	1.39586	0	1.79225	0	1.72773	0	0	0	1.57284	0	0	0
GO:0046653	0	0	2.01331	0	0	0	1.99039	0	3.04985	0	1.98891	1.55952	0	0	3.1788	0	3.05117	0	3.06842	0	3.05315	0	3.07912	0	3.06576	0	3.02232	0	0	0	3.08919	0	0	0	0	0
GO:0006461	2.03007	0	2.35751	0	2.38284	0	2.2972	0	1.60339	0	1.8966	0	1.60023	0	2.20866	0	1.60547	0	2.41656	0	1.97831	0	1.31252	0	2.00103	0	1.56034	0	2.11453	0	1.66566	0	1.51688	0	1.36092	0
GO:0008380	23.5393	0	25.8238	0	25.2741	0	24.646	0	25.2448	0	26.8271	0	24.1501	0	24.1848	0	23.1077	0	25.5202	0	23.1356	0	27.1785	0	24.026	0	24.8375	0	23.0023	0	22.9346	0	24.8268	0	26.2026	0
GO:0019835	0	0	0	0	0	1.37882	0	0	0	0	0	0	0	0	0	1.46467	0	0	0	0	0	0	0	2.25219	0	0	0	0	0	2.81512	0	0	0	1.55577	0	1.46783
GO:0006958	0	0	0	1.42136	0	0	0	0	0	0	0	0	0	0	0	0	0	0	0	0	0	1.37237	0	1.40114	0	0	0	0	0	0	0	0	0	0	0	0
GO:0071407	1.43436	0	1.37443	0	2.13432	0	1.33275	0	1.74029	0	1.33007	0	0	0	0	0	0	0	0	0	0	0	0	0	1.76626	0	0	0	0	0	1.44489	0	0	0	1.48082	0
GO:0007094	0	0	0	0	0	0	0	0	0	0	1.4059	0	1.63148	0	1.54605	0	0	0	0	0	0	0	1.46418	0	0	0	0	0	0	0	1.47241	0	0	0	1.49295	0
GO:0006879	0	0	0	0	0	0	0	0	0	0	0	0	0	0	0	0	0	0	0	0	0	0	0	0	0	0	0	1.3314	0	0	0	0	0	0	0	0
GO:0006783	2.11318	0	2.06889	0	2.08192	0	2.03774	0	2.07985	0	2.03573	0	1.63148	0	2.2149	0	2.08123	0	2.09921	0	2.08329	0	2.11038	0	2.09643	0	2.05121	0	0	0	2.1209	0	2.26307	0	2.14715	0
GO:0006506	0	0	0	0	0	0	0	0	0	0	0	0	0	0	0	0	0	0	1.39878	0	0	0	1.4105	0	0	0	0	0	0	0	0	0	0	0	0	0
GO:0006606	1.67832	0	2.05902	0	2.07868	0	1.58094	0	2.07557	1.47249	1.57836	0	2.4491	0	2.28123	2.29366	1.63692	0	1.6602	1.52023	0	0	1.67468	0	0	0	2.03241	0	0	1.34252	1.68836	0	1.87544	0	1.72259	0
GO:0006626	2.61871	0	2.56061	0	2.5777	0	2.51977	0	2.575	0	1.89285	0	2.89507	0	2.75226	0	2.5768	0	2.60039	0	2.57951	0	2.61504	0	2.59675	0	2.53744	0	2.29829	0	1.98564	0	2.14122	0	2.6633	0
GO:0045665	0	0	0	0	0	0	0	0	0	0	0	0	0	0	0	0	0	0	0	0	0	0	0	0	0	0	0	0	0	0	0	0	0	0	1.30455	0
GO:0000070	3.11691	0	3.06151	0	3.07782	0	3.02249	0	3.07524	0	3.93717	0	2.51824	0	3.24377	0	3.07696	0	3.09945	0	3.07954	0	4.04763	0	3.09598	0	3.03938	0	1.84351	0	3.12656	0	3.30367	0	4.10187	0
GO:0050774	0	0	0	0	0	0	0	0	0	0	0	0	0	0	0	0	0	0	0	0	0	0	0	0	0	0	0	0	0	0	1.42292	0	0	0	0	0
GO:0000910	2.28317	0	1.78816	0	3.19746	0	1.7414	0	2.68849	0	2.60265	0	0	0	2.46125	0	3.74129	0	2.72631	0	2.69521	0	2.74815	0	3.77784	0	3.66927	0	3.33624	0	2.2966	0	2.08604	0	2.82032	0
GO:0046621	0	0	0	0	0	0	0	0	0	0	0	0	0	1.42881	0	0	0	0	0	0	0	1.39302	0	0	0	0	0	1.38005	0	1.70458	0	0	0	0	0	1.42766
GO:0000226	3.21056	0	5.68376	0	4.08431	0	5.00251	0	4.07817	0	3.46651	0	2.0044	0	3.47052	0	5.15159	0	4.66024	0	3.59684	0	3.67144	0	3.633	0	2.6298	0	1.77808	0	3.70051	0	2.27481	0	3.29693	0
GO:0006928	0	0	0	0	1.7582	0	0	0	1.75583	0	0	0	0	0	0	0	1.75741	0	1.30675	0	0	0	1.31722	0	1.77491	0	1.72294	0	2.74271	0	1.32711	0	0	0	1.83346	0
GO:0045860	0	0	0	0	0	0	1.39363	0	0	0	0	0	0	0	0	0	0	0	0	0	0	0	0	0	0	0	0	0	0	0	0	0	0	0	0	0
GO:2000060	0	0	0	0	0	0	0	0	0	0	0	0	0	0	0	1.3472	0	0	0	0	0	0	0	0	0	0	0	0	0	0	0	0	0	0	0	0
GO:2000811	0	0	1.30777	0	1.31762	0	0	0	0	0	0	0	0	0	0	0	1.3171	0	1.931	0	0	0	0	0	0	0	0	0	1.56479	0	1.34715	0	1.45535	0	1.36706	0
GO:0006378	0	0	1.46189	0	0	0	0	0	1.47269	0	0	0	0	0	0	0	0	0	0	0	1.47608	0	0	0	0	0	0	0	0	0	0	0	0	0	0	0
GO:0051402	0	0	0	0	0	0	0	0	0	0	0	0	0	0	0	0	0	0	0	0	0	0	0	0	0	0	0	0	0	1.34252	0	0	0	0	0	0
GO:0006417	3.27001	0	2.36008	0	3.18508	0	3.06592	0	3.17949	0	3.48863	0	1.81444	0	3.54965	0	3.18322	0	3.23201	0	2.77695	0	3.70739	0	2.80966	0	3.53379	0	3.60416	0	2.8708	0	2.04626	0	3.81612	0
GO:0050830	0	0	0	0	0	0	0	0	0	0	0	0	0	0	0	0	0	0	0	0	0	0	0	1.74563	0	0	0	0	0	0	0	0	0	0	0	0
GO:0050829	0	0	0	0	0	0	0	0	0	0	0	0	0	0	0	0	0	0	0	0	0	0	0	0	0	0	0	0	0	0	0	0	0	1.55577	0	0
GO:0006986	1.67736	1.56138	0	0	0	0	0	0	0	0	0	0	0	0	0	0	0	0	0	0	0	0	0	0	0	0	0	0	0	0	0	0	0	0	0	0
GO:0040008	1.72185	0	2.03076	0	2.05359	0	1.97645	0	2.04997	0	1.97296	0	2.48721	0	1.88121	0	2.05238	0	2.08398	0	2.056	0	2.10365	0	2.07909	0	1.9999	0	2.63892	0	1.38438	0	2.83433	0	2.16875	0
GO:0045214	0	0	0	0	0	1.37882	0	0	0	0	0	0	0	0	0	0	0	0	0	0	0	0	0	0	0	0	0	0	0	0	0	0	0	0	0	0
GO:0051028	5.51407	0	6.66754	0	4.80802	0	5.89284	0	6.04048	0	7.9553	0	4.33421	0	5.8488	0	6.04531	0	6.78098	0	6.05256	0	6.82275	0	8.21058	0	7.29498	0	5.1619	0	4.92699	0	6.68524	0	6.96044	0
GO:0006471	0	0	0	0	0	0	0	0	0	0	0	0	0	0	0	0	0	0	0	0	0	0	0	0	0	0	0	0	0	0	0	0	1.45535	0	0	0
GO:0030031	0	0	0	0	0	0	0	0	0	0	0	0	1.55597	0	0	0	0	0	0	0	0	0	0	0	0	0	0	0	0	0	0	0	0	0	0	0
GO:0033598	0	0	1.38742	0	0	0	0	0	0	0	0	0	0	0	0	0	0	0	1.40749	0	0	0	1.41487	0	1.40565	0	0	0	0	0	0	0	0	0	0	0
GO:0045793	1.79478	1.47231	1.76335	0	1.7726	1.54967	1.74121	1.45227	1.77113	1.54433	1.73978	0	1.9434	2.8184	1.86677	2.813	1.77211	1.49888	1.78488	1.57254	1.77358	1.58031	1.79279	1.60183	1.7829	1.40225	1.75079	1.56703	0	1.89786	1.80026	1.65291	1.90078	1.68042	1.81885	1.61575
GO:0010506	0	0	1.72954	0	1.74036	0	1.70367	0	1.73865	0	1.702	0	1.94112	0	0	0	1.73979	0	1.75473	0	1.74151	0	0	0	1.75242	0	1.71486	0	1.32345	0	1.77275	1.31478	1.89085	0	1.79455	0
GO:0019827	2.19018	0	2.53741	0	2.13432	0	1.33275	0	3.02556	0	1.67169	0	2.57424	0	1.95458	0	2.13309	0	0	0	2.13677	0	1.43055	0	1.41162	0	2.07977	0	4.9514	0	1.80475	0	1.64248	0	1.84628	0
GO:0010606	0	0	0	0	0	0	0	0	0	0	0	0	0	0	0	0	0	0	0	0	0	0	0	0	0	0	0	0	1.83531	0	0	0	0	0	0	0
GO:0006006	1.7685	0	1.69321	0	1.71526	0	1.64084	0	0	0	1.63747	0	0	0	1.59586	0	1.39347	0	0	0	1.7176	0	1.43687	0	0	0	1.34923	0	1.54514	0	0	0	1.34647	0	0	0
GO:0006414	7.39413	0	7.27778	1.57387	7.31205	2.30115	7.19575	1.34935	7.30662	0	8.30666	0	6.84751	0	8.81769	0	7.31024	3.11311	7.35749	2.34462	6.27539	0	6.34024	0	7.35019	0	8.3511	1.50533	7.04183	1.96656	7.4144	1.62357	7.78545	2.55069	8.62525	0
GO:0032435	1.94866	0	1.91076	1.35059	0	0	2.68368	2.13258	1.92015	0	2.6815	0	2.12837	1.35059	2.03562	1.3472	1.92132	0	1.93672	1.30771	1.92309	1.31521	0	1.33601	1.93434	0	1.89562	1.30239	3.07875	1.62379	1.95528	2.43363	2.07675	1.41209	1.97772	1.34946
GO:0019432	0	0	0	0	0	0	0	0	0	0	0	0	0	0	0	0	0	0	0	0	0	0	0	0	0	0	0	0	0	1.70458	0	1.46403	0	1.49097	0	0
GO:0007179	1.53012	0	1.45961	0	1.48025	0	1.41067	0	0	0	1.71813	0	0	0	0	0	0	0	0	0	0	0	0	0	0	0	1.43178	0	0	0	0	0	0	0	0	0
GO:0030579	0	0	0	0	1.40198	0	0	0	0	0	1.37712	0	0	0	1.47326	0	1.40161	0	1.41127	0	0	0	0	0	0	0	1.38546	0	0	0	0	0	0	0	0	0
GO:0001522	0	0	0	0	0	0	0	0	0	0	0	0	0	0	1.30428	0	0	0	0	0	0	0	1.79091	0	0	0	0	0	0	0	0	0	1.33997	0	0	0
GO:0016925	2.15848	0	1.56475	0	1.57792	0	1.53334	0	2.11746	0	2.06325	0	2.41901	0	1.7132	0	2.11915	0	2.14128	0	1.57932	0	2.7788	0	1.59262	0	1.54692	0	1.90996	0	1.61742	0	1.76257	0	2.20038	0
GO:0031122	1.34129	0	1.30777	0	1.31762	0	0	0	1.31606	0	0	0	0	0	1.4186	0	1.3171	0	1.33071	0	1.31866	0	1.33917	0	1.32861	0	0	0	0	0	1.34715	0	1.45535	0	1.36706	0
GO:0008217	0	0	0	0	0	0	0	0	0	0	0	0	0	0	0	0	0	0	0	0	0	0	0	0	0	0	0	0	0	1.82231	0	0	0	0	0	0
GO:0015991	1.50584	0	1.45454	0	1.90618	0	1.84571	0	1.90335	0	1.4164	0	0	0	0	0	1.4688	0	1.48963	0	1.90808	0	0	0	0	0	1.86412	0	2.35951	1.43834	0	0	1.68228	0	1.99611	0
GO:0019882	0	16.773	0	8.25954	0	14.098	0	8.99924	0	10.7505	0	6.24515	0	12.4678	0	9.23128	0	11.4073	0	7.95953	0	12.1385	0	13.4626	0	10.5422	0	10.9417	0	5.05399	0	7.52514	0	8.69042	0	8.25161
GO:0006418	0	0	0	0	0	0	0	0	0	0	0	0	1.59156	0	0	0	0	0	0	0	0	0	0	0	1.33428	0	0	0	0	0	0	0	0	0	0	0
GO:0019236	0	20.8091	0	23.1637	0	23.2259	0	26.1898	0	29.2064	0	24.8881	0	11.4221	0	16.374	0	25.8756	0	31.0516	0	21.4108	0	22.9176	0	25.232	0	28.3893	1.52517	4.10595	0	24.9693	0	17.2397	0	20.8128
GO:0007628	0	0	0	0	0	0	0	0	0	0	0	0	0	1.44736	0	0	0	0	0	0	0	0	0	0	0	0	0	0	0	0	0	0	0	0	0	0
GO:0046426	0	0	0	0	1.92191	0	0	0	0	0	0	0	0	0	1.33453	0	0	0	0	0	0	0	0	0	0	0	0	0	0	0	1.95528	0	0	0	1.97772	0
GO:0021987	0	0	0	0	0	0	0	0	0	0	0	0	1.31189	0	0	0	0	0	0	0	0	0	0	0	0	0	0	0	0	0	0	0	0	0	0	0
GO:0000381	0	0	0	0	0	0	0	0	0	0	1.81579	0	0	0	0	0	0	0	0	0	0	0	1.40657	0	0	0	0	0	1.6961	0	0	0	0	0	1.44208	0
GO:0035999	0	0	0	0	2.02288	0	1.99039	0	0	0	1.98891	0	0	0	2.1202	0	0	0	2.03558	0	3.05315	0	2.04377	0	3.06576	0	3.02232	0	1.37227	0	0	0	0	0	0	0
GO:0044237	0	0	0	0	0	1.6741	0	0	0	0	0	2.03886	0	0	0	0	0	0	0	0	0	0	0	0	0	1.92978	0	1.7099	1.65516	0	0	0	0	1.33141	0	0
GO:0006349	0	0	0	0	0	0	0	0	0	0	0	0	0	0	0	0	0	0	0	0	0	0	0	0	0	0	0	0	0	0	1.34715	0	0	0	0	0
GO:0010216	1.41877	0	1.39497	0	1.40198	0	1.3782	0	1.40087	0	1.37712	0	0	0	1.47326	0	1.40161	0	1.41127	0	1.40272	0	1.41726	0	1.40978	0	1.38546	0	2.58305	0	1.42292	0	1.49898	0	1.43699	0
GO:0045087	0	1.41544	0	0	0	0	0	0	0	1.31183	0	1.32957	0	0	0	0	0	0	0	0	0	0	0	0	0	0	0	0	0	0	0	1.64756	0	0	0	0
GO:0007005	1.5397	0	1.48105	0	1.49824	0	1.44016	0	1.49551	0	1.43753	0	1.43051	0	1.67658	0	1.49733	0	1.91502	0	1.50006	0	1.53597	0	1.51746	0	1.45781	0	0	0	1.54999	0	0	0	1.58508	0
GO:0097009	0	0	0	0	0	0	0	0	0	0	0	0	0	0	0	0	0	0	0	0	0	0	0	0	0	0	0	0	0	0	1.6774	0	0	0	0	0
GO:0042407	1.41877	0	1.39497	0	1.40198	0	1.3782	0	1.40087	0	1.37712	0	0	0	1.47326	0	1.40161	0	1.41127	0	1.40272	0	1.41726	0	1.40978	0	1.38546	0	0	0	0	0	0	0	1.43699	0
GO:0032869	1.55567	0	0	0	0	0	0	0	0	0	0	0	0	0	2.08232	0	1.5064	0	0	0	0	0	1.55133	0	1.52979	0	0	0	0	0	0	0	0	0	0	0
GO:0051607	0	0	0	0	0	0	0	0	0	0	0	0	0	1.56278	0	0	0	0	0	0	0	0	0	0	0	0	0	0	0	0	0	0	0	0	0	0
GO:0005976	0	0	0	0	2.33981	0	1.3782	0	1.40087	1.79567	1.37712	0	0	0	2.44032	0	0	0	0	1.82455	0	0	0	0	1.40978	0	1.38546	0	0	0	0	0	1.49898	0	0	0
GO:0006725	0	0	0	0	0	1.66483	0	0	0	1.65942	0	0	0	1.73285	0	0	0	0	0	1.68796	0	0	0	0	0	0	0	0	0	0	0	0	0	0	0	0
GO:0010950	1.79478	0	1.76335	0	2.67933	0	1.74121	0	2.67741	0	1.73978	0	2.90321	0	2.80294	0	1.77211	0	1.78488	0	1.77358	0	1.79279	0	2.69288	0	1.75079	0	2.00124	0	1.80026	0	1.90078	0	1.81885	0
GO:0071305	0	0	0	0	0	0	0	0	0	1.79567	0	0	0	0	0	0	0	0	0	0	0	0	0	0	0	1.64977	0	0	0	0	0	0	0	0	0	0
GO:0000302	0	0	1.61652	0	0	0	1.58783	0	0	0	0	0	0	0	0	0	0	0	1.6445	0	1.6298	0	0	0	1.64193	0	1.60023	0	1.33931	0	0	0	0	0	0	0
GO:0035458	0	0	0	0	0	0	0	2.11679	0	1.47429	0	1.34051	0	2.42922	0	1.56904	0	2.20484	0	0	0	0	0	1.5531	0	2.02269	0	2.33414	0	0	0	3.48961	0	2.55069	0	0
GO:0071346	0	0	0	0	0	0	0	2.1553	0	0	1.49763	0	0	0	0	0	0	0	0	1.6899	0	0	0	1.74137	0	2.04348	0	0	0	0	0	0	0	0	0	0
GO:0031397	0	0	0	1.3324	0	0	0	0	0	0	0	0	0	0	0	0	0	0	0	0	0	0	0	1.31254	0	0	0	0	0	0	0	0	0	0	0	0
GO:0032091	0	0	1.45185	0	0	0	0	0	0	0	0	0	0	0	0	0	0	0	0	0	0	0	0	0	0	0	1.43297	0	0	0	0	0	0	0	0	0
GO:2001244	2.38856	0	2.89052	0	2.34217	0	2.83747	0	2.33911	0	2.83405	0	0	0	2.54026	0	2.34115	0	2.36782	0	1.83267	0	1.4105	0	1.84927	0	2.29671	0	0	0	1.42157	0	0	0	3.02419	0
GO:0016574	3.05356	0	2.12089	0	1.39605	1.3631	2.97005	0	3.01672	0	2.09163	0	1.55597	0	3.16558	1.42538	3.01824	0	2.14762	0	1.39696	0	2.15745	0	3.03506	0	2.1053	0	2.41649	0	2.16673	0	2.29161	0	1.43921	0
GO:0010833	0	0	0	0	0	0	0	0	0	1.65942	0	0	0	0	0	0	0	0	0	0	0	0	0	0	0	0	0	0	0	0	0	0	0	0	0	0
GO:0010569	0	0	0	0	0	0	0	0	0	0	0	0	0	0	0	0	0	0	0	0	0	0	0	0	0	0	0	0	1.32345	0	0	0	0	0	0	0
GO:0008156	0	0	0	0	0	0	0	0	0	0	0	0	0	0	0	0	1.50529	0	1.52144	0	0	0	0	0	1.51894	0	0	0	0	0	0	0	0	0	0	0
GO:0030490	0	0	0	0	0	0	0	0	0	0	0	0	1.78999	0	0	0	0	0	0	0	0	0	0	0	0	0	0	0	0	0	0	0	0	0	0	0
GO:0008089	1.42165	0	0	0	0	0	0	0	0	0	1.35415	0	0	0	1.51096	0	1.39375	0	0	0	0	0	1.4192	0	1.40702	0	0	0	0	0	1.98564	0	0	0	1.45139	0
GO:0048490	1.34129	0	0	0	0	0	0	0	0	0	0	0	0	0	1.4186	0	1.3171	0	0	0	0	0	1.33917	0	1.32861	0	0	0	0	0	1.95213	0	0	0	1.36706	0
GO:0007224	0	0	0	0	0	0	0	0	0	0	0	0	0	0	0	0	1.33158	0	0	0	0	0	0	0	0	0	0	0	0	0	0	0	0	0	0	0
GO:0048667	0	0	0	0	0	0	0	0	0	0	0	0	0	1.61692	0	0	0	0	0	0	0	0	0	0	0	0	0	0	0	0	0	0	0	0	0	0
GO:0043388	0	0	0	0	0	0	0	0	0	0	0	0	0	0	1.60672	0	0	0	0	0	0	0	0	0	0	0	0	0	0	0	0	0	0	0	0	0
GO:0006099	4.2947	0	3.51621	0	4.22718	0	4.13179	0	4.22273	0	3.45221	0	2.13985	0	3.79869	0	4.2257	0	3.5748	0	3.54404	0	3.59638	0	3.56943	0	3.48209	0	2.82784	0	3.61673	0	3.22304	0	3.02419	0
GO:0006102	1.67308	0	0	0	1.65558	0	1.63078	0	1.65442	0	0	0	0	0	0	0	1.65519	0	0	0	0	0	1.67152	0	0	0	0	0	0	0	1.6774	0	0	0	0	0
GO:0060213	0	0	0	0	0	0	0	0	0	0	0	0	1.55597	0	0	0	0	0	0	0	0	0	0	0	0	0	1.37573	0	0	0	0	0	0	0	0	0
GO:1900153	1.41673	0	0	0	0	0	0	0	0	0	1.36549	0	1.55597	0	0	0	0	0	0	0	0	0	0	0	0	0	1.37573	0	0	0	0	0	1.51592	0	1.43921	0
GO:0045947	0	0	0	0	0	0	0	0	0	0	1.88236	0	1.40415	0	0	0	0	0	0	0	0	0	0	0	0	0	0	0	0	0	0	0	1.36537	0	0	0
GO:0001578	0	0	0	0	0	0	0	0	0	0	0	0	0	0	0	0	0	0	0	0	0	0	0	0	0	0	1.54692	0	1.37764	0	0	0	0	0	0	0
GO:0006376	3.39731	0	3.34714	0	3.36192	0	3.31176	0	3.35958	0	3.30947	0	1.7331	0	3.51196	0	3.36114	0	3.38151	0	2.38164	0	3.39415	0	3.37837	0	3.32707	0	0	0	0	0	4.77586	0	3.43569	0
GO:0001561	1.67308	0	1.64827	0	1.65558	0	1.63078	0	1.65442	0	1.62965	0	1.78999	0	0	0	1.65519	0	1.66527	0	1.65635	0	1.67152	0	1.66371	0	1.63835	0	1.83531	0	1.6774	0	1.75653	0	1.69206	0
GO:0060749	0	0	0	0	0	0	0	0	0	0	0	0	0	0	0	0	0	0	0	0	0	0	0	0	0	0	0	0	0	0	0	0	0	0	1.34793	0
GO:2000008	0	0	0	0	0	0	0	0	0	0	0	0	0	0	0	0	0	0	0	0	0	0	0	0	0	0	0	0	0	0	0	0	1.75653	0	0	0
GO:0000132	0	0	1.49422	0	0	0	1.46633	0	0	0	0	0	1.72437	0	1.62573	0	1.50529	0	1.52144	0	0	0	0	0	0	0	1.47839	0	2.45056	0	0	0	1.66938	0	0	0
GO:0008654	0	0	0	0	0	0	0	0	0	0	1.58384	0	0	0	0	0	0	0	0	0	0	0	0	0	0	0	0	0	0	0	0	0	0	0	0	0
GO:0051493	1.58919	0	1.55883	0	1.56777	0	1.53747	0	0	0	1.53609	0	0	0	0	0	1.5673	0	1.57963	0	1.56871	0	1.58727	0	1.57772	0	1.54671	0	0	0	0	0	0	0	1.61247	0
GO:1902042	0	0	0	0	0	0	0	0	0	0	0	0	0	0	0	0	0	0	0	0	0	0	0	0	0	0	0	0	1.33931	0	0	0	0	0	0	0
GO:0032008	3.2202	0	3.15845	0	2.42118	0	4.90372	0	4.02724	0	2.36716	0	1.99387	0	0	0	3.17566	0	2.44141	0	3.17855	0	3.2163	0	1.77768	0	2.38527	0	1.44641	0	2.46678	0	3.4287	0	3.26753	0
GO:0051289	0	0	0	0	0	0	0	0	0	0	0	0	1.84346	0	0	0	0	0	0	0	0	0	0	0	0	0	0	0	0	0	0	0	0	0	0	0
GO:0012501	1.58919	0	0	0	1.56777	0	0	0	1.56635	0	0	0	1.7331	0	1.65883	0	1.5673	0	0	0	1.56871	0	1.58727	0	0	0	0	0	0	0	0	0	1.69177	0	0	0
GO:0090050	1.41877	0	0	0	0	0	0	0	0	0	1.37712	0	0	0	0	0	0	0	0	0	0	0	2.3614	0	0	0	0	0	0	0	0	0	0	0	0	0
GO:0060706	1.41877	0	1.39497	0	1.40198	0	1.3782	0	1.40087	0	1.37712	0	1.53122	0	1.47326	0	1.40161	0	1.41127	0	1.40272	0	1.41726	0	1.40978	0	1.38546	0	1.57495	0	1.42292	0	1.49898	0	1.43699	0
GO:0032467	1.65739	0	0	0	0	0	1.58783	0	1.62663	0	1.58597	0	0	0	0	0	1.6279	0	1.6445	0	1.6298	0	1.65481	0	1.64193	0	1.60023	0	0	0	0	0	1.79636	0	1.68881	0
GO:0090303	0	0	0	0	0	0	0	0	0	0	0	0	0	0	0	0	0	0	0	0	0	0	0	0	0	0	0	0	0	0	0	0	1.89085	0	0	0
GO:0007635	0	0	0	2.03698	0	1.96739	0	1.8662	0	1.96185	0	0	0	0	0	0	0	1.91468	0	1.99107	0	1.99912	0	0	0	1.81403	0	0	0	0	0	0	0	0	0	0
GO:0006338	1.81158	0	2.52006	0	1.42042	0	1.35771	0	1.41748	0	1.68454	0	1.77783	0	1.61424	0	1.75887	0	1.44521	0	2.13841	0	2.18899	0	0	0	2.07887	0	0	0	1.8244	0	1.34597	0	1.8681	0
GO:0071385	0	0	0	0	0	0	0	0	0	0	0	0	0	0	0	0	0	0	0	0	0	0	0	0	0	1.45535	0	0	0	0	0	1.807	0	0	0	0
GO:0033147	0	0	0	0	0	0	0	0	0	0	0	0	0	0	0	0	0	0	0	0	0	0	0	0	0	0	0	0	1.45696	0	0	0	0	0	0	0
GO:0032731	0	0	0	0	0	0	0	0	0	0	0	0	0	0	0	1.7293	0	0	0	0	0	0	0	0	0	0	0	0	0	0	0	0	0	0	0	0
GO:0040016	0	0	0	0	0	0	0	0	0	0	0	0	1.33012	0	0	0	0	0	0	0	0	0	0	0	0	0	0	0	0	0	0	0	0	0	0	0
GO:0000075	0	0	1.43177	0	0	0	1.40747	0	1.44033	0	0	0	0	0	0	0	0	0	0	0	2.08329	0	0	0	0	0	1.41798	0	0	0	0	0	0	0	0	0
GO:0051276	0	0	0	0	1.4696	0	0	0	0	0	0	0	0	0	0	0	1.4688	0	0	0	0	0	0	0	0	0	1.43418	0	1.85404	0	0	0	2.15768	0	1.54546	0
GO:0006754	2.28191	0	2.23129	0	2.24618	0	2.89678	0	2.24382	0	2.89403	0	2.52272	0	2.39826	0	2.95625	0	2.98083	0	2.24775	0	2.99608	0	2.97703	0	2.2111	0	0	0	2.29074	0	3.20449	0	3.04631	0
GO:0019886	0	0	0	0	0	1.96808	0	0	0	0	0	0	0	0	0	0	0	0	0	0	0	0	0	0	0	1.75354	0	0	0	0	0	0	0	0	0	0
GO:0060612	0	0	0	0	0	0	0	0	0	0	0	0	0	0	0	0	0	0	0	0	0	0	0	0	1.48905	0	0	0	0	0	0	0	0	0	0	0
GO:0016573	1.60958	0	0	0	1.57792	0	1.53334	0	1.57584	0	1.53131	0	0	0	0	0	1.57723	0	1.59543	0	0	0	0	0	0	0	1.54692	0	0	0	1.61742	0	0	0	0	0
GO:0019674	1.41877	0	1.39497	0	1.40198	0	1.3782	0	1.40087	0	1.37712	0	1.53122	0	1.47326	0	1.40161	0	1.41127	0	1.40272	0	1.41726	0	1.40978	0	1.38546	0	0	0	1.42292	0	2.4765	0	1.43699	0
GO:0042113	1.6892	0	0	0	1.65401	0	0	0	0	0	0	0	1.43221	0	1.33049	0	0	0	1.67347	0	0	0	0	0	0	0	1.61956	0	1.5102	0	0	0	1.37539	0	0	0
GO:0048863	1.58911	0	0	0	0	0	0	0	0	0	0	0	0	0	0	0	0	0	0	0	0	0	0	0	1.56924	0	1.51583	0	0	0	1.5983	0	1.33456	0	0	0
GO:0009303	0	0	0	0	1.39605	0	0	0	1.39468	0	0	0	0	0	0	0	1.39559	0	1.40749	0	0	0	0	0	0	0	0	0	0	0	0	0	0	0	1.43921	0
GO:0006749	1.4272	0	0	0	0	0	0	0	0	0	0	2.02766	2.14238	0	0	0	0	1.47575	0	0	1.39332	0	0	0	1.40819	0	0	1.5923	2.25715	0	0	0	1.59997	0	1.46596	0
GO:0006541	2.12248	0	2.07304	0	2.08758	0	2.03831	0	2.08528	0	2.03607	0	3.08211	0	2.23625	0	2.08681	0	2.10689	0	2.08912	0	2.11935	1.73471	2.10379	0	2.05333	0	0	0	2.13111	0	1.66938	0	2.84591	0
GO:0031123	0	0	0	0	0	0	0	0	0	0	0	0	0	0	0	0	0	0	0	0	0	0	0	0	0	0	0	0	1.37227	0	0	0	0	0	0	0
GO:0043488	1.76633	0	1.72954	0	0	0	0	0	1.73865	0	1.702	0	0	0	1.85084	0	0	0	1.75473	0	0	0	1.764	0	0	0	1.71486	0	0	0	0	0	0	0	1.79455	0
GO:0045226	0	0	0	1.57387	0	2.30115	0	1.34935	0	0	0	2.98366	0	1.57387	0	1.56904	0	0	0	0	0	0	0	0	0	2.87807	0	2.33414	0	0	0	2.498	0	0	0	1.57226
GO:0043967	0	0	0	0	1.68966	0	1.64392	0	1.68752	0	1.64184	0	1.40077	0	3.10573	0	2.25933	0	1.70761	0	2.26192	0	2.29599	0	2.27845	0	2.22161	0	3.38905	0	2.30924	0	1.87876	0	1.75748	0
GO:0043968	0	0	1.72954	0	1.74036	0	1.70367	0	1.73865	0	1.702	0	1.94112	0	2.62478	0	1.73979	0	1.75473	0	2.4865	0	2.515	0	1.75242	0	1.71486	0	2.00947	0	2.52607	0	1.89085	0	1.79455	0
GO:0016578	1.41673	0	0	0	0	0	0	0	1.39468	0	1.36549	0	0	0	1.48404	0	1.39559	0	0	0	0	0	0	0	0	0	0	0	0	0	0	0	0	0	0	0
GO:0007565	0	0	0	0	0	0	0	0	0	0	0	0	0	0	0	1.67322	0	0	0	0	0	0	0	0	0	0	0	0	0	1.72784	0	1.76554	0	1.30512	0	0
GO:0007076	1.60699	0	1.5713	0	1.5818	0	2.22532	0	1.58013	0	1.5446	0	0	0	2.40702	0	2.26997	0	1.59573	0	2.27209	0	1.60473	0	2.28557	0	1.55707	0	0	0	1.61322	0	1.72799	0	1.63438	0
GO:0046324	1.41877	0	0	0	0	0	1.3782	0	0	0	0	0	0	0	0	0	0	0	0	1.82455	0	0	1.41726	0	0	0	0	0	1.57495	0	0	0	1.49898	0	0	0
GO:0035634	0	0	0	1.63083	0	0	0	0	0	0	0	2.18291	0	2.51023	0	2.50349	0	0	0	0	0	2.43994	0	0	0	1.33615	0	0	0	0	0	2.57948	0	0	0	0
GO:0014067	1.41673	0	1.38742	0	1.39605	0	1.36682	0	1.39468	0	1.36549	0	0	0	1.48404	0	1.39559	0	0	0	1.39696	0	1.41487	0	1.40565	0	1.37573	0	1.61043	0	2.16673	0	0	0	1.43921	0
GO:0016226	2.51794	0	2.47133	0	3.35755	0	2.43851	0	1.73865	0	2.43638	0	1.94112	0	2.62478	0	2.48432	0	2.50325	0	1.74151	0	2.515	0	2.50033	0	2.45271	0	1.32345	0	2.52607	0	2.67526	0	2.55366	0
GO:0043966	0	0	0	0	1.4813	0	0	0	0	0	1.42432	0	0	0	0	0	0	0	1.50278	0	0	0	0	0	0	0	1.44336	0	1.46703	0	1.52981	0	1.31123	0	0	0
GO:0070584	1.72212	0	1.67615	0	1.68966	0	1.64392	0	1.68752	0	1.64184	0	0	0	1.82825	0	1.68895	0	1.70761	0	1.69109	0	0	0	1.70473	0	0	0	0	0	0	0	1.34979	0	2.3423	0
GO:0022604	0	0	0	0	0	0	0	0	0	0	0	0	0	0	0	0	1.6279	0	1.6445	0	1.6298	0	1.65481	0	1.64193	0	0	0	0	0	0	0	0	0	0	0
GO:0030030	0	0	1.30384	0	1.31822	0	0	0	0	0	0	0	0	0	0	0	0	0	1.33736	0	1.31974	0	0	0	0	0	0	0	0	0	0	0	0	0	0	0
GO:0044267	3.29067	0	3.21756	0	2.57898	0	3.16617	0	3.23566	0	3.16285	0	3.63826	0	3.45866	0	3.23793	0	3.26762	0	3.97221	0	3.28604	0	3.99689	0	3.91196	1.40211	2.38392	0	2.63458	0	4.30942	1.55577	3.34676	1.46783
GO:0000724	1.85026	0	1.78689	0	2.25001	0	2.17743	0	1.80254	0	1.35316	0	0	0	0	0	2.73996	0	2.77362	0	2.25227	0	2.29699	0	2.76842	0	2.68391	0	1.81491	0	2.31441	0	0	0	2.35795	0
GO:0070373	0	0	0	0	0	0	0	0	0	0	0	0	0	0	0	0	0	0	0	0	0	0	0	0	0	0	0	0	1.34738	0	0	0	0	0	0	0
GO:0045429	0	1.70992	0	0	0	1.84837	0	1.67435	0	1.83875	0	0	0	2.79612	0	1.96364	0	1.75729	0	1.8896	0	1.90365	0	1.94263	0	1.58609	0	1.87965	0	1.62469	0	2.03559	0	2.08591	0	1.96789
GO:0071158	3.4652	0	2.59986	0	3.42076	0	3.35786	0	2.61299	0	2.56017	0	0	0	2.77443	0	2.61463	0	2.63615	0	1.91549	0	2.6495	0	2.63283	0	3.37705	0	0	0	1.95213	0	2.09082	0	2.69348	0
GO:0032471	0	0	1.64827	0	0	0	1.63078	0	1.65442	0	0	0	1.78999	0	0	0	0	0	0	0	0	0	0	0	0	0	0	0	0	0	0	0	0	0	0	0
GO:0006367	1.41344	0	1.36704	0	1.38066	0	0	0	0	0	0	0	0	0	0	0	1.37994	0	0	0	0	0	0	0	0	0	1.34861	0	0	0	1.42157	0	0	0	0	0
GO:0043200	0	0	0	0	0	0	0	0	0	0	0	0	0	0	0	0	0	0	0	0	1.30222	0	1.32994	0	0	0	0	0	0	0	0	0	0	0	0	0
GO:0042428	0	0	0	0	0	0	0	0	0	0	0	0	0	0	0	0	0	0	0	0	0	0	0	0	0	0	0	0	0	0	0	0	0	0	0	1.73166
GO:0042347	2.04582	0	2.01331	0	2.02288	0	0	0	2.02136	0	1.98891	0	0	0	0	0	2.02238	0	2.03558	0	2.02389	0	2.04377	0	2.03354	0	2.00031	0	0	0	0	0	0	0	0	0
GO:0050687	1.41877	0	1.39497	0	1.40198	0	1.3782	0	1.40087	0	1.37712	0	0	0	0	0	1.40161	0	1.41127	0	1.40272	0	1.41726	0	1.40978	0	1.38546	0	0	0	0	0	0	0	0	0
GO:0006563	0	0	0	0	1.40198	0	1.3782	0	0	0	1.37712	0	1.53122	0	0	0	0	0	1.41127	0	1.40272	0	0	0	1.40978	0	1.38546	0	1.57495	0	1.42292	0	1.49898	0	1.43699	0
GO:0033280	0	0	0	0	0	0	0	0	0	0	0	0	0	0	0	0	0	0	0	0	0	0	0	0	0	0	0	0	0	1.42414	0	0	0	0	0	0
GO:0015908	0	0	0	0	0	0	0	0	0	0	0	0	0	0	0	0	0	0	0	0	0	0	0	0	0	0	0	0	1.32345	0	0	0	0	0	0	0
GO:0044539	1.67308	0	1.64827	0	1.65558	0	1.63078	0	1.65442	0	1.62965	0	0	0	1.7298	0	1.65519	0	1.66527	0	1.65635	0	1.67152	0	1.66371	0	1.63835	0	0	0	0	0	0	0	1.69206	0
GO:0001516	0	0	0	0	0	0	0	0	0	0	0	0	0	0	0	0	0	0	0	0	0	0	0	0	0	0	0	0	2.0725	1.31662	0	0	1.33997	0	0	0
GO:2000036	0	0	0	0	0	0	0	0	0	0	0	0	0	0	0	0	1.77211	0	0	0	0	0	0	0	0	0	0	0	0	0	0	0	0	0	0	0
GO:0015684	0	0	0	0	0	0	0	0	0	0	0	0	0	0	0	0	0	0	0	0	0	0	0	0	0	0	0	0	1.57121	0	0	0	0	0	0	0
GO:2000146	1.41877	0	2.3299	0	1.40198	0	1.3782	0	1.40087	0	1.37712	0	0	0	1.47326	0	2.33928	0	1.41127	0	1.40272	0	1.41726	0	1.40978	0	1.38546	0	1.57495	0	1.42292	0	0	0	1.43699	0
GO:0035518	2.70848	0	1.76335	0	0	0	1.74121	0	1.77113	0	0	0	0	0	0	0	1.77211	0	1.78488	0	1.77358	0	1.79279	0	1.7829	0	0	0	0	0	1.80026	0	0	0	1.81885	0
GO:0015992	0	0	0	0	0	0	0	0	0	0	0	0	1.30954	0	0	0	0	0	0	0	0	0	0	0	0	0	0	0	1.37764	0	0	0	0	0	0	0
GO:0010042	0	0	0	0	0	0	0	0	0	0	0	0	0	1.73285	0	0	0	0	0	0	0	0	0	0	0	0	0	0	0	0	0	0	0	1.79702	0	0
GO:0034599	0	0	0	0	0	0	0	0	0	0	0	0	0	0	0	0	0	0	0	0	0	0	0	0	0	0	0	1.40211	0	0	0	0	0	0	0	0
GO:0043434	0	0	0	0	0	0	0	0	0	0	0	0	0	0	0	1.54053	0	0	0	0	0	0	0	0	0	0	0	0	0	0	0	1.63027	0	0	0	0
GO:0001916	0	14.7845	0	5.81391	0	9.5301	0	6.84601	0	7.38591	0	4.99871	0	12.3616	0	8.8621	0	8.12464	0	4.70335	0	9.74458	0	11.0463	0	7.50479	0	8.56309	0	5.08034	0	5.04449	0	7.12893	0	6.78263
GO:0006071	0	0	0	0	0	0	0	0	0	0	0	0	0	0	0	0	0	0	0	0	0	0	0	0	0	0	0	0	0	1.36831	0	0	0	0	0	0
GO:0006744	0	0	0	0	0	0	0	0	0	0	0	0	1.55597	0	0	0	0	0	0	0	0	0	0	0	0	0	0	0	0	0	0	0	0	0	0	0
GO:0006479	0	0	0	0	0	0	0	0	0	0	0	0	0	0	0	0	0	0	0	0	0	0	0	0	0	0	1.60245	0	0	0	0	0	0	0	0	0
GO:0002237	0	0	0	0	0	0	0	0	0	0	0	0	0	0	0	0	0	0	0	0	0	0	0	0	0	0	0	0	0	0	0	0	0	1.34116	0	0
GO:0000729	0	0	0	0	0	0	0	0	0	0	0	0	0	0	0	0	0	0	0	0	0	0	0	0	0	0	0	0	1.57495	0	0	0	1.49898	0	0	0
GO:0051603	7.04601	0	6.06331	0	6.09968	0	5.97635	0	6.09392	0	5.97073	0	3.67989	0	7.35257	0	6.94952	0	7.00385	0	7.86199	0	5.37394	0	6.14018	0	6.01397	0	4.54626	0	7.98427	0	4.97784	0	6.28156	0
GO:0008053	1.76633	0	2.47133	0	1.74036	0	2.43851	0	2.48288	0	1.702	0	1.94112	0	1.85084	0	1.73979	0	1.75473	0	1.74151	0	1.764	0	1.75242	0	1.71486	0	0	0	0	0	0	0	0	0
GO:0090398	0	0	0	0	0	0	1.46633	0	1.50406	0	1.46453	0	0	0	0	0	1.50529	0	0	0	0	0	0	0	0	0	0	0	0	0	0	0	0	0	0	0
GO:2001243	1.60958	0	0	0	0	0	0	0	1.57584	0	1.53131	0	2.41901	0	0	0	0	0	0	0	1.57932	0	0	0	2.13786	0	1.54692	0	2.52153	0	2.168	0	2.34383	0	2.20038	0
GO:0006959	0	0	1.38299	0	0	0	0	0	0	0	0	0	0	0	0	0	0	0	0	0	0	0	0	0	0	0	0	0	0	0	0	0	0	0	0	0
GO:0002437	0	0	0	0	0	0	0	0	0	0	0	0	0	0	0	0	0	0	0	0	0	0	0	0	0	0	0	0	0	0	0	1.31478	0	0	0	0
GO:0001782	0	0	0	0	0	0	0	0	0	1.58999	0	1.45343	0	0	0	0	0	0	0	0	0	0	0	0	0	1.39374	0	0	0	0	0	0	0	0	0	0
GO:0097028	0	0	0	0	0	0	0	0	0	1.65942	0	1.55952	0	0	0	0	0	0	0	0	0	0	0	0	0	0	0	0	0	0	0	1.76923	0	0	0	1.73166
GO:0030262	0	0	0	0	0	0	0	0	0	0	0	0	0	0	0	0	0	0	0	0	0	0	0	0	0	0	0	0	0	0	1.47241	0	0	0	0	0
GO:0006275	1.94866	0	2.71735	0	0	0	1.88408	0	1.92015	0	0	0	1.40415	0	2.03562	0	1.92132	0	1.93672	0	0	0	1.94627	0	1.93434	0	1.89562	0	2.19848	0	1.95528	0	2.07675	0	1.97772	0
GO:0034968	0	0	0	0	0	0	0	0	0	0	0	0	0	0	0	0	0	0	0	0	0	0	0	0	0	0	0	0	1.33931	0	0	0	0	0	0	0
GO:0051567	0	0	0	0	0	0	0	0	0	0	1.73978	0	0	0	0	0	1.77211	0	0	0	0	0	0	0	0	0	0	0	0	0	0	0	0	0	0	0
GO:0006333	0	0	0	0	0	0	0	0	0	0	0	0	0	0	0	1.61341	0	0	0	0	0	0	0	0	0	0	0	0	0	0	0	0	0	0	0	0
GO:0071391	0	2.16264	0	0	0	0	0	0	0	0	0	0	0	1.35059	0	0	0	0	0	0	0	0	0	0	0	0	0	0	0	0	0	0	0	0	0	0
GO:0008219	0	0	0	0	0	0	0	0	0	0	0	0	0	0	0	1.31175	0	0	0	0	0	0	0	0	0	0	0	0	0	0	0	0	0	0	0	0
GO:0009165	2.51794	0	3.34088	0	2.48505	0	1.70367	0	2.48288	0	3.29841	0	3.6647	0	4.56283	0	2.48432	0	3.37966	0	2.4865	0	3.39392	0	3.37611	0	3.31826	0	0	0	2.52607	0	2.67526	0	3.44083	0
GO:0006094	0	0	0	0	0	0	0	0	0	0	0	0	0	0	0	2.50349	0	0	0	0	0	0	0	0	0	0	0	0	0	0	0	0	0	0	0	0
GO:0046329	1.9772	0	1.92893	0	1.94312	0	2.51977	0	1.94088	0	1.89285	0	2.89507	0	2.75226	0	2.5768	0	2.60039	0	2.57951	0	1.4192	0	1.95895	0	1.36761	0	1.68044	0	1.98564	0	2.81554	0	2.6633	0
GO:0031032	0	0	1.43177	0	1.44194	0	0	0	0	0	1.4059	0	0	0	0	0	1.4414	0	0	0	0	0	1.46418	0	0	0	0	0	0	0	0	0	0	0	0	0
GO:0006002	0	1.58648	0	0	0	0	0	0	0	0	0	0	0	0	0	0	0	0	0	0	0	0	0	0	0	0	0	0	0	0	0	0	0	0	0	0
GO:0071569	1.67308	0	1.64827	0	1.65558	0	1.63078	0	1.65442	0	1.62965	0	1.78999	0	1.7298	0	1.65519	0	1.66527	0	1.65635	0	1.67152	0	1.66371	0	1.63835	0	1.83531	0	1.6774	0	1.75653	0	1.69206	0
GO:0001523	0	0	0	0	0	0	0	0	0	0	0	0	0	0	0	0	0	0	0	0	0	0	0	0	0	0	0	0	0	0	0	0	0	1.49097	0	0
GO:0009408	0	0	0	0	0	0	1.58407	0	0	0	0	0	1.98429	0	0	0	0	0	0	0	0	0	1.30789	0	0	0	1.60245	0	0	0	0	0	1.48978	0	0	0
GO:0002286	0	0	0	0	0	0	0	0	0	0	0	0	1.78999	0	1.7298	0	0	0	0	0	0	0	0	0	0	0	0	0	0	0	0	0	1.75653	0	1.69206	0
GO:0032469	0	0	0	0	0	0	0	0	0	0	0	0	0	0	0	0	0	0	0	0	0	0	0	0	0	0	0	0	1.37227	0	0	0	0	0	0	0
GO:0042325	2.9999	0	2.93937	0	2.24618	0	2.89678	0	2.95437	0	2.19342	0	2.52272	0	2.39826	0	2.24539	0	2.26595	0	2.95907	0	2.99608	0	2.26277	0	1.60023	0	1.33931	0	0	0	1.79636	0	2.32075	0
GO:0045792	0	0	0	0	0	0	0	0	0	0	0	0	0	0	0	0	0	0	0	0	0	0	0	0	0	0	0	0	0	1.70458	0	0	0	0	0	0
GO:0006953	0	0	0	0	0	1.64993	0	1.48172	0	0	0	0	0	0	0	0	0	1.56179	0	0	0	1.70354	0	0	0	1.39673	0	0	0	1.47272	0	0	0	0	0	0
GO:0007126	1.77727	0	1.34851	0	1.36502	0	1.30929	0	1.7277	0	1.6626	0	0	0	0	0	1.36415	0	1.75646	0	0	0	1.77309	0	1.38348	0	1.68537	0	0	0	1.41474	0	1.6001	0	1.44849	0
GO:0001833	2.30275	0	3.06151	0	2.27067	0	2.22532	0	1.58013	0	2.22325	0	2.51824	0	2.40702	0	3.07696	0	3.09945	0	4.00762	0	1.60473	0	3.09598	0	3.03938	0	1.84351	0	3.12656	0	1.72799	0	3.15933	0
GO:0030261	1.9446	0	1.90146	0	1.31762	0	1.87114	0	1.91214	0	0	0	1.50164	0	0	0	1.3171	0	1.33071	0	0	0	1.33917	0	1.32861	0	0	0	0	0	1.34715	0	2.09082	0	1.36706	0
GO:0046784	0	0	0	0	0	0	0	0	0	0	0	0	1.33012	0	0	0	0	0	0	0	0	0	0	0	0	0	0	0	1.37227	0	0	0	0	0	0	0
GO:0034067	0	0	0	0	0	0	0	0	0	0	0	0	0	0	0	1.7293	0	0	0	0	0	0	0	0	0	0	0	0	0	0	0	0	0	0	0	0
GO:0006325	0	0	0	0	0	0	0	0	1.56635	0	0	0	0	0	0	0	0	0	0	0	0	0	0	0	0	0	0	0	1.78924	0	0	0	0	0	1.61247	0
GO:0030240	0	0	0	0	0	0	0	0	0	0	0	0	0	0	1.7298	2.03335	1.65519	0	0	0	1.65635	0	0	0	1.66371	0	0	0	0	0	0	0	0	0	0	0
GO:0030048	0	0	0	0	0	0	1.40747	0	0	0	0	0	0	0	0	0	0	0	0	0	0	0	1.46418	0	1.45328	0	1.41798	0	0	0	0	0	0	0	1.49295	0
GO:0007143	0	0	0	0	0	0	0	0	0	0	0	0	2.34459	0	0	0	0	0	0	0	0	0	0	0	0	0	0	0	0	0	0	0	0	0	0	0
GO:0006096	3.09215	0	3.00183	0	3.02837	0	3.47767	0	3.02416	0	2.93447	0	2.96682	1.41327	2.76556	2.05098	3.02696	0	3.61668	0	2.52499	0	3.64198	0	4.84199	0	3.50809	0	1.66529	1.89316	3.10794	0	3.40042	0	3.72548	0
GO:0044262	2.40874	0	2.36857	0	2.3804	0	2.34026	0	2.37852	0	3.30947	1.34766	2.59841	0	2.50067	0	2.37977	0	2.39608	0	2.38164	0	2.4062	0	2.39356	0	2.35251	0	1.78924	0	2.41574	0	2.54405	0	2.43949	0
GO:0070830	0	0	0	0	0	0	0	0	0	0	0	0	0	0	0	0	0	0	0	0	0	0	0	0	0	0	0	0	0	0	1.34715	0	0	0	0	0
GO:0017144	0	0	0	0	0	0	0	0	0	0	0	0	0	1.61692	0	0	0	0	0	0	0	0	0	0	0	0	0	0	0	0	0	0	0	1.68042	0	0
GO:0006739	1.41877	0	0	0	1.40198	0	1.3782	0	1.40087	0	1.37712	0	1.53122	0	0	0	1.40161	0	1.41127	0	1.40272	0	1.41726	0	1.40978	0	1.38546	0	0	0	1.42292	0	0	0	1.43699	0
GO:0006122	2.36352	0	2.3299	0	2.33981	0	2.30619	0	2.33824	0	2.30466	0	0	0	2.44032	0	2.33928	0	2.35294	0	2.34085	0	2.3614	0	2.35083	0	2.31646	0	1.57495	0	2.36938	0	2.4765	0	2.38924	0
GO:0000082	3.09991	0	2.53741	0	1.74352	0	2.4753	0	1.3892	0	2.05238	0	1.36722	0	1.95458	0	2.13309	0	2.59818	0	2.56624	0	2.62062	0	2.5926	0	2.50212	0	2.72791	0	1.80475	0	3.43799	0	2.25127	0
GO:0001954	0	0	0	0	0	0	2.03831	0	0	0	2.03607	0	0	0	0	0	0	0	1.52144	0	1.50714	0	1.53146	0	0	0	0	0	0	0	0	0	0	0	0	0
GO:1900087	2.51794	0	2.47133	0	2.48505	0	3.30099	0	3.35491	0	4.29356	0	2.73857	0	2.62478	0	2.48432	0	3.37966	0	2.4865	0	3.39392	0	3.37611	0	3.31826	0	2.82451	0	4.42198	0	1.89085	0	3.44083	0
GO:0051246	1.79478	0	1.76335	0	1.7726	0	1.74121	0	1.77113	0	1.73978	0	0	0	1.86677	0	1.77211	0	1.78488	0	1.77358	0	1.79279	0	1.7829	0	1.75079	0	2.00124	0	1.80026	0	1.90078	0	1.81885	0
GO:0009913	0	0	0	0	0	0	0	0	0	0	0	0	1.53122	0	0	0	0	0	0	0	0	0	0	0	0	0	0	0	1.57495	0	0	0	0	0	0	0
GO:0045069	0	0	0	0	0	0	0	0	0	0	0	0	0	0	0	0	0	0	0	0	0	0	0	0	0	0	0	0	1.83531	0	0	0	0	0	0	0
GO:0042989	1.41673	0	1.38742	0	1.39605	0	1.36682	0	1.39468	0	1.36549	0	0	0	1.48404	0	1.39559	0	1.40749	0	1.39696	0	0	0	1.40565	0	1.37573	0	0	0	1.42184	0	0	0	1.43921	0
GO:0060314	0	0	0	0	0	0	0	0	0	0	0	0	0	0	1.86677	0	0	0	0	0	0	0	0	0	0	0	0	0	0	0	0	0	0	0	1.81885	0
GO:0015979	0	0	0	0	0	1.66483	0	0	0	0	0	0	0	1.73285	0	1.7293	0	0	0	0	0	1.69583	0	0	0	0	0	0	0	0	0	0	0	0	0	0
GO:0015995	0	0	0	0	0	1.66483	0	0	0	0	0	0	0	1.73285	0	1.7293	0	0	0	0	0	1.69583	0	0	0	0	0	0	0	0	0	0	0	0	0	0
GO:0045670	0	0	0	0	0	0	0	0	0	0	0	0	0	1.35059	0	0	0	0	0	0	0	0	0	0	0	0	0	0	0	0	0	0	0	0	0	0
GO:0033148	0	0	0	0	0	0	0	0	0	0	0	0	0	0	0	0	0	0	0	0	0	0	0	0	0	0	0	0	0	1.79511	0	0	0	0	0	0
GO:0006368	1.58919	0	2.36857	0	1.56777	0	2.34026	0	1.56635	0	2.33843	0	0	0	1.65883	0	1.5673	0	0	0	1.56871	0	1.58727	0	1.57772	0	2.35251	1.46744	1.78924	0	2.41574	0	2.54405	0	1.61247	0
GO:0051262	0	0	0	0	1.7582	0	2.23451	0	0	0	2.23176	0	0	0	0	0	0	0	1.30675	0	1.75979	0	1.79098	0	1.77491	0	1.72294	0	0	0	0	0	0	0	1.83346	0
GO:0007017	5.60893	1.60871	4.72589	1.86471	5.52801	1.74487	5.41357	0	5.52266	0	4.64765	1.56236	5.32654	0	5.87196	0	4.75501	1.65526	5.57279	1.78547	5.53158	1.79932	5.60168	0	5.5656	0	4.68419	1.77568	4.73151	1.54561	2.83808	0	4.4264	0	5.69683	3.53848
GO:0050718	0	0	0	0	0	0	0	0	0	0	0	0	0	0	0	2.06124	0	0	0	0	0	0	0	0	0	0	0	0	0	0	0	0	0	0	0	0
GO:0042100	0	0	0	0	0	0	0	0	0	2.05397	0	0	0	0	0	0	0	0	0	0	0	0	0	0	0	0	0	0	0	1.48476	0	0	0	0	0	0
GO:0046632	0	0	0	0	0	0	0	0	0	0	0	0	0	0	0	0	0	0	0	0	0	0	0	0	0	0	0	0	1.37227	0	0	0	0	0	0	0
GO:0071353	0	0	1.56475	1.52017	0	0	1.53334	0	1.57584	0	1.53131	0	1.82484	1.52017	1.7132	1.51538	2.11915	0	1.59543	0	1.57932	0	0	0	1.59262	0	1.54692	0	0	0	2.168	0	0	2.47348	0	0
GO:0008643	0	0	0	0	0	0	0	0	0	0	0	0	0	0	0	0	0	0	0	0	0	0	0	0	0	0	0	0	1.91913	0	0	0	0	0	0	0
GO:0000422	2.79008	0	2.75535	0	2.76559	0	2.73084	0	2.76396	0	2.72925	0	2.95323	0	1.7298	0	2.76504	0	2.77915	0	2.76667	0	2.78789	0	1.66371	0	2.74145	0	0	0	1.6774	0	0	0	2.81663	0
GO:0051382	0	0	2.66716	0	1.7726	0	2.63803	0	1.77113	0	1.73978	0	2.90321	0	0	0	2.67869	0	2.69547	0	1.77358	0	0	0	1.7829	0	2.65064	0	0	1.89786	1.80026	0	2.84747	0	1.81885	0
GO:0007141	0	0	0	0	0	0	0	0	0	0	0	0	0	0	1.7516	0	1.6279	0	0	0	1.6298	0	0	0	1.64193	0	0	0	0	0	0	0	0	0	0	0
GO:0060547	0	0	0	0	0	0	0	0	0	0	0	0	0	0	0	0	1.40161	0	0	0	0	0	0	0	0	0	0	0	0	0	0	0	0	0	0	0
GO:0033169	0	0	0	0	0	0	0	0	0	0	0	0	0	0	0	0	0	0	0	0	1.56871	0	0	0	0	0	0	0	0	0	0	0	0	0	0	0
GO:0042168	1.41877	0	1.39497	0	1.40198	0	1.3782	0	1.40087	0	1.37712	0	0	0	1.47326	0	1.40161	0	1.41127	0	1.40272	0	1.41726	0	1.40978	0	1.38546	0	2.58305	0	1.42292	0	1.49898	0	1.43699	0
GO:0000028	4.10621	0	4.04715	0	4.06455	0	4.0055	0	4.06179	1.35789	4.0028	0	4.38418	0	4.24112	0	4.06363	0	4.08762	0	4.06639	1.39302	4.10248	1.41406	4.08391	0	4.02353	0	4.49181	0	4.1165	0	4.30466	0	4.15138	0
GO:0042274	5.83093	0	5.74639	0	4.67167	0	5.68676	0	5.76735	0	5.6829	0	5.07457	0	6.02404	0	5.76998	0	5.80431	0	5.77392	0	5.82559	0	5.79901	0	4.62004	0	5.21048	0	5.84565	0	6.115	0	5.89559	0
GO:0006605	1.67736	0	0	0	1.63948	0	1.58625	0	0	0	2.04578	0	1.93639	0	0	0	0	0	1.66042	0	0	0	1.67396	0	0	0	1.60245	0	0	0	0	0	1.4093	0	1.71871	0
GO:0050832	0	0	0	0	0	0	0	0	0	1.35789	0	0	0	0	0	0	0	0	0	0	0	0	0	0	0	0	0	0	0	0	0	0	0	0	0	0
GO:0006465	0	0	0	0	0	0	0	0	0	0	0	0	1.40415	0	0	0	0	0	0	0	0	0	0	0	0	0	0	0	0	0	0	0	0	0	0	0
GO:0042178	2.36352	0	2.3299	0	2.33981	0	2.30619	0	2.33824	0	2.30466	0	2.52177	0	2.44032	0	2.33928	0	2.35294	0	2.34085	0	2.3614	0	2.35083	0	2.31646	0	3.85714	0	2.36938	0	1.49898	0	2.38924	0
GO:0043044	0	0	0	1.61692	0	0	0	0	0	0	0	0	0	0	0	0	0	0	0	0	0	0	0	0	0	0	0	0	0	0	0	0	0	0	0	0
GO:0042147	2.4756	0	2.41367	0	1.87003	0	1.81815	0	2.429	0	2.36739	0	1.61457	0	2.6183	0	2.43092	0	2.45607	0	2.43381	0	2.47168	0	3.08651	0	2.389	0	1.6961	0	1.91598	0	2.08467	0	2.52319	0
GO:0048742	0	0	1.64827	0	0	0	0	0	0	0	0	0	0	0	0	0	0	0	0	0	0	0	1.67152	0	0	0	0	0	0	0	0	0	0	0	0	0
GO:0045603	0	0	0	0	0	0	0	0	0	0	0	0	0	1.61692	0	0	0	0	0	0	0	0	0	0	0	0	0	0	0	0	0	0	0	0	0	0
GO:0007339	3.28334	0	2.61893	0	2.11154	0	2.04864	0	2.637	0	2.04578	0	2.46048	0	2.3026	0	2.11056	0	2.66895	0	2.64268	0	2.15222	0	2.13228	0	2.58982	0	2.03948	0	3.29784	0	2.94101	0	2.20495	0
GO:0007569	0	0	0	0	1.55675	0	1.50839	0	0	0	1.50619	0	0	0	1.70394	0	1.55599	0	1.57576	0	1.55826	0	1.58804	0	1.5727	0	1.52311	0	1.91913	0	0	0	1.75781	0	1.62865	0
GO:0045086	0	0	0	0	0	0	0	0	0	0	0	0	0	0	0	0	0	0	0	0	0	0	0	0	0	0	0	0	0	0	0	0	0	1.34116	0	0
GO:0006637	0	0	0	0	0	0	0	0	0	0	0	0	0	0	0	0	0	1.36023	0	0	0	0	0	1.49958	0	0	0	0	0	0	0	0	0	0	0	2.35059
GO:0031929	0	0	1.5713	0	0	0	1.54622	0	0	0	0	0	0	0	0	0	0	0	0	0	0	0	0	0	0	0	0	0	0	0	0	0	0	0	0	0
GO:0033600	0	0	0	0	0	0	0	0	0	0	0	0	0	0	0	0	1.40161	0	0	0	0	0	0	0	0	0	0	0	0	0	0	0	0	0	0	0
GO:0014910	0	0	0	0	0	0	0	0	1.65442	0	0	0	1.78999	0	0	0	0	0	0	0	0	0	0	0	0	0	0	0	0	0	0	0	0	0	0	0
GO:0070849	2.36352	0	1.39497	0	2.33981	0	2.30619	0	2.33824	0	2.30466	0	1.53122	0	2.44032	0	2.33928	0	2.35294	0	2.34085	0	2.3614	0	2.35083	0	2.31646	0	1.57495	0	1.42292	0	2.4765	0	2.38924	0
GO:0010226	0	0	0	0	0	0	0	0	0	0	0	0	0	0	0	0	0	0	0	0	0	0	0	0	0	0	0	0	0	0	0	0	0	1.49097	0	0
GO:0006516	0	0	0	0	0	0	0	0	0	0	0	0	1.33012	0	0	0	0	0	0	0	0	0	0	0	0	0	0	0	0	0	0	0	0	0	0	0
GO:0006183	3.11691	0	3.06151	0	3.07782	0	3.02249	0	3.07524	0	3.01997	0	3.37877	0	2.40702	0	3.07696	0	3.09945	0	3.07954	0	3.11341	0	2.28557	0	3.03938	0	3.48063	0	2.31068	0	3.30367	0	3.15933	0
GO:0006228	2.30275	0	2.2573	0	2.27067	0	2.22532	0	2.26856	0	2.22325	0	2.51824	0	2.40702	0	2.26997	0	2.28842	0	2.27209	0	2.29988	0	1.59349	0	2.23915	0	2.60233	0	1.61322	0	2.45634	0	2.33759	0
GO:0006241	3.11691	0	3.06151	0	3.07782	0	3.02249	0	3.07524	0	3.01997	0	3.37877	0	3.24377	0	3.07696	0	3.09945	0	3.07954	0	3.11341	0	2.28557	0	3.03938	0	2.60233	0	2.31068	0	3.30367	0	3.15933	0
GO:0006165	2.61871	0	3.27647	0	3.2965	0	2.51977	0	2.575	0	2.51713	0	3.66739	0	2.75226	0	3.29544	0	2.60039	0	3.29862	0	3.34024	0	2.59675	0	3.2493	0	2.29829	0	1.98564	0	3.57463	0	2.6633	0
GO:0001841	1.46637	0	0	0	1.44194	0	1.40747	0	0	0	0	0	0	0	0	0	1.4414	0	1.45545	0	1.44302	0	0	0	0	0	0	0	0	0	0	0	1.58388	0	0	0
GO:0090200	2.4756	0	1.85471	0	1.87003	0	2.3702	0	2.429	0	2.36739	0	0	0	0	0	2.43092	0	1.8904	0	1.38051	0	2.47168	0	1.39314	0	0	0	0	0	0	0	0	0	2.52319	0
GO:0043981	0	0	1.30777	0	1.31762	0	0	0	0	0	0	0	0	0	0	0	1.3171	0	0	0	0	0	0	0	0	1.66977	0	0	0	0	0	0	0	0	0	0
GO:0043982	0	0	1.30777	0	1.31762	0	0	0	0	0	0	0	0	0	0	0	1.3171	0	0	0	0	0	0	0	0	1.66977	0	0	0	0	0	0	0	0	0	0
GO:0030042	0	0	0	0	0	0	0	0	0	0	0	0	0	0	0	0	0	0	0	0	0	0	0	0	1.7829	0	0	0	0	0	0	0	0	0	0	0
GO:0031581	0	1.88705	0	0	0	1.96739	0	3.27493	0	1.96185	0	3.26447	0	2.03698	0	2.03335	0	1.91468	0	1.99107	0	0	0	2.02138	0	3.19499	0	1.98537	0	0	0	0	0	0	0	3.53407
GO:0010390	0	0	0	0	0	0	0	0	0	0	0	0	1.40415	0	0	0	0	0	0	0	0	0	0	0	0	0	0	0	1.45696	0	0	0	0	0	0	0
GO:0085020	4.36763	0	4.31504	0	4.33054	0	3.00935	0	3.04985	0	3.00741	0	2.19923	0	4.48758	0	4.32972	0	4.35108	0	4.33218	0	4.36431	0	3.06576	0	3.02232	0	3.35896	0	4.37678	0	0	0	4.40782	0
GO:0033160	0	2.04982	0	0	0	0	0	0	0	0	0	0	0	0	0	0	0	0	0	0	0	0	0	0	0	0	0	0	0	0	0	1.31478	0	0	0	0
GO:0051297	3.29067	0	3.21756	0	1.47473	0	3.16617	0	3.23566	0	2.5132	0	0	0	2.76893	0	3.23793	0	2.60364	0	1.99197	0	2.02459	0	2.59968	0	2.53524	0	1.79917	0	2.63458	0	2.83792	0	2.67206	0
GO:0032825	0	1.3739	0	0	0	0	0	0	0	0	0	0	0	0	0	0	0	0	0	0	0	0	0	0	0	0	0	0	0	0	0	0	0	1.57959	0	0
GO:0072661	0	0	0	0	0	0	0	0	0	0	0	0	0	0	0	0	0	0	0	0	0	0	0	0	0	0	0	0	1.33931	0	0	0	0	0	0	0
GO:0046827	0	0	0	0	0	0	0	0	0	0	0	0	1.40415	0	0	0	0	0	0	0	0	0	0	0	0	0	0	0	0	0	0	0	0	0	0	0
GO:0000245	2.70848	0	1.76335	0	1.7726	0	1.74121	0	1.77113	0	1.73978	0	1.9434	0	1.86677	0	1.77211	0	1.78488	0	2.68062	0	2.70587	0	1.7829	0	1.75079	0	0	0	1.80026	0	2.84747	0	1.81885	0
GO:0000079	0	0	1.37705	0	0	0	1.75256	0	2.28226	0	1.74987	0	0	0	1.54396	0	1.39098	0	0	0	1.39332	0	1.42402	0	1.40819	0	0	0	0	0	0	0	0	0	1.46596	0
GO:0034220	0	0	0	0	0	0	0	0	0	0	0	0	0	0	0	0	0	0	0	0	0	0	0	0	0	1.33615	0	0	0	0	0	0	0	0	0	0
GO:0042756	0	0	0	0	0	0	0	0	0	0	0	0	0	0	0	0	0	0	0	0	0	0	0	0	0	0	0	0	0	0	0	1.46403	0	1.49097	0	0
GO:0000375	3.39731	0	2.36857	0	2.3804	0	2.34026	0	2.37852	0	2.33843	0	2.59841	0	2.50067	0	2.37977	0	2.39608	0	3.36348	0	3.39415	0	2.39356	0	2.35251	0	1.78924	0	2.41574	0	3.56598	0	2.43949	0
GO:0040015	0	0	0	0	1.44194	0	0	0	0	0	0	0	0	0	0	0	0	0	0	0	0	0	0	0	0	0	0	0	0	1.42414	2.1209	0	0	0	1.49295	0
GO:0019369	0	0	0	0	0	0	0	0	0	0	0	0	0	0	0	0	0	0	0	0	0	0	0	0	0	0	0	0	0	0	0	0	0	2.1594	0	0
GO:0043651	0	0	0	0	0	0	0	0	0	0	0	0	0	0	0	0	0	0	0	1.82455	0	0	0	0	0	0	0	0	0	2.15611	0	0	0	1.93479	0	1.86874
GO:0043984	1.60699	0	1.5713	0	2.27067	0	1.54622	0	0	0	1.5446	0	0	0	1.68907	0	2.26997	0	0	0	0	0	1.60473	0	0	1.8451	1.55707	0	0	0	0	0	1.72799	0	0	0
GO:0007095	0	0	0	0	1.56777	0	0	0	0	0	0	0	0	0	0	0	0	0	0	0	0	0	0	0	0	0	0	0	0	0	0	0	0	0	0	0
GO:0010035	0	0	0	0	0	0	0	0	0	0	0	0	0	0	0	0	0	0	0	0	0	0	0	0	0	0	0	0	0	1.31662	0	0	0	0	0	0
GO:0042743	1.41877	0	1.39497	0	1.40198	0	1.3782	0	1.40087	0	1.37712	0	0	0	1.47326	0	1.40161	0	1.41127	0	1.40272	0	0	0	0	0	1.38546	0	0	0	0	0	0	0	1.43699	0
GO:1900119	1.41673	0	1.38742	0	1.39605	0	1.36682	0	1.39468	0	1.36549	0	2.34459	0	1.48404	0	1.39559	0	1.40749	0	1.39696	0	1.41487	0	1.40565	0	1.37573	0	3.37424	0	0	0	1.51592	0	0	0
GO:0009142	0	0	0	0	0	0	0	0	0	0	0	0	1.33012	0	0	0	0	0	0	0	0	0	0	0	0	0	0	0	0	0	0	1.76923	0	0	0	0
GO:0042769	2.79008	0	1.64827	0	2.76559	0	2.73084	0	1.65442	0	1.62965	0	1.78999	0	1.7298	0	2.76504	0	2.77915	0	1.65635	0	1.67152	0	1.66371	0	1.63835	0	0	0	2.79613	0	2.90661	0	1.69206	0
GO:0046826	2.36352	0	1.39497	0	2.33981	0	2.30619	0	1.40087	0	1.37712	0	2.52177	0	1.47326	0	2.33928	0	2.35294	0	2.34085	0	1.41726	0	1.40978	0	1.38546	0	2.58305	0	2.36938	0	1.49898	0	1.43699	0
GO:0001731	4.08126	0	4.9615	0	6.04712	0	5.95497	0	4.98182	0	5.95076	0	5.43006	0	5.23094	0	4.98437	0	5.01766	0	6.04999	0	5.03829	0	5.01251	0	7.153	0	3.62663	0	4.09378	0	5.31934	0	5.1062	0
GO:0006004	0	0	0	0	0	0	0	0	1.40087	0	0	0	0	0	1.47326	0	1.40161	0	0	0	1.40272	0	0	0	0	0	0	0	0	0	0	0	0	0	1.43699	0
GO:0051258	6.44237	3.1301	5.49426	2.65713	6.35425	1.74487	4.6524	2.27813	6.34843	1.73541	3.94166	3.05493	5.32654	1.86471	6.7286	1.85843	5.52623	0	6.40302	2.55424	6.35813	2.57223	6.43448	0	6.39519	2.16456	5.44848	2.54151	5.52047	2.37773	4.1231	1.92938	5.99636	1.97903	6.53806	4.50501
GO:0042273	5.33868	2.28879	4.04715	0	5.28984	1.3631	5.22059	0	4.06179	1.35789	5.21743	0	5.66397	1.42881	4.24112	0	4.06363	0	4.08762	0	5.292	0	5.33431	0	4.08391	0	4.02353	0	5.7897	0	4.1165	2.56222	5.571	1.49097	4.15138	0
GO:0061028	0	0	0	0	0	0	0	0	0	0	0	0	0	0	0	0	0	0	0	0	0	0	0	0	0	0	0	0	0	0	1.80026	0	0	0	0	0
GO:0032020	0	0	0	0	0	0	0	0	0	0	0	0	0	0	0	0	0	0	0	0	0	0	0	0	0	0	0	0	0	0	0	0	1.49898	0	0	0
GO:0006614	0	1.69231	0	0	0	1.80289	0	0	0	0	0	0	0	0	1.30428	0	0	0	0	0	0	0	0	1.87775	0	0	0	0	1.44641	0	1.8009	0	1.93615	0	0	0
GO:0045070	3.11691	0	2.2573	0	1.5818	0	1.54622	0	3.07524	0	3.01997	0	2.51824	0	2.40702	0	3.07696	0	3.09945	0	2.27209	0	3.11341	0	2.28557	0	2.23915	0	0	0	2.31068	0	2.45634	0	3.15933	0
GO:0006890	1.94866	0	0	0	0	0	1.88408	0	1.92015	0	0	0	1.40415	0	2.03562	0	1.92132	0	0	0	1.92309	0	1.94627	0	0	0	1.89562	0	1.45696	0	1.95528	0	2.07675	0	1.97772	0
GO:0006584	0	0	0	1.61692	0	0	0	0	0	0	0	1.44572	0	1.61692	0	0	0	0	0	1.57254	0	0	0	0	0	0	0	0	0	1.89786	0	0	0	0	0	1.61575
GO:0070979	5.17532	0	5.07447	0	5.96972	0	5.85881	0	5.96454	0	5.85375	0	4.00909	0	6.30242	0	5.10259	0	6.01309	0	5.10729	0	6.04106	0	6.00612	0	5.89265	0	4.96631	0	6.06744	0	7.39601	0	5.2526	0
GO:0006662	0	0	0	0	0	0	0	0	0	0	0	0	0	0	0	0	0	0	0	0	0	0	0	0	0	0	0	0	0	0	1.61322	0	0	0	0	0
GO:0046835	0	0	0	0	0	0	0	0	0	0	0	0	0	1.73285	0	0	0	0	0	0	0	0	0	0	0	0	0	0	0	0	0	0	0	0	0	0
GO:0042417	0	0	0	0	0	0	0	0	0	0	0	0	0	0	0	0	0	0	0	0	0	0	0	0	0	0	0	0	0	1.48476	0	0	0	2.25478	0	2.15927
GO:0060068	0	0	0	0	0	0	0	0	0	0	0	0	0	1.35059	0	0	0	0	0	0	0	0	0	0	0	0	0	0	0	0	0	0	0	0	0	0
GO:0043653	1.58919	0	1.55883	0	1.56777	0	1.53747	0	0	0	1.53609	0	2.59841	0	1.65883	0	1.5673	0	1.57963	0	1.56871	0	1.58727	0	0	0	0	0	1.78924	0	0	0	0	0	1.61247	0
GO:0031340	0	0	0	0	0	0	0	0	0	0	0	0	0	0	0	0	0	0	0	0	0	0	0	0	0	0	0	0	1.37227	0	2.05149	0	0	0	0	0
GO:0051707	1.67308	0	0	0	1.65558	0	1.63078	0	0	0	2.72925	0	2.95323	0	2.86933	0	2.76504	0	1.66527	0	0	0	1.67152	0	1.66371	0	2.74145	0	1.83531	0	1.6774	0	1.75653	0	1.69206	0
GO:0034501	3.0818	0	3.03932	0	3.05183	0	3.00935	0	3.04985	0	3.00741	0	2.19923	0	3.1788	0	3.05117	0	3.06842	0	3.05315	0	3.07912	0	3.06576	0	3.02232	0	2.25878	0	2.05149	0	3.22448	0	3.11428	0
GO:0043032	0	2.16264	0	1.35059	0	0	0	0	0	2.2707	0	0	0	0	0	1.3472	0	0	0	0	0	1.31521	0	1.33601	0	0	0	1.30239	0	0	0	0	0	1.41209	0	1.34946
GO:0045059	0	0	0	0	0	0	0	0	0	0	0	0	0	0	0	0	0	0	0	0	0	0	0	0	0	0	0	0	0	0	0	0	0	1.34116	0	0
GO:0042176	0	0	1.30777	0	0	0	0	0	0	0	0	0	1.50164	0	0	0	0	0	0	0	0	0	0	0	0	0	0	0	0	0	1.95213	0	0	0	0	0
GO:2001022	1.79478	0	1.76335	0	0	0	1.74121	0	1.77113	0	1.73978	0	0	0	0	0	1.77211	0	1.78488	0	0	0	0	0	1.7829	0	1.75079	0	0	0	0	0	0	0	0	0
GO:0071243	0	0	0	0	0	0	0	0	0	0	0	0	0	0	0	0	0	0	0	0	0	0	0	0	0	0	0	0	2.25878	0	0	0	0	0	0	0
GO:0016973	1.58919	0	1.55883	0	1.56777	0	2.34026	0	3.35958	0	2.33843	0	1.7331	0	1.65883	0	2.37977	0	2.39608	0	2.38164	0	1.58727	0	2.39356	0	1.54671	1.46744	2.67211	0	1.59449	0	1.69177	0	1.61247	0
GO:0008090	0	0	0	0	0	0	0	0	0	0	1.62965	0	1.78999	0	0	0	0	0	0	0	0	0	0	0	0	0	0	0	0	0	0	0	0	0	0	0
GO:0015937	1.41673	0	0	0	0	0	0	0	0	0	0	0	0	0	1.48404	0	0	0	1.40749	0	0	0	0	0	0	0	0	0	1.61043	0	1.42184	0	0	0	0	0
GO:0006107	0	0	0	0	0	0	0	0	0	0	0	0	1.55597	0	0	0	0	0	0	0	0	0	0	0	0	0	0	0	0	0	0	0	0	1.49097	0	0
GO:0060712	0	0	0	0	0	0	0	0	0	0	0	0	0	0	0	0	0	0	0	0	0	0	0	0	0	0	0	0	1.37227	0	0	0	0	0	0	0
GO:0018279	0	0	0	0	0	0	0	0	0	0	1.4059	0	0	0	0	0	1.4414	0	0	0	0	0	0	0	0	0	0	0	0	0	0	0	0	0	0	0
GO:0030970	1.67308	0	0	0	0	0	0	0	0	0	0	0	0	0	0	0	2.76504	0	0	0	0	0	0	0	0	0	1.63835	0	0	0	0	0	0	0	1.69206	0
GO:0009437	0	1.58648	0	0	0	0	0	0	0	0	0	0	0	0	0	0	0	0	0	0	0	0	0	0	0	1.51544	0	0	0	0	0	0	0	0	0	0
GO:0050798	1.41877	0	1.39497	0	0	0	0	0	1.40087	0	1.37712	0	0	0	1.47326	0	0	0	1.41127	0	1.40272	0	1.41726	0	1.40978	0	1.38546	0	0	0	0	0	1.49898	0	0	0
GO:0006734	2.36352	0	2.3299	0	2.33981	0	2.30619	0	2.33824	0	1.37712	0	1.53122	0	2.44032	0	2.33928	0	1.41127	0	1.40272	0	2.3614	0	1.40978	0	1.38546	0	1.57495	0	2.36938	0	2.4765	0	1.43699	0
GO:0060711	0	0	0	0	0	0	0	0	0	0	0	0	0	0	0	0	0	0	0	0	0	0	0	0	0	0	0	0	2.41649	0	0	0	0	0	0	0
GO:0006270	0	0	0	0	0	0	0	0	0	0	0	0	0	1.35059	0	0	0	0	0	0	0	1.31521	0	0	0	0	0	0	0	0	0	0	0	0	0	0
GO:0034101	0	0	0	0	0	0	0	0	0	0	0	0	0	0	0	0	0	0	0	0	0	0	0	0	0	0	0	0	2.25878	0	0	0	0	0	0	0
GO:0032940	0	1.47231	0	1.61692	0	0	0	0	0	1.54433	0	0	0	0	0	0	0	1.49888	0	1.57254	0	0	0	0	0	1.40225	0	1.56703	0	0	0	0	0	0	0	0
GO:0051988	0	0	0	0	0	0	0	0	0	0	0	0	0	0	0	0	0	0	0	0	0	0	0	0	0	0	0	0	2.25878	0	0	0	0	0	0	0
GO:0010884	1.41877	0	1.39497	0	1.40198	0	1.3782	0	1.40087	0	1.37712	0	0	0	1.47326	0	1.40161	0	1.41127	0	1.40272	0	1.41726	0	1.40978	0	1.38546	0	0	0	1.42292	0	1.49898	0	1.43699	0
GO:0006268	1.79478	0	1.76335	0	1.7726	0	1.74121	0	1.77113	0	2.63615	0	0	0	0	0	1.77211	0	1.78488	0	1.77358	0	1.79279	0	2.69288	0	1.75079	0	0	0	0	0	0	0	1.81885	0
GO:0032259	0	0	0	0	0	0	0	0	0	0	0	0	0	0	0	0	0	0	0	0	1.44302	0	0	0	0	0	0	0	0	0	0	0	0	0	0	0
GO:2000251	0	0	0	0	0	0	0	0	0	0	0	0	0	0	0	0	0	0	0	0	0	0	0	0	0	0	0	0	0	0	0	0	1.36537	0	0	0
GO:0042063	0	0	0	0	0	0	1.63078	0	0	0	1.62965	0	0	0	0	0	0	0	0	0	1.65635	0	1.67152	0	0	0	0	0	0	0	0	0	0	0	0	0
GO:0006048	0	0	0	0	0	0	0	0	0	0	0	0	1.78999	0	0	0	0	0	0	0	0	0	0	0	0	0	0	0	1.83531	0	0	0	0	0	0	0
GO:0009116	4.08126	0	4.00944	0	4.03059	0	3.95884	0	4.02724	0	3.95557	0	4.42061	0	4.2457	0	3.17566	0	4.05864	0	4.03282	0	4.07672	0	4.05413	0	3.98074	0	3.62663	1.31662	4.09378	0	3.4287	0	4.13626	0
GO:0045948	1.79478	0	0	0	0	0	1.74121	0	1.77113	0	0	0	0	0	0	0	0	0	0	0	1.77358	0	1.79279	0	1.7829	0	1.75079	0	0	0	0	0	0	0	1.81885	0
GO:0006782	0	0	1.55883	0	0	0	0	0	0	0	1.53609	0	0	0	0	0	0	0	0	0	1.56871	0	0	0	1.57772	0	0	0	0	0	0	0	0	0	0	0
GO:0033014	0	0	1.64827	0	0	0	0	0	0	0	1.62965	0	0	0	0	0	0	0	0	0	1.65635	0	0	0	1.66371	0	0	0	0	0	0	0	0	0	0	0
GO:0042267	0	0	0	0	0	0	0	0	0	0	0	0	0	0	0	0	0	0	0	0	0	0	0	0	0	0	0	0	0	0	0	1.55236	0	0	0	0
GO:0009651	0	1.85532	0	0	0	1.96808	0	1.82618	0	1.96029	0	0	0	2.06637	0	0	0	1.89402	0	2.00147	0	2.01284	0	2.0443	0	1.75354	0	1.99343	0	0	0	2.11907	0	0	0	2.06466
GO:0007599	0	0	0	0	0	0	0	1.8662	0	0	0	0	0	0	0	0	0	0	0	0	0	0	0	0	0	0	0	0	0	0	0	0	0	0	0	0
GO:0071364	0	0	0	0	1.62853	0	0	0	0	0	1.58597	0	0	0	0	0	0	0	0	0	0	0	0	0	0	1.52148	1.60023	0	0	0	0	0	0	0	0	0
GO:0051225	2.62356	0	2.56041	0	1.99032	0	2.51606	0	2.57604	0	1.93482	0	1.71585	0	2.15101	0	2.578	0	2.01114	0	1.99197	0	2.02459	0	2.00779	0	1.95341	0	1.79917	0	2.03729	0	2.20954	0	2.06898	0
GO:0030071	2.04582	0	2.01331	0	0	0	1.99039	0	2.02136	0	1.98891	0	0	0	0	0	2.02238	0	2.03558	0	2.02389	0	2.04377	0	2.03354	0	2.00031	0	0	0	0	0	2.15529	0	2.07071	0
GO:0031145	3.0818	0	3.03932	0	3.05183	0	3.00935	0	3.04985	0	3.00741	0	2.19923	0	3.1788	0	3.05117	0	3.06842	0	3.05315	0	3.07912	0	3.06576	0	3.02232	0	3.35896	0	3.08919	0	3.22448	0	3.11428	0
GO:0002862	0	0	0	0	0	0	0	0	0	0	0	0	1.33012	0	0	0	0	0	0	0	0	0	0	0	0	0	0	0	1.37227	0	0	0	0	0	0	0
GO:0042256	2.79008	0	2.75535	0	2.76559	0	2.73084	0	2.76396	0	2.72925	0	2.95323	0	2.86933	0	2.76504	0	2.77915	0	2.76667	0	2.78789	0	2.77697	0	2.74145	0	1.83531	0	2.79613	0	2.90661	0	2.81663	0
GO:0045576	0	0	0	0	0	0	0	0	0	0	0	0	0	0	0	0	0	0	0	0	0	0	0	0	0	0	0	0	0	0	0	0	0	1.68042	0	0
GO:0043248	1.67308	0	1.64827	0	1.65558	0	1.63078	0	1.65442	0	1.62965	0	0	0	1.7298	0	1.65519	0	1.66527	0	1.65635	0	1.67152	0	1.66371	0	1.63835	0	0	0	1.6774	0	1.75653	0	1.69206	0
GO:0008295	2.36352	0	2.3299	0	2.33981	0	2.30619	0	2.33824	0	1.37712	0	0	0	0	0	2.33928	0	1.41127	0	1.40272	0	1.41726	0	1.40978	1.64977	2.31646	0	1.57495	0	1.42292	0	2.4765	1.93479	2.38924	0
GO:0048387	1.41877	0	3.52935	0	3.54221	0	2.30619	0	3.54017	0	2.30466	0	2.52177	0	0	0	3.54153	0	1.41127	0	1.40272	0	2.3614	0	0	0	3.51188	0	1.57495	0	0	0	2.4765	0	2.38924	0
GO:0007009	0	0	0	0	0	0	0	0	0	0	0	0	0	1.51676	0	0	0	0	0	0	0	0	0	0	0	0	0	0	0	0	0	0	0	0	0	0
GO:0032025	0	0	0	0	0	0	0	0	0	0	0	0	0	0	0	0	0	1.91468	0	0	0	0	0	0	0	0	0	0	0	0	0	0	0	0	0	0
GO:0048026	2.04582	0	3.03932	0	2.02288	0	3.00935	0	3.04985	0	3.00741	0	2.19923	0	2.1202	0	3.05117	0	3.06842	0	2.02389	0	3.07912	0	2.03354	0	3.02232	0	1.37227	0	3.08919	0	2.15529	0	3.11428	0
GO:0000380	1.79478	1.47231	1.76335	0	1.7726	0	1.74121	0	1.77113	0	1.73978	0	0	0	1.86677	0	1.77211	0	1.78488	0	1.77358	0	1.79279	0	1.7829	0	1.75079	0	0	0	1.80026	0	1.90078	0	1.81885	0
GO:0051013	0	1.58648	0	1.73285	0	1.66483	0	1.56617	0	1.65942	0	1.55952	0	0	0	1.7293	0	1.6134	0	1.68796	0	1.69583	0	1.7176	0	1.51544	0	1.68239	0	0	0	1.76923	0	1.79702	0	1.73166
GO:0070269	0	2.7873	0	0	0	0	0	0	0	1.65942	0	1.55952	0	1.73285	0	1.7293	0	1.6134	0	0	0	0	0	0	0	2.67772	0	0	0	0	0	0	0	0	0	0
GO:0043615	0	1.7218	0	0	0	0	0	0	0	0	0	0	0	0	0	0	0	0	0	0	0	0	0	0	0	0	0	0	0	0	0	0	0	0	0	0
GO:0000904	0	0	0	0	0	0	0	1.35413	0	0	0	0	0	0	0	0	0	0	0	0	0	0	0	0	0	0	0	0	0	0	0	0	0	0	1.61247	0
GO:0033119	2.36352	0	2.3299	0	2.33981	0	2.30619	0	2.33824	0	2.30466	0	2.52177	0	3.67257	0	2.33928	0	3.55926	0	2.34085	0	2.3614	0	2.35083	0	2.31646	0	2.58305	0	1.42292	0	3.71941	0	2.38924	0
GO:0016926	0	0	0	0	0	0	0	0	0	0	0	0	0	0	0	0	0	0	0	0	0	0	1.67152	0	0	0	0	0	1.83531	0	0	0	0	0	0	0
GO:0051443	0	0	0	0	0	0	0	0	0	0	0	0	0	0	1.33453	0	0	0	0	0	0	0	0	0	0	0	0	0	0	0	0	0	2.07675	1.41209	0	0
GO:0007052	4.10621	0	4.04715	0	2.13238	0	2.0934	0	3.01672	0	2.09163	0	1.55597	0	3.16558	0	4.06363	0	3.03813	0	3.02052	0	3.05046	0	3.03506	0	2.1053	0	3.37424	0	3.06209	0	2.29161	0	3.09104	0
GO:0006098	1.60699	0	0	0	0	0	1.54622	0	1.58013	0	0	0	0	0	1.68907	0	0	0	0	0	0	0	0	0	0	0	1.55707	0	1.84351	0	0	0	0	0	0	0
GO:0008608	2.36352	0	2.3299	0	2.33981	0	2.30619	0	2.33824	0	2.30466	0	2.52177	0	1.47326	0	2.33928	0	2.35294	0	2.34085	0	2.3614	0	2.35083	0	2.31646	0	1.57495	0	2.36938	0	2.4765	0	2.38924	0
GO:0071539	0	0	0	0	0	0	0	0	0	0	0	0	0	0	0	0	0	0	0	0	0	0	0	0	0	0	0	0	1.83531	0	0	0	0	0	0	0
GO:0045671	0	0	0	0	0	0	0	0	0	0	0	0	0	2.78659	0	0	0	1.65753	0	1.76196	0	0	0	0	0	0	0	0	0	0	0	0	0	0	0	1.8235
GO:0009086	2.70848	0	0	0	1.7726	0	0	0	0	0	0	1.44572	0	0	2.80294	0	0	0	0	0	1.77358	0	1.79279	0	1.7829	0	1.75079	0	0	0	0	0	0	0	0	0
GO:0030836	1.67308	0	1.64827	0	1.65558	0	1.63078	0	1.65442	0	1.62965	0	1.78999	0	1.7298	0	1.65519	0	1.66527	0	1.65635	0	0	0	1.66371	0	1.63835	0	1.83531	0	1.6774	0	1.75653	0	1.69206	0
GO:0017145	1.67308	0	1.64827	0	1.65558	0	1.63078	0	1.65442	0	1.62965	0	0	0	1.7298	0	1.65519	0	1.66527	0	1.65635	0	1.67152	0	1.66371	0	1.63835	0	1.83531	0	1.6774	0	1.75653	0	1.69206	0
GO:0001913	0	0	0	0	0	0	0	0	0	0	0	0	1.78999	0	0	0	0	0	0	0	0	0	0	0	0	0	0	0	0	2.32578	0	0	0	0	0	0
GO:0071229	0	0	1.39497	0	0	0	0	0	0	0	0	0	2.52177	0	1.47326	0	0	0	0	0	0	0	0	0	0	0	0	0	0	0	2.36938	0	0	0	0	0
GO:0032886	0	0	0	0	0	0	0	0	0	0	0	0	0	0	0	0	0	0	0	0	0	0	0	0	0	0	0	0	2.00947	0	0	0	0	0	0	0
GO:0043297	0	0	0	0	0	0	0	0	0	0	0	0	0	0	0	0	0	0	0	0	0	0	0	0	0	0	0	0	1.37227	0	0	0	0	0	0	0
GO:0007020	0	0	0	0	0	0	0	0	0	0	0	0	0	0	1.65883	0	0	0	0	0	0	0	0	0	0	0	0	0	0	0	1.59449	0	0	0	0	0
GO:0006610	0	0	0	0	0	0	0	0	1.65442	0	0	0	0	0	0	0	0	0	0	0	1.65635	0	1.67152	0	0	0	0	0	0	0	0	0	0	0	0	0
GO:0006164	0	2.84083	0	2.06637	0	1.96808	0	2.80075	0	1.96029	0	2.78763	0	0	1.54605	3.12325	0	0	1.45545	3.04143	2.08329	0	0	0	1.45328	2.70067	1.41798	1.99343	0	2.47928	0	2.11907	0	3.25742	0	2.06466
GO:0034379	0	0	0	0	0	0	0	0	0	0	0	0	0	0	0	0	0	0	0	0	0	1.83251	0	0	0	0	0	0	0	0	0	0	0	0	0	0
GO:0090141	2.04582	0	2.01331	0	2.02288	0	1.99039	0	0	0	1.98891	0	2.19923	0	2.1202	0	2.02238	0	2.03558	0	2.02389	0	2.04377	0	0	0	2.00031	0	1.37227	0	0	0	0	0	2.07071	0
GO:0034614	1.46637	0	1.43177	0	1.44194	0	2.03774	0	1.44033	0	0	0	2.32356	0	1.54605	0	1.4414	0	0	0	1.44302	0	2.11038	0	1.45328	0	0	0	1.69635	0	0	0	3.05386	0	1.49295	0
GO:2000377	1.79478	0	1.76335	0	1.7726	0	1.74121	0	1.77113	0	1.73978	0	1.9434	0	1.86677	0	1.77211	0	0	0	1.77358	0	1.79279	0	0	0	0	0	0	0	0	0	0	0	0	0
GO:0006189	2.36352	0	2.3299	0	2.33981	0	2.30619	0	2.33824	0	2.30466	0	2.52177	0	2.44032	0	2.33928	0	2.35294	1.82455	2.34085	0	2.3614	0	2.35083	0	2.31646	0	2.58305	0	1.42292	0	2.4765	0	2.38924	0
GO:0009308	0	0	0	0	0	0	0	0	0	0	0	0	0	1.51676	0	0	0	0	0	0	0	0	0	0	0	0	0	0	0	0	0	0	0	0	0	0
GO:0000154	1.67308	0	0	0	1.65558	0	1.63078	0	1.65442	0	1.62965	0	0	0	0	0	0	0	1.66527	0	1.65635	0	1.67152	0	0	0	1.63835	0	0	0	0	0	0	0	0	0
GO:0007097	0	0	2.75535	0	1.65558	0	2.73084	0	1.65442	0	1.62965	0	1.78999	0	1.7298	0	1.65519	0	1.66527	0	1.65635	0	2.78789	0	0	0	1.63835	0	0	0	4.30587	0	1.75653	0	1.69206	0
GO:0051568	3.2202	0	3.15845	0	2.42118	0	3.11498	0	1.76196	0	1.72016	0	0	0	1.89026	0	2.42038	0	3.20074	0	2.42279	0	3.2163	0	3.19687	0	1.73482	0	1.44641	0	0	0	1.93615	0	2.49747	0
GO:0002218	0	0	0	0	0	0	0	0	0	0	0	1.34766	0	0	0	0	0	0	0	0	0	0	0	0	0	0	0	0	0	0	0	0	0	0	0	0
GO:0006390	0	0	0	0	0	0	0	0	0	0	0	0	1.53122	0	0	0	0	0	0	0	0	0	0	0	0	0	0	0	0	0	0	0	0	0	0	0
GO:0001783	0	0	0	0	0	0	0	0	0	0	0	0	1.33012	0	0	0	0	0	0	0	0	0	0	0	0	0	0	0	0	0	0	0	0	0	0	0
GO:0051896	0	0	1.55883	0	0	0	1.53747	0	1.56635	0	0	0	0	0	0	0	0	0	0	0	1.56871	0	0	0	0	0	0	0	0	0	0	0	0	0	0	0
GO:0007064	0	0	0	0	0	0	0	0	0	0	0	0	0	0	0	0	0	0	0	0	0	0	0	0	0	0	0	0	0	0	1.6774	0	0	0	0	0
GO:0046415	0	0	0	0	0	0	0	0	0	0	0	0	0	0	0	1.61341	0	0	0	0	0	0	0	0	0	0	0	0	0	0	0	0	0	0	0	0
GO:0048025	3.74005	0	3.67583	0	2.8327	0	3.63058	0	3.69174	0	4.59397	0	4.04335	0	2.99515	0	3.69374	0	3.71982	0	2.83439	0	3.73599	0	2.85046	0	3.65016	0	4.16122	0	2.88039	0	3.05386	0	4.78101	0
GO:0030049	0	1.88705	0	0	0	0	0	0	0	0	0	0	0	0	0	0	0	0	0	0	0	0	0	0	0	0	0	0	0	0	0	0	0	0	0	0
GO:0007019	0	0	2.01331	0	2.02288	0	1.99039	0	2.02136	0	3.00741	0	2.19923	0	2.1202	0	3.05117	0	3.06842	0	2.02389	0	3.07912	0	3.06576	0	3.02232	0	1.37227	0	2.05149	0	2.15529	0	3.11428	0
GO:0016584	1.41877	0	0	0	1.40198	0	0	0	1.40087	0	1.37712	0	0	0	0	0	0	0	0	0	0	0	0	0	0	0	0	0	0	0	0	0	0	0	1.43699	0
GO:0031333	0	0	0	0	0	0	1.54622	0	0	0	0	0	0	0	0	0	0	0	0	0	0	0	0	0	0	0	0	0	1.84351	0	0	0	0	0	0	0
GO:0046822	0	0	0	0	0	0	0	0	0	0	1.98891	0	1.33012	0	0	0	0	0	0	0	0	0	2.04377	0	0	0	0	0	1.37227	0	0	0	0	0	0	0
GO:0010592	0	0	0	0	0	0	0	0	0	0	0	0	0	1.61692	0	0	0	0	0	0	0	0	0	0	0	0	0	0	0	0	0	0	0	0	0	0
GO:0007606	0	4.45201	0	0	0	3.71095	0	2.55899	0	5.78557	0	2.5436	0	0	0	3.89678	0	4.54381	0	4.79857	0	4.8255	0	2.05746	0	2.4419	0	5.87665	0	0	0	3.03381	0	2.20272	0	2.9453
GO:0006167	0	0	0	0	0	0	0	0	0	0	0	0	1.53122	0	2.44032	0	0	0	0	0	0	0	0	0	0	0	0	0	1.57495	0	0	0	0	0	0	0
GO:0070934	2.79008	0	2.75535	0	2.76559	0	2.73084	0	2.76396	0	2.72925	0	1.78999	0	2.86933	0	2.76504	0	2.77915	0	2.76667	0	2.78789	0	2.77697	0	2.74145	0	3.01626	0	2.79613	0	2.90661	0	2.81663	0
GO:0042744	1.60699	0	1.5713	0	1.5818	0	1.54622	0	1.58013	0	1.5446	0	1.77691	0	1.68907	0	1.58124	0	1.59573	0	1.58291	0	1.60473	0	1.59349	0	1.55707	0	1.84351	0	1.61322	0	1.72799	0	1.63438	0
GO:0032872	2.04582	0	2.01331	0	2.02288	0	1.99039	0	0	0	1.98891	0	1.33012	0	2.1202	0	2.02238	0	2.03558	0	2.02389	0	2.04377	0	2.03354	0	2.00031	0	1.37227	0	0	0	2.15529	0	2.07071	0
GO:0022027	2.04582	0	2.01331	0	0	0	1.99039	0	2.02136	0	1.98891	0	1.33012	0	2.1202	0	2.02238	0	2.03558	0	2.02389	0	0	0	2.03354	0	2.00031	0	2.25878	0	2.05149	0	2.15529	0	2.07071	0
GO:0006595	2.36352	1.7218	2.3299	0	2.33981	0	2.30619	1.70122	2.33824	0	2.30466	0	2.52177	0	2.44032	0	2.33928	0	2.35294	0	2.34085	0	2.3614	0	2.35083	0	2.31646	0	1.57495	0	2.36938	0	2.4765	0	2.38924	0
GO:1900026	3.0818	0	3.03932	0	3.05183	0	3.00935	0	3.04985	0	3.00741	0	1.33012	0	2.1202	0	3.05117	0	3.06842	0	3.05315	0	4.36431	0	2.03354	0	3.02232	0	0	0	0	0	3.22448	0	3.11428	0
GO:0002474	0	13.8229	0	5.10784	0	8.03945	0	6.42976	0	5.82599	0	5.38964	0	10.9025	0	7.23327	0	7.75787	0	4.93519	0	9.40695	0	10.8021	0	8.31986	0	9.32588	0	5.08328	1.436	5.24812	0	5.35551	0	6.14293
GO:0043496	0	0	1.39497	0	0	0	1.3782	0	1.40087	0	0	0	1.53122	0	0	0	0	0	0	0	0	0	0	0	0	0	0	0	0	0	0	0	0	0	0	0
GO:0019693	1.67308	0	0	0	0	0	1.63078	0	1.65442	0	0	0	1.78999	0	2.86933	0	0	0	0	0	0	0	0	0	0	0	1.63835	0	0	0	0	0	0	0	0	0
GO:0045916	0	0	0	0	0	0	0	1.8662	0	0	0	0	0	0	0	0	0	0	0	0	0	0	0	0	0	0	0	0	0	0	0	0	1.75653	0	0	0
GO:0031638	0	0	0	0	0	0	0	0	0	0	0	0	0	0	0	0	0	0	0	0	0	0	0	0	0	0	0	1.68239	0	0	0	0	0	0	0	0
GO:0000387	2.79008	0	2.75535	0	2.76559	0	2.73084	0	2.76396	0	1.62965	0	1.78999	0	2.86933	0	2.76504	0	2.77915	0	2.76667	0	2.78789	0	2.77697	0	1.63835	0	1.83531	0	2.79613	0	2.90661	0	2.81663	0
GO:0060789	0	0	0	0	0	0	0	0	0	0	0	0	1.78999	0	0	0	0	0	0	0	0	0	0	0	0	0	0	0	0	0	0	0	1.75653	0	0	0
GO:0010458	1.41877	0	1.39497	0	1.40198	0	1.3782	0	1.40087	0	1.37712	0	0	0	1.47326	0	1.40161	0	1.41127	0	1.40272	0	1.41726	0	1.40978	0	1.38546	0	1.57495	0	1.42292	0	1.49898	0	0	0
GO:0051099	1.41877	0	2.3299	0	1.40198	0	1.3782	0	1.40087	0	1.37712	0	1.53122	0	2.44032	0	1.40161	0	1.41127	0	1.40272	0	1.41726	0	1.40978	0	1.38546	0	1.57495	0	2.36938	0	1.49898	0	1.43699	0
GO:0015697	0	1.7218	0	0	0	0	0	0	0	0	0	0	0	0	0	0	0	0	0	0	0	0	0	0	0	1.64977	0	0	0	0	0	0	0	0	0	0
GO:0035562	2.79008	1.88705	2.75535	0	2.76559	0	2.73084	0	2.76396	0	2.72925	0	1.78999	0	2.86933	0	2.76504	0	2.77915	0	2.76667	0	2.78789	0	2.77697	0	2.74145	0	1.83531	0	2.79613	0	1.75653	0	2.81663	0
GO:0015879	0	1.88705	0	0	0	1.96739	0	0	0	0	0	0	0	0	0	0	0	0	0	1.99107	0	0	0	0	0	3.19499	0	0	0	0	0	0	0	0	0	0
