# Supplementary material for: Transcriptional activity and strain-specific history of mouse pseudogenes
Source: Nat Commun. 2020 Jul 29;11:3695. doi: 10.1038/s41467-020-17157-w (PMC7392758; doi:10.1038/s41467-020-17157-w)
Supplement: Supplementary file 9 — Supplementary Data 6 [file 41467_2020_17157_MOESM9_ESM.xlsx]

## Sheet: Mouse.Reference.Tissue.Transcri
PseudogeneID	FPKM	tissue
ENSMUST00000193658.1	3.53618	adrenal_gland
ENSMUST00000029124.7	4.60226	adrenal_gland
ENSMUST00000095050.4	6.48193	adrenal_gland
ENSMUST00000153604.1	39.1159	adrenal_gland
ENSMUST00000186507.1	5.87184	adrenal_gland
ENSMUST00000122226.1	61.3259	adrenal_gland
ENSMUST00000120413.1	4.97067	adrenal_gland
ENSMUST00000120360.1	173.054	adrenal_gland
ENSMUST00000120142.1	9.38781	adrenal_gland
ENSMUST00000185805.1	7.08484	adrenal_gland
ENSMUST00000120149.1	23.9092	adrenal_gland
ENSMUST00000185591.1	7.92463	adrenal_gland
ENSMUST00000117288.1	1161.27	adrenal_gland
ENSMUST00000117372.1	6.31779	adrenal_gland
ENSMUST00000201849.1	26.1365	adrenal_gland
ENSMUST00000121497.1	39.7275	adrenal_gland
ENSMUST00000193396.1	16.0726	adrenal_gland
ENSMUST00000191844.1	3.30101	adrenal_gland
ENSMUST00000185806.2	11.7878	adrenal_gland
ENSMUST00000206952.1	65.7591	adrenal_gland
ENSMUST00000186414.1	3.9163	adrenal_gland
ENSMUST00000202956.1	13.5593	adrenal_gland
ENSMUST00000061537.11	4.14723	adrenal_gland
ENSMUST00000151268.1	61.0113	adrenal_gland
ENSMUST00000118577.1	5068	adrenal_gland
ENSMUST00000194617.1	26.6436	adrenal_gland
ENSMUST00000195511.1	6.25996	adrenal_gland
ENSMUST00000191699.1	31.4037	adrenal_gland
ENSMUST00000195526.1	251.037	adrenal_gland
ENSMUST00000180697.1	7.64231	adrenal_gland
ENSMUST00000181698.1	23.8401	adrenal_gland
ENSMUST00000178707.1	63.0393	adrenal_gland
ENSMUST00000092620.5	47.3407	adrenal_gland
ENSMUST00000168697.3	57.614	adrenal_gland
ENSMUST00000200727.1	8.34125	adrenal_gland
ENSMUST00000097166.3	14.5965	adrenal_gland
ENSMUST00000170703.2	39.6817	adrenal_gland
ENSMUST00000064101.7	9.50051	adrenal_gland
ENSMUST00000059546.4	38.5941	adrenal_gland
ENSMUST00000075147.4	93.6665	adrenal_gland
ENSMUST00000145164.7	7.86199	adrenal_gland
ENSMUST00000132408.7	5.08277	adrenal_gland
ENSMUST00000120853.1	6.27249	adrenal_gland
ENSMUST00000120982.1	12.093	adrenal_gland
ENSMUST00000137510.7	5.22037	adrenal_gland
ENSMUST00000135394.1	4.07969	adrenal_gland
ENSMUST00000119907.1	24110.1	adrenal_gland
ENSMUST00000121861.1	17.6259	adrenal_gland
ENSMUST00000120718.1	31.6007	adrenal_gland
ENSMUST00000120291.1	4.54007	adrenal_gland
ENSMUST00000118219.1	3.30659	adrenal_gland
ENSMUST00000121691.1	23.7875	adrenal_gland
ENSMUST00000121454.1	4.80955	adrenal_gland
ENSMUST00000119051.1	55.2691	adrenal_gland
ENSMUST00000119853.1	4.4725	adrenal_gland
ENSMUST00000120566.1	19.9389	adrenal_gland
ENSMUST00000122004.1	29.1335	adrenal_gland
ENSMUST00000121368.1	9.34003	adrenal_gland
ENSMUST00000119447.1	3.50931	adrenal_gland
ENSMUST00000117585.1	4.48188	adrenal_gland
ENSMUST00000117893.1	58.7457	adrenal_gland
ENSMUST00000101158.3	15.2025	adrenal_gland
ENSMUST00000100943.1	17.8415	adrenal_gland
ENSMUST00000136893.2	6.03878	adrenal_gland
ENSMUST00000119288.1	8.12772	adrenal_gland
ENSMUST00000206972.1	192.433	adrenal_gland
ENSMUST00000117851.1	125.053	adrenal_gland
ENSMUST00000119837.1	6.33196	adrenal_gland
ENSMUST00000119257.1	30.7766	adrenal_gland
ENSMUST00000081241.1	573.397	adrenal_gland
ENSMUST00000117568.1	10.0755	adrenal_gland
ENSMUST00000117888.1	10.7413	adrenal_gland
ENSMUST00000202633.1	63.8151	adrenal_gland
ENSMUST00000101625.3	57.7864	adrenal_gland
ENSMUST00000101577.4	4.30574	adrenal_gland
ENSMUST00000110971.2	15.764	adrenal_gland
ENSMUST00000144811.1	27.5704	adrenal_gland
ENSMUST00000180089.1	3.71549	adrenal_gland
ENSMUST00000140065.1	32.3934	adrenal_gland
ENSMUST00000061934.8	22.4715	adrenal_gland
ENSMUST00000149263.1	90.5466	adrenal_gland
ENSMUST00000191005.1	9.5592	adrenal_gland
ENSMUST00000121461.1	15.9189	adrenal_gland
ENSMUST00000058103.4	9.82866	adrenal_gland
ENSMUST00000052882.3	7.62223	adrenal_gland
ENSMUST00000181662.1	235.995	adrenal_gland
ENSMUST00000181233.1	13.2813	adrenal_gland
ENSMUST00000091762.2	8.68834	adrenal_gland
ENSMUST00000202287.1	24.7699	adrenal_gland
ENSMUST00000202195.1	314.808	adrenal_gland
ENSMUST00000109187.1	33.1288	adrenal_gland
ENSMUST00000180422.1	59.1227	adrenal_gland
ENSMUST00000099371.3	140.438	adrenal_gland
ENSMUST00000082300.3	15.7541	adrenal_gland
ENSMUST00000178288.1	3.69458	adrenal_gland
ENSMUST00000052030.4	6.45966	adrenal_gland
ENSMUST00000052615.5	23.5177	adrenal_gland
ENSMUST00000038304.5	15.1187	adrenal_gland
ENSMUST00000109467.2	4.14239	adrenal_gland
ENSMUST00000100687.3	7.75597	adrenal_gland
ENSMUST00000180532.1	23.5443	adrenal_gland
ENSMUST00000202333.1	24.9233	adrenal_gland
ENSMUST00000167629.1	5.03039	adrenal_gland
ENSMUST00000146631.1	127.824	adrenal_gland
ENSMUST00000201023.1	32.2653	adrenal_gland
ENSMUST00000173338.1	19.6561	adrenal_gland
ENSMUST00000166418.3	27.9731	adrenal_gland
ENSMUST00000100555.3	76.9214	adrenal_gland
ENSMUST00000201593.1	8.43025	adrenal_gland
ENSMUST00000072779.5	10.8057	adrenal_gland
ENSMUST00000096232.4	93.0096	adrenal_gland
ENSMUST00000127484.1	472.029	adrenal_gland
ENSMUST00000171547.1	66.4233	adrenal_gland
ENSMUST00000132879.1	4.25732	adrenal_gland
ENSMUST00000121854.1	12.8334	adrenal_gland
ENSMUST00000120931.1	87.0919	adrenal_gland
ENSMUST00000179515.1	803.321	adrenal_gland
ENSMUST00000143451.1	59.1686	adrenal_gland
ENSMUST00000119947.1	111.132	adrenal_gland
ENSMUST00000202038.1	7.39918	adrenal_gland
ENSMUST00000122292.1	46.9138	adrenal_gland
ENSMUST00000119544.1	4.99125	adrenal_gland
ENSMUST00000061073.1	49.0904	adrenal_gland
ENSMUST00000190059.6	7.17717	adrenal_gland
ENSMUST00000188584.1	10.4225	adrenal_gland
ENSMUST00000052440.6	685.492	adrenal_gland
ENSMUST00000162696.1	43.2994	adrenal_gland
ENSMUST00000142461.1	3.40472	adrenal_gland
ENSMUST00000134228.1	22.5183	adrenal_gland
ENSMUST00000182230.1	3.8339	adrenal_gland
ENSMUST00000174250.2	6.80505	adrenal_gland
ENSMUST00000172970.1	378.463	adrenal_gland
ENSMUST00000174597.1	3.98102	adrenal_gland
ENSMUST00000173935.1	6.53405	adrenal_gland
ENSMUST00000173277.1	10.6919	adrenal_gland
ENSMUST00000173786.1	28.1255	adrenal_gland
ENSMUST00000172822.1	34.8308	adrenal_gland
ENSMUST00000205406.1	264.196	adrenal_gland
ENSMUST00000168236.1	9.77497	adrenal_gland
ENSMUST00000090731.6	12.7279	adrenal_gland
ENSMUST00000097690.3	3.90241	adrenal_gland
ENSMUST00000096579.5	6.60095	adrenal_gland
ENSMUST00000163185.1	21.0973	adrenal_gland
ENSMUST00000069529.1	4.4025	adrenal_gland
ENSMUST00000195764.1	40.2195	adrenal_gland
ENSMUST00000145417.1	13.6599	adrenal_gland
ENSMUST00000050339.3	9.51694	adrenal_gland
ENSMUST00000117826.1	93.3699	adrenal_gland
ENSMUST00000178377.1	90.8605	adrenal_gland
ENSMUST00000025669.2	207.866	adrenal_gland
ENSMUST00000099988.2	424.404	adrenal_gland
ENSMUST00000087155.3	21.1429	adrenal_gland
ENSMUST00000061046.7	6.00386	adrenal_gland
ENSMUST00000100397.3	15.8924	adrenal_gland
ENSMUST00000120816.1	5.44347	adrenal_gland
ENSMUST00000121055.1	4.83883	adrenal_gland
ENSMUST00000117500.1	6.5435	adrenal_gland
ENSMUST00000117708.1	3002.78	adrenal_gland
ENSMUST00000051212.3	13.8698	adrenal_gland
ENSMUST00000120862.1	6.72047	adrenal_gland
ENSMUST00000205624.1	5.68333	adrenal_gland
ENSMUST00000118269.1	9.4318	adrenal_gland
ENSMUST00000121107.2	379.179	adrenal_gland
ENSMUST00000120770.1	5.98281	adrenal_gland
ENSMUST00000120418.1	42.8215	adrenal_gland
ENSMUST00000118708.1	6.79548	adrenal_gland
ENSMUST00000118928.1	43.2697	adrenal_gland
ENSMUST00000119733.1	31.4698	adrenal_gland
ENSMUST00000183232.1	3.57256	adrenal_gland
ENSMUST00000118837.1	37.3544	adrenal_gland
ENSMUST00000121239.1	4.9806	adrenal_gland
ENSMUST00000173086.1	39.4517	adrenal_gland
ENSMUST00000118499.1	4.46019	adrenal_gland
ENSMUST00000118646.1	29.2141	adrenal_gland
ENSMUST00000119272.1	270.527	adrenal_gland
ENSMUST00000170317.1	117.695	adrenal_gland
ENSMUST00000201665.1	80.1616	adrenal_gland
ENSMUST00000117207.1	27.5998	adrenal_gland
ENSMUST00000121752.1	20.8872	adrenal_gland
ENSMUST00000120190.1	4.24712	adrenal_gland
ENSMUST00000119459.1	4.954	adrenal_gland
ENSMUST00000121934.1	4.40819	adrenal_gland
ENSMUST00000188689.1	238.534	adrenal_gland
ENSMUST00000122417.1	4.06513	adrenal_gland
ENSMUST00000121441.1	10.4767	adrenal_gland
ENSMUST00000122404.1	10.0023	adrenal_gland
ENSMUST00000117430.1	4.92954	adrenal_gland
ENSMUST00000118786.1	9.94822	adrenal_gland
ENSMUST00000121302.1	6.14202	adrenal_gland
ENSMUST00000118946.1	5.3948	adrenal_gland
ENSMUST00000118388.1	11.0212	adrenal_gland
ENSMUST00000121320.1	2952.13	adrenal_gland
ENSMUST00000151763.7	3.65079	adrenal_gland
ENSMUST00000149947.7	7.91542	adrenal_gland
ENSMUST00000127559.1	5.36955	adrenal_gland
ENSMUST00000194834.1	13.8995	adrenal_gland
ENSMUST00000195564.1	148.879	adrenal_gland
ENSMUST00000181423.1	7.45059	adrenal_gland
ENSMUST00000117148.1	12.5309	adrenal_gland
ENSMUST00000077389.7	72.9472	adrenal_gland
ENSMUST00000060997.5	55.6274	adrenal_gland
ENSMUST00000116115.2	3.39841	adrenal_gland
ENSMUST00000192883.1	3.31585	adrenal_gland
ENSMUST00000193146.1	8.38034	adrenal_gland
ENSMUST00000198872.1	10.426	adrenal_gland
ENSMUST00000052888.8	15.6843	adrenal_gland
ENSMUST00000131852.1	37.968	adrenal_gland
ENSMUST00000177308.1	63.3128	adrenal_gland
ENSMUST00000176889.1	22.7564	adrenal_gland
ENSMUST00000193233.1	92.9034	adrenal_gland
ENSMUST00000036976.6	3.46904	adrenal_gland
ENSMUST00000054148.8	5.68853	adrenal_gland
ENSMUST00000191695.1	3.55397	adrenal_gland
ENSMUST00000119949.2	607.568	adrenal_gland
ENSMUST00000135913.1	5.05509	adrenal_gland
ENSMUST00000169025.3	3.52192	adrenal_gland
ENSMUST00000074353.5	23.7692	adrenal_gland
ENSMUST00000198773.1	7.18427	adrenal_gland
ENSMUST00000120693.1	75.3188	adrenal_gland
ENSMUST00000120481.1	7.45806	adrenal_gland
ENSMUST00000097146.3	4.68651	adrenal_gland
ENSMUST00000199590.1	20.3441	adrenal_gland
ENSMUST00000196114.1	6.95625	adrenal_gland
ENSMUST00000196293.1	9.4564	adrenal_gland
ENSMUST00000084614.4	34.147	adrenal_gland
ENSMUST00000121999.1	18.7815	adrenal_gland
ENSMUST00000118849.1	7.97922	adrenal_gland
ENSMUST00000121208.2	352.13	adrenal_gland
ENSMUST00000121722.1	20.3868	adrenal_gland
ENSMUST00000117696.1	9.89353	adrenal_gland
ENSMUST00000121600.1	201.164	adrenal_gland
ENSMUST00000117674.1	13.9432	adrenal_gland
ENSMUST00000102482.4	53.0542	adrenal_gland
ENSMUST00000120064.1	8.73865	adrenal_gland
ENSMUST00000052502.7	10.1063	adrenal_gland
ENSMUST00000118689.1	3.98407	adrenal_gland
ENSMUST00000122162.1	4.94275	adrenal_gland
ENSMUST00000118151.1	4.25551	adrenal_gland
ENSMUST00000121430.1	151.003	adrenal_gland
ENSMUST00000121383.1	6.2883	adrenal_gland
ENSMUST00000118674.1	18.8183	adrenal_gland
ENSMUST00000194248.1	20.2794	adrenal_gland
ENSMUST00000179719.1	9.49932	adrenal_gland
ENSMUST00000106393.7	45.4325	adrenal_gland
ENSMUST00000132882.1	4.02531	adrenal_gland
ENSMUST00000122406.1	46.0657	adrenal_gland
ENSMUST00000117115.1	7.01448	adrenal_gland
ENSMUST00000122331.1	3.30639	adrenal_gland
ENSMUST00000117963.1	20.4372	adrenal_gland
ENSMUST00000122173.1	22.5864	adrenal_gland
ENSMUST00000118978.1	19.2557	adrenal_gland
ENSMUST00000117487.2	51.9005	adrenal_gland
ENSMUST00000118516.1	9.91931	adrenal_gland
ENSMUST00000117987.1	75.3594	adrenal_gland
ENSMUST00000136346.1	29.0708	adrenal_gland
ENSMUST00000121941.1	9.75062	adrenal_gland
ENSMUST00000202682.1	174.011	adrenal_gland
ENSMUST00000118533.1	20.1876	adrenal_gland
ENSMUST00000117405.1	48.1727	adrenal_gland
ENSMUST00000179460.2	10.7278	adrenal_gland
ENSMUST00000118351.2	13.2894	adrenal_gland
ENSMUST00000198877.1	863.165	adrenal_gland
ENSMUST00000198588.1	47.6447	adrenal_gland
ENSMUST00000197957.1	18.4084	adrenal_gland
ENSMUST00000088299.5	10.0718	adrenal_gland
ENSMUST00000065519.6	6.76665	adrenal_gland
ENSMUST00000131139.2	10.0755	adrenal_gland
ENSMUST00000197887.1	3559.45	adrenal_gland
ENSMUST00000197137.1	3.9555	adrenal_gland
ENSMUST00000117165.2	8.57893	adrenal_gland
ENSMUST00000063874.3	58.742	adrenal_gland
ENSMUST00000119065.1	3.88097	adrenal_gland
ENSMUST00000193925.5	3.52799	adrenal_gland
ENSMUST00000200970.1	6.13928	adrenal_gland
ENSMUST00000086918.5	13.4819	adrenal_gland
ENSMUST00000160819.1	153.165	adrenal_gland
ENSMUST00000161387.1	8.3985	adrenal_gland
ENSMUST00000061226.5	3.42301	adrenal_gland
ENSMUST00000201888.1	134.48	adrenal_gland
ENSMUST00000201478.1	16.3259	adrenal_gland
ENSMUST00000119611.1	24.2162	adrenal_gland
ENSMUST00000200064.1	17.2483	adrenal_gland
ENSMUST00000140155.1	118.927	adrenal_gland
ENSMUST00000118998.1	43.3281	adrenal_gland
ENSMUST00000179536.1	36.8118	adrenal_gland
ENSMUST00000121449.1	3.36285	adrenal_gland
ENSMUST00000121655.1	18.3671	adrenal_gland
ENSMUST00000117498.1	5.27102	adrenal_gland
ENSMUST00000150411.1	13.3121	adrenal_gland
ENSMUST00000025307.6	3.95854	adrenal_gland
ENSMUST00000184045.2	4.01213	adrenal_gland
ENSMUST00000177157.1	57.4032	adrenal_gland
ENSMUST00000178598.2	33.0891	adrenal_gland
ENSMUST00000201693.1	3.32303	adrenal_gland
ENSMUST00000118459.1	24.4283	adrenal_gland
ENSMUST00000121220.1	4.54733	adrenal_gland
ENSMUST00000202865.1	102.608	adrenal_gland
ENSMUST00000201541.1	24.6515	adrenal_gland
ENSMUST00000201305.1	5.95491	adrenal_gland
ENSMUST00000122373.1	561.786	adrenal_gland
ENSMUST00000203098.1	4.84655	adrenal_gland
ENSMUST00000064013.3	8.58835	adrenal_gland
ENSMUST00000180813.1	22.4232	adrenal_gland
ENSMUST00000202370.1	8.44508	adrenal_gland
ENSMUST00000120174.1	147.178	adrenal_gland
ENSMUST00000199935.1	6.77761	adrenal_gland
ENSMUST00000121998.1	47.4821	adrenal_gland
ENSMUST00000204831.1	6.1793	adrenal_gland
ENSMUST00000119728.1	24.5726	adrenal_gland
ENSMUST00000121046.1	86.6751	adrenal_gland
ENSMUST00000025040.5	35.7147	adrenal_gland
ENSMUST00000120088.1	3.82928	adrenal_gland
ENSMUST00000173192.1	35.9643	adrenal_gland
ENSMUST00000121713.1	9.17333	adrenal_gland
ENSMUST00000200876.2	50.3552	adrenal_gland
ENSMUST00000202145.1	74.5023	adrenal_gland
ENSMUST00000118863.1	45.2478	adrenal_gland
ENSMUST00000036712.5	19.5172	adrenal_gland
ENSMUST00000117045.1	33.2587	adrenal_gland
ENSMUST00000178117.1	4.2025	adrenal_gland
ENSMUST00000117356.1	29.7045	adrenal_gland
ENSMUST00000071745.3	90.491	adrenal_gland
ENSMUST00000121073.1	6.13589	adrenal_gland
ENSMUST00000120260.1	7.0205	adrenal_gland
ENSMUST00000086233.1	7.35431	adrenal_gland
ENSMUST00000184613.1	27.5581	adrenal_gland
ENSMUST00000205672.1	5.26629	adrenal_gland
ENSMUST00000121822.1	407.277	adrenal_gland
ENSMUST00000178791.2	10.7884	adrenal_gland
ENSMUST00000026901.10	147.946	adrenal_gland
ENSMUST00000119383.1	4.06379	adrenal_gland
ENSMUST00000181818.1	11.1262	adrenal_gland
ENSMUST00000166096.1	639.821	adrenal_gland
ENSMUST00000121753.1	8.8257	adrenal_gland
ENSMUST00000051179.8	13.5983	adrenal_gland
ENSMUST00000133910.1	3.53259	adrenal_gland
ENSMUST00000086958.2	4.30601	adrenal_gland
ENSMUST00000098239.1	20.3998	adrenal_gland
ENSMUST00000120890.1	131.657	adrenal_gland
ENSMUST00000118658.1	4.34605	adrenal_gland
ENSMUST00000202360.1	4.00867	adrenal_gland
ENSMUST00000071641.4	4.5649	adrenal_gland
ENSMUST00000201488.1	51.5987	adrenal_gland
ENSMUST00000118909.1	11.7025	adrenal_gland
ENSMUST00000121836.1	6.57399	adrenal_gland
ENSMUST00000118750.1	921.941	adrenal_gland
ENSMUST00000122422.1	48.9896	adrenal_gland
ENSMUST00000059474.7	4.18503	adrenal_gland
ENSMUST00000080152.3	6.67065	adrenal_gland
ENSMUST00000067161.5	51.404	adrenal_gland
ENSMUST00000065243.7	4.18546	adrenal_gland
ENSMUST00000060640.3	7.79008	adrenal_gland
ENSMUST00000069786.1	26.8531	adrenal_gland
ENSMUST00000178107.1	27.4144	adrenal_gland
ENSMUST00000120826.1	9.38987	adrenal_gland
ENSMUST00000098307.3	112.394	adrenal_gland
ENSMUST00000180210.1	7.01535	adrenal_gland
ENSMUST00000161469.1	7.38895	adrenal_gland
ENSMUST00000182663.2	80.8434	adrenal_gland
ENSMUST00000179930.1	4.88573	adrenal_gland
ENSMUST00000182917.1	9.11783	adrenal_gland
ENSMUST00000187229.1	9.4576	adrenal_gland
ENSMUST00000072166.4	11.7724	adrenal_gland
ENSMUST00000119858.1	49.4899	adrenal_gland
ENSMUST00000121924.1	4.3429	adrenal_gland
ENSMUST00000117527.1	340.942	adrenal_gland
ENSMUST00000112099.1	6.46135	adrenal_gland
ENSMUST00000121891.2	100.004	adrenal_gland
ENSMUST00000119571.1	14.7261	adrenal_gland
ENSMUST00000120608.1	4.93291	adrenal_gland
ENSMUST00000153890.1	49.2835	adrenal_gland
ENSMUST00000121773.1	5.12254	adrenal_gland
ENSMUST00000121894.1	3.51915	adrenal_gland
ENSMUST00000117517.1	5.06511	adrenal_gland
ENSMUST00000117092.1	6.49537	adrenal_gland
ENSMUST00000118723.1	4.03774	adrenal_gland
ENSMUST00000121259.1	27.3832	adrenal_gland
ENSMUST00000133472.1	4.24839	adrenal_gland
ENSMUST00000120233.1	10.2821	adrenal_gland
ENSMUST00000118873.1	9.76826	adrenal_gland
ENSMUST00000178147.2	12.283	adrenal_gland
ENSMUST00000120749.1	4.05597	adrenal_gland
ENSMUST00000120855.1	5.61823	adrenal_gland
ENSMUST00000182774.1	4.52461	brain
ENSMUST00000193658.1	12.6437	brain
ENSMUST00000078030.4	61.4953	brain
ENSMUST00000029124.7	5.40348	brain
ENSMUST00000119877.1	20.3923	brain
ENSMUST00000191057.1	3.55666	brain
ENSMUST00000119064.1	20.8266	brain
ENSMUST00000145844.2	9.99596	brain
ENSMUST00000193622.1	15.3389	brain
ENSMUST00000191395.1	12.4879	brain
ENSMUST00000186385.1	5.87485	brain
ENSMUST00000153604.1	31.288	brain
ENSMUST00000160730.1	9.11632	brain
ENSMUST00000186507.1	6.8843	brain
ENSMUST00000118530.1	3.64631	brain
ENSMUST00000122226.1	390.829	brain
ENSMUST00000120413.1	9.98604	brain
ENSMUST00000120360.1	386.36	brain
ENSMUST00000191249.1	3.93731	brain
ENSMUST00000049117.6	4.71285	brain
ENSMUST00000165691.2	6.24752	brain
ENSMUST00000190355.1	4.81642	brain
ENSMUST00000185805.1	4.00375	brain
ENSMUST00000121059.1	26.2141	brain
ENSMUST00000120149.1	73.0262	brain
ENSMUST00000117121.1	6.50963	brain
ENSMUST00000187459.1	8.21636	brain
ENSMUST00000117288.1	693.515	brain
ENSMUST00000162698.1	115.191	brain
ENSMUST00000191458.1	41.6274	brain
ENSMUST00000117372.1	49.0511	brain
ENSMUST00000188288.1	81.0589	brain
ENSMUST00000201849.1	8.63282	brain
ENSMUST00000121497.1	106.815	brain
ENSMUST00000110798.4	63.0701	brain
ENSMUST00000189256.1	9.86632	brain
ENSMUST00000193396.1	8.12916	brain
ENSMUST00000191844.1	16.7131	brain
ENSMUST00000185806.2	34.5461	brain
ENSMUST00000187999.1	42.6857	brain
ENSMUST00000121422.1	26.5126	brain
ENSMUST00000206952.1	21.6008	brain
ENSMUST00000186414.1	4.06897	brain
ENSMUST00000202956.1	21.4862	brain
ENSMUST00000121352.1	3.97026	brain
ENSMUST00000061537.11	15.6648	brain
ENSMUST00000151268.1	37.0112	brain
ENSMUST00000162550.1	30.2013	brain
ENSMUST00000118577.1	92.921	brain
ENSMUST00000159266.1	29.4363	brain
ENSMUST00000195663.1	81.6869	brain
ENSMUST00000195511.1	14.9854	brain
ENSMUST00000191699.1	76.139	brain
ENSMUST00000195526.1	34.3021	brain
ENSMUST00000172028.1	23.9303	brain
ENSMUST00000180697.1	4.46344	brain
ENSMUST00000181646.1	7.03835	brain
ENSMUST00000181698.1	8.40302	brain
ENSMUST00000178707.1	101.748	brain
ENSMUST00000092620.5	393.445	brain
ENSMUST00000097166.3	62.2248	brain
ENSMUST00000177652.1	7.3784	brain
ENSMUST00000170703.2	33.0191	brain
ENSMUST00000064101.7	4.40859	brain
ENSMUST00000059546.4	46.1155	brain
ENSMUST00000075147.4	26.0133	brain
ENSMUST00000145164.7	35.9165	brain
ENSMUST00000132408.7	60.6634	brain
ENSMUST00000120982.1	6.32392	brain
ENSMUST00000137510.7	4.13912	brain
ENSMUST00000131130.7	3.68021	brain
ENSMUST00000117476.1	21.987	brain
ENSMUST00000121861.1	14.5434	brain
ENSMUST00000120718.1	17.4075	brain
ENSMUST00000118481.1	13.4316	brain
ENSMUST00000121971.1	4.54134	brain
ENSMUST00000120291.1	3.49464	brain
ENSMUST00000121691.1	32.4612	brain
ENSMUST00000119969.1	4.37589	brain
ENSMUST00000118265.1	7.90138	brain
ENSMUST00000119713.1	17.2389	brain
ENSMUST00000121454.1	7.77318	brain
ENSMUST00000119051.1	51.0213	brain
ENSMUST00000119853.1	57.8659	brain
ENSMUST00000120566.1	129.75	brain
ENSMUST00000122004.1	3.35986	brain
ENSMUST00000117979.1	5.7557	brain
ENSMUST00000119447.1	46.6902	brain
ENSMUST00000117893.1	33.2513	brain
ENSMUST00000101158.3	17.2641	brain
ENSMUST00000119105.1	3.73073	brain
ENSMUST00000121709.1	9.44838	brain
ENSMUST00000118302.1	4.35839	brain
ENSMUST00000136893.2	21.5002	brain
ENSMUST00000119288.1	10.0908	brain
ENSMUST00000121455.2	42.2078	brain
ENSMUST00000118132.1	31.7262	brain
ENSMUST00000122438.1	81.0676	brain
ENSMUST00000206972.1	14.9779	brain
ENSMUST00000117851.1	286.221	brain
ENSMUST00000117567.1	15.019	brain
ENSMUST00000119257.1	4.79344	brain
ENSMUST00000081241.1	159.258	brain
ENSMUST00000120901.1	8.9105	brain
ENSMUST00000117888.1	5.46303	brain
ENSMUST00000117842.1	3.68362	brain
ENSMUST00000202633.1	21.3031	brain
ENSMUST00000101625.3	40.3795	brain
ENSMUST00000080066.1	6.21839	brain
ENSMUST00000101577.4	11.955	brain
ENSMUST00000144811.1	8.90787	brain
ENSMUST00000174304.2	12.1889	brain
ENSMUST00000140065.1	7.13933	brain
ENSMUST00000149263.1	169.166	brain
ENSMUST00000167639.2	12.0829	brain
ENSMUST00000191005.1	18.6974	brain
ENSMUST00000121461.1	28.1754	brain
ENSMUST00000058103.4	16.9976	brain
ENSMUST00000201522.1	5.85175	brain
ENSMUST00000052882.3	95.9875	brain
ENSMUST00000165496.1	6.42185	brain
ENSMUST00000181662.1	46.8786	brain
ENSMUST00000181233.1	117.55	brain
ENSMUST00000193186.1	4.93761	brain
ENSMUST00000199781.1	6.76908	brain
ENSMUST00000159886.1	5.00737	brain
ENSMUST00000074863.4	15.8095	brain
ENSMUST00000091762.2	9.54498	brain
ENSMUST00000202287.1	46.6499	brain
ENSMUST00000202195.1	63.4772	brain
ENSMUST00000077163.2	18.4341	brain
ENSMUST00000109187.1	4.80285	brain
ENSMUST00000178840.1	4.58044	brain
ENSMUST00000075962.8	19.6428	brain
ENSMUST00000071632.3	26.3582	brain
ENSMUST00000069489.8	5.49793	brain
ENSMUST00000180795.1	3.44717	brain
ENSMUST00000180422.1	43.3689	brain
ENSMUST00000075549.7	28.2754	brain
ENSMUST00000099371.3	1060.2	brain
ENSMUST00000082300.3	90.869	brain
ENSMUST00000178288.1	10.8822	brain
ENSMUST00000052030.4	3.98073	brain
ENSMUST00000119271.1	3.93389	brain
ENSMUST00000077016.3	26.0691	brain
ENSMUST00000052615.5	289.168	brain
ENSMUST00000038304.5	41.5937	brain
ENSMUST00000109467.2	32.8746	brain
ENSMUST00000086606.5	4.24563	brain
ENSMUST00000169632.1	9.64887	brain
ENSMUST00000100687.3	4.35946	brain
ENSMUST00000180532.1	23.1942	brain
ENSMUST00000074642.1	26.4619	brain
ENSMUST00000182247.1	16.1252	brain
ENSMUST00000078149.3	45.5657	brain
ENSMUST00000074245.4	84.5326	brain
ENSMUST00000202333.1	11.3547	brain
ENSMUST00000167629.1	8.02357	brain
ENSMUST00000146631.1	76.4791	brain
ENSMUST00000201023.1	24.4611	brain
ENSMUST00000173338.1	34.9233	brain
ENSMUST00000166418.3	12.579	brain
ENSMUST00000100555.3	21.9528	brain
ENSMUST00000201593.1	4.72493	brain
ENSMUST00000172604.1	15.8006	brain
ENSMUST00000072779.5	27.8091	brain
ENSMUST00000117942.1	13.0459	brain
ENSMUST00000058951.3	4.32955	brain
ENSMUST00000142604.1	301.959	brain
ENSMUST00000121410.2	3.3432	brain
ENSMUST00000120290.1	22.5011	brain
ENSMUST00000127484.1	251.121	brain
ENSMUST00000171547.1	44.4361	brain
ENSMUST00000120931.1	16.3577	brain
ENSMUST00000179515.1	81.9765	brain
ENSMUST00000194813.1	3.99583	brain
ENSMUST00000143451.1	14.5596	brain
ENSMUST00000119947.1	51.236	brain
ENSMUST00000121906.1	28.6349	brain
ENSMUST00000062591.8	5.44351	brain
ENSMUST00000202038.1	15.7064	brain
ENSMUST00000122140.1	3.74848	brain
ENSMUST00000118650.1	3.49024	brain
ENSMUST00000122292.1	86.9187	brain
ENSMUST00000161209.1	5.88492	brain
ENSMUST00000119544.1	63.7781	brain
ENSMUST00000089221.2	51.5443	brain
ENSMUST00000142526.8	3.73147	brain
ENSMUST00000061073.1	70.0892	brain
ENSMUST00000180035.7	7.21625	brain
ENSMUST00000190059.6	76.0461	brain
ENSMUST00000052440.6	256.634	brain
ENSMUST00000153199.1	8.97616	brain
ENSMUST00000162696.1	36.5968	brain
ENSMUST00000142461.1	8.65998	brain
ENSMUST00000134228.1	9.81802	brain
ENSMUST00000182230.1	8.84287	brain
ENSMUST00000173786.1	143.067	brain
ENSMUST00000172475.1	10.5513	brain
ENSMUST00000205406.1	132.515	brain
ENSMUST00000061746.8	3.68711	brain
ENSMUST00000120025.1	3.8801	brain
ENSMUST00000061311.8	3.91263	brain
ENSMUST00000131218.1	5.58697	brain
ENSMUST00000184151.2	3.63234	brain
ENSMUST00000168236.1	72.6137	brain
ENSMUST00000167498.1	15.3191	brain
ENSMUST00000090731.6	37.5269	brain
ENSMUST00000097270.4	6.34621	brain
ENSMUST00000097690.3	35.0898	brain
ENSMUST00000066378.7	10.079	brain
ENSMUST00000096579.5	26.2553	brain
ENSMUST00000069529.1	22.4581	brain
ENSMUST00000153606.1	29.7732	brain
ENSMUST00000193056.1	8.29485	brain
ENSMUST00000195764.1	54.4268	brain
ENSMUST00000062242.5	3.56509	brain
ENSMUST00000145417.1	6.82929	brain
ENSMUST00000154992.1	5.02816	brain
ENSMUST00000051629.8	3.46862	brain
ENSMUST00000170335.3	24.5005	brain
ENSMUST00000122178.1	5.33533	brain
ENSMUST00000059118.3	4.02316	brain
ENSMUST00000163304.1	54.1103	brain
ENSMUST00000050339.3	5.67078	brain
ENSMUST00000178853.1	24.3894	brain
ENSMUST00000117826.1	40.7965	brain
ENSMUST00000178377.1	162.249	brain
ENSMUST00000025669.2	19.4304	brain
ENSMUST00000187178.1	12.008	brain
ENSMUST00000099988.2	191.662	brain
ENSMUST00000060477.8	12.9191	brain
ENSMUST00000087155.3	4.88892	brain
ENSMUST00000120816.1	15.5299	brain
ENSMUST00000121055.1	3.63292	brain
ENSMUST00000118834.1	11.1453	brain
ENSMUST00000117500.1	8.00425	brain
ENSMUST00000117708.1	31.7016	brain
ENSMUST00000051212.3	17.5809	brain
ENSMUST00000118269.1	38.5689	brain
ENSMUST00000120770.1	18.7481	brain
ENSMUST00000120418.1	30.7679	brain
ENSMUST00000118708.1	56.5237	brain
ENSMUST00000118928.1	429.245	brain
ENSMUST00000120980.1	41.9982	brain
ENSMUST00000119733.1	206.134	brain
ENSMUST00000183232.1	22.2058	brain
ENSMUST00000121574.1	11.2907	brain
ENSMUST00000118837.1	10.1257	brain
ENSMUST00000121239.1	22.5884	brain
ENSMUST00000140507.1	23.8764	brain
ENSMUST00000173086.1	49.0903	brain
ENSMUST00000118499.1	217.043	brain
ENSMUST00000119086.1	11.9968	brain
ENSMUST00000119790.1	14.0823	brain
ENSMUST00000117332.1	4.71376	brain
ENSMUST00000118646.1	10.016	brain
ENSMUST00000119272.1	91.5256	brain
ENSMUST00000170317.1	6.70059	brain
ENSMUST00000201665.1	18.2783	brain
ENSMUST00000117207.1	64.984	brain
ENSMUST00000117547.1	8.0543	brain
ENSMUST00000121752.1	10.4166	brain
ENSMUST00000120190.1	27.0787	brain
ENSMUST00000119459.1	279.876	brain
ENSMUST00000188689.1	192.367	brain
ENSMUST00000122326.1	4.0965	brain
ENSMUST00000121864.1	9.44753	brain
ENSMUST00000121967.1	250.02	brain
ENSMUST00000121500.1	4.57844	brain
ENSMUST00000122417.1	4.8977	brain
ENSMUST00000117906.1	3.37313	brain
ENSMUST00000121441.1	16.7643	brain
ENSMUST00000122404.1	136.314	brain
ENSMUST00000117430.1	230.802	brain
ENSMUST00000118786.1	67.115	brain
ENSMUST00000122112.1	11.329	brain
ENSMUST00000117941.2	4.69489	brain
ENSMUST00000121195.1	11.5215	brain
ENSMUST00000121302.1	26.2105	brain
ENSMUST00000118946.1	23.2007	brain
ENSMUST00000118388.1	18.4326	brain
ENSMUST00000120455.1	35.1767	brain
ENSMUST00000121320.1	1249.74	brain
ENSMUST00000153162.7	3.78902	brain
ENSMUST00000120437.1	5.08981	brain
ENSMUST00000118761.1	22.8887	brain
ENSMUST00000127559.1	5.71657	brain
ENSMUST00000195564.1	11.8648	brain
ENSMUST00000108373.2	14.7436	brain
ENSMUST00000163943.1	5.91396	brain
ENSMUST00000119417.1	22.385	brain
ENSMUST00000117148.1	53.5276	brain
ENSMUST00000077389.7	396.822	brain
ENSMUST00000094335.4	6.80893	brain
ENSMUST00000060997.5	34.7488	brain
ENSMUST00000116115.2	311.728	brain
ENSMUST00000203124.1	3.88728	brain
ENSMUST00000193146.1	20.4019	brain
ENSMUST00000198872.1	96.395	brain
ENSMUST00000052888.8	59.1566	brain
ENSMUST00000196588.1	14.7924	brain
ENSMUST00000197077.1	7.25143	brain
ENSMUST00000194291.1	62.59	brain
ENSMUST00000176033.1	8.48646	brain
ENSMUST00000177308.1	40.5506	brain
ENSMUST00000176889.1	26.7195	brain
ENSMUST00000193233.1	20.437	brain
ENSMUST00000036976.6	25.0495	brain
ENSMUST00000054148.8	37.0222	brain
ENSMUST00000191695.1	32.5666	brain
ENSMUST00000119949.2	14625	brain
ENSMUST00000098980.4	13.3936	brain
ENSMUST00000195161.1	4.26671	brain
ENSMUST00000098952.3	46.2805	brain
ENSMUST00000135913.1	8.57711	brain
ENSMUST00000198020.1	48.3184	brain
ENSMUST00000169025.3	110.999	brain
ENSMUST00000182930.1	6.07148	brain
ENSMUST00000074353.5	28.2033	brain
ENSMUST00000198773.1	8.14367	brain
ENSMUST00000160676.1	40.0672	brain
ENSMUST00000170669.3	48.6761	brain
ENSMUST00000196867.1	5.35789	brain
ENSMUST00000199590.1	40.4983	brain
ENSMUST00000199485.1	4.47471	brain
ENSMUST00000199743.1	5.01511	brain
ENSMUST00000117197.1	19.9404	brain
ENSMUST00000075650.6	46.9722	brain
ENSMUST00000196114.1	204.77	brain
ENSMUST00000098624.3	5.17714	brain
ENSMUST00000121735.1	12.3491	brain
ENSMUST00000197973.1	285.7	brain
ENSMUST00000084614.4	274.354	brain
ENSMUST00000162856.1	4.87122	brain
ENSMUST00000197367.1	18.4633	brain
ENSMUST00000120234.1	31.7358	brain
ENSMUST00000125165.1	3.33504	brain
ENSMUST00000118781.1	4.89395	brain
ENSMUST00000121999.1	26.5678	brain
ENSMUST00000121594.1	5.22685	brain
ENSMUST00000118402.1	5.02535	brain
ENSMUST00000120523.1	32.3506	brain
ENSMUST00000180255.1	8.09477	brain
ENSMUST00000122336.1	9.43611	brain
ENSMUST00000121208.2	33.4025	brain
ENSMUST00000121722.1	14.3372	brain
ENSMUST00000117696.1	4.82276	brain
ENSMUST00000121600.1	78.6217	brain
ENSMUST00000117674.1	47.1353	brain
ENSMUST00000102482.4	78.3502	brain
ENSMUST00000148026.1	3.53373	brain
ENSMUST00000119140.1	5.09893	brain
ENSMUST00000121512.1	5.62233	brain
ENSMUST00000120064.1	7.3439	brain
ENSMUST00000120410.1	7.85416	brain
ENSMUST00000117230.1	8.27953	brain
ENSMUST00000120560.1	382.433	brain
ENSMUST00000120944.1	11.2739	brain
ENSMUST00000118689.1	4.25229	brain
ENSMUST00000120880.1	4.41774	brain
ENSMUST00000118116.1	9.84333	brain
ENSMUST00000121413.1	7.27987	brain
ENSMUST00000122162.1	46.2841	brain
ENSMUST00000121965.1	16.3007	brain
ENSMUST00000122361.1	39.4782	brain
ENSMUST00000120788.1	17.5207	brain
ENSMUST00000118151.1	7.47069	brain
ENSMUST00000121430.1	324.018	brain
ENSMUST00000154610.1	12.031	brain
ENSMUST00000128518.1	7.35167	brain
ENSMUST00000119463.1	7.29896	brain
ENSMUST00000179719.1	4.42855	brain
ENSMUST00000106393.7	4.74165	brain
ENSMUST00000132882.1	4.50642	brain
ENSMUST00000121913.1	8.12624	brain
ENSMUST00000119471.1	4.91349	brain
ENSMUST00000122406.1	60.804	brain
ENSMUST00000117115.1	14.4593	brain
ENSMUST00000118024.1	67.362	brain
ENSMUST00000122331.1	26.4859	brain
ENSMUST00000122173.1	18.2542	brain
ENSMUST00000118978.1	55.8602	brain
ENSMUST00000117487.2	3.38887	brain
ENSMUST00000120110.1	3.84502	brain
ENSMUST00000117987.1	45.5348	brain
ENSMUST00000136346.1	235.597	brain
ENSMUST00000121941.1	5.13314	brain
ENSMUST00000202682.1	11.323	brain
ENSMUST00000118533.1	228.421	brain
ENSMUST00000199852.1	3.57498	brain
ENSMUST00000117405.1	223.658	brain
ENSMUST00000179460.2	7.43947	brain
ENSMUST00000118351.2	246.997	brain
ENSMUST00000199822.1	5.56756	brain
ENSMUST00000198877.1	369.346	brain
ENSMUST00000118224.1	16.551	brain
ENSMUST00000051985.6	14.044	brain
ENSMUST00000199146.1	11.3484	brain
ENSMUST00000198588.1	68.9524	brain
ENSMUST00000197957.1	26.9661	brain
ENSMUST00000088299.5	143.146	brain
ENSMUST00000196173.1	13.5663	brain
ENSMUST00000119884.1	19.2826	brain
ENSMUST00000118681.1	4.37789	brain
ENSMUST00000198713.1	4.61031	brain
ENSMUST00000120352.2	11.2743	brain
ENSMUST00000197887.1	55.16	brain
ENSMUST00000122385.2	9.0858	brain
ENSMUST00000153583.2	6.81678	brain
ENSMUST00000117165.2	14.1635	brain
ENSMUST00000063874.3	6.8327	brain
ENSMUST00000201768.1	63.6079	brain
ENSMUST00000119065.1	6.23206	brain
ENSMUST00000200912.1	32.304	brain
ENSMUST00000135410.1	14.0849	brain
ENSMUST00000202613.1	4.0166	brain
ENSMUST00000200970.1	15.0239	brain
ENSMUST00000086918.5	28.3467	brain
ENSMUST00000205851.1	3.98764	brain
ENSMUST00000132586.1	12.9058	brain
ENSMUST00000161387.1	11.3117	brain
ENSMUST00000100847.4	4.5607	brain
ENSMUST00000201888.1	566.207	brain
ENSMUST00000201478.1	3.54687	brain
ENSMUST00000202823.1	5.5845	brain
ENSMUST00000119611.1	24.7108	brain
ENSMUST00000200064.1	15.3856	brain
ENSMUST00000140155.1	292.469	brain
ENSMUST00000079261.6	6.50357	brain
ENSMUST00000118998.1	54.1187	brain
ENSMUST00000179536.1	8.67321	brain
ENSMUST00000117679.1	5.32118	brain
ENSMUST00000121449.1	20.8573	brain
ENSMUST00000199837.1	10.7728	brain
ENSMUST00000121655.1	32.7208	brain
ENSMUST00000178171.2	15.6241	brain
ENSMUST00000150411.1	13.7154	brain
ENSMUST00000116118.2	7.52414	brain
ENSMUST00000177157.1	5.88594	brain
ENSMUST00000178598.2	81.3934	brain
ENSMUST00000204813.1	26.7962	brain
ENSMUST00000201693.1	11.0603	brain
ENSMUST00000118459.1	92.7053	brain
ENSMUST00000202865.1	94.6219	brain
ENSMUST00000201305.1	37.4489	brain
ENSMUST00000122373.1	398.212	brain
ENSMUST00000182751.1	13.5919	brain
ENSMUST00000203098.1	12.0258	brain
ENSMUST00000203199.1	6.13567	brain
ENSMUST00000204484.2	3.32037	brain
ENSMUST00000056948.9	19.2748	brain
ENSMUST00000180813.1	18.4276	brain
ENSMUST00000121788.1	43.9824	brain
ENSMUST00000203338.1	112.82	brain
ENSMUST00000202370.1	263.897	brain
ENSMUST00000120174.1	88.1446	brain
ENSMUST00000199935.1	3.51478	brain
ENSMUST00000121998.1	238.02	brain
ENSMUST00000204929.1	9.79856	brain
ENSMUST00000121642.1	10.1648	brain
ENSMUST00000204831.1	7.05329	brain
ENSMUST00000205709.1	3.70857	brain
ENSMUST00000119728.1	21.5533	brain
ENSMUST00000160012.1	31.9318	brain
ENSMUST00000204737.1	28.282	brain
ENSMUST00000121046.1	562.63	brain
ENSMUST00000025040.5	237.097	brain
ENSMUST00000062429.6	6.44555	brain
ENSMUST00000174010.1	4.87788	brain
ENSMUST00000121490.1	15.9466	brain
ENSMUST00000173192.1	516.996	brain
ENSMUST00000119780.1	118.042	brain
ENSMUST00000200876.2	20.1521	brain
ENSMUST00000202145.1	159.772	brain
ENSMUST00000121087.1	147.701	brain
ENSMUST00000118863.1	60.898	brain
ENSMUST00000036712.5	6.37095	brain
ENSMUST00000117045.1	292.09	brain
ENSMUST00000117356.1	315.22	brain
ENSMUST00000119876.1	29.7022	brain
ENSMUST00000117133.1	381.043	brain
ENSMUST00000071745.3	84.5459	brain
ENSMUST00000204242.1	25.3705	brain
ENSMUST00000086233.1	5.94759	brain
ENSMUST00000184613.1	33.9046	brain
ENSMUST00000206136.1	13.4794	brain
ENSMUST00000118212.1	6.62698	brain
ENSMUST00000121822.1	251.126	brain
ENSMUST00000178791.2	28.839	brain
ENSMUST00000154478.2	16.9597	brain
ENSMUST00000206469.1	29.4841	brain
ENSMUST00000155338.1	9.14974	brain
ENSMUST00000165198.1	21.5911	brain
ENSMUST00000026901.10	239.626	brain
ENSMUST00000119337.1	7.0272	brain
ENSMUST00000122119.1	20.8259	brain
ENSMUST00000121016.2	6.80112	brain
ENSMUST00000119383.1	90.3577	brain
ENSMUST00000181818.1	33.1021	brain
ENSMUST00000166096.1	24.6289	brain
ENSMUST00000118488.1	11.0547	brain
ENSMUST00000121753.1	4.96775	brain
ENSMUST00000182017.1	24.0131	brain
ENSMUST00000051179.8	13.3322	brain
ENSMUST00000133910.1	154.538	brain
ENSMUST00000119872.1	7.02513	brain
ENSMUST00000086958.2	16.4414	brain
ENSMUST00000124800.1	30.0328	brain
ENSMUST00000120890.1	35.7415	brain
ENSMUST00000117815.1	5.34087	brain
ENSMUST00000122230.1	5.07221	brain
ENSMUST00000118658.1	3.58222	brain
ENSMUST00000122364.1	15.7003	brain
ENSMUST00000071641.4	187.472	brain
ENSMUST00000201488.1	141.822	brain
ENSMUST00000118909.1	84.0904	brain
ENSMUST00000206310.1	10.2762	brain
ENSMUST00000205523.1	13.0614	brain
ENSMUST00000202892.1	18.0992	brain
ENSMUST00000206199.1	6.5194	brain
ENSMUST00000121836.1	5.1394	brain
ENSMUST00000118750.1	33.0527	brain
ENSMUST00000121585.1	18.4928	brain
ENSMUST00000182274.1	4.57944	brain
ENSMUST00000159522.1	12.3903	brain
ENSMUST00000122422.1	269.313	brain
ENSMUST00000080152.3	132.436	brain
ENSMUST00000067161.5	4.56177	brain
ENSMUST00000180067.1	26.9975	brain
ENSMUST00000065243.7	170.896	brain
ENSMUST00000182415.1	15.4576	brain
ENSMUST00000170898.1	3.45847	brain
ENSMUST00000118290.2	3.66312	brain
ENSMUST00000060640.3	8.31431	brain
ENSMUST00000120430.1	21.8787	brain
ENSMUST00000119768.1	3.49993	brain
ENSMUST00000178107.1	4.50961	brain
ENSMUST00000119397.1	13.0198	brain
ENSMUST00000120826.1	42.8208	brain
ENSMUST00000116136.2	6.62851	brain
ENSMUST00000174536.1	8.38744	brain
ENSMUST00000193105.1	6.29628	brain
ENSMUST00000128586.1	36.1764	brain
ENSMUST00000179168.1	4.24574	brain
ENSMUST00000098307.3	27.1371	brain
ENSMUST00000180210.1	27.5885	brain
ENSMUST00000161469.1	12.6598	brain
ENSMUST00000182663.2	47.6989	brain
ENSMUST00000184633.1	3.41203	brain
ENSMUST00000160052.1	99.7364	brain
ENSMUST00000075585.3	34.5855	brain
ENSMUST00000098689.5	30.3949	brain
ENSMUST00000171632.1	3.74124	brain
ENSMUST00000112182.2	5.71439	brain
ENSMUST00000179930.1	8.21438	brain
ENSMUST00000182917.1	4.24343	brain
ENSMUST00000183511.1	76.9421	brain
ENSMUST00000184573.1	89.6614	brain
ENSMUST00000178436.2	8.48779	brain
ENSMUST00000185205.1	6.14375	brain
ENSMUST00000117563.1	72.6048	brain
ENSMUST00000072166.4	23.4052	brain
ENSMUST00000116383.2	3.56287	brain
ENSMUST00000118652.1	10.4153	brain
ENSMUST00000119858.1	54.8642	brain
ENSMUST00000121308.1	22.1189	brain
ENSMUST00000122000.1	17.0835	brain
ENSMUST00000117527.1	2407.69	brain
ENSMUST00000127554.1	6.226	brain
ENSMUST00000132683.1	3.79921	brain
ENSMUST00000112099.1	40.2628	brain
ENSMUST00000118173.1	17.2041	brain
ENSMUST00000117113.1	5.28082	brain
ENSMUST00000121891.2	30.4153	brain
ENSMUST00000119571.1	130.952	brain
ENSMUST00000118956.1	7.81379	brain
ENSMUST00000120925.1	23.1174	brain
ENSMUST00000121773.1	42.3545	brain
ENSMUST00000118047.1	88.989	brain
ENSMUST00000119320.1	50.8991	brain
ENSMUST00000121894.1	4.47128	brain
ENSMUST00000117517.1	11.7433	brain
ENSMUST00000118102.1	10.0089	brain
ENSMUST00000117744.1	3.4959	brain
ENSMUST00000118723.1	122.473	brain
ENSMUST00000120076.1	37.2601	brain
ENSMUST00000118948.1	10.944	brain
ENSMUST00000121810.1	3.85801	brain
ENSMUST00000121259.1	12.3285	brain
ENSMUST00000119546.1	14.4285	brain
ENSMUST00000133472.1	19.0409	brain
ENSMUST00000120233.1	66.1162	brain
ENSMUST00000122247.1	4.78831	brain
ENSMUST00000118213.1	3.35346	brain
ENSMUST00000122244.1	5.01184	brain
ENSMUST00000121387.1	3.36661	brain
ENSMUST00000118873.1	29.1087	brain
ENSMUST00000155951.1	6.67588	brain
ENSMUST00000122039.1	16.2524	brain
ENSMUST00000178147.2	193.959	brain
ENSMUST00000187973.1	44.5499	brain
ENSMUST00000117126.1	4.41041	brain
ENSMUST00000120749.1	3.73881	brain
ENSMUST00000120855.1	8.96286	brain
ENSMUST00000119987.1	6.763	brain
ENSMUST00000193658.1	13.9926	cerebellum
ENSMUST00000078030.4	6.09858	cerebellum
ENSMUST00000119064.1	12.9036	cerebellum
ENSMUST00000193622.1	35.775	cerebellum
ENSMUST00000191395.1	9.90455	cerebellum
ENSMUST00000153604.1	46.9822	cerebellum
ENSMUST00000160730.1	3.90131	cerebellum
ENSMUST00000186507.1	4.5056	cerebellum
ENSMUST00000122226.1	99.1562	cerebellum
ENSMUST00000120413.1	7.50008	cerebellum
ENSMUST00000120360.1	157.109	cerebellum
ENSMUST00000191383.1	8.23655	cerebellum
ENSMUST00000049117.6	5.48953	cerebellum
ENSMUST00000165691.2	4.75293	cerebellum
ENSMUST00000190355.1	5.81269	cerebellum
ENSMUST00000121059.1	26.1453	cerebellum
ENSMUST00000120149.1	33.0415	cerebellum
ENSMUST00000117121.1	4.37762	cerebellum
ENSMUST00000187459.1	12.5077	cerebellum
ENSMUST00000117288.1	224.863	cerebellum
ENSMUST00000162698.1	64.3091	cerebellum
ENSMUST00000191458.1	16.8324	cerebellum
ENSMUST00000117372.1	18.0508	cerebellum
ENSMUST00000188288.1	83.4125	cerebellum
ENSMUST00000201849.1	5.35585	cerebellum
ENSMUST00000121497.1	84.7083	cerebellum
ENSMUST00000110798.4	26.8307	cerebellum
ENSMUST00000189256.1	4.51721	cerebellum
ENSMUST00000193396.1	5.03559	cerebellum
ENSMUST00000191844.1	9.00308	cerebellum
ENSMUST00000185806.2	18.9933	cerebellum
ENSMUST00000187999.1	12.6958	cerebellum
ENSMUST00000121422.1	13.9282	cerebellum
ENSMUST00000206952.1	3.6801	cerebellum
ENSMUST00000186414.1	5.66663	cerebellum
ENSMUST00000202956.1	12.3771	cerebellum
ENSMUST00000061537.11	5.84578	cerebellum
ENSMUST00000151268.1	24.0153	cerebellum
ENSMUST00000162550.1	12.7349	cerebellum
ENSMUST00000118577.1	256.039	cerebellum
ENSMUST00000159266.1	71.8112	cerebellum
ENSMUST00000195663.1	9.74181	cerebellum
ENSMUST00000195511.1	8.69878	cerebellum
ENSMUST00000191699.1	37.3273	cerebellum
ENSMUST00000195526.1	68.1698	cerebellum
ENSMUST00000181646.1	13.3751	cerebellum
ENSMUST00000181698.1	15.5119	cerebellum
ENSMUST00000178707.1	35.8294	cerebellum
ENSMUST00000092620.5	84.7177	cerebellum
ENSMUST00000168697.3	50.4093	cerebellum
ENSMUST00000097166.3	47.0155	cerebellum
ENSMUST00000177652.1	4.49844	cerebellum
ENSMUST00000170703.2	15.3125	cerebellum
ENSMUST00000064101.7	6.2223	cerebellum
ENSMUST00000059546.4	6.99119	cerebellum
ENSMUST00000075147.4	24.4014	cerebellum
ENSMUST00000145164.7	5.19155	cerebellum
ENSMUST00000132408.7	26.0917	cerebellum
ENSMUST00000120982.1	12.3155	cerebellum
ENSMUST00000137510.7	5.69803	cerebellum
ENSMUST00000142942.7	4.3163	cerebellum
ENSMUST00000121861.1	13.1394	cerebellum
ENSMUST00000120718.1	16.0142	cerebellum
ENSMUST00000118481.1	22.6818	cerebellum
ENSMUST00000121971.1	4.83279	cerebellum
ENSMUST00000120291.1	11.8494	cerebellum
ENSMUST00000118219.1	8.28367	cerebellum
ENSMUST00000121523.1	4.09557	cerebellum
ENSMUST00000118265.1	11.0467	cerebellum
ENSMUST00000119713.1	15.5075	cerebellum
ENSMUST00000121454.1	5.55191	cerebellum
ENSMUST00000119051.1	28.0703	cerebellum
ENSMUST00000119853.1	20.7947	cerebellum
ENSMUST00000120566.1	124.506	cerebellum
ENSMUST00000117979.1	10.6889	cerebellum
ENSMUST00000119447.1	60.5225	cerebellum
ENSMUST00000117893.1	48.1412	cerebellum
ENSMUST00000101158.3	9.54414	cerebellum
ENSMUST00000121709.1	17.9728	cerebellum
ENSMUST00000118302.1	4.29451	cerebellum
ENSMUST00000136893.2	8.13062	cerebellum
ENSMUST00000119288.1	4.11358	cerebellum
ENSMUST00000121455.2	52.9398	cerebellum
ENSMUST00000118132.1	27.6949	cerebellum
ENSMUST00000122438.1	69.6041	cerebellum
ENSMUST00000206972.1	8.48369	cerebellum
ENSMUST00000117851.1	130.699	cerebellum
ENSMUST00000119257.1	4.6582	cerebellum
ENSMUST00000081241.1	314.159	cerebellum
ENSMUST00000117568.1	4.90026	cerebellum
ENSMUST00000202633.1	13.7854	cerebellum
ENSMUST00000101625.3	25.6773	cerebellum
ENSMUST00000080066.1	6.61884	cerebellum
ENSMUST00000101577.4	13.8642	cerebellum
ENSMUST00000140065.1	6.02148	cerebellum
ENSMUST00000149263.1	145.363	cerebellum
ENSMUST00000167639.2	14.5507	cerebellum
ENSMUST00000191005.1	10.8685	cerebellum
ENSMUST00000121461.1	5.87761	cerebellum
ENSMUST00000058103.4	30.9699	cerebellum
ENSMUST00000201522.1	6.12657	cerebellum
ENSMUST00000052882.3	62.1574	cerebellum
ENSMUST00000181662.1	140.608	cerebellum
ENSMUST00000181233.1	38.7034	cerebellum
ENSMUST00000195021.1	4.86506	cerebellum
ENSMUST00000074863.4	11.3434	cerebellum
ENSMUST00000091762.2	4.31322	cerebellum
ENSMUST00000202287.1	120.889	cerebellum
ENSMUST00000202195.1	90.8441	cerebellum
ENSMUST00000077163.2	9.93459	cerebellum
ENSMUST00000109187.1	8.88249	cerebellum
ENSMUST00000178840.1	4.78343	cerebellum
ENSMUST00000075962.8	23.7687	cerebellum
ENSMUST00000071632.3	12.6838	cerebellum
ENSMUST00000180795.1	3.76605	cerebellum
ENSMUST00000180422.1	9.69243	cerebellum
ENSMUST00000075549.7	12.8175	cerebellum
ENSMUST00000099371.3	391.272	cerebellum
ENSMUST00000082300.3	24.4526	cerebellum
ENSMUST00000178288.1	11.6069	cerebellum
ENSMUST00000052030.4	28.4449	cerebellum
ENSMUST00000119271.1	6.17028	cerebellum
ENSMUST00000052615.5	75.383	cerebellum
ENSMUST00000038304.5	17.9069	cerebellum
ENSMUST00000177419.1	6.63569	cerebellum
ENSMUST00000109467.2	21.2726	cerebellum
ENSMUST00000086606.5	4.93857	cerebellum
ENSMUST00000169632.1	6.84076	cerebellum
ENSMUST00000100687.3	15.73	cerebellum
ENSMUST00000180532.1	30.9463	cerebellum
ENSMUST00000074642.1	17.4277	cerebellum
ENSMUST00000182247.1	8.97316	cerebellum
ENSMUST00000078149.3	22.2102	cerebellum
ENSMUST00000074245.4	36.8492	cerebellum
ENSMUST00000202333.1	15.3962	cerebellum
ENSMUST00000205749.1	6.18006	cerebellum
ENSMUST00000146631.1	65.7663	cerebellum
ENSMUST00000201023.1	8.06403	cerebellum
ENSMUST00000173338.1	10.9254	cerebellum
ENSMUST00000166418.3	3.97101	cerebellum
ENSMUST00000100555.3	8.21096	cerebellum
ENSMUST00000172604.1	14.1996	cerebellum
ENSMUST00000072779.5	11.6016	cerebellum
ENSMUST00000117942.1	10.1004	cerebellum
ENSMUST00000038391.5	6.28811	cerebellum
ENSMUST00000142604.1	130.011	cerebellum
ENSMUST00000120290.1	16.387	cerebellum
ENSMUST00000127484.1	91.8164	cerebellum
ENSMUST00000171547.1	24.8093	cerebellum
ENSMUST00000120931.1	4.62735	cerebellum
ENSMUST00000179515.1	47.6875	cerebellum
ENSMUST00000194813.1	6.8118	cerebellum
ENSMUST00000143451.1	10.2971	cerebellum
ENSMUST00000119947.1	29.7165	cerebellum
ENSMUST00000121906.1	74.3806	cerebellum
ENSMUST00000078768.4	4.8452	cerebellum
ENSMUST00000062591.8	4.28847	cerebellum
ENSMUST00000202038.1	31.9031	cerebellum
ENSMUST00000122140.1	4.24347	cerebellum
ENSMUST00000122292.1	58.0254	cerebellum
ENSMUST00000161209.1	6.44746	cerebellum
ENSMUST00000119544.1	19.2122	cerebellum
ENSMUST00000089221.2	28.9141	cerebellum
ENSMUST00000061073.1	22.322	cerebellum
ENSMUST00000180035.7	12.3829	cerebellum
ENSMUST00000190059.6	95.4464	cerebellum
ENSMUST00000159301.1	4.11937	cerebellum
ENSMUST00000161205.1	4.16324	cerebellum
ENSMUST00000052440.6	190.512	cerebellum
ENSMUST00000153199.1	3.37336	cerebellum
ENSMUST00000162696.1	13.861	cerebellum
ENSMUST00000134228.1	4.55535	cerebellum
ENSMUST00000182230.1	8.17251	cerebellum
ENSMUST00000173786.1	83.5626	cerebellum
ENSMUST00000172475.1	18.8517	cerebellum
ENSMUST00000205406.1	133.64	cerebellum
ENSMUST00000120025.1	4.13126	cerebellum
ENSMUST00000061311.8	6.40714	cerebellum
ENSMUST00000168236.1	65.2988	cerebellum
ENSMUST00000167498.1	5.61995	cerebellum
ENSMUST00000090731.6	83.9842	cerebellum
ENSMUST00000097270.4	5.20259	cerebellum
ENSMUST00000097690.3	27.0034	cerebellum
ENSMUST00000066378.7	10.3961	cerebellum
ENSMUST00000096579.5	29.6907	cerebellum
ENSMUST00000069529.1	18.7421	cerebellum
ENSMUST00000153606.1	14.0216	cerebellum
ENSMUST00000193056.1	5.03186	cerebellum
ENSMUST00000195764.1	48.6348	cerebellum
ENSMUST00000062242.5	9.92742	cerebellum
ENSMUST00000145417.1	12.793	cerebellum
ENSMUST00000154992.1	3.52972	cerebellum
ENSMUST00000170335.3	4.46416	cerebellum
ENSMUST00000072796.4	4.95577	cerebellum
ENSMUST00000059118.3	3.32797	cerebellum
ENSMUST00000163304.1	13.217	cerebellum
ENSMUST00000050339.3	11.7454	cerebellum
ENSMUST00000178853.1	81.3582	cerebellum
ENSMUST00000117826.1	26.4812	cerebellum
ENSMUST00000178377.1	121.511	cerebellum
ENSMUST00000025669.2	88.034	cerebellum
ENSMUST00000187178.1	5.63898	cerebellum
ENSMUST00000099988.2	113.421	cerebellum
ENSMUST00000060477.8	49.5276	cerebellum
ENSMUST00000120816.1	11.9379	cerebellum
ENSMUST00000120780.1	7.75126	cerebellum
ENSMUST00000118834.1	8.83977	cerebellum
ENSMUST00000117500.1	8.96981	cerebellum
ENSMUST00000117708.1	30.2221	cerebellum
ENSMUST00000051212.3	14.9985	cerebellum
ENSMUST00000118269.1	19.8277	cerebellum
ENSMUST00000120770.1	33.3586	cerebellum
ENSMUST00000120418.1	11.2457	cerebellum
ENSMUST00000118708.1	49.534	cerebellum
ENSMUST00000118928.1	87.4809	cerebellum
ENSMUST00000120980.1	20.4921	cerebellum
ENSMUST00000119733.1	164.258	cerebellum
ENSMUST00000183232.1	13.3799	cerebellum
ENSMUST00000121574.1	8.50252	cerebellum
ENSMUST00000118837.1	9.53712	cerebellum
ENSMUST00000121239.1	4.95397	cerebellum
ENSMUST00000140507.1	19.0307	cerebellum
ENSMUST00000120282.1	13.6574	cerebellum
ENSMUST00000173086.1	42.4272	cerebellum
ENSMUST00000118499.1	158.543	cerebellum
ENSMUST00000119086.1	6.5721	cerebellum
ENSMUST00000119790.1	5.54407	cerebellum
ENSMUST00000118646.1	4.26697	cerebellum
ENSMUST00000119272.1	96.5338	cerebellum
ENSMUST00000170317.1	5.62284	cerebellum
ENSMUST00000201665.1	15.5202	cerebellum
ENSMUST00000117207.1	24.4708	cerebellum
ENSMUST00000117547.1	8.31247	cerebellum
ENSMUST00000121752.1	24.5717	cerebellum
ENSMUST00000120190.1	26.6278	cerebellum
ENSMUST00000119459.1	52.7265	cerebellum
ENSMUST00000121934.1	3.49794	cerebellum
ENSMUST00000188689.1	216.987	cerebellum
ENSMUST00000121864.1	6.02753	cerebellum
ENSMUST00000121967.1	46.5374	cerebellum
ENSMUST00000121500.1	4.44841	cerebellum
ENSMUST00000122417.1	13.9931	cerebellum
ENSMUST00000121441.1	9.8999	cerebellum
ENSMUST00000122404.1	14.3676	cerebellum
ENSMUST00000117430.1	73.7191	cerebellum
ENSMUST00000118786.1	55.2603	cerebellum
ENSMUST00000122112.1	12.4673	cerebellum
ENSMUST00000121195.1	4.25536	cerebellum
ENSMUST00000121302.1	11.2753	cerebellum
ENSMUST00000118946.1	12.47	cerebellum
ENSMUST00000118388.1	18.5264	cerebellum
ENSMUST00000120455.1	34.9051	cerebellum
ENSMUST00000121320.1	515.752	cerebellum
ENSMUST00000120437.1	10.9514	cerebellum
ENSMUST00000118761.1	12.5641	cerebellum
ENSMUST00000127559.1	3.87457	cerebellum
ENSMUST00000195564.1	27.0344	cerebellum
ENSMUST00000108373.2	35.6068	cerebellum
ENSMUST00000163943.1	3.47188	cerebellum
ENSMUST00000119417.1	35.322	cerebellum
ENSMUST00000117148.1	15.2412	cerebellum
ENSMUST00000077389.7	210.408	cerebellum
ENSMUST00000094335.4	5.30018	cerebellum
ENSMUST00000060997.5	8.72535	cerebellum
ENSMUST00000116115.2	152.845	cerebellum
ENSMUST00000193146.1	6.60529	cerebellum
ENSMUST00000198872.1	54.7598	cerebellum
ENSMUST00000052888.8	21.8895	cerebellum
ENSMUST00000196588.1	16.4762	cerebellum
ENSMUST00000197077.1	4.70718	cerebellum
ENSMUST00000194291.1	49.2487	cerebellum
ENSMUST00000176033.1	4.23537	cerebellum
ENSMUST00000177308.1	32.738	cerebellum
ENSMUST00000176889.1	22.9378	cerebellum
ENSMUST00000193233.1	40.7986	cerebellum
ENSMUST00000036976.6	16.1729	cerebellum
ENSMUST00000054148.8	53.1157	cerebellum
ENSMUST00000191695.1	5.90718	cerebellum
ENSMUST00000119949.2	2025.22	cerebellum
ENSMUST00000098980.4	13.6389	cerebellum
ENSMUST00000195161.1	3.48021	cerebellum
ENSMUST00000098952.3	28.2185	cerebellum
ENSMUST00000135913.1	4.94452	cerebellum
ENSMUST00000198020.1	26.1526	cerebellum
ENSMUST00000169025.3	127.742	cerebellum
ENSMUST00000182930.1	4.46718	cerebellum
ENSMUST00000074353.5	10.5591	cerebellum
ENSMUST00000198773.1	6.00661	cerebellum
ENSMUST00000119844.1	9.86378	cerebellum
ENSMUST00000120481.1	4.02982	cerebellum
ENSMUST00000160676.1	12.0061	cerebellum
ENSMUST00000170669.3	22.3575	cerebellum
ENSMUST00000120197.1	3.3443	cerebellum
ENSMUST00000199590.1	28.648	cerebellum
ENSMUST00000117197.1	4.24516	cerebellum
ENSMUST00000075650.6	13.8884	cerebellum
ENSMUST00000196114.1	82.2416	cerebellum
ENSMUST00000121735.1	12.9623	cerebellum
ENSMUST00000197973.1	159.935	cerebellum
ENSMUST00000084614.4	122.406	cerebellum
ENSMUST00000197367.1	9.06631	cerebellum
ENSMUST00000120234.1	18.8176	cerebellum
ENSMUST00000118781.1	4.40512	cerebellum
ENSMUST00000121999.1	11.9492	cerebellum
ENSMUST00000121594.1	3.68768	cerebellum
ENSMUST00000118402.1	7.11284	cerebellum
ENSMUST00000180255.1	5.34742	cerebellum
ENSMUST00000122336.1	7.27646	cerebellum
ENSMUST00000121208.2	34.8043	cerebellum
ENSMUST00000121600.1	75.9816	cerebellum
ENSMUST00000117674.1	9.14558	cerebellum
ENSMUST00000102482.4	42.5817	cerebellum
ENSMUST00000121512.1	7.42142	cerebellum
ENSMUST00000120410.1	8.43842	cerebellum
ENSMUST00000117230.1	6.52995	cerebellum
ENSMUST00000120560.1	88.8099	cerebellum
ENSMUST00000120944.1	7.94525	cerebellum
ENSMUST00000117763.1	3.77538	cerebellum
ENSMUST00000118116.1	4.86214	cerebellum
ENSMUST00000121413.1	16.1909	cerebellum
ENSMUST00000122162.1	33.4392	cerebellum
ENSMUST00000121965.1	22.4823	cerebellum
ENSMUST00000122361.1	18.2449	cerebellum
ENSMUST00000120788.1	13.3813	cerebellum
ENSMUST00000118151.1	5.21785	cerebellum
ENSMUST00000121430.1	107.328	cerebellum
ENSMUST00000154610.1	8.81111	cerebellum
ENSMUST00000128518.1	5.12518	cerebellum
ENSMUST00000119900.1	3.72699	cerebellum
ENSMUST00000118674.1	7.94201	cerebellum
ENSMUST00000119463.1	7.52387	cerebellum
ENSMUST00000179719.1	3.84592	cerebellum
ENSMUST00000106393.7	7.12351	cerebellum
ENSMUST00000132882.1	4.65933	cerebellum
ENSMUST00000122406.1	36.335	cerebellum
ENSMUST00000117115.1	8.4267	cerebellum
ENSMUST00000118024.1	68.6259	cerebellum
ENSMUST00000121250.1	3.77982	cerebellum
ENSMUST00000118376.1	5.79479	cerebellum
ENSMUST00000122331.1	15.668	cerebellum
ENSMUST00000120556.1	3.83487	cerebellum
ENSMUST00000118877.1	4.57402	cerebellum
ENSMUST00000122173.1	10.3977	cerebellum
ENSMUST00000118978.1	21.8157	cerebellum
ENSMUST00000117987.1	33.7072	cerebellum
ENSMUST00000136346.1	52.8408	cerebellum
ENSMUST00000121941.1	5.84545	cerebellum
ENSMUST00000202682.1	36.197	cerebellum
ENSMUST00000118533.1	187.118	cerebellum
ENSMUST00000117405.1	191.752	cerebellum
ENSMUST00000179460.2	8.69573	cerebellum
ENSMUST00000118351.2	23.5681	cerebellum
ENSMUST00000199822.1	8.11836	cerebellum
ENSMUST00000162128.1	4.24879	cerebellum
ENSMUST00000198877.1	197.368	cerebellum
ENSMUST00000118224.1	26.8367	cerebellum
ENSMUST00000051985.6	5.06811	cerebellum
ENSMUST00000199146.1	5.60888	cerebellum
ENSMUST00000198588.1	100.277	cerebellum
ENSMUST00000197957.1	53.2703	cerebellum
ENSMUST00000088299.5	184.37	cerebellum
ENSMUST00000196173.1	13.0125	cerebellum
ENSMUST00000065519.6	3.42196	cerebellum
ENSMUST00000119884.1	9.77403	cerebellum
ENSMUST00000118681.1	4.18482	cerebellum
ENSMUST00000198713.1	4.12114	cerebellum
ENSMUST00000194196.1	3.68079	cerebellum
ENSMUST00000177033.2	3.92352	cerebellum
ENSMUST00000120352.2	8.37429	cerebellum
ENSMUST00000197887.1	103.516	cerebellum
ENSMUST00000122385.2	5.36313	cerebellum
ENSMUST00000153583.2	5.73306	cerebellum
ENSMUST00000117165.2	6.87269	cerebellum
ENSMUST00000201768.1	38.0186	cerebellum
ENSMUST00000119065.1	8.60842	cerebellum
ENSMUST00000200912.1	8.92633	cerebellum
ENSMUST00000135410.1	7.86856	cerebellum
ENSMUST00000202613.1	9.10212	cerebellum
ENSMUST00000200970.1	4.27704	cerebellum
ENSMUST00000086918.5	27.2442	cerebellum
ENSMUST00000132586.1	4.08613	cerebellum
ENSMUST00000161387.1	8.04826	cerebellum
ENSMUST00000201888.1	501.016	cerebellum
ENSMUST00000119600.1	11.1722	cerebellum
ENSMUST00000201478.1	25.604	cerebellum
ENSMUST00000202823.1	4.16257	cerebellum
ENSMUST00000119611.1	39.3353	cerebellum
ENSMUST00000200064.1	6.33536	cerebellum
ENSMUST00000140155.1	144.488	cerebellum
ENSMUST00000118998.1	102.089	cerebellum
ENSMUST00000179536.1	8.71844	cerebellum
ENSMUST00000117679.1	16.6483	cerebellum
ENSMUST00000121449.1	22.449	cerebellum
ENSMUST00000200510.1	4.44928	cerebellum
ENSMUST00000199837.1	8.32914	cerebellum
ENSMUST00000121655.1	48.4122	cerebellum
ENSMUST00000061947.5	12.8589	cerebellum
ENSMUST00000178171.2	3.89452	cerebellum
ENSMUST00000150411.1	9.50383	cerebellum
ENSMUST00000116118.2	4.24099	cerebellum
ENSMUST00000177157.1	3.48474	cerebellum
ENSMUST00000178598.2	39.1506	cerebellum
ENSMUST00000204813.1	19.648	cerebellum
ENSMUST00000096101.5	3.32745	cerebellum
ENSMUST00000201693.1	9.97915	cerebellum
ENSMUST00000118459.1	58.3315	cerebellum
ENSMUST00000202865.1	36.3352	cerebellum
ENSMUST00000201305.1	4.47603	cerebellum
ENSMUST00000122373.1	451.858	cerebellum
ENSMUST00000203913.1	4.47716	cerebellum
ENSMUST00000182751.1	4.30233	cerebellum
ENSMUST00000203098.1	6.27867	cerebellum
ENSMUST00000204484.2	3.90025	cerebellum
ENSMUST00000056948.9	34.0068	cerebellum
ENSMUST00000180813.1	27.1761	cerebellum
ENSMUST00000121788.1	11.0219	cerebellum
ENSMUST00000203338.1	96.7024	cerebellum
ENSMUST00000202370.1	153.016	cerebellum
ENSMUST00000120174.1	98.4116	cerebellum
ENSMUST00000121998.1	93.3	cerebellum
ENSMUST00000204929.1	5.05665	cerebellum
ENSMUST00000121642.1	7.50301	cerebellum
ENSMUST00000204831.1	11.1932	cerebellum
ENSMUST00000205709.1	4.9605	cerebellum
ENSMUST00000160012.1	28.4895	cerebellum
ENSMUST00000117103.1	3.38618	cerebellum
ENSMUST00000204737.1	47.6569	cerebellum
ENSMUST00000121046.1	263.358	cerebellum
ENSMUST00000025040.5	55.0334	cerebellum
ENSMUST00000121490.1	8.68212	cerebellum
ENSMUST00000173192.1	177.727	cerebellum
ENSMUST00000119780.1	54.3664	cerebellum
ENSMUST00000200876.2	14.6745	cerebellum
ENSMUST00000202145.1	420.826	cerebellum
ENSMUST00000121087.1	294.651	cerebellum
ENSMUST00000118863.1	20.235	cerebellum
ENSMUST00000036712.5	13.4476	cerebellum
ENSMUST00000117045.1	39.3781	cerebellum
ENSMUST00000117356.1	336.753	cerebellum
ENSMUST00000119876.1	19.4705	cerebellum
ENSMUST00000117133.1	671.932	cerebellum
ENSMUST00000071745.3	29.1121	cerebellum
ENSMUST00000086233.1	11.4241	cerebellum
ENSMUST00000184613.1	23.6683	cerebellum
ENSMUST00000206129.1	6.5301	cerebellum
ENSMUST00000181188.1	4.08774	cerebellum
ENSMUST00000206136.1	31.0621	cerebellum
ENSMUST00000118212.1	6.7793	cerebellum
ENSMUST00000121822.1	141.385	cerebellum
ENSMUST00000178791.2	25.4553	cerebellum
ENSMUST00000154478.2	16.9522	cerebellum
ENSMUST00000165198.1	6.40096	cerebellum
ENSMUST00000026901.10	135.439	cerebellum
ENSMUST00000058665.9	4.08454	cerebellum
ENSMUST00000119337.1	8.63648	cerebellum
ENSMUST00000122119.1	15.5459	cerebellum
ENSMUST00000121016.2	6.96433	cerebellum
ENSMUST00000119383.1	66.3123	cerebellum
ENSMUST00000181818.1	15.5929	cerebellum
ENSMUST00000166096.1	74.5822	cerebellum
ENSMUST00000118488.1	10.5165	cerebellum
ENSMUST00000121753.1	12.1025	cerebellum
ENSMUST00000182017.1	14.7419	cerebellum
ENSMUST00000051179.8	14.6659	cerebellum
ENSMUST00000133910.1	74.0171	cerebellum
ENSMUST00000119872.1	6.82888	cerebellum
ENSMUST00000086958.2	5.82862	cerebellum
ENSMUST00000120890.1	23.8663	cerebellum
ENSMUST00000122230.1	3.98153	cerebellum
ENSMUST00000118658.1	6.7009	cerebellum
ENSMUST00000122364.1	9.62567	cerebellum
ENSMUST00000071641.4	91.1348	cerebellum
ENSMUST00000201488.1	68.9475	cerebellum
ENSMUST00000118909.1	107.249	cerebellum
ENSMUST00000118119.1	5.01995	cerebellum
ENSMUST00000206310.1	18.9709	cerebellum
ENSMUST00000205523.1	23.0778	cerebellum
ENSMUST00000202892.1	3.80737	cerebellum
ENSMUST00000206199.1	9.9184	cerebellum
ENSMUST00000205452.1	3.5411	cerebellum
ENSMUST00000118750.1	46.3514	cerebellum
ENSMUST00000121585.1	10.2976	cerebellum
ENSMUST00000182274.1	4.72113	cerebellum
ENSMUST00000159522.1	7.68283	cerebellum
ENSMUST00000122422.1	166.152	cerebellum
ENSMUST00000080152.3	24.3106	cerebellum
ENSMUST00000180067.1	6.06888	cerebellum
ENSMUST00000065243.7	143.362	cerebellum
ENSMUST00000182415.1	14.6741	cerebellum
ENSMUST00000060640.3	15.8856	cerebellum
ENSMUST00000120430.1	14.1489	cerebellum
ENSMUST00000119397.1	3.59045	cerebellum
ENSMUST00000120826.1	17.9812	cerebellum
ENSMUST00000116136.2	13.9026	cerebellum
ENSMUST00000128586.1	16.1525	cerebellum
ENSMUST00000179168.1	9.95631	cerebellum
ENSMUST00000180210.1	23.8976	cerebellum
ENSMUST00000161469.1	8.59658	cerebellum
ENSMUST00000182663.2	33.0121	cerebellum
ENSMUST00000160052.1	31.3019	cerebellum
ENSMUST00000075585.3	29.4574	cerebellum
ENSMUST00000098689.5	8.5956	cerebellum
ENSMUST00000112182.2	11.0627	cerebellum
ENSMUST00000179930.1	8.0556	cerebellum
ENSMUST00000185086.1	3.89752	cerebellum
ENSMUST00000183511.1	36.201	cerebellum
ENSMUST00000184573.1	41.3079	cerebellum
ENSMUST00000178436.2	7.24473	cerebellum
ENSMUST00000191845.1	3.36461	cerebellum
ENSMUST00000117563.1	49.5869	cerebellum
ENSMUST00000072166.4	40.4556	cerebellum
ENSMUST00000118652.1	7.45613	cerebellum
ENSMUST00000119858.1	51.7026	cerebellum
ENSMUST00000121308.1	8.25712	cerebellum
ENSMUST00000122000.1	16.4111	cerebellum
ENSMUST00000117527.1	4686.31	cerebellum
ENSMUST00000120711.1	6.14761	cerebellum
ENSMUST00000112099.1	27.9019	cerebellum
ENSMUST00000118173.1	9.19118	cerebellum
ENSMUST00000121891.2	11.814	cerebellum
ENSMUST00000119571.1	71.8684	cerebellum
ENSMUST00000118956.1	7.242	cerebellum
ENSMUST00000120925.1	12.7141	cerebellum
ENSMUST00000121773.1	23.9958	cerebellum
ENSMUST00000118047.1	45.6773	cerebellum
ENSMUST00000119320.1	21.3752	cerebellum
ENSMUST00000118723.1	93.7376	cerebellum
ENSMUST00000120076.1	11.0479	cerebellum
ENSMUST00000118948.1	7.9255	cerebellum
ENSMUST00000121568.1	17.7095	cerebellum
ENSMUST00000121259.1	11.635	cerebellum
ENSMUST00000133472.1	9.24968	cerebellum
ENSMUST00000120233.1	50.064	cerebellum
ENSMUST00000122247.1	4.44187	cerebellum
ENSMUST00000120991.2	5.29304	cerebellum
ENSMUST00000121943.1	13.6931	cerebellum
ENSMUST00000118873.1	21.4764	cerebellum
ENSMUST00000155951.1	8.39392	cerebellum
ENSMUST00000122039.1	14.614	cerebellum
ENSMUST00000178147.2	17.8284	cerebellum
ENSMUST00000187973.1	66.9892	cerebellum
ENSMUST00000117126.1	5.10571	cerebellum
ENSMUST00000120749.1	4.49718	cerebellum
ENSMUST00000120855.1	6.85032	cerebellum
ENSMUST00000119987.1	5.3556	cerebellum
ENSMUST00000182774.1	5.44132	colon
ENSMUST00000193658.1	3.49259	colon
ENSMUST00000029124.7	15.9241	colon
ENSMUST00000119877.1	4.46871	colon
ENSMUST00000119064.1	4.61383	colon
ENSMUST00000187117.1	4.23489	colon
ENSMUST00000095050.4	4.20737	colon
ENSMUST00000186385.1	9.95323	colon
ENSMUST00000153604.1	89.8253	colon
ENSMUST00000186507.1	4.53947	colon
ENSMUST00000122226.1	101.467	colon
ENSMUST00000120413.1	12.4155	colon
ENSMUST00000120360.1	301.512	colon
ENSMUST00000165691.2	3.43845	colon
ENSMUST00000185805.1	8.68696	colon
ENSMUST00000121059.1	8.05513	colon
ENSMUST00000120149.1	27.3458	colon
ENSMUST00000117288.1	1780.01	colon
ENSMUST00000162698.1	16.7281	colon
ENSMUST00000191458.1	7.94125	colon
ENSMUST00000117372.1	4.18989	colon
ENSMUST00000188288.1	5.20756	colon
ENSMUST00000201849.1	11.0921	colon
ENSMUST00000121497.1	144.079	colon
ENSMUST00000189256.1	5.07897	colon
ENSMUST00000193396.1	15.3959	colon
ENSMUST00000191844.1	3.48545	colon
ENSMUST00000185806.2	45.8008	colon
ENSMUST00000121422.1	8.31552	colon
ENSMUST00000206952.1	42.2813	colon
ENSMUST00000186414.1	13.7402	colon
ENSMUST00000202956.1	15.7893	colon
ENSMUST00000061537.11	3.8948	colon
ENSMUST00000151268.1	96.3999	colon
ENSMUST00000118577.1	13812.3	colon
ENSMUST00000159266.1	3.96882	colon
ENSMUST00000195663.1	10.1856	colon
ENSMUST00000191980.1	1799.95	colon
ENSMUST00000195511.1	5.3344	colon
ENSMUST00000191699.1	18.8445	colon
ENSMUST00000195526.1	334.347	colon
ENSMUST00000180697.1	58.3123	colon
ENSMUST00000181698.1	25.8588	colon
ENSMUST00000178707.1	26.2282	colon
ENSMUST00000092620.5	336.42	colon
ENSMUST00000168697.3	55.7067	colon
ENSMUST00000099864.3	8.22503	colon
ENSMUST00000200727.1	10.016	colon
ENSMUST00000097166.3	30.48	colon
ENSMUST00000170703.2	16.602	colon
ENSMUST00000064101.7	5.7769	colon
ENSMUST00000059546.4	18.2729	colon
ENSMUST00000075147.4	123.405	colon
ENSMUST00000145164.7	6.05177	colon
ENSMUST00000120853.1	16.2714	colon
ENSMUST00000120982.1	6.1544	colon
ENSMUST00000137510.7	3.61971	colon
ENSMUST00000119907.1	46983.9	colon
ENSMUST00000117476.1	4.38967	colon
ENSMUST00000121861.1	16.6288	colon
ENSMUST00000120718.1	11.3415	colon
ENSMUST00000120291.1	10.3833	colon
ENSMUST00000118219.1	88.7843	colon
ENSMUST00000121691.1	48.173	colon
ENSMUST00000121454.1	8.44319	colon
ENSMUST00000119051.1	90.7391	colon
ENSMUST00000119853.1	7.66459	colon
ENSMUST00000120566.1	22.8964	colon
ENSMUST00000119050.2	4.77621	colon
ENSMUST00000122004.1	131.669	colon
ENSMUST00000118476.1	52.7477	colon
ENSMUST00000121368.1	13.7562	colon
ENSMUST00000119447.1	9.08704	colon
ENSMUST00000117893.1	42.3188	colon
ENSMUST00000119517.1	4.80275	colon
ENSMUST00000101158.3	22.4624	colon
ENSMUST00000121709.1	3.96524	colon
ENSMUST00000100943.1	5.21812	colon
ENSMUST00000118302.1	6.56634	colon
ENSMUST00000136893.2	33.8505	colon
ENSMUST00000119288.1	8.35608	colon
ENSMUST00000122438.1	552.108	colon
ENSMUST00000121317.1	21.2883	colon
ENSMUST00000206972.1	65.0427	colon
ENSMUST00000117851.1	221.529	colon
ENSMUST00000146507.1	15.2989	colon
ENSMUST00000119837.1	9.09013	colon
ENSMUST00000119257.1	28.8133	colon
ENSMUST00000081241.1	838.739	colon
ENSMUST00000202633.1	33.7904	colon
ENSMUST00000101625.3	51.1448	colon
ENSMUST00000144811.1	24.951	colon
ENSMUST00000140065.1	13.5925	colon
ENSMUST00000061934.8	11.6724	colon
ENSMUST00000149263.1	120.75	colon
ENSMUST00000167639.2	3.83679	colon
ENSMUST00000191005.1	18.7698	colon
ENSMUST00000058103.4	20.5147	colon
ENSMUST00000052882.3	19.6696	colon
ENSMUST00000181662.1	61.9003	colon
ENSMUST00000181233.1	102.52	colon
ENSMUST00000132531.1	22.4898	colon
ENSMUST00000202287.1	18.1868	colon
ENSMUST00000202195.1	110.758	colon
ENSMUST00000077163.2	15.7167	colon
ENSMUST00000109187.1	88.686	colon
ENSMUST00000060680.4	7.30227	colon
ENSMUST00000071632.3	4.55643	colon
ENSMUST00000180422.1	130.908	colon
ENSMUST00000075549.7	11.2964	colon
ENSMUST00000099371.3	670.386	colon
ENSMUST00000082300.3	27.3383	colon
ENSMUST00000060994.5	4.39464	colon
ENSMUST00000052615.5	36.159	colon
ENSMUST00000038304.5	16.8973	colon
ENSMUST00000109467.2	14.3857	colon
ENSMUST00000180532.1	18.7963	colon
ENSMUST00000074642.1	16.2693	colon
ENSMUST00000078149.3	4.35963	colon
ENSMUST00000074245.4	18.0804	colon
ENSMUST00000202333.1	11.1918	colon
ENSMUST00000167629.1	10.2153	colon
ENSMUST00000146631.1	80.5832	colon
ENSMUST00000060066.4	478.347	colon
ENSMUST00000201023.1	21.9625	colon
ENSMUST00000185431.1	98.5468	colon
ENSMUST00000173338.1	11.8487	colon
ENSMUST00000166418.3	26.1035	colon
ENSMUST00000100555.3	25.4704	colon
ENSMUST00000096397.2	4.56752	colon
ENSMUST00000201593.1	4.05402	colon
ENSMUST00000072779.5	12.6783	colon
ENSMUST00000142604.1	57.5911	colon
ENSMUST00000096232.4	167.89	colon
ENSMUST00000127484.1	503.471	colon
ENSMUST00000171547.1	63.1028	colon
ENSMUST00000132879.1	5.62017	colon
ENSMUST00000121854.1	10.8373	colon
ENSMUST00000120931.1	89.0816	colon
ENSMUST00000179515.1	278.533	colon
ENSMUST00000194813.1	4.40156	colon
ENSMUST00000143451.1	139.984	colon
ENSMUST00000119947.1	60.2595	colon
ENSMUST00000121906.1	4.70845	colon
ENSMUST00000120470.1	3.82535	colon
ENSMUST00000122292.1	42.0339	colon
ENSMUST00000089221.2	7.4996	colon
ENSMUST00000061073.1	42.2036	colon
ENSMUST00000190059.6	19.4227	colon
ENSMUST00000188584.1	43.1966	colon
ENSMUST00000161205.1	5.97795	colon
ENSMUST00000052440.6	529.798	colon
ENSMUST00000162696.1	133.728	colon
ENSMUST00000142461.1	4.24464	colon
ENSMUST00000134228.1	12.8116	colon
ENSMUST00000174250.2	23.4248	colon
ENSMUST00000097346.10	16.4775	colon
ENSMUST00000173832.1	4.10535	colon
ENSMUST00000173333.1	92.0609	colon
ENSMUST00000120225.1	3.61492	colon
ENSMUST00000173164.1	10.7433	colon
ENSMUST00000173786.1	50.999	colon
ENSMUST00000172822.1	8.11266	colon
ENSMUST00000205406.1	194.721	colon
ENSMUST00000168236.1	16.5765	colon
ENSMUST00000167498.1	5.5071	colon
ENSMUST00000068277.5	3.57932	colon
ENSMUST00000090731.6	8.14802	colon
ENSMUST00000097690.3	14.5624	colon
ENSMUST00000096579.5	26.6328	colon
ENSMUST00000163185.1	6.25375	colon
ENSMUST00000069529.1	10.1813	colon
ENSMUST00000153606.1	6.11354	colon
ENSMUST00000193056.1	3.98807	colon
ENSMUST00000195764.1	12.9297	colon
ENSMUST00000145417.1	24.075	colon
ENSMUST00000154992.1	19.1304	colon
ENSMUST00000163304.1	6.40367	colon
ENSMUST00000050339.3	48.3196	colon
ENSMUST00000117826.1	94.5513	colon
ENSMUST00000178377.1	130.363	colon
ENSMUST00000025669.2	24.0348	colon
ENSMUST00000099988.2	113.951	colon
ENSMUST00000087155.3	34.1113	colon
ENSMUST00000189008.1	12.2297	colon
ENSMUST00000185278.1	18.2982	colon
ENSMUST00000061046.7	4.74491	colon
ENSMUST00000120816.1	5.74603	colon
ENSMUST00000121055.1	6.59088	colon
ENSMUST00000091396.4	9.31214	colon
ENSMUST00000117708.1	2244.75	colon
ENSMUST00000051212.3	19.8939	colon
ENSMUST00000120862.1	5.40176	colon
ENSMUST00000118269.1	18.9166	colon
ENSMUST00000121107.2	279.769	colon
ENSMUST00000120770.1	8.66753	colon
ENSMUST00000120418.1	95.9727	colon
ENSMUST00000118708.1	24.0011	colon
ENSMUST00000118928.1	162.464	colon
ENSMUST00000120980.1	4.62749	colon
ENSMUST00000119733.1	57.2916	colon
ENSMUST00000183232.1	8.13611	colon
ENSMUST00000118837.1	24.6876	colon
ENSMUST00000121239.1	30.8671	colon
ENSMUST00000140507.1	26.6379	colon
ENSMUST00000173086.1	49.1987	colon
ENSMUST00000118499.1	50.6709	colon
ENSMUST00000118646.1	15.9828	colon
ENSMUST00000119272.1	112.979	colon
ENSMUST00000170317.1	73.0881	colon
ENSMUST00000117988.1	4.45752	colon
ENSMUST00000201665.1	84.6401	colon
ENSMUST00000117207.1	28.9997	colon
ENSMUST00000121752.1	14.8157	colon
ENSMUST00000120190.1	9.92113	colon
ENSMUST00000119459.1	13.1004	colon
ENSMUST00000188689.1	954.838	colon
ENSMUST00000121864.1	4.18182	colon
ENSMUST00000121967.1	12.7678	colon
ENSMUST00000121441.1	4.04414	colon
ENSMUST00000122404.1	12.9626	colon
ENSMUST00000117430.1	34.028	colon
ENSMUST00000118786.1	10.2286	colon
ENSMUST00000118946.1	15.0525	colon
ENSMUST00000118388.1	6.26149	colon
ENSMUST00000121320.1	19193.7	colon
ENSMUST00000151763.7	3.33587	colon
ENSMUST00000127559.1	4.94282	colon
ENSMUST00000194834.1	9.49122	colon
ENSMUST00000195564.1	46.9038	colon
ENSMUST00000117148.1	8.02201	colon
ENSMUST00000077389.7	225.328	colon
ENSMUST00000060997.5	67.5128	colon
ENSMUST00000116115.2	52.9426	colon
ENSMUST00000192883.1	4.44707	colon
ENSMUST00000193146.1	10.382	colon
ENSMUST00000198872.1	48.8715	colon
ENSMUST00000052888.8	26.294	colon
ENSMUST00000192231.1	4.1004	colon
ENSMUST00000194291.1	973.509	colon
ENSMUST00000131852.1	22.2082	colon
ENSMUST00000194852.1	5.44499	colon
ENSMUST00000177308.1	37.9216	colon
ENSMUST00000176889.1	15.9558	colon
ENSMUST00000193233.1	51.4619	colon
ENSMUST00000194825.1	8.85973	colon
ENSMUST00000036976.6	4.88505	colon
ENSMUST00000054148.8	33.5056	colon
ENSMUST00000191695.1	14.8312	colon
ENSMUST00000119949.2	118895	colon
ENSMUST00000098980.4	4.49165	colon
ENSMUST00000098952.3	5.47403	colon
ENSMUST00000135913.1	4.93663	colon
ENSMUST00000169025.3	19.0069	colon
ENSMUST00000074353.5	20.0045	colon
ENSMUST00000199987.1	16.3165	colon
ENSMUST00000198773.1	6.09378	colon
ENSMUST00000120481.1	9.21753	colon
ENSMUST00000097146.3	8.00276	colon
ENSMUST00000160676.1	6.36319	colon
ENSMUST00000120197.1	8.00072	colon
ENSMUST00000199590.1	19.2341	colon
ENSMUST00000199485.1	4.23139	colon
ENSMUST00000075650.6	8.11688	colon
ENSMUST00000196114.1	47.8003	colon
ENSMUST00000199789.1	6.03995	colon
ENSMUST00000197973.1	43.4643	colon
ENSMUST00000084614.4	122.493	colon
ENSMUST00000197367.1	12.5021	colon
ENSMUST00000120234.1	3.79134	colon
ENSMUST00000121999.1	18.8774	colon
ENSMUST00000120523.1	4.73073	colon
ENSMUST00000118849.1	4.82413	colon
ENSMUST00000121208.2	133.084	colon
ENSMUST00000121722.1	93.0882	colon
ENSMUST00000117696.1	7.97543	colon
ENSMUST00000121600.1	177.98	colon
ENSMUST00000117674.1	17.1759	colon
ENSMUST00000102482.4	109.434	colon
ENSMUST00000052502.7	3.30868	colon
ENSMUST00000120838.1	3.83865	colon
ENSMUST00000118689.1	4.8555	colon
ENSMUST00000122162.1	3.70645	colon
ENSMUST00000122361.1	4.82359	colon
ENSMUST00000122052.1	105.495	colon
ENSMUST00000120788.1	8.00285	colon
ENSMUST00000118151.1	4.12609	colon
ENSMUST00000121430.1	393.068	colon
ENSMUST00000154610.1	5.68659	colon
ENSMUST00000128518.1	3.54283	colon
ENSMUST00000118674.1	20.608	colon
ENSMUST00000119463.1	4.84499	colon
ENSMUST00000194248.1	19.4492	colon
ENSMUST00000179719.1	6.65655	colon
ENSMUST00000106393.7	19.8618	colon
ENSMUST00000132882.1	6.80822	colon
ENSMUST00000122406.1	80.6668	colon
ENSMUST00000117115.1	11.2288	colon
ENSMUST00000118024.1	4.69178	colon
ENSMUST00000122331.1	5.16501	colon
ENSMUST00000117963.1	5.51422	colon
ENSMUST00000122173.1	24.6394	colon
ENSMUST00000118978.1	25.9114	colon
ENSMUST00000117487.2	27.5977	colon
ENSMUST00000117987.1	38.5987	colon
ENSMUST00000136346.1	47.904	colon
ENSMUST00000121941.1	18.0813	colon
ENSMUST00000202682.1	9.14538	colon
ENSMUST00000118533.1	43.7849	colon
ENSMUST00000117405.1	52.5528	colon
ENSMUST00000179460.2	28.6137	colon
ENSMUST00000120584.1	15.0999	colon
ENSMUST00000118351.2	30.3969	colon
ENSMUST00000187545.1	4.33936	colon
ENSMUST00000198877.1	681.631	colon
ENSMUST00000198588.1	85.0551	colon
ENSMUST00000197957.1	9.26255	colon
ENSMUST00000088299.5	24.9704	colon
ENSMUST00000202263.1	25.5705	colon
ENSMUST00000197887.1	1932.18	colon
ENSMUST00000197137.1	7.11796	colon
ENSMUST00000117165.2	5.24521	colon
ENSMUST00000063874.3	44.474	colon
ENSMUST00000201768.1	4.12836	colon
ENSMUST00000119065.1	6.67777	colon
ENSMUST00000200912.1	3.70437	colon
ENSMUST00000200248.1	3.37156	colon
ENSMUST00000200970.1	4.91824	colon
ENSMUST00000086918.5	110.45	colon
ENSMUST00000160819.1	57.3644	colon
ENSMUST00000061226.5	7.75883	colon
ENSMUST00000201888.1	804.97	colon
ENSMUST00000119600.1	737.819	colon
ENSMUST00000201478.1	37.2435	colon
ENSMUST00000122416.2	6.81365	colon
ENSMUST00000119611.1	25.7033	colon
ENSMUST00000200064.1	13.5161	colon
ENSMUST00000140155.1	289.276	colon
ENSMUST00000118998.1	84.993	colon
ENSMUST00000179536.1	8.38614	colon
ENSMUST00000121449.1	11.2607	colon
ENSMUST00000199837.1	6.44427	colon
ENSMUST00000121655.1	15.0584	colon
ENSMUST00000117498.1	4.94128	colon
ENSMUST00000150411.1	4.04312	colon
ENSMUST00000025307.6	4.08287	colon
ENSMUST00000116118.2	3.76622	colon
ENSMUST00000184045.2	7.85111	colon
ENSMUST00000121071.2	8.11059	colon
ENSMUST00000177157.1	14.6532	colon
ENSMUST00000203898.1	25.5382	colon
ENSMUST00000178598.2	27.3375	colon
ENSMUST00000204813.1	5.1902	colon
ENSMUST00000118459.1	23.1309	colon
ENSMUST00000202865.1	118.821	colon
ENSMUST00000201305.1	10.2741	colon
ENSMUST00000122373.1	436.972	colon
ENSMUST00000195870.1	7.23651	colon
ENSMUST00000203098.1	8.99704	colon
ENSMUST00000064013.3	3.79607	colon
ENSMUST00000056948.9	4.49771	colon
ENSMUST00000200824.1	13.1953	colon
ENSMUST00000180813.1	21.2883	colon
ENSMUST00000121788.1	8.95422	colon
ENSMUST00000203338.1	23.3904	colon
ENSMUST00000202370.1	52.1172	colon
ENSMUST00000120174.1	74.4859	colon
ENSMUST00000201238.1	22.1138	colon
ENSMUST00000199935.1	8.43575	colon
ENSMUST00000121998.1	95.0246	colon
ENSMUST00000204831.1	5.12819	colon
ENSMUST00000205709.1	6.30303	colon
ENSMUST00000119728.1	21.4845	colon
ENSMUST00000204737.1	5.19728	colon
ENSMUST00000121046.1	270.784	colon
ENSMUST00000025040.5	66.5527	colon
ENSMUST00000120088.1	3.73064	colon
ENSMUST00000173192.1	147.46	colon
ENSMUST00000118257.1	7.39884	colon
ENSMUST00000121713.1	5.49244	colon
ENSMUST00000200876.2	16.2632	colon
ENSMUST00000202145.1	248.848	colon
ENSMUST00000118863.1	111.565	colon
ENSMUST00000036712.5	35.2464	colon
ENSMUST00000204854.1	1850.28	colon
ENSMUST00000117045.1	73.1595	colon
ENSMUST00000117356.1	53.3531	colon
ENSMUST00000119876.1	6.14191	colon
ENSMUST00000117133.1	5.85022	colon
ENSMUST00000071745.3	63.111	colon
ENSMUST00000120260.1	5.55696	colon
ENSMUST00000086233.1	12.8299	colon
ENSMUST00000184613.1	45.4677	colon
ENSMUST00000206136.1	12.5595	colon
ENSMUST00000205672.1	14.6161	colon
ENSMUST00000121822.1	194.447	colon
ENSMUST00000178791.2	7.59152	colon
ENSMUST00000165198.1	5.42971	colon
ENSMUST00000026901.10	429.35	colon
ENSMUST00000119383.1	7.35027	colon
ENSMUST00000181818.1	7.7815	colon
ENSMUST00000166096.1	128.115	colon
ENSMUST00000118488.1	10.4122	colon
ENSMUST00000121753.1	9.33229	colon
ENSMUST00000133910.1	13.9707	colon
ENSMUST00000119872.1	4.38452	colon
ENSMUST00000086958.2	15.9073	colon
ENSMUST00000098239.1	8.59589	colon
ENSMUST00000120890.1	31.1055	colon
ENSMUST00000118658.1	3.75429	colon
ENSMUST00000071641.4	62.3173	colon
ENSMUST00000201488.1	97.1359	colon
ENSMUST00000118909.1	25.2507	colon
ENSMUST00000121836.1	4.87159	colon
ENSMUST00000118750.1	270.959	colon
ENSMUST00000182274.1	8.01964	colon
ENSMUST00000122422.1	200.916	colon
ENSMUST00000080152.3	18.2638	colon
ENSMUST00000067161.5	14.5341	colon
ENSMUST00000180067.1	3.52432	colon
ENSMUST00000065243.7	27.5052	colon
ENSMUST00000182415.1	4.60938	colon
ENSMUST00000060640.3	5.72994	colon
ENSMUST00000120430.1	3.62107	colon
ENSMUST00000178097.1	4.11579	colon
ENSMUST00000183478.1	3.79228	colon
ENSMUST00000178107.1	5.7993	colon
ENSMUST00000119397.1	3.72389	colon
ENSMUST00000120826.1	19.3461	colon
ENSMUST00000201576.1	15.2191	colon
ENSMUST00000098307.3	449.074	colon
ENSMUST00000180210.1	15.465	colon
ENSMUST00000161469.1	5.11029	colon
ENSMUST00000119589.1	7.62555	colon
ENSMUST00000182663.2	63.0241	colon
ENSMUST00000160052.1	12.078	colon
ENSMUST00000075585.3	24.8522	colon
ENSMUST00000179930.1	4.58042	colon
ENSMUST00000182917.1	4.16499	colon
ENSMUST00000183511.1	3.63268	colon
ENSMUST00000117563.1	8.0649	colon
ENSMUST00000072166.4	6.75985	colon
ENSMUST00000119858.1	15.4006	colon
ENSMUST00000121924.1	3.57403	colon
ENSMUST00000117527.1	1256.77	colon
ENSMUST00000112099.1	9.9662	colon
ENSMUST00000121891.2	66.113	colon
ENSMUST00000119571.1	49.9123	colon
ENSMUST00000120608.1	6.0825	colon
ENSMUST00000153890.1	86.0141	colon
ENSMUST00000117517.1	5.09192	colon
ENSMUST00000117092.1	3.86272	colon
ENSMUST00000118102.1	3.98404	colon
ENSMUST00000118723.1	36.7915	colon
ENSMUST00000120076.1	3.85328	colon
ENSMUST00000118948.1	5.81277	colon
ENSMUST00000121559.1	3.41421	colon
ENSMUST00000121259.1	10.0625	colon
ENSMUST00000133472.1	6.83414	colon
ENSMUST00000120233.1	15.476	colon
ENSMUST00000122247.1	9.24812	colon
ENSMUST00000122244.1	3.69416	colon
ENSMUST00000121943.1	18.7215	colon
ENSMUST00000118873.1	12.6794	colon
ENSMUST00000122039.1	4.17545	colon
[truncated: 7,344 more rows]
