# Supplementary material for: Transcriptional activity and strain-specific history of mouse pseudogenes
Source: Nat Commun. 2020 Jul 29;11:3695. doi: 10.1038/s41467-020-17157-w (PMC7392758; doi:10.1038/s41467-020-17157-w)
Supplement: Supplementary file 10 — Supplementary Data 7 [file 41467_2020_17157_MOESM10_ESM.xlsx]

## Sheet: pangenome.psidr
#Strain	PangenomePgeneID	StrainPgeneID	EnsemblReferenceID	ParentID	Level	Chr	Start	End	Strand	Exon	Biotype	Description	BrainFPKM	Pfam	MGISymbol	Essentiality
129S1	PGALLT00000071825	PG129S1T00000000036	PgeneID:NA	ParentID:ENSMUST00000170835	LEVEL_3	7	89205057	89209900	+	[[89205057, 89205254], [89209715, 89209900]]	Duplicated	Duplicated	0	PF01094,PF00003,PF07562	NA	unannotated
129S1	PGALLT00000071826	PG129S1T00000000041	PgeneID:NA	ParentID:ENSMUST00000058176	LEVEL_3	2	114598644	114599766	+	[[114598644, 114598817], [114599314, 114599529], [114599695, 114599766]]	Duplicated	Duplicated	0	PF13853	NA	unannotated
129S1	PGALLT00000071828	PG129S1T00000000070	PgeneID:NA	ParentID:ENSMUST00000107724	LEVEL_3	3	94731295	94731669	-	[[94731295, 94731669]]	Processed	Processed	0	NA	Spop	essential
129S1	PGALLT00000071829	PG129S1T00000000079	PgeneID:NA	ParentID:ENSMUST00000054128	LEVEL_3	18	17834363	17836086	+	[[17834363, 17834530], [17834869, 17835042], [17835934, 17836086]]	Duplicated	Duplicated	0	PF00028,PF01049	NA	unannotated
129S1	PGALLT00000071835	PG129S1T00000000121	PgeneID:NA	ParentID:ENSMUST00000042493	LEVEL_3	5	129906958	129909343	-	[[129906958, 129909343]]	Processed	Processed	0	NA	Ccdc115	unannotated
129S1	PGALLT00000071836	PG129S1T00000000123	PgeneID:NA	ParentID:jg3499.t1	LEVEL_3	8	1456477	1457047	+	[[1456477, 1457047]]	Processed	Processed	0	NA	NA	unannotated
129S1	PGALLT00000071839	PG129S1T00000000126	PgeneID:NA	ParentID:ENSMUST00000204124	LEVEL_3	6	124901822	124904754	+	[[124901822, 124901953], [124903020, 124903136], [124904632, 124904754]]	Duplicated	Duplicated	0	PF00207,PF07678,PF07677,PF10569,PF01835,PF07703	NA	unannotated
129S1	PGALLT00000071840	PG129S1T00000000137	PgeneID:NA	ParentID:ENSMUST00000053266	LEVEL_3	18	18743406	18743769	-	[[18743406, 18743570], [18743668, 18743769]]	Duplicated	Duplicated	0	PF00493,PF14551	Mcm3	essential
129S1	PGALLT00000071842	PG129S1T00000000173	PgeneID:NA	ParentID:ENSMUST00000094361	LEVEL_3	3	15181563	15183000	+	[[15181563, 15181955], [15182417, 15182524], [15182707, 15183000]]	Duplicated	Duplicated	8.42984	PF02518,PF00183	Hsp90aa1	essential
129S1	PGALLT00000071843	PG129S1T00000000177	PgeneID:NA	ParentID:ENSMUST00000084509	LEVEL_3	7	135696178	135698000	+	[[135696178, 135696664], [135697782, 135698000]]	Duplicated	Duplicated	0	NA	Dmbt1	essential
129S1	PGALLT00000071844	PG129S1T00000000183	PgeneID:NA	ParentID:ENSMUST00000098524	LEVEL_3	11	53848112	53849630	+	[[53848112, 53848771], [53849073, 53849630]]	Duplicated	Duplicated	0	PF08016	Mcoln2	unannotated
129S1	PGALLT00000071845	PG129S1T00000000184	PgeneID:NA	ParentID:ENSMUST00000187140	LEVEL_3	13	19976858	19977529	-	[[19976858, 19977529]]	Processed	Processed	0	PF03402	NA	unannotated
129S1	PGALLT00000071846	PG129S1T00000000201	PgeneID:NA	ParentID:ENSMUST00000183940	LEVEL_3	11	60531910	60534142	-	[[60531910, 60534142]]	Processed	Processed	0	PF00076	Pabpc4	nonessential
129S1	PGALLT00000071849	PG129S1T00000000218	PgeneID:NA	ParentID:ENSMUST00000049385	LEVEL_3	15	43595969	43596347	-	[[43595969, 43596347]]	Processed	Processed	0	PF01253	Eif1	unannotated
129S1	PGALLT00000071850	PG129S1T00000000219	PgeneID:NA	ParentID:ENSMUST00000115173	LEVEL_3	X	32387319	32387837	+	[[32387319, 32387387], [32387550, 32387837]]	Duplicated	Duplicated	0	NA	NA	unannotated
129S1	PGALLT00000071851	PG129S1T00000000223	PgeneID:NA	ParentID:ENSMUST00000086248	LEVEL_3	7	8533453	8536980	+	[[8533453, 8533645], [8536831, 8536980]]	Duplicated	Duplicated	0	PF00069	Aurkc	nonessential
129S1	PGALLT00000071852	PG129S1T00000000226	PgeneID:NA	ParentID:ENSMUST00000109874	LEVEL_3	4	149173259	149174211	+	[[149173259, 149174211]]	Processed	Processed	0	PF03166,PF03165	Smad5	essential
129S1	PGALLT00000071853	PG129S1T00000000230	PgeneID:NA	ParentID:ENSMUST00000034859	LEVEL_3	8	86125312	86125635	+	[[86125312, 86125635]]	Processed	Processed	0	PF00646,PF10442	Fbxo22	unannotated
129S1	PGALLT00000071854	PG129S1T00000000231	PgeneID:NA	ParentID:ENSMUST00000029588	LEVEL_3	13	114666926	114667903	+	[[114666926, 114667090], [114667175, 114667276], [114667384, 114667682], [114667759, 114667903]]	Duplicated	Duplicated	0	PF08777,PF00076,PF05383	Larp7	essential
129S1	PGALLT00000071855	PG129S1T00000000247	PgeneID:NA	ParentID:ENSMUST00000077247	LEVEL_3	4	120004495	120005287	+	[[120004495, 120005287]]	Processed	Processed	0	PF13853	NA	unannotated
129S1	PGALLT00000071856	PG129S1T00000000257	PgeneID:NA	ParentID:ENSMUST00000023709	LEVEL_3	15	103750007	103751322	+	[[103750007, 103750450], [103751182, 103751322]]	Duplicated	Duplicated	0	PF00038,PF16208	Krt5	essential
129S1	PGALLT00000071857	PG129S1T00000000268	PgeneID:NA	ParentID:ENSMUST00000024200	LEVEL_3	4	140019155	140019932	-	[[140019155, 140019384], [140019840, 140019932]]	Duplicated	Duplicated	0	PF00089	Cela3a	unannotated
129S1	PGALLT00000071858	PG129S1T00000000270	PgeneID:NA	ParentID:ENSMUST00000108593	LEVEL_3	13	65014552	65018334	+	[[65014552, 65018334]]	Processed	Processed	0.160711	PF03031	Ctdnep1	essential
129S1	PGALLT00000071860	PG129S1T00000000281	PgeneID:NA	ParentID:ENSMUST00000099736	LEVEL_3	8	38093295	38094538	-	[[38093295, 38093763], [38094198, 38094538]]	Duplicated	Duplicated	0	NA	NA	unannotated
129S1	PGALLT00000071862	PG129S1T00000000310	PgeneID:NA	ParentID:ENSMUST00000150167	LEVEL_3	9	4309638	4309925	+	[[4309638, 4309790], [4309881, 4309925]]	Duplicated	Duplicated	0	PF01471	Mmp12	nonessential
129S1	PGALLT00000071863	PG129S1T00000000325	PgeneID:NA	ParentID:ENSMUST00000095798	LEVEL_3	14	50100937	50102864	-	[[50100937, 50101077], [50101592, 50101855], [50102042, 50102182], [50102709, 50102864]]	Duplicated	Duplicated	0	NA	NA	unannotated
129S1	PGALLT00000071864	PG129S1T00000000336	PgeneID:NA	ParentID:ENSMUST00000182260	LEVEL_3	12	88401214	88418292	+	[[88401214, 88418292]]	Processed	Processed	0.00208459	PF15870	Rexo1	unannotated
129S1	PGALLT00000071865	PG129S1T00000000337	PgeneID:NA	ParentID:ENSMUST00000057910	LEVEL_3	scaffold11773	3	2635	+	[[3, 348], [2381, 2635]]	Duplicated	Duplicated	0	PF15870	Rexo1	unannotated
129S1	PGALLT00000071867	PG129S1T00000000349	PgeneID:NA	ParentID:ENSMUST00000087445	LEVEL_3	15	100705983	100707607	-	[[100705983, 100706207], [100707509, 100707607]]	Duplicated	Duplicated	0	NA	NA	unannotated
129S1	PGALLT00000071868	PG129S1T00000000351	PgeneID:NA	ParentID:ENSMUST00000076897	LEVEL_3	13	20553655	20556540	+	[[20553655, 20556540]]	Processed	Processed	0	PF03402	NA	unannotated
129S1	PGALLT00000071869	PG129S1T00000000352	PgeneID:NA	ParentID:ENSMUST00000022226	LEVEL_3	13	106316904	106317261	-	[[106316904, 106317029], [106317157, 106317261]]	Duplicated	Duplicated	0	PF00400,PF00160	Ppwd1	unannotated
129S1	PGALLT00000071870	PG129S1T00000000361	PgeneID:NA	ParentID:ENSMUST00000022803	LEVEL_3	17	34201449	34203851	+	[[34201449, 34201550], [34203071, 34203223], [34203648, 34203851]]	Duplicated	Duplicated	0.940382	PF00227	Psmb5	unannotated
129S1	PGALLT00000071872	PG129S1T00000000378	PgeneID:NA	ParentID:ENSMUST00000037023	LEVEL_3	5	150108567	150108841	-	[[150108567, 150108841]]	Processed	Processed	0	PF00253	Rps29	unannotated
129S1	PGALLT00000071873	PG129S1T00000000379	PgeneID:NA	ParentID:ENSMUST00000054607	LEVEL_3	X	163199436	163200751	+	[[163199436, 163200258], [163200377, 163200751]]	Duplicated	Duplicated	0.0218956	PF00670,PF05221	Ahcy	essential
129S1	PGALLT00000071875	PG129S1T00000000396	PgeneID:NA	ParentID:ENSMUST00000170919	LEVEL_3	10	102183099	102188266	+	[[102183099, 102188266]]	Processed	Processed	0	NA	NA	unannotated
129S1	PGALLT00000071876	PG129S1T00000000402	PgeneID:NA	ParentID:ENSMUST00000019625	LEVEL_3	11	67602476	67607345	+	[[67602476, 67602666], [67602742, 67602900], [67602989, 67603123], [67607238, 67607345]]	Duplicated	Duplicated	0.189997	PF00063,PF01576,PF02736	Myh8	unannotated
129S1	PGALLT00000071878	PG129S1T00000000419	PgeneID:NA	ParentID:ENSMUST00000042235	LEVEL_3	15	9515107	9516202	+	[[9515107, 9515443], [9515768, 9516202]]	Duplicated	Duplicated	0	PF03144,PF00009,PF03143	Eef1a1	unannotated
129S1	PGALLT00000071879	PG129S1T00000000425	PgeneID:NA	ParentID:ENSMUST00000155824	LEVEL_3	19	26419068	26421884	+	[[26419068, 26421884]]	Processed	Processed	0	NA	Ppia	essential
129S1	PGALLT00000071880	PG129S1T00000000436	PgeneID:NA	ParentID:ENSMUST00000164996	LEVEL_3	7	89144468	89147426	+	[[89144468, 89144776], [89145114, 89145929], [89146633, 89146878], [89147289, 89147426]]	Duplicated	Duplicated	0	PF07562,PF00003,PF01094	NA	unannotated
129S1	PGALLT00000071881	PG129S1T00000000453	PgeneID:NA	ParentID:ENSMUST00000080926	LEVEL_3	8	131713093	131715468	+	[[131713093, 131715468]]	Processed	Processed	0	PF03952,PF00113	NA	unannotated
129S1	PGALLT00000071883	PG129S1T00000000473	PgeneID:NA	ParentID:ENSMUST00000071991	LEVEL_3	9	78737397	78737764	+	[[78737397, 78737512], [78737585, 78737764]]	Duplicated	Duplicated	0	PF16005	NA	unannotated
129S1	PGALLT00000071885	PG129S1T00000000496	PgeneID:NA	ParentID:ENSMUST00000107439	LEVEL_3	11	102501508	102503582	-	[[102501508, 102503582]]	Processed	Processed	0	PF13885	Krtap4-8	unannotated
129S1	PGALLT00000071889	PG129S1T00000000510	PgeneID:NA	ParentID:ENSMUST00000062562	LEVEL_3	15	77778180	77779260	+	[[77778180, 77779260]]	Processed	Processed	0	NA	NA	unannotated
129S1	PGALLT00000071890	PG129S1T00000000516	PgeneID:NA	ParentID:ENSMUST00000061506	LEVEL_3	2	60182724	60184338	-	[[60182724, 60182846], [60184156, 60184338]]	Duplicated	Duplicated	0	NA	Tmtc2	unannotated
129S1	PGALLT00000071891	PG129S1T00000000522	PgeneID:NA	ParentID:ENSMUST00000099872	LEVEL_3	2	87863545	87865741	-	[[87863545, 87863769], [87865430, 87865741]]	Duplicated	Duplicated	0	NA	NA	unannotated
129S1	PGALLT00000071892	PG129S1T00000000531	PgeneID:NA	ParentID:jg4435.t1	LEVEL_3	2	174929421	174929863	-	[[174929421, 174929863]]	Processed	Processed	0	NA	NA	unannotated
129S1	PGALLT00000071893	PG129S1T00000000537	PgeneID:NA	ParentID:ENSMUST00000001818	LEVEL_3	6	20688887	20694156	-	[[20688887, 20694156]]	Processed	Processed	0.153436	PF02184	Crnkl1	unannotated
129S1	PGALLT00000071894	PG129S1T00000000543	PgeneID:NA	ParentID:ENSMUST00000037356	LEVEL_3	5	96312832	96316142	-	[[96312832, 96313392], [96314144, 96314677], [96315870, 96316142]]	Duplicated	Duplicated	0	NA	NA	unannotated
129S1	PGALLT00000071897	PG129S1T00000000561	PgeneID:NA	ParentID:ENSMUST00000127799	LEVEL_3	8	17975203	17977716	-	[[17975203, 17975460], [17977576, 17977716]]	Duplicated	Duplicated	0	NA	NA	unannotated
129S1	PGALLT00000071902	PG129S1T00000000595	PgeneID:NA	ParentID:ENSMUST00000152076	LEVEL_3	14	19109409	19109835	-	[[19109409, 19109835]]	Processed	Processed	0	NA	Eef1g	unannotated
129S1	PGALLT00000071903	PG129S1T00000000599	PgeneID:NA	ParentID:ENSMUST00000105372	LEVEL_3	10	80634002	80634578	+	[[80634002, 80634109], [80634200, 80634344], [80634468, 80634578]]	Duplicated	Duplicated	0	PF00255	Gpx4	essential
129S1	PGALLT00000071905	PG129S1T00000000610	PgeneID:NA	ParentID:ENSMUST00000033771	LEVEL_3	X	69913731	69919721	+	[[69913731, 69913829], [69919422, 69919721]]	Duplicated	Duplicated	0.179949	PF00001	Opn1mw	nonessential
129S1	PGALLT00000071906	PG129S1T00000000620	PgeneID:NA	ParentID:ENSMUST00000080622	LEVEL_3	17	35077671	35078557	-	[[35077671, 35078557]]	Processed	Processed	0	PF01248	NA	unannotated
129S1	PGALLT00000071907	PG129S1T00000000622	PgeneID:NA	ParentID:ENSMUST00000057251	LEVEL_3	6	41005724	41010346	-	[[41005724, 41010346]]	Processed	Processed	0	PF13853	NA	unannotated
129S1	PGALLT00000071910	PG129S1T00000000648	PgeneID:NA	ParentID:ENSMUST00000064911	LEVEL_3	1	32204921	32215033	-	[[32204921, 32215033]]	Processed	Processed	0	PF00076,PF01585,PF00641	Rbm10	unannotated
129S1	PGALLT00000071911	PG129S1T00000000659	PgeneID:NA	ParentID:ENSMUST00000197134	LEVEL_3	12	15797067	15797626	+	[[15797067, 15797626]]	Processed	Processed	0	NA	Ube2d3	unannotated
129S1	PGALLT00000071912	PG129S1T00000000662	PgeneID:NA	ParentID:ENSMUST00000068317	LEVEL_3	5	143242419	143248954	-	[[143242419, 143242595], [143246236, 143246444], [143248793, 143248954]]	Duplicated	Duplicated	0	PF00067	NA	unannotated
129S1	PGALLT00000071913	PG129S1T00000000679	PgeneID:NA	ParentID:ENSMUST00000087143	LEVEL_3	12	88973805	88974032	-	[[88973805, 88974032]]	Processed	Processed	0	PF01176	Eif1ax	unannotated
129S1	PGALLT00000071915	PG129S1T00000000692	PgeneID:NA	ParentID:ENSMUST00000067925	LEVEL_3	12	118587719	118588090	+	[[118587719, 118588090]]	Processed	Processed	0	NA	Hmgb2	nonessential
129S1	PGALLT00000071917	PG129S1T00000000728	PgeneID:NA	ParentID:ENSMUST00000071760	LEVEL_3	14	11697879	11699682	+	[[11697879, 11697917], [11699083, 11699682]]	Duplicated	Duplicated	0	PF01094,PF00003,PF07562	NA	unannotated
129S1	PGALLT00000071918	PG129S1T00000000729	PgeneID:NA	ParentID:ENSMUST00000005077	LEVEL_3	13	43761789	43762438	-	[[43761789, 43762438]]	Processed	Processed	23.943	PF00011	Hspb1	nonessential
129S1	PGALLT00000071920	PG129S1T00000000732	PgeneID:NA	ParentID:ENSMUST00000119917	LEVEL_3	12	11778388	11779176	+	[[11778388, 11779176]]	Processed	Processed	0	PF07525,PF00017	Socs2	nonessential
129S1	PGALLT00000071921	PG129S1T00000000735	PgeneID:NA	ParentID:ENSMUST00000023561	LEVEL_3	10	125379021	125388295	+	[[125379021, 125380316], [125388083, 125388295]]	Duplicated	Duplicated	0.0217751	PF02902	Senp2	essential
129S1	PGALLT00000071922	PG129S1T00000000761	PgeneID:NA	ParentID:ENSMUST00000150739	LEVEL_3	4	134272604	134274498	-	[[134272604, 134274498]]	Processed	Processed	0	NA	Rps27a	unannotated
129S1	PGALLT00000071924	PG129S1T00000000790	PgeneID:NA	ParentID:ENSMUST00000138260	LEVEL_3	5	42947369	42948144	-	[[42947369, 42948144]]	Processed	Processed	0	PF00240,PF10241	Kxd1	nonessential
129S1	PGALLT00000071925	PG129S1T00000000806	PgeneID:NA	ParentID:ENSMUST00000114503	LEVEL_3	X	69030907	69034023	-	[[69030907, 69030978], [69031075, 69031188], [69033922, 69034023]]	Duplicated	Duplicated	0	PF04803	NA	unannotated
129S1	PGALLT00000071927	PG129S1T00000000819	PgeneID:NA	ParentID:ENSMUST00000054308	LEVEL_3	7	83824950	83826853	+	[[83824950, 83826190], [83826376, 83826853]]	Duplicated	Duplicated	0	PF00632,PF13771	G2e3	essential
129S1	PGALLT00000071928	PG129S1T00000000824	PgeneID:NA	ParentID:ENSMUST00000183940	LEVEL_3	4	8828630	8830111	+	[[8828630, 8830111]]	Processed	Processed	0	PF00076	Pabpc4	nonessential
129S1	PGALLT00000071929	PG129S1T00000000834	PgeneID:NA	ParentID:ENSMUST00000021407	LEVEL_3	12	54276410	54279307	+	[[54276410, 54276592], [54279200, 54279307]]	Duplicated	Duplicated	0	PF02881,PF00448,PF02978	NA	unannotated
129S1	PGALLT00000071930	PG129S1T00000000838	PgeneID:NA	ParentID:ENSMUST00000168115	LEVEL_3	2	77717574	77718368	+	[[77717574, 77718368]]	Processed	Processed	0	NA	Prpsap2	nonessential
129S1	PGALLT00000071932	PG129S1T00000000878	PgeneID:NA	ParentID:ENSMUST00000101014	LEVEL_3	2	12149215	12149573	-	[[12149215, 12149573]]	Processed	Processed	0	PF00467,PF16906	Rpl26	unannotated
129S1	PGALLT00000071933	PG129S1T00000000879	PgeneID:NA	ParentID:ENSMUST00000174038	LEVEL_3	15	48786310	48786949	+	[[48786310, 48786949]]	Processed	Processed	0	PF00134,PF02984	Ccnb1	essential
129S1	PGALLT00000071934	PG129S1T00000000895	PgeneID:NA	ParentID:ENSMUST00000195998	LEVEL_3	12	26734505	26734724	-	[[26734505, 26734724]]	Processed	Processed	0	NA	Rps27	unannotated
129S1	PGALLT00000071935	PG129S1T00000000898	PgeneID:NA	ParentID:ENSMUST00000089296	LEVEL_3	7	111922375	111939649	+	[[111922375, 111939649]]	Processed	Processed	0	PF13853	NA	unannotated
129S1	PGALLT00000071937	PG129S1T00000000908	PgeneID:NA	ParentID:ENSMUST00000127793	LEVEL_3	11	60481280	60481561	-	[[60481280, 60481561]]	Processed	Processed	0	NA	Uba52	unannotated
129S1	PGALLT00000071938	PG129S1T00000000911	PgeneID:NA	ParentID:ENSMUST00000042097	LEVEL_3	16	34757014	34761172	-	[[34757014, 34761172]]	Processed	Processed	0	PF00031	NA	unannotated
129S1	PGALLT00000071941	PG129S1T00000000927	PgeneID:NA	ParentID:jg6224.t1	LEVEL_3	4	150530715	150531346	+	[[150530715, 150531346]]	Processed	Processed	0	NA	NA	unannotated
129S1	PGALLT00000071942	PG129S1T00000000928	PgeneID:NA	ParentID:ENSMUST00000003038	LEVEL_3	5	49564675	49566999	+	[[49564675, 49566999]]	Processed	Processed	0.0109847	PF02883,PF02296,PF01602	Ap2a2	nonessential
129S1	PGALLT00000071943	PG129S1T00000000929	PgeneID:NA	ParentID:ENSMUST00000022163	LEVEL_3	9	51391186	51397520	+	[[51391186, 51397520]]	Processed	Processed	0	PF01849	Btf3	essential
129S1	PGALLT00000071944	PG129S1T00000000946	PgeneID:NA	ParentID:ENSMUST00000070059	LEVEL_3	17	10834852	10836505	-	[[10834852, 10834968], [10836269, 10836505]]	Duplicated	Duplicated	0	NA	NA	unannotated
129S1	PGALLT00000071945	PG129S1T00000000950	PgeneID:NA	ParentID:ENSMUST00000106919	LEVEL_3	4	102248656	102250178	+	[[102248656, 102250178]]	Processed	Processed	0	NA	NA	unannotated
129S1	PGALLT00000071946	PG129S1T00000000951	PgeneID:NA	ParentID:ENSMUST00000073713	LEVEL_3	7	44042085	44042606	+	[[44042085, 44042372], [44042469, 44042606]]	Duplicated	Duplicated	0	PF00089	NA	unannotated
129S1	PGALLT00000071947	PG129S1T00000000958	PgeneID:NA	ParentID:ENSMUST00000145229	LEVEL_3	8	45264251	45265184	+	[[45264251, 45264707], [45264936, 45265184]]	Duplicated	Duplicated	0	NA	Cfap97	unannotated
129S1	PGALLT00000071949	PG129S1T00000000960	PgeneID:NA	ParentID:ENSMUST00000059468	LEVEL_3	X	69339454	69347470	-	[[69339454, 69339603], [69347294, 69347470]]	Duplicated	Duplicated	0	PF00134	NA	unannotated
129S1	PGALLT00000071950	PG129S1T00000000961	PgeneID:NA	ParentID:ENSMUST00000077055	LEVEL_3	2	86759999	86760533	+	[[86759999, 86760088], [86760453, 86760533]]	Duplicated	Duplicated	0	PF13853	NA	unannotated
129S1	PGALLT00000071951	PG129S1T00000000983	PgeneID:NA	ParentID:ENSMUST00000170919	LEVEL_3	10	102162890	102166401	-	[[102162890, 102166401]]	Processed	Processed	0	NA	NA	unannotated
129S1	PGALLT00000071953	PG129S1T00000000992	PgeneID:NA	ParentID:ENSMUST00000038027	LEVEL_3	14	10979683	10980558	-	[[10979683, 10980558]]	Processed	Processed	0	PF00342	NA	unannotated
129S1	PGALLT00000071954	PG129S1T00000000993	PgeneID:NA	ParentID:ENSMUST00000087143	LEVEL_3	12	89233015	89233242	-	[[89233015, 89233242]]	Processed	Processed	0	PF01176	Eif1ax	unannotated
129S1	PGALLT00000071955	PG129S1T00000000999	PgeneID:NA	ParentID:ENSMUST00000064639	LEVEL_3	12	1094007	1099149	+	[[1094007, 1099149]]	Processed	Processed	0.100799	PF12478	Ubap2l	nonessential
129S1	PGALLT00000071956	PG129S1T00000001017	PgeneID:NA	ParentID:ENSMUST00000168382	LEVEL_3	12	88982020	88982685	+	[[88982020, 88982685]]	Processed	Processed	0	NA	NA	unannotated
129S1	PGALLT00000071957	PG129S1T00000001022	PgeneID:NA	ParentID:ENSMUST00000096358	LEVEL_3	15	77586812	77587736	-	[[77586812, 77587114], [77587226, 77587736]]	Duplicated	Duplicated	0	NA	NA	unannotated
129S1	PGALLT00000071958	PG129S1T00000001024	PgeneID:NA	ParentID:ENSMUST00000174031	LEVEL_3	2	162933199	162934225	+	[[162933199, 162934225]]	Processed	Processed	0	PF00179	Ube2i	essential
129S1	PGALLT00000071960	PG129S1T00000001050	PgeneID:NA	ParentID:ENSMUST00000050933	LEVEL_3	4	147097686	147098724	-	[[147097686, 147097964], [147098488, 147098724]]	Duplicated	Duplicated	0	NA	NA	unannotated
129S1	PGALLT00000071961	PG129S1T00000001051	PgeneID:NA	ParentID:ENSMUST00000155824	LEVEL_3	10	19248915	19249452	-	[[19248915, 19249452]]	Processed	Processed	0	NA	Ppia	essential
129S1	PGALLT00000071962	PG129S1T00000001057	PgeneID:NA	ParentID:ENSMUST00000077247	LEVEL_3	4	120006001	120006974	+	[[120006001, 120006974]]	Processed	Processed	0	PF13853	NA	unannotated
129S1	PGALLT00000071965	PG129S1T00000001066	PgeneID:NA	ParentID:ENSMUST00000133435	LEVEL_3	X	124445723	124446093	-	[[124445723, 124446093]]	Processed	Processed	0	NA	Hnrnph1	unannotated
129S1	PGALLT00000071966	PG129S1T00000001073	PgeneID:NA	ParentID:ENSMUST00000082342	LEVEL_3	10	133612822	133614850	-	[[133612822, 133612938], [133614819, 133614850]]	Duplicated	Duplicated	0	PF13853	NA	unannotated
129S1	PGALLT00000071968	PG129S1T00000001114	PgeneID:NA	ParentID:ENSMUST00000039118	LEVEL_3	11	56039388	56043552	+	[[56039388, 56043552]]	Processed	Processed	4.80331	PF00096	Zic5	essential
129S1	PGALLT00000071970	PG129S1T00000001141	PgeneID:NA	ParentID:ENSMUST00000170412	LEVEL_3	7	9834328	9834699	+	[[9834328, 9834489], [9834562, 9834699]]	Duplicated	Duplicated	0	PF01094,PF00003,PF07562	NA	unannotated
129S1	PGALLT00000071972	PG129S1T00000001157	PgeneID:NA	ParentID:ENSMUST00000115633	LEVEL_3	3	53783254	53785175	-	[[53783254, 53785175]]	Processed	Processed	0	PF00035	NA	unannotated
129S1	PGALLT00000071973	PG129S1T00000001167	PgeneID:NA	ParentID:ENSMUST00000108428	LEVEL_3	2	125964849	125965353	-	[[125964849, 125965353]]	Processed	Processed	0	PF01090	Rps19	essential
129S1	PGALLT00000071975	PG129S1T00000001175	PgeneID:NA	ParentID:ENSMUST00000125605	LEVEL_3	18	75851107	75863767	-	[[75851107, 75863767]]	Processed	Processed	0.106198	NA	Hmgb1	essential
129S1	PGALLT00000071976	PG129S1T00000001180	PgeneID:NA	ParentID:ENSMUST00000031555	LEVEL_3	11	125275567	125276521	-	[[125275567, 125275710], [125275792, 125275880], [125276188, 125276328], [125276432, 125276521]]	Duplicated	Duplicated	11.5381	NA	Lfng	essential
129S1	PGALLT00000071978	PG129S1T00000001185	PgeneID:NA	ParentID:ENSMUST00000112384	LEVEL_3	4	109225831	109226136	-	[[109225831, 109226136]]	Processed	Processed	0	NA	Rps24	unannotated
129S1	PGALLT00000071979	PG129S1T00000001186	PgeneID:NA	ParentID:ENSMUST00000160640	LEVEL_3	13	61586406	61588476	+	[[61586406, 61588476]]	Processed	Processed	0	PF07406	NA	unannotated
129S1	PGALLT00000071981	PG129S1T00000001198	PgeneID:NA	ParentID:ENSMUST00000186636	LEVEL_3	17	19934119	19935701	+	[[19934119, 19934295], [19934361, 19935701]]	Duplicated	Duplicated	0	PF00069	NA	unannotated
129S1	PGALLT00000071982	PG129S1T00000001199	PgeneID:NA	ParentID:ENSMUST00000079314	LEVEL_3	7	27230965	27231384	+	[[27230965, 27231384]]	Processed	Processed	0	PF00241	Gmfb	nonessential
129S1	PGALLT00000071986	PG129S1T00000001232	PgeneID:NA	ParentID:ENSMUST00000156672	LEVEL_3	X	31724697	31726621	+	[[31724697, 31726621]]	Processed	Processed	2.63195	NA	Slc25a5	unannotated
129S1	PGALLT00000071987	PG129S1T00000001239	PgeneID:NA	ParentID:ENSMUST00000054266	LEVEL_3	14	47382988	47383474	+	[[47382988, 47383474]]	Processed	Processed	0	NA	Slc45a4	unannotated
129S1	PGALLT00000071988	PG129S1T00000001251	PgeneID:NA	ParentID:ENSMUST00000081945	LEVEL_3	15	103599232	103607178	-	[[103599232, 103599420], [103599775, 103599963], [103602086, 103602223], [103603250, 103603389], [103603499, 103603561], [103604069, 103604221], [103606888, 103607178]]	Duplicated	Duplicated	0	NA	NA	unannotated
129S1	PGALLT00000071989	PG129S1T00000001269	PgeneID:NA	ParentID:ENSMUST00000098878	LEVEL_3	3	94597813	94598927	-	[[94597813, 94598927]]	Processed	Processed	0	PF00651	NA	unannotated
129S1	PGALLT00000071991	PG129S1T00000001271	PgeneID:NA	ParentID:ENSMUST00000138621	LEVEL_3	1	2382906	2383171	+	[[2382906, 2383171]]	Processed	Processed	0	NA	Rpl6	unannotated
129S1	PGALLT00000071992	PG129S1T00000001284	PgeneID:NA	ParentID:ENSMUST00000033009	LEVEL_3	12	77581263	77585284	+	[[77581263, 77581468], [77581658, 77582348], [77584329, 77585284]]	Duplicated	Duplicated	0.0383364	PF05699,PF14291,PF05485	Thap12	unannotated
129S1	PGALLT00000071993	PG129S1T00000001286	PgeneID:NA	ParentID:ENSMUST00000101343	LEVEL_3	18	4420048	4421882	+	[[4420048, 4421882]]	Processed	Processed	0	NA	Mad2l1	essential
129S1	PGALLT00000071994	PG129S1T00000001294	PgeneID:NA	ParentID:ENSMUST00000099726	LEVEL_3	10	57323990	57324611	-	[[57323990, 57324611]]	Processed	Processed	0	PF00046	NA	unannotated
129S1	PGALLT00000071995	PG129S1T00000001313	PgeneID:NA	ParentID:ENSMUST00000105767	LEVEL_3	4	146998060	146999733	+	[[146998060, 146998359], [146999179, 146999733]]	Duplicated	Duplicated	0	NA	Pramef6	unannotated
129S1	PGALLT00000071996	PG129S1T00000001314	PgeneID:NA	ParentID:ENSMUST00000078869	LEVEL_3	12	105483508	105485798	-	[[105483508, 105483717], [105484472, 105484644], [105485516, 105485798]]	Duplicated	Duplicated	0	PF00079	NA	unannotated
129S1	PGALLT00000071997	PG129S1T00000001327	PgeneID:NA	ParentID:ENSMUST00000045866	LEVEL_3	10	87530169	87530854	-	[[87530169, 87530854]]	Processed	Processed	0	NA	Ddx21	essential
129S1	PGALLT00000072000	PG129S1T00000001345	PgeneID:NA	ParentID:ENSMUST00000005647	LEVEL_3	11	58116379	58116684	-	[[58116379, 58116684]]	Processed	Processed	0	PF00329	Ndufs3	essential
129S1	PGALLT00000072003	PG129S1T00000001384	PgeneID:NA	ParentID:ENSMUST00000029929	LEVEL_3	3	148140693	148143090	-	[[148140693, 148140923], [148142942, 148143090]]	Duplicated	Duplicated	0	PF00092,PF08434	NA	unannotated
129S1	PGALLT00000072006	PG129S1T00000001412	PgeneID:NA	ParentID:ENSMUST00000077577	LEVEL_3	18	83356484	83358160	+	[[83356484, 83358160]]	Processed	Processed	0	NA	Tuba1b	unannotated
129S1	PGALLT00000072007	PG129S1T00000001413	PgeneID:NA	ParentID:ENSMUST00000015791	LEVEL_3	2	186682920	186690938	-	[[186682920, 186683135], [186683259, 186683375], [186683472, 186683560], [186683642, 186683775], [186683860, 186684011], [186684102, 186684266], [186684376, 186684573], [186684646, 186684789], [186684883, 186684998], [186685090, 186685260], [186685379, 186685510], [186685622, 186685897], [186685976, 186686124], [186686206, 186686328], [186686444, 186686605], [186686679, 186686813], [186686979, 18…	Duplicated	Duplicated	0.721212	PF00055,PF00052,PF00053,PF02210,PF06009,PF06008	Lama5	essential
129S1	PGALLT00000072009	PG129S1T00000001434	PgeneID:NA	ParentID:ENSMUST00000109724	LEVEL_3	5	59675450	59676482	+	[[59675450, 59676482]]	Processed	Processed	0	PF07531	Cbfa2t2	essential
129S1	PGALLT00000072010	PG129S1T00000001437	PgeneID:NA	ParentID:ENSMUST00000110617	LEVEL_3	15	5295624	5303013	+	[[5295624, 5295734], [5302663, 5303013]]	Duplicated	Duplicated	0	PF15392	NA	unannotated
129S1	PGALLT00000072013	PG129S1T00000001447	PgeneID:NA	ParentID:ENSMUST00000066510	LEVEL_3	13	59410259	59413603	-	[[59410259, 59410966], [59412986, 59413603]]	Duplicated	Duplicated	0	NA	NA	unannotated
129S1	PGALLT00000072014	PG129S1T00000001449	PgeneID:NA	ParentID:ENSMUST00000085733	LEVEL_3	5	148514034	148514897	+	[[148514034, 148514246], [148514691, 148514897]]	Duplicated	Duplicated	0	PF11357	NA	unannotated
129S1	PGALLT00000072015	PG129S1T00000001457	PgeneID:NA	ParentID:ENSMUST00000026220	LEVEL_3	19	43708663	43718348	+	[[43708663, 43708931], [43713666, 43713894], [43718034, 43718348]]	Duplicated	Duplicated	0	PF00487	NA	unannotated
129S1	PGALLT00000072016	PG129S1T00000001465	PgeneID:NA	ParentID:ENSMUST00000098809	LEVEL_3	14	83650814	83651340	+	[[83650814, 83650909], [83651245, 83651340]]	Duplicated	Duplicated	0	PF00685	NA	unannotated
129S1	PGALLT00000072017	PG129S1T00000001467	PgeneID:NA	ParentID:ENSMUST00000007482	LEVEL_3	2	121435140	121442289	+	[[121435140, 121442289]]	Processed	Processed	0	PF05046	Mrpl49	unannotated
129S1	PGALLT00000072022	PG129S1T00000001502	PgeneID:NA	ParentID:ENSMUST00000023226	LEVEL_3	15	76160569	76166205	-	[[76160569, 76162371], [76162768, 76166205]]	Duplicated	Duplicated	0.01251	PF00307,PF00681	Plec	essential
129S1	PGALLT00000072024	PG129S1T00000001517	PgeneID:NA	ParentID:ENSMUST00000112508	LEVEL_3	19	32466660	32470313	-	[[32466660, 32466914], [32470227, 32470313]]	Duplicated	Duplicated	0	PF04083	NA	unannotated
129S1	PGALLT00000072025	PG129S1T00000001519	PgeneID:NA	ParentID:ENSMUST00000177985	LEVEL_3	14	29416597	29418031	+	[[29416597, 29416758], [29416909, 29417077], [29417730, 29418031]]	Duplicated	Duplicated	0	PF00618	NA	unannotated
129S1	PGALLT00000072026	PG129S1T00000001544	PgeneID:NA	ParentID:ENSMUST00000028110	LEVEL_3	3	94473963	94474337	-	[[94473963, 94474337]]	Processed	Processed	0	PF00917	Spopl	nonessential
129S1	PGALLT00000072027	PG129S1T00000001547	PgeneID:NA	ParentID:ENSMUST00000061074	LEVEL_3	8	76206764	76212031	+	[[76206764, 76206967], [76209674, 76209967], [76210511, 76211128], [76211987, 76212031]]	Duplicated	Duplicated	0	PF01094,PF00003,PF07562	NA	unannotated
129S1	PGALLT00000072028	PG129S1T00000001549	PgeneID:NA	ParentID:ENSMUST00000034488	LEVEL_3	9	4365572	4366048	+	[[4365572, 4365829], [4365920, 4366048]]	Duplicated	Duplicated	0	NA	Mmp10	nonessential
129S1	PGALLT00000072031	PG129S1T00000001580	PgeneID:NA	ParentID:ENSMUST00000127799	LEVEL_3	8	104562010	104564501	-	[[104562010, 104562267], [104564361, 104564501]]	Duplicated	Duplicated	0	NA	NA	unannotated
129S1	PGALLT00000072033	PG129S1T00000001588	PgeneID:NA	ParentID:jg9530.t2	LEVEL_3	17	88100037	88100617	+	[[88100037, 88100617]]	Processed	Processed	0	NA	NA	unannotated
129S1	PGALLT00000072034	PG129S1T00000001590	PgeneID:NA	ParentID:ENSMUST00000064102	LEVEL_3	19	10671309	10672104	+	[[10671309, 10671724], [10671967, 10672104]]	Duplicated	Duplicated	0	NA	NA	unannotated
129S1	PGALLT00000072036	PG129S1T00000001600	PgeneID:NA	ParentID:ENSMUST00000078079	LEVEL_3	12	89038919	89039584	+	[[89038919, 89039584]]	Processed	Processed	0	NA	NA	unannotated
129S1	PGALLT00000072037	PG129S1T00000001613	PgeneID:NA	ParentID:ENSMUST00000102718	LEVEL_3	2	66047614	66048116	-	[[66047614, 66047772], [66047962, 66048116]]	Duplicated	Duplicated	0	PF13181	Ttc21b	nonessential
129S1	PGALLT00000072039	PG129S1T00000001617	PgeneID:NA	ParentID:ENSMUST00000073713	LEVEL_3	7	44203129	44203650	+	[[44203129, 44203416], [44203513, 44203650]]	Duplicated	Duplicated	0	PF00089	NA	unannotated
129S1	PGALLT00000072040	PG129S1T00000001621	PgeneID:NA	ParentID:ENSMUST00000071858	LEVEL_3	12	15282210	15283694	+	[[15282210, 15282587], [15283578, 15283694]]	Duplicated	Duplicated	132.092	NA	Hpcal1	unannotated
129S1	PGALLT00000072041	PG129S1T00000001624	PgeneID:NA	ParentID:ENSMUST00000120129	LEVEL_3	5	30964209	30969014	-	[[30964209, 30966062], [30966172, 30968222], [30968328, 30969014]]	Duplicated	Duplicated	3.20805	PF15386	Prr14l	unannotated
129S1	PGALLT00000072042	PG129S1T00000001629	PgeneID:NA	ParentID:ENSMUST00000073151	LEVEL_3	7	18135863	18143217	+	[[18135863, 18136009], [18143071, 18143217]]	Duplicated	Duplicated	0	PF02758,PF05729	NA	unannotated
129S1	PGALLT00000072043	PG129S1T00000001634	PgeneID:NA	ParentID:ENSMUST00000048781	LEVEL_3	X	82426768	82428220	+	[[82426768, 82426974], [82427715, 82428220]]	Duplicated	Duplicated	0	NA	Pck2	unannotated
129S1	PGALLT00000072045	PG129S1T00000001637	PgeneID:NA	ParentID:ENSMUST00000134912	LEVEL_3	12	29193864	29194323	-	[[29193864, 29194323]]	Processed	Processed	0	NA	Rpl12	unannotated
129S1	PGALLT00000072047	PG129S1T00000001658	PgeneID:NA	ParentID:ENSMUST00000107420	LEVEL_3	X	140151239	140153254	-	[[140151239, 140153254]]	Processed	Processed	0.40644	PF00615	Rgs3	unannotated
129S1	PGALLT00000072050	PG129S1T00000001669	PgeneID:NA	ParentID:ENSMUST00000134055	LEVEL_3	11	58271367	58271952	-	[[58271367, 58271952]]	Processed	Processed	0	PF13853	NA	unannotated
129S1	PGALLT00000072051	PG129S1T00000001673	PgeneID:NA	ParentID:ENSMUST00000115173	LEVEL_3	X	32687898	32688416	-	[[32687898, 32688185], [32688348, 32688416]]	Duplicated	Duplicated	0	NA	NA	unannotated
129S1	PGALLT00000072052	PG129S1T00000001674	PgeneID:NA	ParentID:ENSMUST00000170715	LEVEL_3	14	37532943	37533864	+	[[37532943, 37533864]]	Processed	Processed	0	PF00333,PF03719	Rps2	unannotated
129S1	PGALLT00000072053	PG129S1T00000001676	PgeneID:NA	ParentID:ENSMUST00000166335	LEVEL_3	18	80905211	80905515	+	[[80905211, 80905515]]	Processed	Processed	0	NA	Elof1	essential
129S1	PGALLT00000072054	PG129S1T00000001681	PgeneID:NA	ParentID:ENSMUST00000150576	LEVEL_3	13	96883830	96884944	+	[[96883830, 96884944]]	Processed	Processed	0	PF01779	Rpl29	essential
129S1	PGALLT00000072056	PG129S1T00000001688	PgeneID:NA	ParentID:ENSMUST00000074085	LEVEL_3	2	107716325	107718076	-	[[107716325, 107718076]]	Processed	Processed	0	PF00252	Rpl10	unannotated
129S1	PGALLT00000072057	PG129S1T00000001696	PgeneID:NA	ParentID:ENSMUST00000005336	LEVEL_3	X	163818448	163818830	+	[[163818448, 163818830]]	Processed	Processed	0	PF02902	Senp3	unannotated
129S1	PGALLT00000072058	PG129S1T00000001700	PgeneID:NA	ParentID:ENSMUST00000155055	LEVEL_3	6	113472252	113472644	+	[[113472252, 113472644]]	Processed	Processed	0	NA	Mtus1	nonessential
129S1	PGALLT00000072059	PG129S1T00000001708	PgeneID:NA	ParentID:ENSMUST00000186758	LEVEL_3	9	92099415	92099668	+	[[92099415, 92099668]]	Processed	Processed	76.535	PF00091	Tuba4a	unannotated
129S1	PGALLT00000072060	PG129S1T00000001710	PgeneID:NA	ParentID:ENSMUST00000152976	LEVEL_3	12	37205474	37206048	+	[[37205474, 37206048]]	Processed	Processed	0	PF00466	Rplp0	unannotated
129S1	PGALLT00000072061	PG129S1T00000001713	PgeneID:NA	ParentID:ENSMUST00000071230	LEVEL_3	11	78457795	78461206	+	[[78457795, 78461206]]	Processed	Processed	0	PF07541,PF00575	Eif2s1	essential
129S1	PGALLT00000072063	PG129S1T00000001745	PgeneID:NA	ParentID:ENSMUST00000111835	LEVEL_3	X	64428377	64432365	+	[[64428377, 64432365]]	Processed	Processed	0	NA	Styx	nonessential
129S1	PGALLT00000072066	PG129S1T00000001750	PgeneID:NA	ParentID:ENSMUST00000183940	LEVEL_3	11	60575372	60577609	-	[[60575372, 60577609]]	Processed	Processed	0	PF00076	Pabpc4	nonessential
129S1	PGALLT00000072067	PG129S1T00000001751	PgeneID:NA	ParentID:ENSMUST00000088809	LEVEL_3	2	153378897	153381760	+	[[153378897, 153381760]]	Processed	Processed	0	PF00069	NA	unannotated
129S1	PGALLT00000072068	PG129S1T00000001762	PgeneID:NA	ParentID:jg3718.t1	LEVEL_3	14	27566601	27567239	+	[[27566601, 27567239]]	Processed	Processed	0.468043	NA	NA	unannotated
129S1	PGALLT00000072069	PG129S1T00000001776	PgeneID:NA	ParentID:ENSMUST00000094794	LEVEL_3	7	16653155	16658500	+	[[16653155, 16653325], [16658456, 16658500]]	Duplicated	Duplicated	0	PF07686,PF07679	NA	unannotated
129S1	PGALLT00000072072	PG129S1T00000001795	PgeneID:NA	ParentID:ENSMUST00000052135	LEVEL_3	7	51897323	51906606	+	[[51897323, 51906606]]	Processed	Processed	0.00582889	PF08783,PF13696,PF04564	Rbbp6	essential
129S1	PGALLT00000072073	PG129S1T00000001798	PgeneID:NA	ParentID:ENSMUST00000031910	LEVEL_3	6	39798676	39806283	-	[[39798676, 39806283]]	Processed	Processed	0	PF00089	Prss1	nonessential
129S1	PGALLT00000072074	PG129S1T00000001818	PgeneID:NA	ParentID:jg3182.t2	LEVEL_3	17	5057800	5058565	+	[[5057800, 5058565]]	Processed	Processed	0	NA	NA	unannotated
129S1	PGALLT00000072075	PG129S1T00000001819	PgeneID:NA	ParentID:ENSMUST00000190262	LEVEL_3	15	75219850	75228031	-	[[75219850, 75220081], [75227912, 75228031]]	Duplicated	Duplicated	0	PF00021	NA	unannotated
129S1	PGALLT00000072076	PG129S1T00000001828	PgeneID:NA	ParentID:ENSMUST00000111964	LEVEL_3	7	66978032	66978557	+	[[66978032, 66978557]]	Processed	Processed	0	PF00076	Hnrnpa3	unannotated
129S1	PGALLT00000072078	PG129S1T00000001833	PgeneID:NA	ParentID:ENSMUST00000196402	LEVEL_3	13	81823934	81825928	-	[[81823934, 81825928]]	Processed	Processed	0.0567136	PF00008,PF02210,PF12661	Crb1	essential
129S1	PGALLT00000072082	PG129S1T00000001863	PgeneID:NA	ParentID:ENSMUST00000195554	LEVEL_3	4	94116053	94117106	+	[[94116053, 94117106]]	Processed	Processed	0	NA	Rfwd2	essential
129S1	PGALLT00000072084	PG129S1T00000001875	PgeneID:NA	ParentID:ENSMUST00000168710	LEVEL_3	17	17052251	17053221	+	[[17052251, 17052574], [17053123, 17053221]]	Duplicated	Duplicated	0	PF07562,PF00003,PF01094	NA	unannotated
129S1	PGALLT00000072085	PG129S1T00000001891	PgeneID:NA	ParentID:jg11941.t1	LEVEL_3	6	70716293	70719875	+	[[70716293, 70719875]]	Processed	Processed	0	NA	NA	unannotated
129S1	PGALLT00000072086	PG129S1T00000001904	PgeneID:NA	ParentID:ENSMUST00000006818	LEVEL_3	12	19201371	19202993	-	[[19201371, 19201511], [19202775, 19202993]]	Duplicated	Duplicated	0	PF00010	Tcf23	unannotated
129S1	PGALLT00000072087	PG129S1T00000001906	PgeneID:NA	ParentID:ENSMUST00000080492	LEVEL_3	17	28628000	28628364	-	[[28628000, 28628364]]	Processed	Processed	0	NA	Rpl36	unannotated
129S1	PGALLT00000072088	PG129S1T00000001910	PgeneID:NA	ParentID:ENSMUST00000125937	LEVEL_3	5	134326049	134331143	+	[[134326049, 134331143]]	Processed	Processed	0.420572	NA	Rabgef1	essential
129S1	PGALLT00000072090	PG129S1T00000001920	PgeneID:NA	ParentID:ENSMUST00000134364	LEVEL_3	12	39322492	39323402	-	[[39322492, 39323402]]	Processed	Processed	0	PF00956	Set	unannotated
129S1	PGALLT00000072091	PG129S1T00000001925	PgeneID:NA	ParentID:jg6823.t1	LEVEL_3	18	55740848	55741862	+	[[55740848, 55741862]]	Processed	Processed	0	NA	NA	unannotated
129S1	PGALLT00000072092	PG129S1T00000001926	PgeneID:NA	ParentID:ENSMUST00000066530	LEVEL_3	18	29941226	29941357	-	[[29941226, 29941357]]	Processed	Processed	0	PF00043,PF02798	Gstm2	unannotated
129S1	PGALLT00000072093	PG129S1T00000001937	PgeneID:NA	ParentID:ENSMUST00000107272	LEVEL_3	3	95280259	95283735	-	[[95280259, 95280429], [95281327, 95281503], [95283472, 95283735]]	Duplicated	Duplicated	0	PF01576	Cgn	essential
129S1	PGALLT00000072095	PG129S1T00000001947	PgeneID:NA	ParentID:ENSMUST00000074556	LEVEL_3	13	20996950	20998438	+	[[20996950, 20997084], [20998331, 20998438]]	Duplicated	Duplicated	0	NA	H2afj	unannotated
129S1	PGALLT00000072096	PG129S1T00000001950	PgeneID:NA	ParentID:jg7213.t1	LEVEL_3	15	59189204	59189879	-	[[59189204, 59189879]]	Processed	Processed	0	NA	NA	unannotated
129S1	PGALLT00000072098	PG129S1T00000001954	PgeneID:NA	ParentID:ENSMUST00000023561	LEVEL_3	5	41577247	41578294	-	[[41577247, 41578294]]	Processed	Processed	0	PF02902	Senp2	essential
129S1	PGALLT00000072099	PG129S1T00000001971	PgeneID:NA	ParentID:ENSMUST00000168382	LEVEL_3	12	88715438	88716129	-	[[88715438, 88716129]]	Processed	Processed	0	NA	NA	unannotated
129S1	PGALLT00000072103	PG129S1T00000002014	PgeneID:NA	ParentID:ENSMUST00000146598	LEVEL_3	3	52485912	52486290	-	[[52485912, 52486290]]	Processed	Processed	0	PF03671	Ufm1	unannotated
129S1	PGALLT00000072104	PG129S1T00000002016	PgeneID:NA	ParentID:jg3207.t1	LEVEL_3	X	48680984	48687385	+	[[48680984, 48687385]]	Processed	Processed	0	NA	NA	unannotated
129S1	PGALLT00000072105	PG129S1T00000002017	PgeneID:NA	ParentID:ENSMUST00000007280	LEVEL_3	11	103005237	103006427	-	[[103005237, 103005359], [103005619, 103005756], [103005831, 103006427]]	Duplicated	Duplicated	0	PF00038	Krt16	essential
129S1	PGALLT00000072106	PG129S1T00000002022	PgeneID:NA	ParentID:ENSMUST00000155503	LEVEL_3	12	74258349	74258681	+	[[74258349, 74258414], [74258562, 74258681]]	Duplicated	Duplicated	0	PF06031	Sertad4	unannotated
129S1	PGALLT00000072107	PG129S1T00000002067	PgeneID:NA	ParentID:ENSMUST00000049385	LEVEL_3	13	64938820	64942125	+	[[64938820, 64942125]]	Processed	Processed	0	PF01253	Eif1	unannotated
129S1	PGALLT00000072108	PG129S1T00000002076	PgeneID:NA	ParentID:ENSMUST00000160640	LEVEL_3	13	62423200	62424191	-	[[62423200, 62424191]]	Processed	Processed	0	PF07406	NA	unannotated
129S1	PGALLT00000072111	PG129S1T00000002085	PgeneID:NA	ParentID:ENSMUST00000034834	LEVEL_3	9	59040667	59041464	+	[[59040667, 59040852], [59041339, 59041464]]	Duplicated	Duplicated	0	NA	Pkm	essential
129S1	PGALLT00000072113	PG129S1T00000002094	PgeneID:NA	ParentID:ENSMUST00000107479	LEVEL_3	11	101452119	101452597	+	[[101452119, 101452262], [101452490, 101452597]]	Duplicated	Duplicated	5.20802	PF00617	Rapgefl1	nonessential
129S1	PGALLT00000072114	PG129S1T00000002098	PgeneID:NA	ParentID:ENSMUST00000003521	LEVEL_3	18	75027693	75030102	+	[[75027693, 75030102]]	Processed	Processed	0.087182	PF16205,PF00366	Rps11	unannotated
129S1	PGALLT00000072115	PG129S1T00000002102	PgeneID:NA	ParentID:ENSMUST00000145049	LEVEL_3	10	90587983	90592581	-	[[90587983, 90588120], [90592453, 90592581]]	Duplicated	Duplicated	0	NA	Gas2	unannotated
129S1	PGALLT00000072116	PG129S1T00000002108	PgeneID:NA	ParentID:ENSMUST00000088198	LEVEL_3	X	74036206	74037448	+	[[74036206, 74036358], [74037365, 74037448]]	Duplicated	Duplicated	0	PF00061	NA	unannotated
129S1	PGALLT00000072117	PG129S1T00000002118	PgeneID:NA	ParentID:ENSMUST00000105146	LEVEL_3	4	88713759	88714046	+	[[88713759, 88714046]]	Processed	Processed	0	PF00143	Ifna6	unannotated
129S1	PGALLT00000072118	PG129S1T00000002121	PgeneID:NA	ParentID:ENSMUST00000073713	LEVEL_3	7	44059468	44059989	+	[[44059468, 44059755], [44059852, 44059989]]	Duplicated	Duplicated	0	PF00089	NA	unannotated
129S1	PGALLT00000072119	PG129S1T00000002137	PgeneID:NA	ParentID:ENSMUST00000112151	LEVEL_3	GL456233.1	257899	258809	+	[[257899, 258809]]	Processed	Processed	0	PF15319	Rhno1	unannotated
129S1	PGALLT00000072120	PG129S1T00000002138	PgeneID:NA	ParentID:ENSMUST00000049620	LEVEL_3	17	38356852	38357497	+	[[38356852, 38357497]]	Processed	Processed	0	PF13853	NA	unannotated
129S1	PGALLT00000072121	PG129S1T00000002140	PgeneID:NA	ParentID:ENSMUST00000186166	LEVEL_3	12	105631383	105633566	-	[[105631383, 105631663], [105633168, 105633566]]	Duplicated	Duplicated	0	PF00079	NA	unannotated
129S1	PGALLT00000072123	PG129S1T00000002145	PgeneID:NA	ParentID:ENSMUST00000022142	LEVEL_3	13	102324517	102327210	-	[[102324517, 102325584], [102326872, 102327210]]	Duplicated	Duplicated	0.032131	PF05729,PF00653	NA	unannotated
129S1	PGALLT00000072124	PG129S1T00000002151	PgeneID:NA	ParentID:ENSMUST00000168621	LEVEL_3	2	91380497	91384310	+	[[91380497, 91380625], [91384131, 91384310]]	Duplicated	Duplicated	0	PF00041,PF00102	Ptprj	essential
129S1	PGALLT00000072125	PG129S1T00000002155	PgeneID:NA	ParentID:ENSMUST00000118501	LEVEL_3	1	196174265	196177094	-	[[196174265, 196177094]]	Processed	Processed	0	PF01984	Pdcd5	unannotated
129S1	PGALLT00000072127	PG129S1T00000002163	PgeneID:NA	ParentID:ENSMUST00000026381	LEVEL_3	4	143715927	143720513	-	[[143715927, 143716157], [143717855, 143718001], [143720106, 143720222], [143720352, 143720513]]	Duplicated	Duplicated	0	PF08526,PF08527,PF03068	Padi4	essential
129S1	PGALLT00000072129	PG129S1T00000002187	PgeneID:NA	ParentID:jg6717.t1	LEVEL_3	X	70526763	70527163	-	[[70526763, 70527163]]	Processed	Processed	0	NA	NA	unannotated
129S1	PGALLT00000072130	PG129S1T00000002190	PgeneID:NA	ParentID:ENSMUST00000061185	LEVEL_3	15	103549430	103550891	+	[[103549430, 103549525], [103550815, 103550891]]	Duplicated	Duplicated	0	NA	Krt81	unannotated
129S1	PGALLT00000072131	PG129S1T00000002192	PgeneID:NA	ParentID:ENSMUST00000105753	LEVEL_3	4	147069700	147081476	+	[[147069700, 147081476]]	Processed	Processed	0	NA	NA	unannotated
129S1	PGALLT00000072132	PG129S1T00000002195	PgeneID:NA	ParentID:ENSMUST00000023062	LEVEL_3	4	108451288	108452321	-	[[108451288, 108452321]]	Processed	Processed	0	PF04281	Tomm22	unannotated
129S1	PGALLT00000072133	PG129S1T00000002203	PgeneID:NA	ParentID:ENSMUST00000002848	LEVEL_3	18	20772695	20773310	-	[[20772695, 20772982], [20773139, 20773310]]	Duplicated	Duplicated	0	PF01094,PF10613,PF00060	Grin2d	nonessential
129S1	PGALLT00000072134	PG129S1T00000002217	PgeneID:NA	ParentID:ENSMUST00000022820	LEVEL_3	14	49406849	49407793	+	[[49406849, 49407058], [49407698, 49407793]]	Duplicated	Duplicated	0	PF13561	Dhrs2	nonessential
129S1	PGALLT00000072139	PG129S1T00000002273	PgeneID:NA	ParentID:ENSMUST00000037372	LEVEL_3	7	7600870	7604394	+	[[7600870, 7601046], [7604211, 7604394]]	Duplicated	Duplicated	0	NA	NA	unannotated
129S1	PGALLT00000072140	PG129S1T00000002274	PgeneID:NA	ParentID:ENSMUST00000141217	LEVEL_3	5	82957816	82958343	+	[[82957816, 82958343]]	Processed	Processed	0	NA	Rpl7	unannotated
129S1	PGALLT00000072141	PG129S1T00000002277	PgeneID:NA	ParentID:ENSMUST00000043898	LEVEL_3	15	84944171	84945222	-	[[84944171, 84945222]]	Processed	Processed	0	PF10251	Psenen	essential
129S1	PGALLT00000072142	PG129S1T00000002279	PgeneID:NA	ParentID:ENSMUST00000080492	LEVEL_3	19	37395875	37396140	-	[[37395875, 37396140]]	Processed	Processed	0	NA	Rpl36	unannotated
129S1	PGALLT00000072143	PG129S1T00000002286	PgeneID:NA	ParentID:ENSMUST00000178693	LEVEL_3	scaffold19739	23589	27142	-	[[23589, 23852], [24357, 24470], [25034, 25177], [25649, 25771], [26996, 27142]]	Duplicated	Duplicated	0	NA	Asmt	unannotated
129S1	PGALLT00000072147	PG129S1T00000002336	PgeneID:NA	ParentID:ENSMUST00000042405	LEVEL_3	7	26943355	26944159	+	[[26943355, 26943462], [26943675, 26943859], [26943959, 26944159]]	Duplicated	Duplicated	0	NA	Fbl	essential
129S1	PGALLT00000072148	PG129S1T00000002348	PgeneID:NA	ParentID:ENSMUST00000001975	LEVEL_3	6	154501076	154502362	+	[[154501076, 154502362]]	Processed	Processed	0.143811	PF10523,PF00651	Nacc1	essential
129S1	PGALLT00000072149	PG129S1T00000002353	PgeneID:NA	ParentID:ENSMUST00000097801	LEVEL_3	13	48901085	48903591	-	[[48901085, 48902776], [48902885, 48903591]]	Duplicated	Duplicated	0.00952122	PF14650	NA	unannotated
129S1	PGALLT00000072151	PG129S1T00000002372	PgeneID:NA	ParentID:ENSMUST00000095922	LEVEL_3	5	111908374	111915483	-	[[111908374, 111908947], [111909435, 111909720], [111915273, 111915483]]	Duplicated	Duplicated	0	NA	NA	unannotated
129S1	PGALLT00000072152	PG129S1T00000002382	PgeneID:NA	ParentID:ENSMUST00000144576	LEVEL_3	16	85219351	85220176	+	[[85219351, 85220176]]	Processed	Processed	0	PF08694	Ufc1	unannotated
129S1	PGALLT00000072153	PG129S1T00000002391	PgeneID:NA	ParentID:ENSMUST00000107521	LEVEL_3	4	60992817	60994943	-	[[60992817, 60992930], [60993252, 60993377], [60994791, 60994943]]	Duplicated	Duplicated	0	PF00061	NA	unannotated
129S1	PGALLT00000072155	PG129S1T00000002398	PgeneID:NA	ParentID:ENSMUST00000095922	LEVEL_3	5	111320377	111327876	-	[[111320377, 111320507], [111327771, 111327876]]	Duplicated	Duplicated	0	NA	NA	unannotated
129S1	PGALLT00000072156	PG129S1T00000002405	PgeneID:NA	ParentID:ENSMUST00000107521	LEVEL_3	4	60845123	60849669	-	[[60845123, 60845227], [60845559, 60845690], [60849535, 60849669]]	Duplicated	Duplicated	0	PF00061	NA	unannotated
129S1	PGALLT00000072157	PG129S1T00000002410	PgeneID:NA	ParentID:ENSMUST00000097801	LEVEL_3	18	6484623	6487222	+	[[6484623, 6485532], [6485661, 6487222]]	Duplicated	Duplicated	0.0181769	PF14650	NA	unannotated
129S1	PGALLT00000072159	PG129S1T00000002414	PgeneID:NA	ParentID:ENSMUST00000180024	LEVEL_3	6	35146335	35147149	+	[[35146335, 35147149]]	Processed	Processed	0	NA	NA	unannotated
129S1	PGALLT00000072160	PG129S1T00000002418	PgeneID:NA	ParentID:ENSMUST00000156282	LEVEL_3	5	2386072	2386224	-	[[2386072, 2386224]]	Processed	Processed	0	NA	NA	unannotated
129S1	PGALLT00000072161	PG129S1T00000002423	PgeneID:NA	ParentID:ENSMUST00000043209	LEVEL_3	8	107071248	107071849	+	[[107071248, 107071439], [107071504, 107071849]]	Duplicated	Duplicated	0	NA	NA	unannotated
129S1	PGALLT00000072163	PG129S1T00000002429	PgeneID:NA	ParentID:ENSMUST00000089894	LEVEL_3	15	63269385	63271473	-	[[63269385, 63269660], [63270692, 63270832], [63271318, 63271473]]	Duplicated	Duplicated	0	PF04598	NA	unannotated
129S1	PGALLT00000072164	PG129S1T00000002433	PgeneID:NA	ParentID:ENSMUST00000181791	LEVEL_3	6	146695738	146733109	-	[[146695738, 146733109]]	Processed	Processed	0.00245638	NA	NA	unannotated
129S1	PGALLT00000072165	PG129S1T00000002440	PgeneID:NA	ParentID:ENSMUST00000006094	LEVEL_3	15	83128796	83138298	+	[[83128796, 83129038], [83129174, 83129332], [83138197, 83138298]]	Duplicated	Duplicated	0	PF00067	NA	unannotated
129S1	PGALLT00000072166	PG129S1T00000002445	PgeneID:NA	ParentID:ENSMUST00000193777	LEVEL_3	18	35381406	35389986	+	[[35381406, 35381735], [35388380, 35389986]]	Duplicated	Duplicated	0.19794	PF08266,PF15974,PF00028	Pcdha6	unannotated
129S1	PGALLT00000072168	PG129S1T00000002452	PgeneID:NA	ParentID:ENSMUST00000092459	LEVEL_3	11	119022026	119024006	-	[[119022026, 119022214], [119023653, 119024006]]	Duplicated	Duplicated	0	PF07686	NA	unannotated
129S1	PGALLT00000072169	PG129S1T00000002455	PgeneID:NA	ParentID:ENSMUST00000183940	LEVEL_3	4	124718147	124718512	+	[[124718147, 124718512]]	Processed	Processed	0	PF00076	Pabpc4	nonessential
129S1	PGALLT00000072170	PG129S1T00000002458	PgeneID:NA	ParentID:ENSMUST00000038422	LEVEL_3	12	87757834	87760158	-	[[87757834, 87760158]]	Processed	Processed	16.0331	NA	Irf2bpl	unannotated
129S1	PGALLT00000072172	PG129S1T00000002485	PgeneID:NA	ParentID:ENSMUST00000101023	LEVEL_3	5	96695357	96697080	+	[[96695357, 96697080]]	Processed	Processed	0	NA	NA	unannotated
129S1	PGALLT00000072173	PG129S1T00000002490	PgeneID:NA	ParentID:ENSMUST00000043675	LEVEL_3	18	85033097	85033361	+	[[85033097, 85033361]]	Processed	Processed	0	PF04718	Atp5l	essential
129S1	PGALLT00000072174	PG129S1T00000002501	PgeneID:NA	ParentID:ENSMUST00000112565	LEVEL_3	X	151879305	151880079	-	[[151879305, 151879553], [151879624, 151880079]]	Duplicated	Duplicated	0	NA	NA	unannotated
129S1	PGALLT00000072175	PG129S1T00000002502	PgeneID:NA	ParentID:ENSMUST00000025641	LEVEL_3	13	8214828	8215206	+	[[8214828, 8215026], [8215105, 8215206]]	Duplicated	Duplicated	0	PF00100,PF00088	Zp1	nonessential
129S1	PGALLT00000072177	PG129S1T00000002508	PgeneID:NA	ParentID:ENSMUST00000005041	LEVEL_3	3	47798978	47801776	-	[[47798978, 47801776]]	Processed	Processed	0.204352	PF00076	U2af2	unannotated
129S1	PGALLT00000072178	PG129S1T00000002524	PgeneID:NA	ParentID:ENSMUST00000115188	LEVEL_3	X	32454620	32455172	+	[[32454620, 32454802], [32455050, 32455172]]	Duplicated	Duplicated	0	NA	NA	unannotated
129S1	PGALLT00000072179	PG129S1T00000002527	PgeneID:NA	ParentID:ENSMUST00000099666	LEVEL_3	2	106150714	106150979	-	[[106150714, 106150979]]	Processed	Processed	0	NA	NA	unannotated
129S1	PGALLT00000072180	PG129S1T00000002538	PgeneID:NA	ParentID:ENSMUST00000049385	LEVEL_3	10	89815598	89826218	+	[[89815598, 89826218]]	Processed	Processed	0	PF01253	Eif1	unannotated
129S1	PGALLT00000072181	PG129S1T00000002544	PgeneID:NA	ParentID:ENSMUST00000015816	LEVEL_3	3	129964085	129966135	-	[[129964085, 129966135]]	Processed	Processed	0	PF01783	Mrpl32	unannotated
129S1	PGALLT00000072182	PG129S1T00000002550	PgeneID:NA	ParentID:ENSMUST00000124193	LEVEL_3	4	23494346	23501622	-	[[23494346, 23501622]]	Processed	Processed	0	NA	Bhmt	nonessential
129S1	PGALLT00000072183	PG129S1T00000002568	PgeneID:NA	ParentID:ENSMUST00000073080	LEVEL_3	7	27337933	27338502	+	[[27337933, 27338502]]	Processed	Processed	0	NA	NA	unannotated
129S1	PGALLT00000072184	PG129S1T00000002571	PgeneID:NA	ParentID:ENSMUST00000081840	LEVEL_3	3	68983211	68983706	-	[[68983211, 68983706]]	Processed	Processed	0	PF01655	Rpl32	unannotated
129S1	PGALLT00000072186	PG129S1T00000002581	PgeneID:NA	ParentID:ENSMUST00000078267	LEVEL_3	13	20996340	20996669	-	[[20996340, 20996669]]	Processed	Processed	0	PF00125	NA	unannotated
129S1	PGALLT00000072187	PG129S1T00000002592	PgeneID:NA	ParentID:jg13917.t2	LEVEL_3	14	53525071	53539986	-	[[53525071, 53539986]]	Processed	Processed	0	NA	NA	unannotated
129S1	PGALLT00000072188	PG129S1T00000002594	PgeneID:NA	ParentID:ENSMUST00000055808	LEVEL_3	3	99861498	99862129	+	[[99861498, 99862129]]	Processed	Processed	0	PF00244	Ywhag	nonessential
129S1	PGALLT00000072189	PG129S1T00000002597	PgeneID:NA	ParentID:ENSMUST00000147656	LEVEL_3	14	56337125	56337485	+	[[56337125, 56337223], [56337329, 56337485]]	Duplicated	Duplicated	0	PF10268	Tmem161a	unannotated
129S1	PGALLT00000072190	PG129S1T00000002599	PgeneID:NA	ParentID:ENSMUST00000169860	LEVEL_3	18	13335766	13341795	+	[[13335766, 13341795]]	Processed	Processed	0	PF11717,PF05712	Morf4l1	essential
129S1	PGALLT00000072191	PG129S1T00000002609	PgeneID:NA	ParentID:ENSMUST00000049705	LEVEL_3	1	48367633	48368664	-	[[48367633, 48368664]]	Processed	Processed	0	PF13913,PF01352	NA	unannotated
129S1	PGALLT00000072192	PG129S1T00000002620	PgeneID:NA	ParentID:ENSMUST00000031183	LEVEL_3	5	87810641	87813282	-	[[87810641, 87810856], [87813047, 87813282]]	Duplicated	Duplicated	0	PF00201	NA	unannotated
129S1	PGALLT00000072196	PG129S1T00000002644	PgeneID:NA	ParentID:jg2647.t1	LEVEL_3	19	5151539	5153037	+	[[5151539, 5153037]]	Processed	Processed	0	NA	NA	unannotated
129S1	PGALLT00000072199	PG129S1T00000002652	PgeneID:NA	ParentID:ENSMUST00000098549	LEVEL_3	3	148301255	148308428	-	[[148301255, 148301458], [148308243, 148308428]]	Duplicated	Duplicated	0	PF08434,PF13519	NA	unannotated
129S1	PGALLT00000072200	PG129S1T00000002666	PgeneID:NA	ParentID:ENSMUST00000112676	LEVEL_3	X	3613215	3617194	+	[[3613215, 3617194]]	Processed	Processed	0	PF00096,PF00651,PF12874	Zbtb14	unannotated
129S1	PGALLT00000072201	PG129S1T00000002679	PgeneID:NA	ParentID:ENSMUST00000039213	LEVEL_3	11	47298961	47299392	-	[[47298961, 47299089], [47299297, 47299392]]	Duplicated	Duplicated	0	PF12796,PF00415,PF00651	Ibtk	unannotated
129S1	PGALLT00000072202	PG129S1T00000002696	PgeneID:NA	ParentID:ENSMUST00000082287	LEVEL_3	4	60976103	60979263	-	[[60976103, 60976228], [60979118, 60979263]]	Duplicated	Duplicated	0	PF00061	NA	unannotated
129S1	PGALLT00000072203	PG129S1T00000002699	PgeneID:NA	ParentID:ENSMUST00000057311	LEVEL_3	8	71929279	71929818	+	[[71929279, 71929818]]	Processed	Processed	0	NA	Sfn	essential
129S1	PGALLT00000072204	PG129S1T00000002700	PgeneID:NA	ParentID:ENSMUST00000169407	LEVEL_3	2	86909267	86922222	-	[[86909267, 86922222]]	Processed	Processed	0.0138814	PF13639	Rnf6	unannotated
129S1	PGALLT00000072205	PG129S1T00000002701	PgeneID:NA	ParentID:jg3793.t1	LEVEL_3	2	17431808	17433674	+	[[17431808, 17433674]]	Processed	Processed	0	NA	NA	unannotated
129S1	PGALLT00000072206	PG129S1T00000002704	PgeneID:NA	ParentID:ENSMUST00000055156	LEVEL_3	12	102941310	102946940	+	[[102941310, 102941692], [102946734, 102946940]]	Duplicated	Duplicated	0	NA	Catsperb	unannotated
129S1	PGALLT00000072207	PG129S1T00000002717	PgeneID:NA	ParentID:ENSMUST00000024119	LEVEL_3	16	22638938	22644426	+	[[22638938, 22639120], [22644283, 22644426]]	Duplicated	Duplicated	4.25224	PF00412	Trip6	unannotated
129S1	PGALLT00000072209	PG129S1T00000002736	PgeneID:NA	ParentID:ENSMUST00000174369	LEVEL_3	6	87152371	87152664	-	[[87152371, 87152664]]	Processed	Processed	0	NA	NA	unannotated
129S1	PGALLT00000072210	PG129S1T00000002758	PgeneID:NA	ParentID:ENSMUST00000025243	LEVEL_3	18	30211102	30214948	+	[[30211102, 30211230], [30214835, 30214948]]	Duplicated	Duplicated	84.0344	PF08711	Iws1	unannotated
129S1	PGALLT00000072211	PG129S1T00000002759	PgeneID:NA	ParentID:ENSMUST00000079716	LEVEL_3	12	81332119	81334984	-	[[81332119, 81334984]]	Processed	Processed	0.0444147	PF00237	Rpl17	unannotated
129S1	PGALLT00000072212	PG129S1T00000002763	PgeneID:NA	ParentID:ENSMUST00000165164	LEVEL_3	6	20242924	20243283	+	[[20242924, 20243283]]	Processed	Processed	0	PF13923,PF16207	Pcgf1	unannotated
129S1	PGALLT00000072213	PG129S1T00000002767	PgeneID:NA	ParentID:ENSMUST00000084966	LEVEL_3	scaffold5766	34237	34969	+	[[34237, 34320], [34865, 34969]]	Duplicated	Duplicated	0	PF05978	Unc93a	unannotated
129S1	PGALLT00000072214	PG129S1T00000002768	PgeneID:NA	ParentID:ENSMUST00000086519	LEVEL_3	16	86281049	86286244	+	[[86281049, 86286244]]	Processed	Processed	0	PF00466,PF00428	Rplp0	unannotated
129S1	PGALLT00000072215	PG129S1T00000002769	PgeneID:NA	ParentID:ENSMUST00000177585	LEVEL_3	10	20372243	20372919	+	[[20372243, 20372485], [20372779, 20372919]]	Duplicated	Duplicated	0	NA	Ulbp1	unannotated
129S1	PGALLT00000072216	PG129S1T00000002779	PgeneID:NA	ParentID:jg11941.t1	LEVEL_3	6	122697650	122697980	-	[[122697650, 122697980]]	Processed	Processed	0.43578	NA	NA	unannotated
129S1	PGALLT00000072217	PG129S1T00000002780	PgeneID:NA	ParentID:ENSMUST00000114117	LEVEL_3	X	70600089	70600531	-	[[70600089, 70600235], [70600403, 70600531]]	Duplicated	Duplicated	0	NA	NA	unannotated
129S1	PGALLT00000072219	PG129S1T00000002788	PgeneID:NA	ParentID:ENSMUST00000190377	LEVEL_3	4	111307017	111308718	-	[[111307017, 111308718]]	Processed	Processed	1.92589	NA	Morf4l1	essential
129S1	PGALLT00000072221	PG129S1T00000002805	PgeneID:NA	ParentID:ENSMUST00000186636	LEVEL_3	17	11796693	11798323	-	[[11796693, 11798081], [11798147, 11798323]]	Duplicated	Duplicated	0	PF00069	NA	unannotated
129S1	PGALLT00000072222	PG129S1T00000002809	PgeneID:NA	ParentID:ENSMUST00000177479	LEVEL_3	15	75510283	75512229	+	[[75510283, 75510369], [75510459, 75510578], [75512011, 75512229]]	Duplicated	Duplicated	0	PF00021	NA	unannotated
129S1	PGALLT00000072223	PG129S1T00000002810	PgeneID:NA	ParentID:ENSMUST00000060188	LEVEL_3	17	3430443	3431946	+	[[3430443, 3431946]]	Processed	Processed	0	PF04979	Ppp1r2	unannotated
129S1	PGALLT00000072224	PG129S1T00000002813	PgeneID:NA	ParentID:ENSMUST00000038336	LEVEL_3	15	43119838	43120358	+	[[43119838, 43120007], [43120182, 43120358]]	Duplicated	Duplicated	0	PF01833,PF13229,PF07691,PF10162	Pkhd1l1	unannotated
129S1	PGALLT00000072225	PG129S1T00000002816	PgeneID:NA	ParentID:ENSMUST00000003912	LEVEL_3	8	85769462	85769963	-	[[85769462, 85769668], [85769850, 85769963]]	Duplicated	Duplicated	36.0699	PF00262	Calr	essential
129S1	PGALLT00000072228	PG129S1T00000002832	PgeneID:NA	ParentID:ENSMUST00000088198	LEVEL_3	X	74033708	74034612	+	[[74033708, 74033830], [74034511, 74034612]]	Duplicated	Duplicated	0	PF00061	NA	unannotated
129S1	PGALLT00000072229	PG129S1T00000002833	PgeneID:NA	ParentID:ENSMUST00000029722	LEVEL_3	13	110982204	110982548	+	[[110982204, 110982548]]	Processed	Processed	0	PF01015	NA	unannotated
129S1	PGALLT00000072231	PG129S1T00000002836	PgeneID:NA	ParentID:ENSMUST00000090839	LEVEL_3	3	95614475	95615069	+	[[95614475, 95614555], [95614775, 95615069]]	Duplicated	Duplicated	0	NA	Selenbp1	nonessential
129S1	PGALLT00000072232	PG129S1T00000002837	PgeneID:NA	ParentID:ENSMUST00000162809	LEVEL_3	11	96976493	96981049	-	[[96976493, 96976585], [96980876, 96981049]]	Duplicated	Duplicated	0	PF11669	Tmem92	unannotated
129S1	PGALLT00000072233	PG129S1T00000002839	PgeneID:NA	ParentID:ENSMUST00000111964	LEVEL_3	10	58990706	58992546	+	[[58990706, 58992546]]	Processed	Processed	0	PF00076	Hnrnpa3	unannotated
129S1	PGALLT00000072234	PG129S1T00000002840	PgeneID:NA	ParentID:ENSMUST00000048265	LEVEL_3	7	106861636	106862306	+	[[106861636, 106862306]]	Processed	Processed	0	PF13853	NA	unannotated
129S1	PGALLT00000072235	PG129S1T00000002852	PgeneID:NA	ParentID:ENSMUST00000073713	LEVEL_3	7	44347781	44348302	+	[[44347781, 44348068], [44348165, 44348302]]	Duplicated	Duplicated	0	PF00089	NA	unannotated
129S1	PGALLT00000072236	PG129S1T00000002855	PgeneID:NA	ParentID:ENSMUST00000177985	LEVEL_3	18	28479230	28482751	-	[[28479230, 28479358], [28482234, 28482424], [28482575, 28482751]]	Duplicated	Duplicated	0	PF00618	NA	unannotated
129S1	PGALLT00000072237	PG129S1T00000002882	PgeneID:NA	ParentID:ENSMUST00000073308	LEVEL_3	7	8736593	8738859	+	[[8736593, 8738859]]	Processed	Processed	0	PF00076,PF00641	Ewsr1	essential
129S1	PGALLT00000072238	PG129S1T00000002885	PgeneID:NA	ParentID:ENSMUST00000136252	LEVEL_3	X	133935875	133936371	+	[[133935875, 133936371]]	Processed	Processed	0	NA	Parl	nonessential
129S1	PGALLT00000072240	PG129S1T00000002893	PgeneID:NA	ParentID:jg16418.t1	LEVEL_3	16	68228531	68228907	+	[[68228531, 68228907]]	Processed	Processed	0	NA	NA	unannotated
129S1	PGALLT00000072241	PG129S1T00000002916	PgeneID:NA	ParentID:ENSMUST00000107521	LEVEL_3	4	61016215	61018370	-	[[61016215, 61016334], [61016653, 61016778], [61018236, 61018370]]	Duplicated	Duplicated	0	PF00061	NA	unannotated
129S1	PGALLT00000072242	PG129S1T00000002922	PgeneID:NA	ParentID:ENSMUST00000037356	LEVEL_3	5	97020161	97021506	+	[[97020161, 97020444], [97021087, 97021506]]	Duplicated	Duplicated	0	NA	NA	unannotated
129S1	PGALLT00000072243	PG129S1T00000002923	PgeneID:NA	ParentID:ENSMUST00000074085	LEVEL_3	19	36239191	36241491	-	[[36239191, 36241491]]	Processed	Processed	0	PF00252	Rpl10	unannotated
129S1	PGALLT00000072244	PG129S1T00000002930	PgeneID:NA	ParentID:ENSMUST00000099658	LEVEL_3	13	9921551	9926430	-	[[9921551, 9921658], [9926254, 9926430]]	Duplicated	Duplicated	0	PF00103	NA	unannotated
129S1	PGALLT00000072245	PG129S1T00000002931	PgeneID:NA	ParentID:ENSMUST00000203816	LEVEL_3	5	139667231	139667615	-	[[139667231, 139667615]]	Processed	Processed	0	PF01655	Rpl32	unannotated
129S1	PGALLT00000072246	PG129S1T00000002939	PgeneID:NA	ParentID:ENSMUST00000026129	LEVEL_3	11	125087815	125088110	-	[[125087815, 125087910], [125088016, 125088110]]	Duplicated	Duplicated	0	PF01467	Pcyt2	essential
129S1	PGALLT00000072248	PG129S1T00000002945	PgeneID:NA	ParentID:ENSMUST00000025270	LEVEL_3	18	9286599	9295592	+	[[9286599, 9286742], [9286832, 9286942], [9287133, 9287255], [9289019, 9289162], [9295467, 9295592]]	Duplicated	Duplicated	9.26807	PF01163	Riok3	unannotated
129S1	PGALLT00000072249	PG129S1T00000002952	PgeneID:NA	ParentID:ENSMUST00000134364	LEVEL_3	12	39330871	39331781	-	[[39330871, 39331781]]	Processed	Processed	0	PF00956	Set	unannotated
129S1	PGALLT00000072250	PG129S1T00000002964	PgeneID:NA	ParentID:ENSMUST00000160476	LEVEL_3	19	39031343	39038259	-	[[39031343, 39031495], [39037736, 39037906], [39038111, 39038259]]	Duplicated	Duplicated	0	NA	NA	unannotated
129S1	PGALLT00000072251	PG129S1T00000002981	PgeneID:NA	ParentID:ENSMUST00000035824	LEVEL_3	6	56269921	56274467	-	[[56269921, 56274467]]	Processed	Processed	0.0251503	NA	Ptpdc1	nonessential
129S1	PGALLT00000072252	PG129S1T00000002988	PgeneID:NA	ParentID:ENSMUST00000112529	LEVEL_3	X	58224041	58226674	-	[[58224041, 58226674]]	Processed	Processed	0	PF01564	Sms	nonessential
129S1	PGALLT00000072253	PG129S1T00000002997	PgeneID:NA	ParentID:ENSMUST00000005041	LEVEL_3	13	5868942	5871670	+	[[5868942, 5871670]]	Processed	Processed	0.169796	PF00076	U2af2	unannotated
129S1	PGALLT00000072254	PG129S1T00000003014	PgeneID:NA	ParentID:ENSMUST00000078869	LEVEL_3	12	105582359	105584649	-	[[105582359, 105582568], [105583323, 105583495], [105584367, 105584649]]	Duplicated	Duplicated	0	PF00079	NA	unannotated
129S1	PGALLT00000072255	PG129S1T00000003030	PgeneID:NA	ParentID:ENSMUST00000079716	LEVEL_3	11	84360323	84360588	+	[[84360323, 84360588]]	Processed	Processed	0	PF00237	Rpl17	unannotated
129S1	PGALLT00000072258	PG129S1T00000003040	PgeneID:NA	ParentID:ENSMUST00000099266	LEVEL_3	17	10958233	10958572	-	[[10958233, 10958572]]	Processed	Processed	0	NA	NA	unannotated
129S1	PGALLT00000072259	PG129S1T00000003042	PgeneID:NA	ParentID:ENSMUST00000174175	LEVEL_3	13	25989474	25990041	+	[[25989474, 25990041]]	Processed	Processed	0	NA	Rps18	unannotated
129S1	PGALLT00000072260	PG129S1T00000003055	PgeneID:NA	ParentID:ENSMUST00000103147	LEVEL_3	2	77767567	77768038	+	[[77767567, 77768038]]	Processed	Processed	0	PF00227	Psmb3	unannotated
129S1	PGALLT00000072262	PG129S1T00000003059	PgeneID:NA	ParentID:ENSMUST00000146867	LEVEL_3	6	151806472	151808013	+	[[151806472, 151808013]]	Processed	Processed	0	PF00333,PF03719	Rps2	unannotated
129S1	PGALLT00000072263	PG129S1T00000003067	PgeneID:NA	ParentID:ENSMUST00000148094	LEVEL_3	5	142964615	142964928	-	[[142964615, 142964928]]	Processed	Processed	0	NA	Mcm7	essential
129S1	PGALLT00000072265	PG129S1T00000003076	PgeneID:NA	ParentID:ENSMUST00000100206	LEVEL_3	3	55906473	55908657	-	[[55906473, 55908657]]	Processed	Processed	0	NA	Larp4	unannotated
129S1	PGALLT00000072267	PG129S1T00000003100	PgeneID:NA	ParentID:jg17538.t1	LEVEL_3	4	150001499	150002249	+	[[150001499, 150002249]]	Processed	Processed	0	NA	NA	unannotated
129S1	PGALLT00000072268	PG129S1T00000003111	PgeneID:NA	ParentID:ENSMUST00000170715	LEVEL_3	14	37637844	37638765	-	[[37637844, 37638765]]	Processed	Processed	0	PF00333,PF03719	Rps2	unannotated
129S1	PGALLT00000072270	PG129S1T00000003137	PgeneID:NA	ParentID:ENSMUST00000110476	LEVEL_3	13	19356561	19366681	-	[[19356561, 19366681]]	Processed	Processed	0.079961	PF00125	Hist1h2bm	unannotated
129S1	PGALLT00000072271	PG129S1T00000003154	PgeneID:ENSMUST00000122275.1	ParentID:NA	LEVEL_2	13	20608104	20609264	+	[[20608104, 20608301], [20608358, 20608533], [20608611, 20609264]]	Duplicated	Duplicated	0	NA	NA	unannotated
129S1	PGALLT00000072274	PG129S1T00000003171	PgeneID:NA	ParentID:ENSMUST00000089129	LEVEL_3	15	83264861	83267791	-	[[83264861, 83264923], [83265046, 83265189], [83265869, 83266012], [83266112, 83266264], [83266558, 83266724], [83267762, 83267791]]	Duplicated	Duplicated	0	NA	NA	unannotated
129S1	PGALLT00000072276	PG129S1T00000003176	PgeneID:NA	ParentID:ENSMUST00000152260	LEVEL_3	3	96159100	96159550	+	[[96159100, 96159550]]	Processed	Processed	0	NA	Setdb1	essential
129S1	PGALLT00000072277	PG129S1T00000003179	PgeneID:NA	ParentID:ENSMUST00000005503	LEVEL_3	4	12692831	12694810	-	[[12692831, 12693481], [12693575, 12694810]]	Duplicated	Duplicated	0.154912	PF00488,PF01624,PF05190,PF05192,PF05188,PF00855	Msh6	nonessential
129S1	PGALLT00000072280	PG129S1T00000003215	PgeneID:NA	ParentID:ENSMUST00000045356	LEVEL_3	19	13729801	13730562	+	[[13729801, 13730562]]	Processed	Processed	0.184541	NA	Rpl37	unannotated
129S1	PGALLT00000072281	PG129S1T00000003219	PgeneID:NA	ParentID:ENSMUST00000078369	LEVEL_3	13	19354631	19354789	-	[[19354631, 19354789]]	Processed	Processed	0	PF16211,PF00125	Hist1h2ab	unannotated
129S1	PGALLT00000072285	PG129S1T00000003241	PgeneID:NA	ParentID:ENSMUST00000204092	LEVEL_3	6	41499484	41508984	+	[[41499484, 41508984]]	Processed	Processed	0.0197556	PF13853	NA	unannotated
129S1	PGALLT00000072287	PG129S1T00000003263	PgeneID:NA	ParentID:ENSMUST00000098878	LEVEL_3	3	94485034	94486148	-	[[94485034, 94486148]]	Processed	Processed	0	PF00651	NA	unannotated
129S1	PGALLT00000072290	PG129S1T00000003282	PgeneID:NA	ParentID:ENSMUST00000008594	LEVEL_3	19	31058842	31059542	+	[[31058842, 31059542]]	Processed	Processed	0	PF02136	Nutf2	essential
129S1	PGALLT00000072292	PG129S1T00000003292	PgeneID:NA	ParentID:ENSMUST00000119591	LEVEL_3	19	43529848	43531562	-	[[43529848, 43529973], [43530856, 43531014], [43531467, 43531562]]	Duplicated	Duplicated	3.20755	PF00069	Chuk	essential
129S1	PGALLT00000072293	PG129S1T00000003293	PgeneID:NA	ParentID:ENSMUST00000111318	LEVEL_3	15	93322299	93325089	+	[[93322299, 93325089]]	Processed	Processed	0.00803684	PF00346	Ndufs2	unannotated
129S1	PGALLT00000072294	PG129S1T00000003309	PgeneID:NA	ParentID:ENSMUST00000087445	LEVEL_3	15	100728167	100729112	-	[[100728167, 100728391], [100728711, 100729112]]	Duplicated	Duplicated	0	NA	NA	unannotated
129S1	PGALLT00000072295	PG129S1T00000003319	PgeneID:NA	ParentID:ENSMUST00000174525	LEVEL_3	17	33929216	33929968	-	[[33929216, 33929500], [33929696, 33929968]]	Duplicated	Duplicated	0	NA	NA	unannotated
129S1	PGALLT00000072296	PG129S1T00000003323	PgeneID:NA	ParentID:ENSMUST00000122096	LEVEL_3	6	140716490	140724856	+	[[140716490, 140724856]]	Processed	Processed	0.0423713	PF00270,PF00271	NA	unannotated
129S1	PGALLT00000072298	PG129S1T00000003359	PgeneID:NA	ParentID:ENSMUST00000075792	LEVEL_3	X	3737576	3737947	+	[[3737576, 3737947]]	Processed	Processed	0	PF00210	NA	unannotated
129S1	PGALLT00000072300	PG129S1T00000003364	PgeneID:NA	ParentID:ENSMUST00000195708	LEVEL_3	11	50407142	50416702	-	[[50407142, 50407550], [50409593, 50409730], [50416565, 50416702]]	Duplicated	Duplicated	0	PF00618,PF00788,PF00595,PF00617	Rapgef2	essential
129S1	PGALLT00000072303	PG129S1T00000003397	PgeneID:NA	ParentID:ENSMUST00000042724	LEVEL_3	13	102274167	102276026	+	[[102274167, 102274599], [102275817, 102276026]]	Duplicated	Duplicated	0	PF00443	Usp38	nonessential
129S1	PGALLT00000072304	PG129S1T00000003398	PgeneID:NA	ParentID:ENSMUST00000027256	LEVEL_3	14	1040126	1040732	+	[[1040126, 1040732]]	Processed	Processed	0	PF00327	Mrpl30	unannotated
129S1	PGALLT00000072305	PG129S1T00000003399	PgeneID:NA	ParentID:ENSMUST00000015587	LEVEL_3	14	50258517	50260918	-	[[50258517, 50258660], [50259301, 50259444], [50259830, 50260060], [50260781, 50260918]]	Duplicated	Duplicated	0	PF00089	NA	unannotated
129S1	PGALLT00000072307	PG129S1T00000003449	PgeneID:NA	ParentID:jg6717.t1	LEVEL_3	12	54026998	54027413	-	[[54026998, 54027413]]	Processed	Processed	0	NA	NA	unannotated
129S1	PGALLT00000072309	PG129S1T00000003460	PgeneID:NA	ParentID:ENSMUST00000015800	LEVEL_3	5	89067303	89067557	+	[[89067303, 89067557]]	Processed	Processed	0	PF00012	Hspa8	unannotated
129S1	PGALLT00000072310	PG129S1T00000003462	PgeneID:NA	ParentID:ENSMUST00000097633	LEVEL_3	1	95634645	95639483	+	[[95634645, 95634842], [95639313, 95639483]]	Duplicated	Duplicated	0	NA	D2hgdh	unannotated
129S1	PGALLT00000072311	PG129S1T00000003466	PgeneID:NA	ParentID:jg3182.t2	LEVEL_3	16	54958097	54958599	+	[[54958097, 54958599]]	Processed	Processed	0	NA	NA	unannotated
129S1	PGALLT00000072313	PG129S1T00000003480	PgeneID:NA	ParentID:ENSMUST00000048061	LEVEL_3	X	99334549	99334907	+	[[99334549, 99334625], [99334776, 99334907]]	Duplicated	Duplicated	0	NA	NA	unannotated
129S1	PGALLT00000072314	PG129S1T00000003499	PgeneID:NA	ParentID:ENSMUST00000131119	LEVEL_3	1	1760	2659	-	[[1760, 2659]]	Processed	Processed	0	PF02230	Lypla1	unannotated
129S1	PGALLT00000072315	PG129S1T00000003505	PgeneID:NA	ParentID:ENSMUST00000115173	LEVEL_3	X	32205061	32205579	+	[[32205061, 32205129], [32205292, 32205579]]	Duplicated	Duplicated	0	NA	NA	unannotated
129S1	PGALLT00000072317	PG129S1T00000003528	PgeneID:NA	ParentID:ENSMUST00000071617	LEVEL_3	9	37489798	37490789	+	[[37489798, 37490302], [37490463, 37490789]]	Duplicated	Duplicated	0	NA	NA	unannotated
129S1	PGALLT00000072318	PG129S1T00000003529	PgeneID:NA	ParentID:ENSMUST00000142142	LEVEL_3	15	51054961	51055471	+	[[51054961, 51055471]]	Processed	Processed	0	NA	Rpl10	unannotated
129S1	PGALLT00000072320	PG129S1T00000003533	PgeneID:NA	ParentID:ENSMUST00000110000	LEVEL_3	9	25110850	25111761	+	[[25110850, 25111761]]	Processed	Processed	0.0699381	PF00583	Naa20	unannotated
129S1	PGALLT00000072321	PG129S1T00000003540	PgeneID:NA	ParentID:ENSMUST00000005685	LEVEL_3	7	25422895	25428349	+	[[25422895, 25423078], [25424398, 25424550], [25425765, 25425964], [25428161, 25428349]]	Duplicated	Duplicated	0	PF00067	NA	unannotated
129S1	PGALLT00000072322	PG129S1T00000003541	PgeneID:NA	ParentID:ENSMUST00000008594	LEVEL_3	10	114216848	114217258	+	[[114216848, 114217258]]	Processed	Processed	0	PF02136	Nutf2	essential
129S1	PGALLT00000072325	PG129S1T00000003575	PgeneID:NA	ParentID:ENSMUST00000020251	LEVEL_3	X	36968923	36971803	+	[[36968923, 36969585], [36969870, 36970342], [36971149, 36971803]]	Duplicated	Duplicated	0.0396679	PF00066,PF06464,PF17101,PF17102,PF17103,PF11380	Gnptab	unannotated
129S1	PGALLT00000072327	PG129S1T00000003579	PgeneID:NA	ParentID:ENSMUST00000027123	LEVEL_3	18	53614971	53615131	+	[[53614971, 53615131]]	Processed	Processed	0	PF00118	Hspd1	essential
129S1	PGALLT00000072328	PG129S1T00000003581	PgeneID:NA	ParentID:ENSMUST00000044094	LEVEL_3	3	99480710	99484887	-	[[99480710, 99481393], [99484798, 99484887]]	Duplicated	Duplicated	0	PF01073	NA	unannotated
129S1	PGALLT00000072330	PG129S1T00000003595	PgeneID:NA	ParentID:ENSMUST00000051973	LEVEL_3	7	16628112	16635697	-	[[16628112, 16628150], [16635551, 16635697]]	Duplicated	Duplicated	0	PF07686,PF07679	NA	unannotated
129S1	PGALLT00000072331	PG129S1T00000003601	PgeneID:NA	ParentID:jg10266.t1	LEVEL_3	17	53514841	53515475	+	[[53514841, 53515475]]	Processed	Processed	0	NA	NA	unannotated
129S1	PGALLT00000072332	PG129S1T00000003603	PgeneID:NA	ParentID:ENSMUST00000130372	LEVEL_3	8	1075633	1076259	-	[[1075633, 1075776], [1076140, 1076259]]	Duplicated	Duplicated	0	PF00059	NA	unannotated
129S1	PGALLT00000072333	PG129S1T00000003622	PgeneID:NA	ParentID:ENSMUST00000025223	LEVEL_3	17	34818479	34819507	-	[[34818479, 34818685], [34818800, 34818892], [34818975, 34819079], [34819163, 34819258], [34819364, 34819507]]	Duplicated	Duplicated	0	PF00067	NA	unannotated
129S1	PGALLT00000072334	PG129S1T00000003623	PgeneID:NA	ParentID:ENSMUST00000040914	LEVEL_3	13	21178402	21178857	+	[[21178402, 21178857]]	Processed	Processed	0	PF00538	Hist1h1c	nonessential
129S1	PGALLT00000072335	PG129S1T00000003634	PgeneID:NA	ParentID:ENSMUST00000052248	LEVEL_3	14	19183566	19183993	-	[[19183566, 19183993]]	Processed	Processed	0	NA	Eef1g	unannotated
129S1	PGALLT00000072336	PG129S1T00000003639	PgeneID:NA	ParentID:ENSMUST00000075640	LEVEL_3	2	89801328	89802113	+	[[89801328, 89802113]]	Processed	Processed	0	NA	NA	unannotated
129S1	PGALLT00000072337	PG129S1T00000003645	PgeneID:NA	ParentID:ENSMUST00000145229	LEVEL_3	17	56705725	56707322	+	[[56705725, 56705826], [56707134, 56707322]]	Duplicated	Duplicated	0	NA	Cfap97	unannotated
129S1	PGALLT00000072338	PG129S1T00000003655	PgeneID:NA	ParentID:ENSMUST00000114585	LEVEL_3	16	44305268	44313636	-	[[44305268, 44305381], [44312356, 44312721], [44313289, 44313636]]	Duplicated	Duplicated	0	PF07686	NA	unannotated
129S1	PGALLT00000072339	PG129S1T00000003675	PgeneID:NA	ParentID:ENSMUST00000003828	LEVEL_3	10	50705862	50711385	+	[[50705862, 50705996], [50710700, 50710872], [50711196, 50711385]]	Duplicated	Duplicated	0	PF01749,PF16186,PF00514	Kpna6	nonessential
129S1	PGALLT00000072340	PG129S1T00000003687	PgeneID:NA	ParentID:ENSMUST00000025989	LEVEL_3	15	15276	16130	+	[[15276, 16130]]	Processed	Processed	0.0402275	PF02990	Tm9sf3	unannotated
129S1	PGALLT00000072341	PG129S1T00000003690	PgeneID:NA	ParentID:ENSMUST00000201148	LEVEL_3	6	39145302	39151562	+	[[39145302, 39145435], [39147200, 39147325], [39148190, 39148327], [39148790, 39148876], [39149783, 39149929], [39150745, 39151004], [39151398, 39151562]]	Duplicated	Duplicated	0	PF01055,PF00088,PF16863	Mgam	nonessential
129S1	PGALLT00000072343	PG129S1T00000003700	PgeneID:NA	ParentID:ENSMUST00000179367	LEVEL_3	13	49905908	49910488	+	[[49905908, 49906102], [49908602, 49910488]]	Duplicated	Duplicated	0	NA	NA	unannotated
129S1	PGALLT00000072344	PG129S1T00000003706	PgeneID:NA	ParentID:ENSMUST00000171401	LEVEL_3	12	15732414	15736032	-	[[15732414, 15732747], [15734029, 15734323], [15734710, 15736032]]	Duplicated	Duplicated	0	NA	NA	unannotated
129S1	PGALLT00000072345	PG129S1T00000003713	PgeneID:NA	ParentID:ENSMUST00000116621	LEVEL_3	5	126746416	126746715	+	[[126746416, 126746715]]	Processed	Processed	0	PF10183	Ndufb11	unannotated
129S1	PGALLT00000072346	PG129S1T00000003732	PgeneID:NA	ParentID:ENSMUST00000079716	LEVEL_3	X	136733319	136733991	-	[[136733319, 136733991]]	Processed	Processed	0	PF00237	Rpl17	unannotated
129S1	PGALLT00000072347	PG129S1T00000003747	PgeneID:NA	ParentID:ENSMUST00000173492	LEVEL_3	17	33832902	33833211	-	[[33832902, 33833019], [33833068, 33833211]]	Duplicated	Duplicated	0	PF00225	Kifc1	unannotated
129S1	PGALLT00000072348	PG129S1T00000003757	PgeneID:NA	ParentID:ENSMUST00000135753	LEVEL_3	16	30870735	30871518	+	[[30870735, 30871166], [30871390, 30871518]]	Duplicated	Duplicated	0	NA	Muc4	unannotated
129S1	PGALLT00000072349	PG129S1T00000003761	PgeneID:NA	ParentID:ENSMUST00000164233	LEVEL_3	7	146027967	146028272	+	[[146027967, 146028272]]	Processed	Processed	0	PF00684,PF01556,PF00226	Dnaja1	essential
129S1	PGALLT00000072350	PG129S1T00000003765	PgeneID:NA	ParentID:ENSMUST00000000208	LEVEL_3	11	84531652	84533042	+	[[84531652, 84533042]]	Processed	Processed	0	PF04326	NA	unannotated
129S1	PGALLT00000072351	PG129S1T00000003769	PgeneID:NA	ParentID:ENSMUST00000075017	LEVEL_3	16	13960063	13963324	-	[[13960063, 13963324]]	Processed	Processed	0	PF07686	Vpreb1	nonessential
129S1	PGALLT00000072352	PG129S1T00000003778	PgeneID:NA	ParentID:ENSMUST00000146205	LEVEL_3	12	33091161	33091515	+	[[33091161, 33091262], [33091345, 33091515]]	Duplicated	Duplicated	0	PF00057,PF00629	Malrd1	unannotated
129S1	PGALLT00000072353	PG129S1T00000003780	PgeneID:NA	ParentID:ENSMUST00000073833	LEVEL_3	7	22547516	22553138	+	[[22547516, 22553138]]	Processed	Processed	0.153807	PF01352,PF00096	NA	unannotated
129S1	PGALLT00000072354	PG129S1T00000003787	PgeneID:NA	ParentID:ENSMUST00000112565	LEVEL_3	X	151842861	151843635	-	[[151842861, 151843109], [151843180, 151843635]]	Duplicated	Duplicated	0	NA	NA	unannotated
129S1	PGALLT00000072355	PG129S1T00000003794	PgeneID:NA	ParentID:ENSMUST00000072427	LEVEL_3	7	42974213	42975588	+	[[42974213, 42975588]]	Processed	Processed	0	NA	NA	unannotated
129S1	PGALLT00000072358	PG129S1T00000003808	PgeneID:NA	ParentID:ENSMUST00000084509	LEVEL_3	7	135683728	135685550	+	[[135683728, 135684214], [135685332, 135685550]]	Duplicated	Duplicated	0	NA	Dmbt1	essential
129S1	PGALLT00000072359	PG129S1T00000003823	PgeneID:NA	ParentID:ENSMUST00000177787	LEVEL_3	11	106524488	106524972	-	[[106524488, 106524614], [106524735, 106524972]]	Duplicated	Duplicated	0	NA	NA	unannotated
129S1	PGALLT00000072360	PG129S1T00000003834	PgeneID:NA	ParentID:ENSMUST00000054226	LEVEL_3	11	50452671	50453556	+	[[50452671, 50452898], [50453299, 50453556]]	Duplicated	Duplicated	0	NA	NA	unannotated
129S1	PGALLT00000072361	PG129S1T00000003839	PgeneID:NA	ParentID:ENSMUST00000060551	LEVEL_3	15	77789596	77790383	-	[[77789596, 77790383]]	Processed	Processed	0	NA	NA	unannotated
129S1	PGALLT00000072362	PG129S1T00000003840	PgeneID:NA	ParentID:ENSMUST00000160100	LEVEL_3	12	102772010	102772224	-	[[102772010, 102772224]]	Processed	Processed	0	NA	Myl1	essential
129S1	PGALLT00000072364	PG129S1T00000003855	PgeneID:NA	ParentID:ENSMUST00000114117	LEVEL_3	X	70782365	70783333	+	[[70782365, 70782577], [70782888, 70783016], [70783217, 70783333]]	Duplicated	Duplicated	0	NA	NA	unannotated
129S1	PGALLT00000072367	PG129S1T00000003882	PgeneID:NA	ParentID:ENSMUST00000115560	LEVEL_3	16	17518373	17521530	+	[[17518373, 17518606], [17521423, 17521530]]	Duplicated	Duplicated	6.42796	NA	Yeats2	unannotated
129S1	PGALLT00000072368	PG129S1T00000003885	PgeneID:NA	ParentID:ENSMUST00000035488	LEVEL_3	19	38456918	38457414	+	[[38456918, 38457094], [38457253, 38457414]]	Duplicated	Duplicated	0	NA	NA	unannotated
129S1	PGALLT00000072369	PG129S1T00000003896	PgeneID:NA	ParentID:ENSMUST00000079644	LEVEL_3	11	102649892	102654348	+	[[102649892, 102654348]]	Processed	Processed	0	PF00313	Ybx1	essential
129S1	PGALLT00000072370	PG129S1T00000003899	PgeneID:NA	ParentID:ENSMUST00000197459	LEVEL_3	2	53047517	53047944	-	[[53047517, 53047753], [53047814, 53047944]]	Duplicated	Duplicated	0	NA	Gbp5	nonessential
129S1	PGALLT00000072371	PG129S1T00000003906	PgeneID:NA	ParentID:ENSMUST00000071555	LEVEL_3	10	23062518	23068415	+	[[23062518, 23068415]]	Processed	Processed	2.09745	PF00022	Actg1	essential
129S1	PGALLT00000072374	PG129S1T00000003922	PgeneID:NA	ParentID:ENSMUST00000027792	LEVEL_3	2	88584884	88586693	+	[[88584884, 88586693]]	Processed	Processed	0.0692046	PF05486	Srp9	essential
129S1	PGALLT00000072376	PG129S1T00000003933	PgeneID:NA	ParentID:ENSMUST00000175724	LEVEL_3	3	63672855	63674253	-	[[63672855, 63673799], [63674125, 63674253]]	Duplicated	Duplicated	0	PF01094,PF00003,PF07562	NA	unannotated
129S1	PGALLT00000072377	PG129S1T00000003938	PgeneID:NA	ParentID:ENSMUST00000177727	LEVEL_3	5	7341008	7343255	-	[[7341008, 7341166], [7341798, 7341947], [7343097, 7343255]]	Duplicated	Duplicated	0	PF04822	NA	unannotated
129S1	PGALLT00000072378	PG129S1T00000003939	PgeneID:ENSMUST00000183196.1	ParentID:ENSMUST00000101014	LEVEL_1	19	27434801	27435212	-	[[27434801, 27435212]]	Processed	Processed	0	PF00467,PF16906	Rpl26	unannotated
129S1	PGALLT00000072381	PG129S1T00000003971	PgeneID:NA	ParentID:ENSMUST00000117202	LEVEL_3	4	40839600	40840303	-	[[40839600, 40839824], [40839960, 40840303]]	Duplicated	Duplicated	8.63102	NA	NA	unannotated
129S1	PGALLT00000072382	PG129S1T00000003975	PgeneID:NA	ParentID:ENSMUST00000173503	LEVEL_3	15	63347060	63361801	-	[[63347060, 63361801]]	Processed	Processed	0	PF04598	Gsdmc	unannotated
129S1	PGALLT00000072383	PG129S1T00000003976	PgeneID:NA	ParentID:ENSMUST00000146454	LEVEL_3	X	7439807	7442897	+	[[7439807, 7442897]]	Processed	Processed	0	PF01798	Nop56	unannotated
129S1	PGALLT00000072386	PG129S1T00000004004	PgeneID:NA	ParentID:ENSMUST00000144327	LEVEL_3	3	11835695	11843671	+	[[11835695, 11843671]]	Processed	Processed	0	NA	NA	unannotated
129S1	PGALLT00000072387	PG129S1T00000004028	PgeneID:NA	ParentID:ENSMUST00000166335	LEVEL_3	18	80912130	80912434	+	[[80912130, 80912434]]	Processed	Processed	0	NA	Elof1	essential
129S1	PGALLT00000072388	PG129S1T00000004034	PgeneID:NA	ParentID:ENSMUST00000105765	LEVEL_3	4	146822475	146824683	+	[[146822475, 146822557], [146823194, 146823729], [146824112, 146824683]]	Duplicated	Duplicated	0	NA	NA	unannotated
129S1	PGALLT00000072390	PG129S1T00000004046	PgeneID:NA	ParentID:ENSMUST00000038859	LEVEL_3	4	153533840	153534665	-	[[153533840, 153533983], [153534152, 153534273], [153534361, 153534528], [153534607, 153534665]]	Duplicated	Duplicated	1.76743	PF00794,PF02192,PF00613,PF00454,PF00792	Pik3cd	nonessential
129S1	PGALLT00000072392	PG129S1T00000004084	PgeneID:NA	ParentID:ENSMUST00000073713	LEVEL_3	7	44356701	44357222	+	[[44356701, 44356988], [44357085, 44357222]]	Duplicated	Duplicated	0	PF00089	NA	unannotated
129S1	PGALLT00000072393	PG129S1T00000004107	PgeneID:NA	ParentID:ENSMUST00000081840	LEVEL_3	2	107310850	107311053	-	[[107310850, 107311053]]	Processed	Processed	0	PF01655	Rpl32	unannotated
129S1	PGALLT00000072394	PG129S1T00000004110	PgeneID:NA	ParentID:ENSMUST00000186166	LEVEL_3	12	105486396	105488583	-	[[105486396, 105486676], [105488185, 105488583]]	Duplicated	Duplicated	0	PF00079	NA	unannotated
129S1	PGALLT00000072395	PG129S1T00000004111	PgeneID:NA	ParentID:ENSMUST00000093207	LEVEL_3	11	30491618	30498219	+	[[30491618, 30491827], [30497934, 30497990], [30498091, 30498219]]	Duplicated	Duplicated	0	PF00042	NA	unannotated
129S1	PGALLT00000072397	PG129S1T00000004117	PgeneID:NA	ParentID:ENSMUST00000156346	LEVEL_3	11	17974871	17975147	+	[[17974871, 17975147]]	Processed	Processed	0	NA	Rps17	unannotated
129S1	PGALLT00000072398	PG129S1T00000004124	PgeneID:NA	ParentID:ENSMUST00000046754	LEVEL_3	12	78036093	78039232	+	[[78036093, 78039232]]	Processed	Processed	0	PF03650	Mpc1	unannotated
129S1	PGALLT00000072399	PG129S1T00000004129	PgeneID:NA	ParentID:ENSMUST00000115188	LEVEL_3	X	32495640	32496192	+	[[32495640, 32495822], [32496070, 32496192]]	Duplicated	Duplicated	0	NA	NA	unannotated
129S1	PGALLT00000072400	PG129S1T00000004141	PgeneID:NA	ParentID:ENSMUST00000096421	LEVEL_3	X	98340452	98341591	-	[[98340452, 98340772], [98340959, 98341591]]	Duplicated	Duplicated	0	PF15483	NA	unannotated
129S1	PGALLT00000072401	PG129S1T00000004152	PgeneID:NA	ParentID:ENSMUST00000030950	LEVEL_3	13	86018220	86018821	+	[[86018220, 86018821]]	Processed	Processed	0	PF08718	Cptp	unannotated
129S1	PGALLT00000072405	PG129S1T00000004193	PgeneID:NA	ParentID:ENSMUST00000034912	LEVEL_3	13	93300933	93308930	-	[[93300933, 93301085], [93307996, 93308118], [93308799, 93308930]]	Duplicated	Duplicated	0	NA	Rasgrf1	nonessential
129S1	PGALLT00000072407	PG129S1T00000004205	PgeneID:NA	ParentID:ENSMUST00000147782	LEVEL_3	11	27561720	27562600	-	[[27561720, 27562600]]	Processed	Processed	0.64151	NA	Rps27a	unannotated
129S1	PGALLT00000072409	PG129S1T00000004211	PgeneID:NA	ParentID:ENSMUST00000099658	LEVEL_3	13	10113648	10118489	+	[[10113648, 10113824], [10118382, 10118489]]	Duplicated	Duplicated	0	PF00103	NA	unannotated
129S1	PGALLT00000072411	PG129S1T00000004268	PgeneID:NA	ParentID:ENSMUST00000187530	LEVEL_3	14	78831778	78833487	-	[[78831778, 78833487]]	Processed	Processed	0	NA	NA	unannotated
129S1	PGALLT00000072412	PG129S1T00000004274	PgeneID:NA	ParentID:ENSMUST00000031862	LEVEL_3	9	4578590	4594694	+	[[4578590, 4594694]]	Processed	Processed	0.010715	PF00385,PF01393	Cbx3	essential
129S1	PGALLT00000072413	PG129S1T00000004275	PgeneID:NA	ParentID:ENSMUST00000060188	LEVEL_3	17	3690061	3690571	-	[[3690061, 3690571]]	Processed	Processed	0	PF04979	Ppp1r2	unannotated
129S1	PGALLT00000072414	PG129S1T00000004277	PgeneID:NA	ParentID:ENSMUST00000073308	LEVEL_3	7	8985641	8986347	+	[[8985641, 8986347]]	Processed	Processed	0	PF00076,PF00641	Ewsr1	essential
129S1	PGALLT00000072415	PG129S1T00000004280	PgeneID:NA	ParentID:ENSMUST00000187570	LEVEL_3	11	48422513	48430961	+	[[48422513, 48422611], [48430785, 48430961]]	Duplicated	Duplicated	0	PF13853	NA	unannotated
129S1	PGALLT00000072416	PG129S1T00000004286	PgeneID:NA	ParentID:jg2534.t1	LEVEL_3	16	18520622	18521753	+	[[18520622, 18521753]]	Processed	Processed	0.0336609	NA	NA	unannotated
129S1	PGALLT00000072417	PG129S1T00000004303	PgeneID:NA	ParentID:ENSMUST00000068861	LEVEL_3	15	83122653	83124354	+	[[83122653, 83122841], [83123025, 83123173], [83124286, 83124354]]	Duplicated	Duplicated	0	NA	NA	unannotated
129S1	PGALLT00000072419	PG129S1T00000004306	PgeneID:NA	ParentID:jg12703.t1	LEVEL_3	8	80463876	80464169	-	[[80463876, 80464169]]	Processed	Processed	0	NA	NA	unannotated
129S1	PGALLT00000072420	PG129S1T00000004307	PgeneID:NA	ParentID:ENSMUST00000112830	LEVEL_3	2	68495663	68496112	+	[[68495663, 68495779], [68495939, 68496112]]	Duplicated	Duplicated	0	NA	Ankrd26	unannotated
129S1	PGALLT00000072421	PG129S1T00000004308	PgeneID:NA	ParentID:ENSMUST00000137444	LEVEL_3	13	105854457	105859546	-	[[105854457, 105854591], [105859430, 105859546]]	Duplicated	Duplicated	0	PF00076	Srsf11	unannotated
129S1	PGALLT00000072422	PG129S1T00000004312	PgeneID:NA	ParentID:ENSMUST00000097801	LEVEL_3	1	12661324	12664977	+	[[12661324, 12664977]]	Processed	Processed	0	PF14650	NA	unannotated
129S1	PGALLT00000072423	PG129S1T00000004325	PgeneID:NA	ParentID:ENSMUST00000204718	LEVEL_3	11	58428937	58429447	+	[[58428937, 58429447]]	Processed	Processed	0	PF13853	NA	unannotated
129S1	PGALLT00000072424	PG129S1T00000004331	PgeneID:NA	ParentID:ENSMUST00000097393	LEVEL_3	17	12839015	12841077	+	[[12839015, 12839140], [12840883, 12841077]]	Duplicated	Duplicated	37.242	PF13910	Ermard	unannotated
129S1	PGALLT00000072425	PG129S1T00000004348	PgeneID:NA	ParentID:ENSMUST00000081857	LEVEL_3	14	48934353	48939167	-	[[48934353, 48934742], [48937335, 48937583], [48938163, 48938336], [48938496, 48938743], [48938910, 48939167]]	Duplicated	Duplicated	0	NA	Myh6	essential
129S1	PGALLT00000072426	PG129S1T00000004353	PgeneID:NA	ParentID:ENSMUST00000105773	LEVEL_3	4	146745667	146747734	+	[[146745667, 146747734]]	Processed	Processed	0	NA	NA	unannotated
129S1	PGALLT00000072428	PG129S1T00000004367	PgeneID:NA	ParentID:ENSMUST00000097227	LEVEL_3	19	43326415	43326833	-	[[43326415, 43326833]]	Processed	Processed	0	PF00255	Gpx4	essential
129S1	PGALLT00000072430	PG129S1T00000004387	PgeneID:NA	ParentID:ENSMUST00000164181	LEVEL_3	10	132235902	132236245	-	[[132235902, 132235988], [132236060, 132236245]]	Duplicated	Duplicated	0	NA	Myl6	unannotated
129S1	PGALLT00000072432	PG129S1T00000004392	PgeneID:NA	ParentID:jg14541.t1	LEVEL_3	X	92520956	92521314	+	[[92520956, 92521314]]	Processed	Processed	0	NA	NA	unannotated
129S1	PGALLT00000072435	PG129S1T00000004416	PgeneID:NA	ParentID:ENSMUST00000023835	LEVEL_3	5	72984153	72986948	+	[[72984153, 72984398], [72986775, 72986948]]	Duplicated	Duplicated	0	PF01758	Slc10a2	nonessential
129S1	PGALLT00000072436	PG129S1T00000004419	PgeneID:NA	ParentID:ENSMUST00000171914	LEVEL_3	17	18029431	18030370	+	[[18029431, 18029463], [18030143, 18030370]]	Duplicated	Duplicated	0	PF01094,PF00003,PF07562	NA	unannotated
129S1	PGALLT00000072437	PG129S1T00000004423	PgeneID:NA	ParentID:ENSMUST00000115188	LEVEL_3	X	32398914	32399466	+	[[32398914, 32399096], [32399344, 32399466]]	Duplicated	Duplicated	0	NA	NA	unannotated
129S1	PGALLT00000072438	PG129S1T00000004429	PgeneID:NA	ParentID:ENSMUST00000043249	LEVEL_3	14	50015893	50017044	-	[[50015893, 50016038], [50016438, 50016680], [50016885, 50017044]]	Duplicated	Duplicated	0	NA	NA	unannotated
129S1	PGALLT00000072439	PG129S1T00000004434	PgeneID:NA	ParentID:ENSMUST00000185307	LEVEL_3	15	75175163	75177231	+	[[75175163, 75175279], [75177008, 75177231]]	Duplicated	Duplicated	0	PF00021	NA	unannotated
129S1	PGALLT00000072442	PG129S1T00000004459	PgeneID:NA	ParentID:ENSMUST00000021891	LEVEL_3	13	61088554	61094310	-	[[61088554, 61088658], [61089614, 61089751], [61091171, 61091341], [61091773, 61091997], [61093544, 61093690], [61093779, 61093910], [61094185, 61094310]]	Duplicated	Duplicated	0	PF00112,PF08246	NA	unannotated
129S1	PGALLT00000072443	PG129S1T00000004469	PgeneID:NA	ParentID:ENSMUST00000082223	LEVEL_3	2	159475388	159476375	+	[[159475388, 159476375]]	Processed	Processed	0	PF17144,PF14204	Rpl5	unannotated
129S1	PGALLT00000072444	PG129S1T00000004484	PgeneID:NA	ParentID:ENSMUST00000203854	LEVEL_3	7	22380977	22381331	+	[[22380977, 22381026], [22381132, 22381331]]	Duplicated	Duplicated	0	NA	NA	unannotated
129S1	PGALLT00000072445	PG129S1T00000004488	PgeneID:NA	ParentID:ENSMUST00000023707	LEVEL_3	6	67185853	67186912	+	[[67185853, 67186912]]	Processed	Processed	0	PF00080	Sod1	nonessential
129S1	PGALLT00000072446	PG129S1T00000004495	PgeneID:NA	ParentID:ENSMUST00000193168	LEVEL_3	3	26201306	26201556	+	[[26201306, 26201391], [26201470, 26201556]]	Duplicated	Duplicated	0	NA	Rpl22l1	unannotated
129S1	PGALLT00000072447	PG129S1T00000004500	PgeneID:NA	ParentID:ENSMUST00000165147	LEVEL_3	7	147053215	147059314	+	[[147053215, 147054191], [147057519, 147057683], [147058296, 147058549], [147058826, 147059014], [147059117, 147059314]]	Duplicated	Duplicated	0	NA	Muc5b	nonessential
129S1	PGALLT00000072448	PG129S1T00000004504	PgeneID:NA	ParentID:ENSMUST00000170382	LEVEL_3	6	56156548	56165036	-	[[56156548, 56165036]]	Processed	Processed	0.134705	PF01423	Lsm5	unannotated
129S1	PGALLT00000072450	PG129S1T00000004509	PgeneID:NA	ParentID:ENSMUST00000195708	LEVEL_3	11	50321799	50326268	-	[[50321799, 50322051], [50323651, 50323761], [50324228, 50324448], [50326048, 50326268]]	Duplicated	Duplicated	0	PF00618,PF00788,PF00595,PF00617	Rapgef2	essential
129S1	PGALLT00000072451	PG129S1T00000004519	PgeneID:NA	ParentID:ENSMUST00000075558	LEVEL_3	3	97055751	97060106	+	[[97055751, 97055861], [97059870, 97060106]]	Duplicated	Duplicated	0	PF00125	Hist1h3f	unannotated
129S1	PGALLT00000072452	PG129S1T00000004522	PgeneID:NA	ParentID:ENSMUST00000190843	LEVEL_3	6	110164361	110165257	-	[[110164361, 110165257]]	Processed	Processed	0.386363	NA	NA	unannotated
129S1	PGALLT00000072453	PG129S1T00000004524	PgeneID:NA	ParentID:ENSMUST00000159611	LEVEL_3	scaffold6554	21844	24235	+	[[21844, 22356], [24203, 24235]]	Duplicated	Duplicated	0	PF01094	NA	unannotated
129S1	PGALLT00000072454	PG129S1T00000004532	PgeneID:NA	ParentID:ENSMUST00000089060	LEVEL_3	10	98282290	98282664	+	[[98282290, 98282664]]	Processed	Processed	0	PF07742	NA	unannotated
129S1	PGALLT00000072458	PG129S1T00000004559	PgeneID:NA	ParentID:ENSMUST00000026322	LEVEL_3	14	17207287	17208634	+	[[17207287, 17207640], [17208536, 17208634]]	Duplicated	Duplicated	0	PF04983,PF04997,PF05000,PF00623,PF04998	Polr3a	unannotated
129S1	PGALLT00000072459	PG129S1T00000004564	PgeneID:NA	ParentID:ENSMUST00000072103	LEVEL_3	6	39922036	39925365	+	[[39922036, 39922191], [39923327, 39923623], [39924478, 39924627], [39924815, 39924964], [39925207, 39925365]]	Duplicated	Duplicated	0	PF00089	NA	unannotated
129S1	PGALLT00000072461	PG129S1T00000004588	PgeneID:NA	ParentID:ENSMUST00000175724	LEVEL_3	3	63514198	63515596	-	[[63514198, 63515142], [63515468, 63515596]]	Duplicated	Duplicated	0	PF01094,PF00003,PF07562	NA	unannotated
129S1	PGALLT00000072462	PG129S1T00000004592	PgeneID:NA	ParentID:ENSMUST00000147948	LEVEL_3	3	88532611	88533512	+	[[88532611, 88532796], [88533206, 88533512]]	Duplicated	Duplicated	0	PF03006	Paqr6	nonessential
129S1	PGALLT00000072463	PG129S1T00000004606	PgeneID:NA	ParentID:ENSMUST00000104916	LEVEL_3	5	86806632	86807197	-	[[86806632, 86807197]]	Processed	Processed	0	NA	NA	unannotated
129S1	PGALLT00000072464	PG129S1T00000004608	PgeneID:NA	ParentID:ENSMUST00000020106	LEVEL_3	1	15195677	15196839	+	[[15195677, 15196839]]	Processed	Processed	0	PF01388	Arid5b	essential
129S1	PGALLT00000072465	PG129S1T00000004617	PgeneID:NA	ParentID:ENSMUST00000048061	LEVEL_3	X	99354993	99355351	+	[[99354993, 99355069], [99355220, 99355351]]	Duplicated	Duplicated	0	NA	NA	unannotated
129S1	PGALLT00000072466	PG129S1T00000004631	PgeneID:NA	ParentID:ENSMUST00000185307	LEVEL_3	15	74940898	74943029	-	[[74940898, 74941119], [74942904, 74943029]]	Duplicated	Duplicated	0	PF00021	NA	unannotated
129S1	PGALLT00000072467	PG129S1T00000004633	PgeneID:NA	ParentID:ENSMUST00000148983	LEVEL_3	12	88728628	88728983	+	[[88728628, 88728983]]	Processed	Processed	0	NA	Gle1	essential
129S1	PGALLT00000072469	PG129S1T00000004644	PgeneID:NA	ParentID:ENSMUST00000077247	LEVEL_3	4	119963001	119963992	+	[[119963001, 119963992]]	Processed	Processed	0	PF13853	NA	unannotated
129S1	PGALLT00000072470	PG129S1T00000004646	PgeneID:NA	ParentID:ENSMUST00000088246	LEVEL_3	2	155932836	155932968	+	[[155932836, 155932968]]	Processed	Processed	0	PF03953,PF00091	NA	unannotated
129S1	PGALLT00000072473	PG129S1T00000004696	PgeneID:NA	ParentID:ENSMUST00000183029	LEVEL_3	5	115389696	115390507	-	[[115389696, 115390507]]	Processed	Processed	0	NA	Myo18b	essential
129S1	PGALLT00000072474	PG129S1T00000004698	PgeneID:NA	ParentID:jg9915.t1	LEVEL_3	6	70584543	70585426	-	[[70584543, 70585426]]	Processed	Processed	0	NA	NA	unannotated
129S1	PGALLT00000072475	PG129S1T00000004704	PgeneID:NA	ParentID:ENSMUST00000107724	LEVEL_3	3	93555024	93555716	+	[[93555024, 93555716]]	Processed	Processed	0	NA	Spop	essential
129S1	PGALLT00000072476	PG129S1T00000004707	PgeneID:NA	ParentID:ENSMUST00000099170	LEVEL_3	3	47850646	47856461	-	[[47850646, 47851191], [47852650, 47852814], [47854919, 47855087], [47855326, 47855496], [47856297, 47856461]]	Duplicated	Duplicated	0	PF00788,PF00620	NA	unannotated
129S1	PGALLT00000072478	PG129S1T00000004723	PgeneID:NA	ParentID:ENSMUST00000185307	LEVEL_3	15	74799440	74801535	-	[[74799440, 74799661], [74801407, 74801535]]	Duplicated	Duplicated	0	PF00021	NA	unannotated
129S1	PGALLT00000072479	PG129S1T00000004724	PgeneID:NA	ParentID:ENSMUST00000105765	LEVEL_3	4	147251121	147253329	-	[[147251121, 147251692], [147252075, 147252610], [147253247, 147253329]]	Duplicated	Duplicated	0	NA	NA	unannotated
129S1	PGALLT00000072480	PG129S1T00000004735	PgeneID:NA	ParentID:ENSMUST00000107810	LEVEL_3	4	43321748	43321870	-	[[43321748, 43321870]]	Processed	Processed	0	PF15178	Tomm5	essential
129S1	PGALLT00000072481	PG129S1T00000004745	PgeneID:NA	ParentID:ENSMUST00000172938	LEVEL_3	X	68790699	68791285	-	[[68790699, 68791285]]	Processed	Processed	0	NA	NA	unannotated
129S1	PGALLT00000072483	PG129S1T00000004766	PgeneID:NA	ParentID:ENSMUST00000128758	LEVEL_3	1	65176576	65177715	-	[[65176576, 65177715]]	Processed	Processed	0	NA	Rpl10a	unannotated
129S1	PGALLT00000072485	PG129S1T00000004780	PgeneID:NA	ParentID:ENSMUST00000072776	LEVEL_3	15	82967777	82970105	+	[[82967777, 82967968], [82968929, 82969120], [82969959, 82970105]]	Duplicated	Duplicated	0	NA	NA	unannotated
129S1	PGALLT00000072486	PG129S1T00000004782	PgeneID:NA	ParentID:ENSMUST00000178684	LEVEL_3	10	62564359	62566134	+	[[62564359, 62564505], [62565114, 62565224], [62566024, 62566134]]	Duplicated	Duplicated	0	PF02567	NA	unannotated
129S1	PGALLT00000072487	PG129S1T00000004799	PgeneID:NA	ParentID:ENSMUST00000115210	LEVEL_3	X	32171600	32172089	-	[[32171600, 32171815], [32171967, 32172089]]	Duplicated	Duplicated	0	NA	NA	unannotated
129S1	PGALLT00000072488	PG129S1T00000004804	PgeneID:NA	ParentID:ENSMUST00000127793	LEVEL_3	11	60504734	60505015	-	[[60504734, 60505015]]	Processed	Processed	0	NA	Uba52	unannotated
129S1	PGALLT00000072489	PG129S1T00000004807	PgeneID:NA	ParentID:ENSMUST00000135565	LEVEL_3	9	91064060	91065636	+	[[91064060, 91065636]]	Processed	Processed	0	NA	Tmem41b	unannotated
129S1	PGALLT00000072491	PG129S1T00000004825	PgeneID:NA	ParentID:ENSMUST00000027241	LEVEL_3	1	39078768	39088077	+	[[39078768, 39079007], [39079091, 39079296], [39080335, 39080514], [39087928, 39088077]]	Duplicated	Duplicated	0.656982	PF13895,PF01582,PF07679	Il1r1	nonessential
129S1	PGALLT00000072493	PG129S1T00000004827	PgeneID:NA	ParentID:ENSMUST00000159964	LEVEL_3	5	143031081	143034714	-	[[143031081, 143031315], [143031630, 143031864], [143034607, 143034714]]	Duplicated	Duplicated	0	PF06312	NA	unannotated
129S1	PGALLT00000072494	PG129S1T00000004835	PgeneID:NA	ParentID:ENSMUST00000029722	LEVEL_3	14	83631632	83634575	-	[[83631632, 83634575]]	Processed	Processed	0	PF01015	NA	unannotated
129S1	PGALLT00000072496	PG129S1T00000004865	PgeneID:NA	ParentID:ENSMUST00000068580	LEVEL_3	17	22816260	22817743	+	[[22816260, 22816364], [22817411, 22817743]]	Duplicated	Duplicated	0	NA	NA	unannotated
129S1	PGALLT00000072497	PG129S1T00000004876	PgeneID:NA	ParentID:ENSMUST00000027286	LEVEL_3	X	162306782	162311080	+	[[162306782, 162311080]]	Processed	Processed	0.0161197	PF10203	Coa5	essential
129S1	PGALLT00000072499	PG129S1T00000004909	PgeneID:NA	ParentID:ENSMUST00000042235	LEVEL_3	6	89302499	89306108	-	[[89302499, 89303056], [89305686, 89306108]]	Duplicated	Duplicated	1.8727	PF03144,PF00009,PF03143	Eef1a1	unannotated
129S1	PGALLT00000072500	PG129S1T00000004914	PgeneID:NA	ParentID:ENSMUST00000067925	LEVEL_3	12	118261096	118261467	+	[[118261096, 118261467]]	Processed	Processed	0	NA	Hmgb2	nonessential
129S1	PGALLT00000072504	PG129S1T00000004941	PgeneID:NA	ParentID:ENSMUST00000168702	LEVEL_3	14	53683203	53691930	-	[[53683203, 53683352], [53691814, 53691930]]	Duplicated	Duplicated	0	NA	NA	unannotated
129S1	PGALLT00000072505	PG129S1T00000004942	PgeneID:NA	ParentID:ENSMUST00000048061	LEVEL_3	X	99434495	99434967	+	[[99434495, 99434571], [99434737, 99434967]]	Duplicated	Duplicated	0	NA	NA	unannotated
129S1	PGALLT00000072506	PG129S1T00000004944	PgeneID:NA	ParentID:ENSMUST00000029046	LEVEL_3	9	56696193	56696467	+	[[56696193, 56696467]]	Processed	Processed	0	PF00061	Fabp5	nonessential
129S1	PGALLT00000072507	PG129S1T00000004955	PgeneID:NA	ParentID:ENSMUST00000073675	LEVEL_3	11	74839463	74844138	+	[[74839463, 74844138]]	Processed	Processed	0	NA	NA	unannotated
129S1	PGALLT00000072510	PG129S1T00000004993	PgeneID:NA	ParentID:ENSMUST00000006094	LEVEL_3	15	83300783	83301632	-	[[83300783, 83300953], [83301029, 83301190], [83301456, 83301632]]	Duplicated	Duplicated	0	PF00067	NA	unannotated
129S1	PGALLT00000072511	PG129S1T00000004996	PgeneID:NA	ParentID:ENSMUST00000021410	LEVEL_3	12	54236420	54239691	-	[[54236420, 54236626], [54239545, 54239691]]	Duplicated	Duplicated	0	NA	Ppp2r3c	unannotated
129S1	PGALLT00000072513	PG129S1T00000005001	PgeneID:NA	ParentID:ENSMUST00000074881	LEVEL_3	6	91716898	91717653	+	[[91716898, 91717653]]	Processed	Processed	0	NA	NA	unannotated
129S1	PGALLT00000072514	PG129S1T00000005012	PgeneID:NA	ParentID:ENSMUST00000027384	LEVEL_3	6	94969674	94971346	+	[[94969674, 94970434], [94970834, 94971346]]	Duplicated	Duplicated	0.0403953	PF01808,PF02142	Atic	unannotated
129S1	PGALLT00000072516	PG129S1T00000005028	PgeneID:NA	ParentID:ENSMUST00000105765	LEVEL_3	4	147230889	147233097	-	[[147230889, 147231460], [147231843, 147232378], [147233015, 147233097]]	Duplicated	Duplicated	0	NA	NA	unannotated
129S1	PGALLT00000072517	PG129S1T00000005029	PgeneID:NA	ParentID:ENSMUST00000092840	LEVEL_3	11	84273499	84279536	-	[[84273499, 84274071], [84276657, 84276791], [84279285, 84279536]]	Duplicated	Duplicated	0	NA	NA	unannotated
129S1	PGALLT00000072518	PG129S1T00000005038	PgeneID:NA	ParentID:ENSMUST00000139021	LEVEL_3	7	124475972	124477706	+	[[124475972, 124477706]]	Processed	Processed	0	NA	Sestd1	essential
129S1	PGALLT00000072519	PG129S1T00000005039	PgeneID:NA	ParentID:ENSMUST00000070639	LEVEL_3	10	38472895	38473717	+	[[38472895, 38473197], [38473427, 38473717]]	Duplicated	Duplicated	0	PF13895	NA	unannotated
129S1	PGALLT00000072521	PG129S1T00000005052	PgeneID:NA	ParentID:ENSMUST00000155873	LEVEL_3	18	13185261	13186311	+	[[13185261, 13186311]]	Processed	Processed	0	PF00673,PF00281	Rpl11	unannotated
129S1	PGALLT00000072524	PG129S1T00000005069	PgeneID:NA	ParentID:ENSMUST00000096691	LEVEL_3	10	121208458	121208701	+	[[121208458, 121208701]]	Processed	Processed	0	PF14565	Il22	nonessential
129S1	PGALLT00000072525	PG129S1T00000005070	PgeneID:NA	ParentID:ENSMUST00000195554	LEVEL_3	4	4317382	4317541	+	[[4317382, 4317541]]	Processed	Processed	0	NA	Rfwd2	essential
129S1	PGALLT00000072527	PG129S1T00000005074	PgeneID:NA	ParentID:ENSMUST00000034966	LEVEL_3	1	147423495	147424213	-	[[147423495, 147424213]]	Processed	Processed	0	NA	Rpl4	unannotated
129S1	PGALLT00000072528	PG129S1T00000005075	PgeneID:NA	ParentID:ENSMUST00000160683	LEVEL_3	6	29047365	29047826	-	[[29047365, 29047826]]	Processed	Processed	0	NA	Psma3	unannotated
129S1	PGALLT00000072529	PG129S1T00000005084	PgeneID:NA	ParentID:ENSMUST00000111508	LEVEL_3	2	91214491	91217081	+	[[91214491, 91217081]]	Processed	Processed	0	PF13853	NA	unannotated
129S1	PGALLT00000072530	PG129S1T00000005085	PgeneID:NA	ParentID:ENSMUST00000018727	LEVEL_3	8	99025427	99030710	-	[[99025427, 99030710]]	Processed	Processed	0	PF00076,PF02136	G3bp1	essential
129S1	PGALLT00000072531	PG129S1T00000005104	PgeneID:NA	ParentID:ENSMUST00000068797	LEVEL_3	6	127902803	127909694	-	[[127902803, 127903597], [127907081, 127907167], [127907653, 127907766], [127909599, 127909694]]	Duplicated	Duplicated	0	PF00084,PF14670,PF00089,PF00431	NA	unannotated
129S1	PGALLT00000072532	PG129S1T00000005114	PgeneID:NA	ParentID:ENSMUST00000073580	LEVEL_3	7	111955674	111956552	+	[[111955674, 111955823], [111956438, 111956552]]	Duplicated	Duplicated	0	NA	NA	unannotated
129S1	PGALLT00000072533	PG129S1T00000005120	PgeneID:NA	ParentID:ENSMUST00000072943	LEVEL_3	13	10037677	10042865	+	[[10037677, 10037829], [10042649, 10042865]]	Duplicated	Duplicated	0	PF00103	NA	unannotated
129S1	PGALLT00000072535	PG129S1T00000005134	PgeneID:NA	ParentID:ENSMUST00000170715	LEVEL_3	4	41962944	41963341	-	[[41962944, 41963341]]	Processed	Processed	0	PF00333,PF03719	Rps2	unannotated
129S1	PGALLT00000072536	PG129S1T00000005163	PgeneID:NA	ParentID:ENSMUST00000098143	LEVEL_3	4	38933558	38942120	+	[[38933558, 38933791], [38934381, 38934512], [38936325, 38936435], [38941962, 38942120]]	Duplicated	Duplicated	0.46219	PF01424,PF01422	Nfx1	unannotated
129S1	PGALLT00000072537	PG129S1T00000005168	PgeneID:NA	ParentID:ENSMUST00000114117	LEVEL_3	X	70700780	70702068	+	[[70700780, 70701106], [70701626, 70701754], [70701922, 70702068]]	Duplicated	Duplicated	0	NA	NA	unannotated
129S1	PGALLT00000072538	PG129S1T00000005171	PgeneID:NA	ParentID:ENSMUST00000096014	LEVEL_3	4	112944011	112945408	-	[[112944011, 112945408]]	Processed	Processed	0	NA	Usmg5	nonessential
129S1	PGALLT00000072539	PG129S1T00000005174	PgeneID:NA	ParentID:ENSMUST00000146297	LEVEL_3	6	134765014	134766002	-	[[134765014, 134766002]]	Processed	Processed	0	PF15519,PF00076	Rbm39	essential
129S1	PGALLT00000072540	PG129S1T00000005175	PgeneID:NA	ParentID:ENSMUST00000178855	LEVEL_3	2	157812463	157812683	-	[[157812463, 157812683]]	Processed	Processed	0	PF00584	Sec61g	unannotated
129S1	PGALLT00000072544	PG129S1T00000005194	PgeneID:NA	ParentID:ENSMUST00000071555	LEVEL_3	6	138000979	138010567	-	[[138000979, 138010567]]	Processed	Processed	0.0151483	PF00022	Actg1	essential
129S1	PGALLT00000072545	PG129S1T00000005206	PgeneID:NA	ParentID:ENSMUST00000080132	LEVEL_3	2	155862073	155865952	+	[[155862073, 155862680], [155862806, 155862975], [155864493, 155865952]]	Duplicated	Duplicated	0	NA	NA	unannotated
129S1	PGALLT00000072546	PG129S1T00000005243	PgeneID:NA	ParentID:ENSMUST00000170227	LEVEL_3	7	25618454	25621500	+	[[25618454, 25618639], [25618912, 25619079], [25619580, 25619752], [25619941, 25620111], [25621309, 25621500]]	Duplicated	Duplicated	0	PF00067	NA	unannotated
129S1	PGALLT00000072547	PG129S1T00000005247	PgeneID:NA	ParentID:ENSMUST00000072517	LEVEL_3	16	58597874	58600818	-	[[58597874, 58598047], [58600777, 58600818]]	Duplicated	Duplicated	0	PF13853	NA	unannotated
129S1	PGALLT00000072548	PG129S1T00000005251	PgeneID:NA	ParentID:ENSMUST00000063417	LEVEL_3	17	83112688	83113465	-	[[83112688, 83112867], [83113268, 83113465]]	Duplicated	Duplicated	4.44171	PF00076	Srsf7	essential
129S1	PGALLT00000072549	PG129S1T00000005253	PgeneID:NA	ParentID:ENSMUST00000168175	LEVEL_3	17	22345749	22347290	-	[[22345749, 22345844], [22347246, 22347290]]	Duplicated	Duplicated	0	PF01094,PF00003,PF07562	NA	unannotated
129S1	PGALLT00000072550	PG129S1T00000005256	PgeneID:NA	ParentID:ENSMUST00000072125	LEVEL_3	X	133828152	133837706	-	[[133828152, 133828265], [133832656, 133832961], [133837425, 133837706]]	Duplicated	Duplicated	0	PF00047	Kir3dl2	unannotated
129S1	PGALLT00000072551	PG129S1T00000005261	PgeneID:NA	ParentID:ENSMUST00000107802	LEVEL_3	10	3642971	3648862	-	[[3642971, 3648862]]	Processed	Processed	0	PF13445,PF00643	Trim59	unannotated
129S1	PGALLT00000072554	PG129S1T00000005271	PgeneID:NA	ParentID:ENSMUST00000026846	LEVEL_3	2	125597266	125598096	-	[[125597266, 125598096]]	Processed	Processed	0	PF00303	Tyms	unannotated
129S1	PGALLT00000072556	PG129S1T00000005285	PgeneID:NA	ParentID:ENSMUST00000043209	LEVEL_3	8	107051868	107052469	+	[[107051868, 107052059], [107052124, 107052469]]	Duplicated	Duplicated	0	NA	NA	unannotated
129S1	PGALLT00000072557	PG129S1T00000005299	PgeneID:NA	ParentID:jg12703.t1	LEVEL_3	19	2514662	2514953	+	[[2514662, 2514953]]	Processed	Processed	0	NA	NA	unannotated
129S1	PGALLT00000072558	PG129S1T00000005308	PgeneID:NA	ParentID:ENSMUST00000105146	LEVEL_3	4	88554089	88554376	-	[[88554089, 88554376]]	Processed	Processed	0	PF00143	Ifna6	unannotated
129S1	PGALLT00000072560	PG129S1T00000005315	PgeneID:NA	ParentID:jg2534.t1	LEVEL_3	16	18346730	18347690	-	[[18346730, 18347690]]	Processed	Processed	0	NA	NA	unannotated
129S1	PGALLT00000072561	PG129S1T00000005318	PgeneID:NA	ParentID:ENSMUST00000041638	LEVEL_3	8	1663221	1663848	-	[[1663221, 1663848]]	Processed	Processed	0	PF13181	Gtf3c3	unannotated
129S1	PGALLT00000072562	PG129S1T00000005319	PgeneID:NA	ParentID:ENSMUST00000177479	LEVEL_3	15	75484018	75488165	+	[[75484018, 75484083], [75484195, 75484314], [75487953, 75488165]]	Duplicated	Duplicated	0	PF00021	NA	unannotated
129S1	PGALLT00000072563	PG129S1T00000005324	PgeneID:NA	ParentID:ENSMUST00000094850	LEVEL_3	7	8859561	8860802	+	[[8859561, 8860802]]	Processed	Processed	0	NA	NA	unannotated
129S1	PGALLT00000072564	PG129S1T00000005328	PgeneID:NA	ParentID:ENSMUST00000175724	LEVEL_3	scaffold2911	1905	8881	+	[[1905, 1976], [6130, 6363], [8332, 8881]]	Duplicated	Duplicated	0	PF01094,PF00003,PF07562	NA	unannotated
129S1	PGALLT00000072565	PG129S1T00000005329	PgeneID:NA	ParentID:ENSMUST00000125522	LEVEL_3	5	120444213	120453587	+	[[120444213, 120453587]]	Processed	Processed	0.307628	NA	Wsb2	nonessential
129S1	PGALLT00000072566	PG129S1T00000005330	PgeneID:NA	ParentID:ENSMUST00000102874	LEVEL_3	9	79467586	79468241	+	[[79467586, 79468241]]	Processed	Processed	0	PF00056,PF02866	Mdh1	essential
129S1	PGALLT00000072567	PG129S1T00000005339	PgeneID:NA	ParentID:ENSMUST00000146297	LEVEL_3	6	134844036	134845024	-	[[134844036, 134845024]]	Processed	Processed	0	PF15519,PF00076	Rbm39	essential
129S1	PGALLT00000072569	PG129S1T00000005345	PgeneID:NA	ParentID:ENSMUST00000079611	LEVEL_3	14	108182334	108183561	+	[[108182334, 108182615], [108183373, 108183561]]	Duplicated	Duplicated	0	PF15315	NA	unannotated
129S1	PGALLT00000072571	PG129S1T00000005359	PgeneID:NA	ParentID:ENSMUST00000050011	LEVEL_3	5	107028886	107031269	-	[[107028886, 107029068], [107029752, 107030045], [107031024, 107031269]]	Duplicated	Duplicated	0	PF02263,PF02841	Gm43302	unannotated
129S1	PGALLT00000072572	PG129S1T00000005368	PgeneID:NA	ParentID:ENSMUST00000023502	LEVEL_3	17	20965064	20972760	-	[[20965064, 20972760]]	Processed	Processed	0.246117	PF00787	Snx4	unannotated
129S1	PGALLT00000072573	PG129S1T00000005377	PgeneID:NA	ParentID:ENSMUST00000074085	LEVEL_3	12	48495200	48496036	-	[[48495200, 48496036]]	Processed	Processed	0	PF00252	Rpl10	unannotated
129S1	PGALLT00000072575	PG129S1T00000005381	PgeneID:NA	ParentID:ENSMUST00000131184	LEVEL_3	6	46316609	46318160	-	[[46316609, 46318160]]	Processed	Processed	0	PF00035	Tarbp2	essential
129S1	PGALLT00000072576	PG129S1T00000005383	PgeneID:NA	ParentID:ENSMUST00000057910	LEVEL_3	12	88724098	88724743	+	[[88724098, 88724388], [88724498, 88724743]]	Duplicated	Duplicated	0	PF15870	Rexo1	unannotated
129S1	PGALLT00000072577	PG129S1T00000005391	PgeneID:NA	ParentID:jg12460.t1	LEVEL_3	16	12828118	12830333	-	[[12828118, 12830333]]	Processed	Processed	0	NA	NA	unannotated
129S1	PGALLT00000072579	PG129S1T00000005417	PgeneID:NA	ParentID:ENSMUST00000091440	LEVEL_3	7	8968877	8972184	+	[[8968877, 8969148], [8971297, 8971472], [8971557, 8972184]]	Duplicated	Duplicated	0	PF02023,PF12874	NA	unannotated
129S1	PGALLT00000072580	PG129S1T00000005426	PgeneID:NA	ParentID:ENSMUST00000079684	LEVEL_3	19	33846807	33847632	-	[[33846807, 33847632]]	Processed	Processed	0	NA	NA	unannotated
129S1	PGALLT00000072581	PG129S1T00000005428	PgeneID:NA	ParentID:ENSMUST00000081650	LEVEL_3	X	8058006	8058860	+	[[8058006, 8058860]]	Processed	Processed	0.461371	PF00297	Rpl3	unannotated
129S1	PGALLT00000072582	PG129S1T00000005435	PgeneID:NA	ParentID:jg5380.t1	LEVEL_3	9	2908210	2908649	+	[[2908210, 2908649]]	Processed	Processed	0.156463	NA	NA	unannotated
129S1	PGALLT00000072583	PG129S1T00000005442	PgeneID:NA	ParentID:ENSMUST00000098217	LEVEL_3	7	105873104	105874066	+	[[105873104, 105873363], [105873676, 105874066]]	Duplicated	Duplicated	0	PF13853	NA	unannotated
129S1	PGALLT00000072584	PG129S1T00000005444	PgeneID:NA	ParentID:ENSMUST00000037649	LEVEL_3	16	34977966	34978940	+	[[34977966, 34978010], [34978791, 34978940]]	Duplicated	Duplicated	0	PF13890	Rab3gap1	nonessential
129S1	PGALLT00000072585	PG129S1T00000005459	PgeneID:NA	ParentID:ENSMUST00000075774	LEVEL_3	13	32183548	32184646	-	[[32183548, 32183658], [32184162, 32184278], [32184533, 32184646]]	Duplicated	Duplicated	0	PF03953,PF00091	Tubb2b	essential
129S1	PGALLT00000072587	PG129S1T00000005464	PgeneID:NA	ParentID:ENSMUST00000073890	LEVEL_3	11	102770357	102771189	-	[[102770357, 102770587], [102770805, 102770930], [102771025, 102771189]]	Duplicated	Duplicated	0	PF00038	Krt33b	unannotated
129S1	PGALLT00000072588	PG129S1T00000005466	PgeneID:NA	ParentID:ENSMUST00000159611	LEVEL_3	scaffold4862.0	11765	15246	-	[[11765, 12094], [15040, 15246]]	Duplicated	Duplicated	0	PF01094	NA	unannotated
129S1	PGALLT00000072590	PG129S1T00000005477	PgeneID:NA	ParentID:ENSMUST00000170322	LEVEL_3	17	21882591	21889238	+	[[21882591, 21882809], [21885946, 21886005], [21889210, 21889238]]	Duplicated	Duplicated	0	PF01094,PF00003,PF07562	NA	unannotated
129S1	PGALLT00000072595	PG129S1T00000005511	PgeneID:NA	ParentID:ENSMUST00000050884	LEVEL_3	17	51661802	51666758	+	[[51661802, 51666758]]	Processed	Processed	0	NA	Hmgn1	essential
129S1	PGALLT00000072596	PG129S1T00000005515	PgeneID:NA	ParentID:ENSMUST00000145919	LEVEL_3	8	75442212	75442546	+	[[75442212, 75442348], [75442454, 75442546]]	Duplicated	Duplicated	0	NA	Hmgxb4	unannotated
129S1	PGALLT00000072597	PG129S1T00000005519	PgeneID:NA	ParentID:ENSMUST00000084721	LEVEL_3	4	34852693	34857446	-	[[34852693, 34857446]]	Processed	Processed	0	PF02291	Ak6	unannotated
129S1	PGALLT00000072598	PG129S1T00000005527	PgeneID:NA	ParentID:ENSMUST00000003137	LEVEL_3	19	39121414	39125675	+	[[39121414, 39121572], [39125502, 39125675]]	Duplicated	Duplicated	0	PF00067	NA	unannotated
129S1	PGALLT00000072599	PG129S1T00000005530	PgeneID:NA	ParentID:ENSMUST00000099666	LEVEL_3	2	106091173	106091445	+	[[106091173, 106091445]]	Processed	Processed	0	NA	NA	unannotated
129S1	PGALLT00000072600	PG129S1T00000005534	PgeneID:NA	ParentID:ENSMUST00000108350	LEVEL_3	3	12713969	12715693	-	[[12713969, 12715693]]	Processed	Processed	0	PF07686,PF07654	NA	unannotated
129S1	PGALLT00000072601	PG129S1T00000005543	PgeneID:NA	ParentID:ENSMUST00000155824	LEVEL_3	13	84295249	84295784	-	[[84295249, 84295784]]	Processed	Processed	0	NA	Ppia	essential
129S1	PGALLT00000072603	PG129S1T00000005551	PgeneID:NA	ParentID:ENSMUST00000085948	LEVEL_3	2	97384340	97386425	+	[[97384340, 97385298], [97385986, 97386425]]	Duplicated	Duplicated	0.017913	PF00041,PF13895,PF07714,PF13927	Axl	nonessential
129S1	PGALLT00000072604	PG129S1T00000005572	PgeneID:NA	ParentID:ENSMUST00000171627	LEVEL_3	4	113718980	113724500	-	[[113718980, 113719084], [113721789, 113722073], [113724135, 113724500]]	Duplicated	Duplicated	0	NA	NA	unannotated
129S1	PGALLT00000072605	PG129S1T00000005583	PgeneID:NA	ParentID:ENSMUST00000073208	LEVEL_3	17	36459067	36464476	-	[[36459067, 36459186], [36462685, 36462732], [36464201, 36464476]]	Duplicated	Duplicated	0	PF06623,PF07654,PF00129	NA	unannotated
129S1	PGALLT00000072606	PG129S1T00000005591	PgeneID:NA	ParentID:ENSMUST00000080281	LEVEL_3	4	106141281	106146199	+	[[106141281, 106146199]]	Processed	Processed	0	PF00827	Rpl15	unannotated
129S1	PGALLT00000072607	PG129S1T00000005599	PgeneID:NA	ParentID:ENSMUST00000080132	LEVEL_3	2	155859177	155862072	+	[[155859177, 155859573], [155860395, 155862072]]	Duplicated	Duplicated	0	NA	NA	unannotated
129S1	PGALLT00000072608	PG129S1T00000005602	PgeneID:NA	ParentID:ENSMUST00000167133	LEVEL_3	5	111551475	111560751	+	[[111551475, 111551572], [111556398, 111556475], [111560686, 111560751]]	Duplicated	Duplicated	0	NA	NA	unannotated
129S1	PGALLT00000072610	PG129S1T00000005624	PgeneID:NA	ParentID:ENSMUST00000003038	LEVEL_3	5	49567031	49567898	+	[[49567031, 49567898]]	Processed	Processed	0.0360517	PF02883,PF02296,PF01602	Ap2a2	nonessential
129S1	PGALLT00000072611	PG129S1T00000005639	PgeneID:NA	ParentID:ENSMUST00000037644	LEVEL_3	3	48027712	48028532	+	[[48027712, 48028532]]	Processed	Processed	0	PF02762,PF02262,PF00627,PF02761,PF14447	Cbl	essential
129S1	PGALLT00000072612	PG129S1T00000005640	PgeneID:NA	ParentID:jg7213.t1	LEVEL_3	9	49079672	49080298	+	[[49079672, 49080298]]	Processed	Processed	0	NA	NA	unannotated
129S1	PGALLT00000072613	PG129S1T00000005641	PgeneID:NA	ParentID:ENSMUST00000113183	LEVEL_3	X	132661099	132668951	+	[[132661099, 132661228], [132668478, 132668951]]	Duplicated	Duplicated	0	NA	NA	unannotated
129S1	PGALLT00000072614	PG129S1T00000005643	PgeneID:NA	ParentID:ENSMUST00000111962	LEVEL_3	5	10249252	10249814	+	[[10249252, 10249814]]	Processed	Processed	0	PF00076	Hnrnpa3	unannotated
129S1	PGALLT00000072615	PG129S1T00000005652	PgeneID:NA	ParentID:ENSMUST00000108428	LEVEL_3	12	113244249	113244491	+	[[113244249, 113244491]]	Processed	Processed	0	PF01090	Rps19	essential
129S1	PGALLT00000072617	PG129S1T00000005666	PgeneID:NA	ParentID:ENSMUST00000183940	LEVEL_3	15	34996697	34997194	-	[[34996697, 34996813], [34996997, 34997194]]	Duplicated	Duplicated	0	PF00076	Pabpc4	nonessential
129S1	PGALLT00000072618	PG129S1T00000005674	PgeneID:NA	ParentID:ENSMUST00000200062	LEVEL_3	17	58759224	58767139	+	[[58759224, 58759484], [58766960, 58767139]]	Duplicated	Duplicated	0	PF00406	Ak5	unannotated
129S1	PGALLT00000072619	PG129S1T00000005694	PgeneID:NA	ParentID:ENSMUST00000188845	LEVEL_3	15	75357392	75359422	-	[[75357392, 75357541], [75359274, 75359422]]	Duplicated	Duplicated	0	PF00021	NA	unannotated
129S1	PGALLT00000072620	PG129S1T00000005702	PgeneID:NA	ParentID:ENSMUST00000118574	LEVEL_3	13	102226634	102234261	-	[[102226634, 102226786], [102229617, 102229796], [102232684, 102234261]]	Duplicated	Duplicated	0	PF05729,PF00653	NA	unannotated
129S1	PGALLT00000072621	PG129S1T00000005703	PgeneID:NA	ParentID:ENSMUST00000021942	LEVEL_3	13	54794603	54795137	+	[[54794603, 54795137]]	Processed	Processed	0	PF04707	Prelid1	unannotated
129S1	PGALLT00000072623	PG129S1T00000005708	PgeneID:NA	ParentID:ENSMUST00000082439	LEVEL_3	7	47790826	47791557	+	[[47790826, 47791032], [47791164, 47791321], [47791414, 47791557]]	Duplicated	Duplicated	0	PF02696	Selenoo	unannotated
129S1	PGALLT00000072624	PG129S1T00000005709	PgeneID:NA	ParentID:ENSMUST00000130372	LEVEL_3	8	1112395	1113022	+	[[1112395, 1112529], [1112882, 1113022]]	Duplicated	Duplicated	0	PF00059	NA	unannotated
129S1	PGALLT00000072625	PG129S1T00000005716	PgeneID:NA	ParentID:ENSMUST00000072403	LEVEL_3	15	6518713	6527505	+	[[6518713, 6519230], [6523475, 6523705], [6525625, 6525849], [6527230, 6527505]]	Duplicated	Duplicated	0	PF00201	Ugt3a2	unannotated
129S1	PGALLT00000072627	PG129S1T00000005721	PgeneID:NA	ParentID:ENSMUST00000073713	LEVEL_3	7	44319535	44320056	+	[[44319535, 44319822], [44319919, 44320056]]	Duplicated	Duplicated	0	PF00089	NA	unannotated
129S1	PGALLT00000072629	PG129S1T00000005741	PgeneID:NA	ParentID:ENSMUST00000039659	LEVEL_3	16	94846177	94852250	+	[[94846177, 94846464], [94851816, 94852250]]	Duplicated	Duplicated	0	PF00106	Cbr1	unannotated
129S1	PGALLT00000072630	PG129S1T00000005743	PgeneID:NA	ParentID:ENSMUST00000164297	LEVEL_3	4	113922833	113932731	+	[[113922833, 113922946], [113932414, 113932731]]	Duplicated	Duplicated	0	NA	NA	unannotated
129S1	PGALLT00000072631	PG129S1T00000005747	PgeneID:NA	ParentID:ENSMUST00000159964	LEVEL_3	5	142998166	143000222	-	[[142998166, 142998402], [142999805, 143000222]]	Duplicated	Duplicated	0	PF06312	NA	unannotated
129S1	PGALLT00000072633	PG129S1T00000005755	PgeneID:NA	ParentID:ENSMUST00000081551	LEVEL_3	11	31167838	31168422	+	[[31167838, 31168422]]	Processed	Processed	0	PF07500,PF01096,PF08711	Tcea1	essential
129S1	PGALLT00000072636	PG129S1T00000005776	PgeneID:NA	ParentID:ENSMUST00000195554	LEVEL_3	14	114251435	114251730	+	[[114251435, 114251730]]	Processed	Processed	0	NA	Rfwd2	essential
129S1	PGALLT00000072637	PG129S1T00000005793	PgeneID:NA	ParentID:ENSMUST00000072943	LEVEL_3	13	9706805	9711994	-	[[9706805, 9707031], [9711842, 9711994]]	Duplicated	Duplicated	0	PF00103	NA	unannotated
129S1	PGALLT00000072638	PG129S1T00000005805	PgeneID:NA	ParentID:ENSMUST00000059449	LEVEL_3	8	107004076	107005758	+	[[107004076, 107004228], [107005564, 107005758]]	Duplicated	Duplicated	0	PF00135	NA	unannotated
129S1	PGALLT00000072640	PG129S1T00000005813	PgeneID:NA	ParentID:ENSMUST00000122096	LEVEL_3	6	79037961	79038995	+	[[79037961, 79038995]]	Processed	Processed	0.105735	PF00270,PF00271	NA	unannotated
129S1	PGALLT00000072641	PG129S1T00000005841	PgeneID:NA	ParentID:ENSMUST00000092657	LEVEL_3	10	21950004	21958096	+	[[21950004, 21950815], [21957950, 21958096]]	Duplicated	Duplicated	0	PF00001	NA	unannotated
129S1	PGALLT00000072642	PG129S1T00000005843	PgeneID:NA	ParentID:ENSMUST00000015124	LEVEL_3	6	16138120	16144555	+	[[16138120, 16144555]]	Processed	Processed	0.104794	PF09631	Tsen15	unannotated
129S1	PGALLT00000072644	PG129S1T00000005853	PgeneID:NA	ParentID:jg16821.t1	LEVEL_3	16	48259210	48261618	+	[[48259210, 48261618]]	Processed	Processed	0.0284133	NA	NA	unannotated
129S1	PGALLT00000072645	PG129S1T00000005854	PgeneID:NA	ParentID:ENSMUST00000135960	LEVEL_3	15	32238280	32248570	+	[[32238280, 32248570]]	Processed	Processed	0	PF00579	Wars2	essential
129S1	PGALLT00000072646	PG129S1T00000005860	PgeneID:NA	ParentID:ENSMUST00000081520	LEVEL_3	19	11362122	11363651	-	[[11362122, 11362686], [11363547, 11363651]]	Duplicated	Duplicated	0	NA	NA	unannotated
129S1	PGALLT00000072647	PG129S1T00000005870	PgeneID:NA	ParentID:ENSMUST00000131818	LEVEL_3	5	120457575	120458036	+	[[120457575, 120457754], [120457908, 120458036]]	Duplicated	Duplicated	66.8197	PF00400	Wsb1	unannotated
129S1	PGALLT00000072648	PG129S1T00000005882	PgeneID:NA	ParentID:ENSMUST00000115173	LEVEL_3	X	32484151	32484669	+	[[32484151, 32484219], [32484382, 32484669]]	Duplicated	Duplicated	0	NA	NA	unannotated
129S1	PGALLT00000072649	PG129S1T00000005892	PgeneID:NA	ParentID:ENSMUST00000078079	LEVEL_3	18	45418304	45418678	+	[[45418304, 45418678]]	Processed	Processed	0	NA	NA	unannotated
129S1	PGALLT00000072650	PG129S1T00000005901	PgeneID:NA	ParentID:ENSMUST00000183108	LEVEL_3	14	73940714	73942903	-	[[73940714, 73941803], [73942273, 73942903]]	Duplicated	Duplicated	0.0139298	NA	Xpnpep1	essential
129S1	PGALLT00000072651	PG129S1T00000005918	PgeneID:NA	ParentID:ENSMUST00000042610	LEVEL_3	scaffold7105	4190	6509	+	[[4190, 4366], [6363, 6509]]	Duplicated	Duplicated	0	PF02760,PF02758	NA	unannotated
129S1	PGALLT00000072653	PG129S1T00000005924	PgeneID:NA	ParentID:ENSMUST00000085052	LEVEL_3	12	106133385	106137802	-	[[106133385, 106133582], [106137646, 106137802]]	Duplicated	Duplicated	0	PF00079	NA	unannotated
129S1	PGALLT00000072655	PG129S1T00000005931	PgeneID:NA	ParentID:ENSMUST00000043209	LEVEL_3	8	107022702	107025708	+	[[107022702, 107022866], [107025520, 107025708]]	Duplicated	Duplicated	0	NA	NA	unannotated
129S1	PGALLT00000072657	PG129S1T00000005948	PgeneID:NA	ParentID:ENSMUST00000055497	LEVEL_3	19	611933	612537	-	[[611933, 612537]]	Processed	Processed	0	PF02291	Taf9b	nonessential
129S1	PGALLT00000072660	PG129S1T00000005961	PgeneID:NA	ParentID:ENSMUST00000185307	LEVEL_3	15	74998101	75000232	-	[[74998101, 74998322], [75000107, 75000232]]	Duplicated	Duplicated	0	PF00021	NA	unannotated
129S1	PGALLT00000072661	PG129S1T00000005966	PgeneID:NA	ParentID:ENSMUST00000081911	LEVEL_3	11	67474310	67481388	+	[[67474310, 67474525], [67474703, 67474827], [67474912, 67475058], [67475140, 67475229], [67475309, 67475503], [67476015, 67476277], [67480984, 67481115], [67481203, 67481388]]	Duplicated	Duplicated	0	PF00063,PF01576,PF02736	Myh13	unannotated
129S1	PGALLT00000072662	PG129S1T00000005967	PgeneID:NA	ParentID:ENSMUST00000002091	LEVEL_3	10	89318568	89320984	+	[[89318568, 89320984]]	Processed	Processed	0	PF05529	Bcap31	unannotated
129S1	PGALLT00000072663	PG129S1T00000005971	PgeneID:NA	ParentID:ENSMUST00000096418	LEVEL_3	15	60005034	60006622	+	[[60005034, 60005330], [60005577, 60005819], [60006296, 60006622]]	Duplicated	Duplicated	0	NA	A1bg	unannotated
129S1	PGALLT00000072665	PG129S1T00000005993	PgeneID:NA	ParentID:jg8338.t1	LEVEL_3	13	115268553	115270390	+	[[115268553, 115270390]]	Processed	Processed	0.1035	NA	NA	unannotated
129S1	PGALLT00000072667	PG129S1T00000006006	PgeneID:NA	ParentID:ENSMUST00000073471	LEVEL_3	19	27434486	27434799	+	[[27434486, 27434799]]	Processed	Processed	0	PF00467,PF16906	Rpl26	unannotated
129S1	PGALLT00000072668	PG129S1T00000006023	PgeneID:NA	ParentID:ENSMUST00000100380	LEVEL_3	15	82941960	82942422	-	[[82941960, 82942052], [82942171, 82942422]]	Duplicated	Duplicated	0	NA	NA	unannotated
129S1	PGALLT00000072669	PG129S1T00000006025	PgeneID:NA	ParentID:ENSMUST00000071973	LEVEL_3	13	10281308	10285156	+	[[10281308, 10281409], [10281542, 10281790], [10284020, 10284109], [10285007, 10285156]]	Duplicated	Duplicated	0	NA	NA	unannotated
129S1	PGALLT00000072670	PG129S1T00000006030	PgeneID:ENSMUST00000120489.1	ParentID:NA	LEVEL_2	scaffold9277	506	736	-	[[506, 736]]	Processed	Processed	0	NA	NA	unannotated
129S1	PGALLT00000072673	PG129S1T00000006035	PgeneID:NA	ParentID:ENSMUST00000077856	LEVEL_3	19	36385612	36386474	-	[[36385612, 36386474]]	Processed	Processed	0	PF01777,PF00467	Rpl27	unannotated
129S1	PGALLT00000072674	PG129S1T00000006040	PgeneID:NA	ParentID:jg11933.t1	LEVEL_3	4	114894262	114894643	+	[[114894262, 114894643]]	Processed	Processed	0	NA	NA	unannotated
129S1	PGALLT00000072678	PG129S1T00000006070	PgeneID:NA	ParentID:ENSMUST00000043898	LEVEL_3	4	38677778	38678093	-	[[38677778, 38678093]]	Processed	Processed	0	PF10251	Psenen	essential
129S1	PGALLT00000072679	PG129S1T00000006075	PgeneID:NA	ParentID:ENSMUST00000100380	LEVEL_3	15	83113630	83114096	-	[[83113630, 83113872], [83113995, 83114096]]	Duplicated	Duplicated	0	NA	NA	unannotated
129S1	PGALLT00000072680	PG129S1T00000006077	PgeneID:NA	ParentID:ENSMUST00000009039	LEVEL_3	X	67475467	67476398	+	[[67475467, 67476398]]	Processed	Processed	0	PF01248	Rpl30	unannotated
129S1	PGALLT00000072681	PG129S1T00000006085	PgeneID:NA	ParentID:ENSMUST00000118280	LEVEL_3	2	20228615	20228913	-	[[20228615, 20228913]]	Processed	Processed	0	PF00631	Gng5	unannotated
129S1	PGALLT00000072682	PG129S1T00000006089	PgeneID:NA	ParentID:ENSMUST00000099451	LEVEL_3	13	61288686	61292345	-	[[61288686, 61288793], [61289770, 61289898], [61290484, 61290660], [61291026, 61291250], [61291653, 61291823], [61291907, 61292041], [61292220, 61292345]]	Duplicated	Duplicated	0	NA	NA	unannotated
129S1	PGALLT00000072683	PG129S1T00000006095	PgeneID:NA	ParentID:ENSMUST00000052248	LEVEL_3	19	59485648	59486486	+	[[59485648, 59486486]]	Processed	Processed	0	NA	Eef1g	unannotated
129S1	PGALLT00000072684	PG129S1T00000006120	PgeneID:NA	ParentID:ENSMUST00000065588	LEVEL_3	5	107213930	107221385	-	[[107213930, 107214112], [107215010, 107215207], [107215519, 107215640], [107216357, 107216788], [107217449, 107217697], [107218524, 107218769], [107220895, 107221091], [107221272, 107221385]]	Duplicated	Duplicated	0	PF02263,PF02841	NA	unannotated
129S1	PGALLT00000072685	PG129S1T00000006129	PgeneID:NA	ParentID:ENSMUST00000064393	LEVEL_3	16	61223528	61224653	+	[[61223528, 61223878], [61224198, 61224653]]	Duplicated	Duplicated	0	NA	Rcl1	unannotated
129S1	PGALLT00000072686	PG129S1T00000006137	PgeneID:NA	ParentID:ENSMUST00000183940	LEVEL_3	14	85571850	85575302	-	[[85571850, 85575302]]	Processed	Processed	0	PF00076	Pabpc4	nonessential
129S1	PGALLT00000072689	PG129S1T00000006166	PgeneID:NA	ParentID:ENSMUST00000127037	LEVEL_3	1	136535699	136536131	+	[[136535699, 136536131]]	Processed	Processed	0	NA	Rps8	unannotated
129S1	PGALLT00000072691	PG129S1T00000006187	PgeneID:NA	ParentID:ENSMUST00000100785	LEVEL_3	5	124202053	124203662	-	[[124202053, 124202358], [124203546, 124203662]]	Duplicated	Duplicated	0	PF10421	NA	unannotated
129S1	PGALLT00000072692	PG129S1T00000006197	PgeneID:NA	ParentID:ENSMUST00000082079	LEVEL_3	13	24740379	24743960	+	[[24740379, 24740549], [24742457, 24742609], [24743748, 24743960]]	Duplicated	Duplicated	0	PF00103	NA	unannotated
129S1	PGALLT00000072693	PG129S1T00000006199	PgeneID:NA	ParentID:ENSMUST00000001675	LEVEL_3	8	1626632	1627914	+	[[1626632, 1627914]]	Processed	Processed	0.989633	PF00069,PF00433	Stk38l	nonessential
129S1	PGALLT00000072694	PG129S1T00000006202	PgeneID:NA	ParentID:ENSMUST00000022563	LEVEL_3	14	54528427	54529908	-	[[54528427, 54528564], [54529771, 54529908]]	Duplicated	Duplicated	0	PF06602	Mtmr6	unannotated
129S1	PGALLT00000072695	PG129S1T00000006204	PgeneID:NA	ParentID:ENSMUST00000133779	LEVEL_3	X	3299755	3299985	-	[[3299755, 3299985]]	Processed	Processed	0	PF13401	Cdc6	essential
129S1	PGALLT00000072696	PG129S1T00000006205	PgeneID:NA	ParentID:ENSMUST00000042125	LEVEL_3	1	75294938	75296024	+	[[75294938, 75295132], [75295215, 75295298], [75295461, 75295592], [75295905, 75296024]]	Duplicated	Duplicated	1.98915	NA	Ttll4	nonessential
129S1	PGALLT00000072697	PG129S1T00000006207	PgeneID:NA	ParentID:ENSMUST00000082421	LEVEL_3	17	31050062	31050896	-	[[31050062, 31050249], [31050438, 31050896]]	Duplicated	Duplicated	4.85	NA	NA	unannotated
129S1	PGALLT00000072698	PG129S1T00000006208	PgeneID:NA	ParentID:ENSMUST00000170419	LEVEL_3	5	110973935	110978591	-	[[110973935, 110973973], [110978241, 110978591]]	Duplicated	Duplicated	0	NA	NA	unannotated
129S1	PGALLT00000072699	PG129S1T00000006213	PgeneID:NA	ParentID:ENSMUST00000039447	LEVEL_3	X	103113312	103116507	-	[[103113312, 103113599], [103114297, 103114425], [103115229, 103115381], [103115692, 103115919], [103116176, 103116507]]	Duplicated	Duplicated	0	PF00041	NA	unannotated
129S1	PGALLT00000072700	PG129S1T00000006217	PgeneID:NA	ParentID:ENSMUST00000073713	LEVEL_3	7	44268686	44269207	+	[[44268686, 44268973], [44269070, 44269207]]	Duplicated	Duplicated	0	PF00089	NA	unannotated
129S1	PGALLT00000072702	PG129S1T00000006229	PgeneID:NA	ParentID:ENSMUST00000196384	LEVEL_3	6	8602	9083	+	[[8602, 9083]]	Processed	Processed	0	PF04822	NA	unannotated
129S1	PGALLT00000072704	PG129S1T00000006254	PgeneID:NA	ParentID:ENSMUST00000016143	LEVEL_3	5	143365149	143365707	-	[[143365149, 143365403], [143365669, 143365707]]	Duplicated	Duplicated	0	PF02205	Wasf3	unannotated
129S1	PGALLT00000072705	PG129S1T00000006263	PgeneID:NA	ParentID:ENSMUST00000089129	LEVEL_3	C1034659	880	1747	+	[[880, 1061], [1349, 1504], [1586, 1747]]	Duplicated	Duplicated	0	NA	NA	unannotated
129S1	PGALLT00000072706	PG129S1T00000006272	PgeneID:NA	ParentID:ENSMUST00000118192	LEVEL_3	4	160307240	160314263	+	[[160307240, 160307380], [160314021, 160314263]]	Duplicated	Duplicated	0	PF00179	Ube2j2	unannotated
129S1	PGALLT00000072707	PG129S1T00000006277	PgeneID:NA	ParentID:ENSMUST00000021891	LEVEL_3	13	61107341	61111979	-	[[61107341, 61107480], [61108964, 61109122], [61109583, 61109804], [61111242, 61111382], [61111506, 61111643], [61111902, 61111979]]	Duplicated	Duplicated	0	PF00112,PF08246	NA	unannotated
129S1	PGALLT00000072710	PG129S1T00000006318	PgeneID:NA	ParentID:ENSMUST00000170267	LEVEL_3	10	22039576	22055498	-	[[22039576, 22055498]]	Processed	Processed	0.00110314	PF00001	NA	unannotated
129S1	PGALLT00000072712	PG129S1T00000006323	PgeneID:NA	ParentID:ENSMUST00000091358	LEVEL_3	4	99113833	99133682	+	[[99113833, 99133682]]	Processed	Processed	0.304166	PF00443	Usp1	essential
129S1	PGALLT00000072713	PG129S1T00000006327	PgeneID:NA	ParentID:ENSMUST00000006094	LEVEL_3	15	82989882	82991563	+	[[82989882, 82990069], [82990208, 82990350], [82990573, 82990751], [82991143, 82991289], [82991387, 82991563]]	Duplicated	Duplicated	0	PF00067	NA	unannotated
129S1	PGALLT00000072715	PG129S1T00000006335	PgeneID:NA	ParentID:ENSMUST00000057177	LEVEL_3	1	187323020	187323467	-	[[187323020, 187323467]]	Processed	Processed	0	PF03604	Polr2k	unannotated
129S1	PGALLT00000072716	PG129S1T00000006338	PgeneID:NA	ParentID:ENSMUST00000112830	LEVEL_3	7	124527069	124530693	+	[[124527069, 124527314], [124530230, 124530346], [124530517, 124530693]]	Duplicated	Duplicated	0	NA	Ankrd26	unannotated
129S1	PGALLT00000072720	PG129S1T00000006356	PgeneID:NA	ParentID:ENSMUST00000164875	LEVEL_3	5	111044088	111046188	-	[[111044088, 111044132], [111046058, 111046188]]	Duplicated	Duplicated	0	NA	NA	unannotated
129S1	PGALLT00000072723	PG129S1T00000006365	PgeneID:NA	ParentID:ENSMUST00000189911	LEVEL_3	11	58478086	58483280	-	[[58478086, 58478268], [58483173, 58483280]]	Duplicated	Duplicated	0	PF13853	NA	unannotated
129S1	PGALLT00000072724	PG129S1T00000006368	PgeneID:NA	ParentID:ENSMUST00000035935	LEVEL_3	11	123614855	123615396	+	[[123614855, 123615109], [123615199, 123615396]]	Duplicated	Duplicated	0.243559	PF08647	Ccdc40	essential
129S1	PGALLT00000072726	PG129S1T00000006383	PgeneID:NA	ParentID:ENSMUST00000170665	LEVEL_3	16	18299761	18307342	+	[[18299761, 18300546], [18307196, 18307342]]	Duplicated	Duplicated	0	PF04819	NA	unannotated
129S1	PGALLT00000072727	PG129S1T00000006384	PgeneID:NA	ParentID:ENSMUST00000165629	LEVEL_3	8	45328498	45328680	+	[[45328498, 45328680]]	Processed	Processed	0	NA	Actb	essential
129S1	PGALLT00000072729	PG129S1T00000006389	PgeneID:NA	ParentID:jg19278.t1	LEVEL_3	7	102786528	102795612	+	[[102786528, 102795612]]	Processed	Processed	0.481984	NA	NA	unannotated
129S1	PGALLT00000072730	PG129S1T00000006407	PgeneID:NA	ParentID:ENSMUST00000055294	LEVEL_3	2	116221108	116221575	-	[[116221108, 116221575]]	Processed	Processed	0.335167	PF03045	Grem2	unannotated
129S1	PGALLT00000072731	PG129S1T00000006408	PgeneID:NA	ParentID:ENSMUST00000197539	LEVEL_3	8	24984905	24985536	+	[[24984905, 24985536]]	Processed	Processed	0.184838	NA	Ube2d3	unannotated
129S1	PGALLT00000072732	PG129S1T00000006412	PgeneID:NA	ParentID:ENSMUST00000168797	LEVEL_3	12	106203931	106208772	+	[[106203931, 106208772]]	Processed	Processed	0.673499	PF00079	NA	unannotated
129S1	PGALLT00000072736	PG129S1T00000006443	PgeneID:NA	ParentID:ENSMUST00000196402	LEVEL_3	15	16826261	16827575	+	[[16826261, 16826468], [16826817, 16827140], [16827438, 16827575]]	Duplicated	Duplicated	0	PF00008,PF02210,PF12661	Crb1	essential
129S1	PGALLT00000072738	PG129S1T00000006460	PgeneID:NA	ParentID:ENSMUST00000076587	LEVEL_3	10	79004740	79009898	+	[[79004740, 79009898]]	Processed	Processed	0	PF00782	Ptp4a1	unannotated
129S1	PGALLT00000072741	PG129S1T00000006494	PgeneID:NA	ParentID:ENSMUST00000097801	LEVEL_3	18	3576242	3579703	-	[[3576242, 3578346], [3579106, 3579703]]	Duplicated	Duplicated	0	PF14650	NA	unannotated
129S1	PGALLT00000072742	PG129S1T00000006497	PgeneID:NA	ParentID:ENSMUST00000162809	LEVEL_3	11	96966514	96966944	-	[[96966514, 96966723], [96966861, 96966944]]	Duplicated	Duplicated	0	PF11669	Tmem92	unannotated
129S1	PGALLT00000072743	PG129S1T00000006500	PgeneID:NA	ParentID:ENSMUST00000000756	LEVEL_3	14	53156710	53156880	+	[[53156710, 53156880]]	Processed	Processed	0	PF01294	Rpl13	unannotated
129S1	PGALLT00000072744	PG129S1T00000006505	PgeneID:NA	ParentID:ENSMUST00000106199	LEVEL_3	6	14970329	14970831	-	[[14970329, 14970831]]	Processed	Processed	0	PF00412	Fhl3	unannotated
129S1	PGALLT00000072745	PG129S1T00000006506	PgeneID:NA	ParentID:ENSMUST00000031549	LEVEL_3	18	60176486	60178715	+	[[60176486, 60178715]]	Processed	Processed	0.0665361	NA	NA	unannotated
129S1	PGALLT00000072746	PG129S1T00000006518	PgeneID:NA	ParentID:ENSMUST00000079716	LEVEL_3	3	47952570	47952835	+	[[47952570, 47952835]]	Processed	Processed	0	PF00237	Rpl17	unannotated
129S1	PGALLT00000072747	PG129S1T00000006535	PgeneID:NA	ParentID:ENSMUST00000177787	LEVEL_3	2	27695176	27695519	+	[[27695176, 27695519]]	Processed	Processed	0	NA	NA	unannotated
129S1	PGALLT00000072748	PG129S1T00000006546	PgeneID:NA	ParentID:jg6717.t1	LEVEL_3	18	18959164	18959601	+	[[18959164, 18959601]]	Processed	Processed	0	NA	NA	unannotated
129S1	PGALLT00000072750	PG129S1T00000006554	PgeneID:NA	ParentID:ENSMUST00000094850	LEVEL_3	7	8716680	8717921	+	[[8716680, 8717921]]	Processed	Processed	0	NA	NA	unannotated
129S1	PGALLT00000072751	PG129S1T00000006559	PgeneID:NA	ParentID:ENSMUST00000109211	LEVEL_3	8	46803622	46805150	-	[[46803622, 46805150]]	Processed	Processed	0.0519072	NA	Spata2	nonessential
129S1	PGALLT00000072752	PG129S1T00000006561	PgeneID:NA	ParentID:ENSMUST00000087328	LEVEL_3	9	39043257	39047006	+	[[39043257, 39043346], [39043428, 39043511], [39044192, 39044398], [39044609, 39044821], [39044911, 39044997], [39046843, 39047006]]	Duplicated	Duplicated	83.5297	PF00012	Hspa1a	nonessential
129S1	PGALLT00000072753	PG129S1T00000006564	PgeneID:NA	ParentID:ENSMUST00000173641	LEVEL_3	10	32299920	32306191	+	[[32299920, 32300128], [32306038, 32306191]]	Duplicated	Duplicated	0	PF16186,PF00514	Kpna1	nonessential
129S1	PGALLT00000072754	PG129S1T00000006571	PgeneID:NA	ParentID:ENSMUST00000006094	LEVEL_3	15	83218057	83220736	+	[[83218057, 83218101], [83219941, 83220066], [83220158, 83220307], [83220575, 83220736]]	Duplicated	Duplicated	0	PF00067	NA	unannotated
129S1	PGALLT00000072756	PG129S1T00000006579	PgeneID:NA	ParentID:ENSMUST00000043209	LEVEL_3	8	107032263	107032864	+	[[107032263, 107032454], [107032519, 107032864]]	Duplicated	Duplicated	0	NA	NA	unannotated
129S1	PGALLT00000072757	PG129S1T00000006582	PgeneID:NA	ParentID:ENSMUST00000033786	LEVEL_3	X	132617422	132618587	+	[[132617422, 132617682], [132618006, 132618587]]	Duplicated	Duplicated	0	NA	Prame	unannotated
129S1	PGALLT00000072758	PG129S1T00000006591	PgeneID:NA	ParentID:ENSMUST00000001818	LEVEL_3	6	20677174	20683616	-	[[20677174, 20683616]]	Processed	Processed	0	PF02184	Crnkl1	unannotated
129S1	PGALLT00000072760	PG129S1T00000006593	PgeneID:NA	ParentID:ENSMUST00000170715	LEVEL_3	1	157732427	157733279	-	[[157732427, 157733279]]	Processed	Processed	0	PF00333,PF03719	Rps2	unannotated
129S1	PGALLT00000072761	PG129S1T00000006595	PgeneID:NA	ParentID:ENSMUST00000087445	LEVEL_3	14	57583645	57585422	+	[[57583645, 57584388], [57585085, 57585422]]	Duplicated	Duplicated	0	NA	NA	unannotated
129S1	PGALLT00000072765	PG129S1T00000006624	PgeneID:NA	ParentID:ENSMUST00000082421	LEVEL_3	17	31048922	31049803	-	[[31048922, 31049352], [31049529, 31049803]]	Duplicated	Duplicated	0	NA	NA	unannotated
129S1	PGALLT00000072767	PG129S1T00000006635	PgeneID:NA	ParentID:ENSMUST00000154340	LEVEL_3	2	31466409	31467413	+	[[31466409, 31467413]]	Processed	Processed	0	NA	Rpl12	unannotated
129S1	PGALLT00000072769	PG129S1T00000006642	PgeneID:NA	ParentID:ENSMUST00000080132	LEVEL_3	2	155650711	155653606	-	[[155650711, 155652388], [155653210, 155653606]]	Duplicated	Duplicated	0	NA	NA	unannotated
129S1	PGALLT00000072770	PG129S1T00000006655	PgeneID:NA	ParentID:ENSMUST00000166335	LEVEL_3	18	80908861	80909165	+	[[80908861, 80909165]]	Processed	Processed	0	NA	Elof1	essential
129S1	PGALLT00000072771	PG129S1T00000006659	PgeneID:NA	ParentID:ENSMUST00000105372	LEVEL_3	17	82940524	82940935	+	[[82940524, 82940935]]	Processed	Processed	0	PF00255	Gpx4	essential
129S1	PGALLT00000072772	PG129S1T00000006667	PgeneID:NA	ParentID:ENSMUST00000022890	LEVEL_3	9	55080141	55080400	+	[[55080141, 55080400]]	Processed	Processed	0	PF01485	Rnf19a	unannotated
129S1	PGALLT00000072774	PG129S1T00000006676	PgeneID:NA	ParentID:ENSMUST00000006094	LEVEL_3	15	83286229	83290288	-	[[83286229, 83286261], [83288871, 83289046], [83289523, 83289660], [83289913, 83290288]]	Duplicated	Duplicated	0	PF00067	NA	unannotated
129S1	PGALLT00000072775	PG129S1T00000006683	PgeneID:NA	ParentID:ENSMUST00000020238	LEVEL_3	12	39468468	39471878	-	[[39468468, 39469686], [39471296, 39471878]]	Duplicated	Duplicated	0.0262524	PF02518,PF00183	Hsp90b1	essential
129S1	PGALLT00000072776	PG129S1T00000006693	PgeneID:NA	ParentID:ENSMUST00000082079	LEVEL_3	13	24697804	24701385	+	[[24697804, 24697974], [24699882, 24700034], [24701173, 24701385]]	Duplicated	Duplicated	0	PF00103	NA	unannotated
129S1	PGALLT00000072778	PG129S1T00000006705	PgeneID:NA	ParentID:ENSMUST00000078631	LEVEL_3	2	90015078	90017773	+	[[90015078, 90015233], [90017729, 90017773]]	Duplicated	Duplicated	0	NA	NA	unannotated
129S1	PGALLT00000072779	PG129S1T00000006708	PgeneID:NA	ParentID:ENSMUST00000186648	LEVEL_3	8	38269231	38269657	-	[[38269231, 38269657]]	Processed	Processed	0	PF00632	Trip12	essential
129S1	PGALLT00000072780	PG129S1T00000006724	PgeneID:NA	ParentID:ENSMUST00000102804	LEVEL_3	4	88741110	88741408	+	[[88741110, 88741408]]	Processed	Processed	0	PF00143	Ifna5	unannotated
129S1	PGALLT00000072781	PG129S1T00000006740	PgeneID:NA	ParentID:ENSMUST00000167436	LEVEL_3	14	62326265	62326733	-	[[62326265, 62326733]]	Processed	Processed	0	PF00467,PF16906	Rpl26	unannotated
129S1	PGALLT00000072782	PG129S1T00000006742	PgeneID:NA	ParentID:ENSMUST00000148137	LEVEL_3	19	32122540	32128154	-	[[32122540, 32122692], [32123805, 32123939], [32124977, 32125162], [32125876, 32126001], [32128047, 32128154]]	Duplicated	Duplicated	0	PF04083,PF12146	NA	unannotated
129S1	PGALLT00000072783	PG129S1T00000006774	PgeneID:NA	ParentID:ENSMUST00000076236	LEVEL_3	8	107992552	107994141	+	[[107992552, 107992847], [107992962, 107993045], [107993160, 107993254], [107993529, 107993699], [107993863, 107994012], [107994097, 107994141]]	Duplicated	Duplicated	0.0361835	PF13516,PF16000	Carmil3	unannotated
129S1	PGALLT00000072784	PG129S1T00000006788	PgeneID:NA	ParentID:ENSMUST00000141943	LEVEL_3	11	117695789	117696763	-	[[117695789, 117695908], [117696599, 117696763]]	Duplicated	Duplicated	0	PF00041,PF13927,PF07679	Sdk2	unannotated
129S1	PGALLT00000072785	PG129S1T00000006791	PgeneID:NA	ParentID:ENSMUST00000004143	LEVEL_3	11	103570692	103572348	-	[[103570692, 103570871], [103571274, 103571426], [103571859, 103572011], [103572217, 103572348]]	Duplicated	Duplicated	0	PF01017,PF02865,PF02864,PF00017	Stat5b	nonessential
129S1	PGALLT00000072788	PG129S1T00000006818	PgeneID:NA	ParentID:ENSMUST00000039447	LEVEL_3	X	103192410	103192985	-	[[103192410, 103192520], [103192875, 103192985]]	Duplicated	Duplicated	0	PF00041	NA	unannotated
129S1	PGALLT00000072793	PG129S1T00000006860	PgeneID:NA	ParentID:ENSMUST00000088874	LEVEL_3	3	84465114	84465892	-	[[84465114, 84465892]]	Processed	Processed	0	PF09011,PF00505	Hmgb3	nonessential
129S1	PGALLT00000072794	PG129S1T00000006862	PgeneID:NA	ParentID:ENSMUST00000051614	LEVEL_3	8	39613038	39616870	+	[[39613038, 39613466], [39615531, 39616870]]	Duplicated	Duplicated	0	PF08516,PF00200,PF01421,PF01562	NA	unannotated
129S1	PGALLT00000072798	PG129S1T00000006896	PgeneID:NA	ParentID:ENSMUST00000077719	LEVEL_3	4	61054271	61054814	-	[[61054271, 61054378], [61054701, 61054814]]	Duplicated	Duplicated	0	PF00061	NA	unannotated
129S1	PGALLT00000072799	PG129S1T00000006910	PgeneID:NA	ParentID:jg10078.t1	LEVEL_3	18	66636098	66636570	+	[[66636098, 66636570]]	Processed	Processed	0	NA	NA	unannotated
129S1	PGALLT00000072801	PG129S1T00000006933	PgeneID:NA	ParentID:ENSMUST00000053033	LEVEL_3	X	42698829	42699585	+	[[42698829, 42699585]]	Processed	Processed	0	PF15435	NA	unannotated
129S1	PGALLT00000072804	PG129S1T00000006949	PgeneID:NA	ParentID:ENSMUST00000071134	LEVEL_3	2	23086700	23090997	-	[[23086700, 23090997]]	Processed	Processed	0.475438	NA	Tubb3	essential
129S1	PGALLT00000072806	PG129S1T00000006959	PgeneID:NA	ParentID:ENSMUST00000074085	LEVEL_3	8	95633459	95634020	+	[[95633459, 95634020]]	Processed	Processed	0	PF00252	Rpl10	unannotated
129S1	PGALLT00000072808	PG129S1T00000006985	PgeneID:NA	ParentID:ENSMUST00000112384	LEVEL_3	16	43982403	43982667	+	[[43982403, 43982667]]	Processed	Processed	0	NA	Rps24	unannotated
129S1	PGALLT00000072812	PG129S1T00000007003	PgeneID:NA	ParentID:ENSMUST00000048504	LEVEL_3	8	116400928	116401508	-	[[116400928, 116401508]]	Processed	Processed	0	NA	Gpr155	unannotated
129S1	PGALLT00000072814	PG129S1T00000007013	PgeneID:NA	ParentID:ENSMUST00000087143	LEVEL_3	12	88761457	88761684	+	[[88761457, 88761684]]	Processed	Processed	0	PF01176	Eif1ax	unannotated
129S1	PGALLT00000072815	PG129S1T00000007014	PgeneID:NA	ParentID:ENSMUST00000008826	LEVEL_3	X	69527561	69527955	+	[[69527561, 69527713], [69527792, 69527955]]	Duplicated	Duplicated	0	PF00252	Rpl10	unannotated
129S1	PGALLT00000072820	PG129S1T00000007034	PgeneID:NA	ParentID:ENSMUST00000011302	LEVEL_3	12	115471653	115476630	-	[[115471653, 115471835], [115476538, 115476630]]	Duplicated	Duplicated	0	PF08271,PF00382,PF07741	Brf1	unannotated
129S1	PGALLT00000072821	PG129S1T00000007036	PgeneID:NA	ParentID:ENSMUST00000081998	LEVEL_3	8	108313798	108314269	-	[[108313798, 108314016], [108314129, 108314269]]	Duplicated	Duplicated	0	NA	Dpep2	unannotated
129S1	PGALLT00000072822	PG129S1T00000007041	PgeneID:NA	ParentID:ENSMUST00000117557	LEVEL_3	1	45673141	45675549	+	[[45673141, 45675549]]	Processed	Processed	2.94452	PF00012	Hspa8	unannotated
129S1	PGALLT00000072825	PG129S1T00000007054	PgeneID:NA	ParentID:ENSMUST00000137597	LEVEL_3	13	37595897	37596215	-	[[37595897, 37596215]]	Processed	Processed	36.5772	NA	Fkbp1a	essential
129S1	PGALLT00000072827	PG129S1T00000007075	PgeneID:NA	ParentID:ENSMUST00000176153	LEVEL_3	9	33880354	33880941	+	[[33880354, 33880470], [33880762, 33880941]]	Duplicated	Duplicated	0	NA	NA	unannotated
129S1	PGALLT00000072828	PG129S1T00000007080	PgeneID:NA	ParentID:ENSMUST00000147904	LEVEL_3	6	49730724	49731874	+	[[49730724, 49731874]]	Processed	Processed	0	NA	Crnkl1	unannotated
129S1	PGALLT00000072829	PG129S1T00000007081	PgeneID:NA	ParentID:ENSMUST00000174533	LEVEL_3	8	51729514	51729902	+	[[51729514, 51729603], [51729786, 51729902]]	Duplicated	Duplicated	0	NA	Paip1	unannotated
129S1	PGALLT00000072831	PG129S1T00000007100	PgeneID:NA	ParentID:ENSMUST00000132803	LEVEL_3	17	73975222	73975384	+	[[73975222, 73975384]]	Processed	Processed	0	NA	Rps2	unannotated
129S1	PGALLT00000072834	PG129S1T00000007118	PgeneID:NA	ParentID:ENSMUST00000113183	LEVEL_3	X	132869830	132870998	+	[[132869830, 132870102], [132870414, 132870998]]	Duplicated	Duplicated	0	NA	NA	unannotated
129S1	PGALLT00000072836	PG129S1T00000007136	PgeneID:NA	ParentID:ENSMUST00000084509	LEVEL_3	7	135689953	135691775	+	[[135689953, 135690439], [135691557, 135691775]]	Duplicated	Duplicated	0	NA	Dmbt1	essential
129S1	PGALLT00000072838	PG129S1T00000007144	PgeneID:NA	ParentID:ENSMUST00000156988	LEVEL_3	19	5501177	5501850	-	[[5501177, 5501850]]	Processed	Processed	0	PF00009	Eef1a1	unannotated
129S1	PGALLT00000072841	PG129S1T00000007163	PgeneID:NA	ParentID:ENSMUST00000175724	LEVEL_3	3	63508407	63509805	-	[[63508407, 63509351], [63509677, 63509805]]	Duplicated	Duplicated	0	PF01094,PF00003,PF07562	NA	unannotated
129S1	PGALLT00000072842	PG129S1T00000007166	PgeneID:NA	ParentID:jg13750.t1	LEVEL_3	8	29775898	29777299	-	[[29775898, 29777299]]	Processed	Processed	0.0714582	NA	NA	unannotated
129S1	PGALLT00000072844	PG129S1T00000007181	PgeneID:NA	ParentID:jg15058.t1	LEVEL_3	1	41083778	41085595	-	[[41083778, 41085595]]	Processed	Processed	0	NA	NA	unannotated
129S1	PGALLT00000072845	PG129S1T00000007182	PgeneID:NA	ParentID:ENSMUST00000077719	LEVEL_3	4	61123668	61124211	-	[[61123668, 61123775], [61124098, 61124211]]	Duplicated	Duplicated	0	PF00061	NA	unannotated
129S1	PGALLT00000072846	PG129S1T00000007185	PgeneID:NA	ParentID:ENSMUST00000071873	LEVEL_3	13	31598593	31602166	+	[[31598593, 31598757], [31600438, 31600560], [31602008, 31602166]]	Duplicated	Duplicated	0	PF00079	NA	unannotated
129S1	PGALLT00000072851	PG129S1T00000007246	PgeneID:NA	ParentID:ENSMUST00000127737	LEVEL_3	17	20688573	20690037	-	[[20688573, 20690037]]	Processed	Processed	0	NA	Ybx1	essential
129S1	PGALLT00000072852	PG129S1T00000007266	PgeneID:NA	ParentID:ENSMUST00000052248	LEVEL_3	1	27648304	27654900	-	[[27648304, 27654900]]	Processed	Processed	0	NA	Eef1g	unannotated
129S1	PGALLT00000072853	PG129S1T00000007271	PgeneID:NA	ParentID:ENSMUST00000106670	LEVEL_3	10	33241908	33245182	+	[[33241908, 33245182]]	Processed	Processed	0	PF14497,PF02798	Gstm4	nonessential
129S1	PGALLT00000072854	PG129S1T00000007293	PgeneID:NA	ParentID:ENSMUST00000092459	LEVEL_3	11	119000634	119002614	-	[[119000634, 119000822], [119002261, 119002614]]	Duplicated	Duplicated	0	PF07686	NA	unannotated
129S1	PGALLT00000072857	PG129S1T00000007319	PgeneID:NA	ParentID:ENSMUST00000179367	LEVEL_3	13	49517289	49525956	-	[[49517289, 49517691], [49523623, 49525956]]	Duplicated	Duplicated	0	NA	NA	unannotated
129S1	PGALLT00000072858	PG129S1T00000007323	PgeneID:NA	ParentID:ENSMUST00000075675	LEVEL_3	15	102321937	102331366	+	[[102321937, 102322035], [102331205, 102331366]]	Duplicated	Duplicated	0	PF08241,PF04588	NA	unannotated
129S1	PGALLT00000072859	PG129S1T00000007324	PgeneID:NA	ParentID:ENSMUST00000089129	LEVEL_3	15	82902383	82902971	-	[[82902383, 82902550], [82902641, 82902971]]	Duplicated	Duplicated	0	NA	NA	unannotated
129S1	PGALLT00000072860	PG129S1T00000007332	PgeneID:NA	ParentID:ENSMUST00000037739	LEVEL_3	14	24180020	24181623	-	[[24180020, 24180154], [24180242, 24180388], [24180640, 24180816], [24181180, 24181266], [24181495, 24181623]]	Duplicated	Duplicated	0	NA	Gnl3	essential
129S1	PGALLT00000072862	PG129S1T00000007360	PgeneID:NA	ParentID:ENSMUST00000155291	LEVEL_3	2	6325462	6328031	-	[[6325462, 6328031]]	Processed	Processed	0	NA	Slc25a36	unannotated
129S1	PGALLT00000072863	PG129S1T00000007367	PgeneID:NA	ParentID:ENSMUST00000186636	LEVEL_3	17	11732107	11733737	+	[[11732107, 11732283], [11732349, 11733737]]	Duplicated	Duplicated	0	PF00069	NA	unannotated
129S1	PGALLT00000072864	PG129S1T00000007369	PgeneID:NA	ParentID:ENSMUST00000079716	LEVEL_3	10	4654612	4655211	+	[[4654612, 4655211]]	Processed	Processed	0	PF00237	Rpl17	unannotated
129S1	PGALLT00000072865	PG129S1T00000007380	PgeneID:NA	ParentID:ENSMUST00000132353	LEVEL_3	3	115316674	115318560	-	[[115316674, 115316865], [115317930, 115318088], [115318416, 115318560]]	Duplicated	Duplicated	0	PF00128	NA	unannotated
129S1	PGALLT00000072867	PG129S1T00000007391	PgeneID:NA	ParentID:ENSMUST00000019109	LEVEL_3	3	99863261	99863532	+	[[99863261, 99863532]]	Processed	Processed	85.2023	PF00244	Ywhah	unannotated
129S1	PGALLT00000072868	PG129S1T00000007397	PgeneID:NA	ParentID:ENSMUST00000029929	LEVEL_3	3	148178682	148187073	-	[[148178682, 148178960], [148179299, 148179529], [148186882, 148187073]]	Duplicated	Duplicated	0	PF00092,PF08434	NA	unannotated
129S1	PGALLT00000072869	PG129S1T00000007398	PgeneID:NA	ParentID:ENSMUST00000178945	LEVEL_3	11	70680119	70685069	+	[[70680119, 70680225], [70680310, 70680381], [70680458, 70680529], [70684537, 70684626], [70684730, 70684879], [70684962, 70685069]]	Duplicated	Duplicated	3.12448	PF03954,PF00059	Clec10a	nonessential
129S1	PGALLT00000072870	PG129S1T00000007403	PgeneID:NA	ParentID:ENSMUST00000097014	LEVEL_3	13	67195652	67196302	+	[[67195652, 67196302]]	Processed	Processed	0.0879418	NA	Tuba1a	unannotated
129S1	PGALLT00000072871	PG129S1T00000007407	PgeneID:NA	ParentID:ENSMUST00000048061	LEVEL_3	X	99462944	99463302	-	[[99462944, 99463075], [99463226, 99463302]]	Duplicated	Duplicated	0	NA	NA	unannotated
129S1	PGALLT00000072873	PG129S1T00000007422	PgeneID:NA	ParentID:ENSMUST00000104916	LEVEL_3	8	55660831	55661415	-	[[55660831, 55661415]]	Processed	Processed	0	NA	NA	unannotated
129S1	PGALLT00000072875	PG129S1T00000007430	PgeneID:NA	ParentID:ENSMUST00000130891	LEVEL_3	17	20980940	20987522	+	[[20980940, 20987522]]	Processed	Processed	4.17017e-07	PF01352,PF13894	NA	unannotated
129S1	PGALLT00000072876	PG129S1T00000007437	PgeneID:NA	ParentID:ENSMUST00000072125	LEVEL_3	X	133840480	133842031	-	[[133840480, 133840788], [133841927, 133842031]]	Duplicated	Duplicated	0	PF00047	Kir3dl2	unannotated
129S1	PGALLT00000072877	PG129S1T00000007444	PgeneID:NA	ParentID:ENSMUST00000099882	LEVEL_3	2	86883066	86884044	+	[[86883066, 86883122], [86884015, 86884044]]	Duplicated	Duplicated	0	PF13853	NA	unannotated
129S1	PGALLT00000072878	PG129S1T00000007445	PgeneID:NA	ParentID:ENSMUST00000162055	LEVEL_3	17	34943838	34943978	-	[[34943838, 34943978]]	Processed	Processed	0	NA	Stk19	unannotated
129S1	PGALLT00000072879	PG129S1T00000007447	PgeneID:NA	ParentID:jg9915.t1	LEVEL_3	6	70767617	70768500	-	[[70767617, 70768500]]	Processed	Processed	0	NA	NA	unannotated
129S1	PGALLT00000072880	PG129S1T00000007455	PgeneID:NA	ParentID:ENSMUST00000021101	LEVEL_3	2	125149987	125150961	-	[[125149987, 125150961]]	Processed	Processed	3.91714	NA	Sap30bp	unannotated
129S1	PGALLT00000072881	PG129S1T00000007473	PgeneID:NA	ParentID:ENSMUST00000186166	LEVEL_3	12	105585247	105587432	-	[[105585247, 105585527], [105587034, 105587432]]	Duplicated	Duplicated	0	PF00079	NA	unannotated
129S1	PGALLT00000072883	PG129S1T00000007488	PgeneID:NA	ParentID:ENSMUST00000105146	LEVEL_3	4	88685577	88686143	+	[[88685577, 88686143]]	Processed	Processed	0	PF00143	Ifna6	unannotated
129S1	PGALLT00000072884	PG129S1T00000007489	PgeneID:NA	ParentID:ENSMUST00000131103	LEVEL_3	16	64424907	64425760	-	[[64424907, 64425760]]	Processed	Processed	0.296007	PF00022	Actg1	essential
129S1	PGALLT00000072888	PG129S1T00000007516	PgeneID:NA	ParentID:ENSMUST00000086248	LEVEL_3	7	8089609	8095101	+	[[8089609, 8089801], [8094952, 8095101]]	Duplicated	Duplicated	0	PF00069	Aurkc	nonessential
129S1	PGALLT00000072890	PG129S1T00000007531	PgeneID:NA	ParentID:ENSMUST00000059886	LEVEL_3	7	26914704	26922849	+	[[26914704, 26914865], [26918711, 26919028], [26920262, 26921444], [26922273, 26922849]]	Duplicated	Duplicated	0	NA	NA	unannotated
129S1	PGALLT00000072892	PG129S1T00000007538	PgeneID:NA	ParentID:ENSMUST00000098201	LEVEL_3	7	106422628	106423608	+	[[106422628, 106422879], [106423465, 106423608]]	Duplicated	Duplicated	0	PF13853	NA	unannotated
129S1	PGALLT00000072893	PG129S1T00000007541	PgeneID:NA	ParentID:ENSMUST00000058550	LEVEL_3	5	94404388	94405158	-	[[94404388, 94405158]]	Processed	Processed	0	PF00134	Ccni	nonessential
129S1	PGALLT00000072895	PG129S1T00000007553	PgeneID:NA	ParentID:ENSMUST00000092459	LEVEL_3	11	119011313	119013293	-	[[119011313, 119011501], [119012940, 119013293]]	Duplicated	Duplicated	0	PF07686	NA	unannotated
129S1	PGALLT00000072899	PG129S1T00000007587	PgeneID:NA	ParentID:ENSMUST00000170827	LEVEL_3	17	11678571	11683633	+	[[11678571, 11678870], [11683481, 11683633]]	Duplicated	Duplicated	3.28804	PF00788,PF00595,PF00498,PF01843	Afdn	essential
129S1	PGALLT00000072901	PG129S1T00000007590	PgeneID:NA	ParentID:ENSMUST00000106919	LEVEL_3	4	102274430	102277553	+	[[102274430, 102277553]]	Processed	Processed	0	NA	NA	unannotated
129S1	PGALLT00000072904	PG129S1T00000007620	PgeneID:NA	ParentID:ENSMUST00000054607	LEVEL_3	2	159861476	159861776	-	[[159861476, 159861598], [159861687, 159861776]]	Duplicated	Duplicated	0	PF00670,PF05221	Ahcy	essential
129S1	PGALLT00000072905	PG129S1T00000007621	PgeneID:NA	ParentID:ENSMUST00000173815	LEVEL_3	7	42994156	43000536	+	[[42994156, 43000536]]	Processed	Processed	0	PF07562,PF00003,PF01094	NA	unannotated
129S1	PGALLT00000072906	PG129S1T00000007623	PgeneID:NA	ParentID:ENSMUST00000194186	LEVEL_3	1	143901729	143902475	-	[[143901729, 143901905], [143902272, 143902475]]	Duplicated	Duplicated	0	PF00084	Cfhr2	unannotated
129S1	PGALLT00000072907	PG129S1T00000007625	PgeneID:NA	ParentID:jg4722.t1	LEVEL_3	17	93445544	93446105	-	[[93445544, 93446105]]	Processed	Processed	0	NA	NA	unannotated
129S1	PGALLT00000072908	PG129S1T00000007627	PgeneID:NA	ParentID:ENSMUST00000054702	LEVEL_3	13	61397794	61399210	-	[[61397794, 61398009], [61398445, 61398591], [61398688, 61398818], [61399085, 61399210]]	Duplicated	Duplicated	0	NA	NA	unannotated
129S1	PGALLT00000072909	PG129S1T00000007632	PgeneID:NA	ParentID:ENSMUST00000130128	LEVEL_3	3	121818715	121818976	+	[[121818715, 121818976]]	Processed	Processed	0	NA	Rps20	essential
129S1	PGALLT00000072910	PG129S1T00000007634	PgeneID:NA	ParentID:ENSMUST00000033009	LEVEL_3	15	50996481	50998338	+	[[50996481, 50997480], [50997801, 50998338]]	Duplicated	Duplicated	0.165918	PF05699,PF14291,PF05485	Thap12	unannotated
129S1	PGALLT00000072911	PG129S1T00000007635	PgeneID:NA	ParentID:ENSMUST00000110904	LEVEL_3	8	9085583	9087177	+	[[9085583, 9085681], [9087055, 9087177]]	Duplicated	Duplicated	0	PF07653,PF00169,PF00621,PF16523,PF16614	Arhgef7	essential
129S1	PGALLT00000072912	PG129S1T00000007647	PgeneID:NA	ParentID:ENSMUST00000073080	LEVEL_3	5	10309243	10309706	-	[[10309243, 10309706]]	Processed	Processed	0	NA	NA	unannotated
129S1	PGALLT00000072913	PG129S1T00000007650	PgeneID:NA	ParentID:ENSMUST00000082026	LEVEL_3	6	84555239	84556155	-	[[84555239, 84556155]]	Processed	Processed	0	PF03456,PF03455,PF02141	Dennd4c	essential
129S1	PGALLT00000072914	PG129S1T00000007655	PgeneID:NA	ParentID:ENSMUST00000151937	LEVEL_3	8	60153880	60157484	-	[[60153880, 60154086], [60155198, 60156022], [60157025, 60157484]]	Duplicated	Duplicated	0	NA	Slc25a12	essential
129S1	PGALLT00000072915	PG129S1T00000007660	PgeneID:NA	ParentID:ENSMUST00000106568	LEVEL_3	4	112930256	112931145	+	[[112930256, 112930592], [112930859, 112931145]]	Duplicated	Duplicated	0	NA	NA	unannotated
129S1	PGALLT00000072917	PG129S1T00000007667	PgeneID:NA	ParentID:ENSMUST00000000756	LEVEL_3	19	12876529	12876930	-	[[12876529, 12876930]]	Processed	Processed	0	PF01294	Rpl13	unannotated
129S1	PGALLT00000072918	PG129S1T00000007673	PgeneID:NA	ParentID:ENSMUST00000146297	LEVEL_3	6	134552588	134553576	-	[[134552588, 134553576]]	Processed	Processed	0	PF15519,PF00076	Rbm39	essential
129S1	PGALLT00000072919	PG129S1T00000007676	PgeneID:NA	ParentID:ENSMUST00000147782	LEVEL_3	2	57146143	57146377	-	[[57146143, 57146377]]	Processed	Processed	0	NA	Rps27a	unannotated
129S1	PGALLT00000072920	PG129S1T00000007689	PgeneID:NA	ParentID:ENSMUST00000087143	LEVEL_3	12	88822476	88822703	+	[[88822476, 88822703]]	Processed	Processed	0	PF01176	Eif1ax	unannotated
129S1	PGALLT00000072921	PG129S1T00000007701	PgeneID:NA	ParentID:ENSMUST00000081544	LEVEL_3	1	20187822	20188102	-	[[20187822, 20187878], [20187963, 20188102]]	Duplicated	Duplicated	0	PF00168,PF02318,PF00595	Rims1	essential
129S1	PGALLT00000072922	PG129S1T00000007702	PgeneID:NA	ParentID:ENSMUST00000170322	LEVEL_3	17	21964538	21971203	+	[[21964538, 21964756], [21967893, 21967952], [21971175, 21971203]]	Duplicated	Duplicated	0	PF01094,PF00003,PF07562	NA	unannotated
129S1	PGALLT00000072925	PG129S1T00000007720	PgeneID:NA	ParentID:ENSMUST00000165173	LEVEL_3	10	86791055	86792673	+	[[86791055, 86791243], [86792336, 86792673]]	Duplicated	Duplicated	0	PF00069	NA	unannotated
129S1	PGALLT00000072926	PG129S1T00000007721	PgeneID:NA	ParentID:ENSMUST00000073713	LEVEL_3	7	44338826	44339347	+	[[44338826, 44339113], [44339210, 44339347]]	Duplicated	Duplicated	0	PF00089	NA	unannotated
129S1	PGALLT00000072931	PG129S1T00000007744	PgeneID:NA	ParentID:ENSMUST00000135196	LEVEL_3	11	61721649	61726210	-	[[61721649, 61721768], [61726031, 61726210]]	Duplicated	Duplicated	0	NA	Prpsap1	unannotated
129S1	PGALLT00000072932	PG129S1T00000007746	PgeneID:NA	ParentID:ENSMUST00000050933	LEVEL_3	4	147520809	147522919	+	[[147520809, 147521045], [147521569, 147521847], [147522773, 147522919]]	Duplicated	Duplicated	0	NA	NA	unannotated
129S1	PGALLT00000072933	PG129S1T00000007760	PgeneID:NA	ParentID:ENSMUST00000168702	LEVEL_3	14	53569605	53587911	-	[[53569605, 53587911]]	Processed	Processed	0	NA	NA	unannotated
129S1	PGALLT00000072934	PG129S1T00000007764	PgeneID:NA	ParentID:ENSMUST00000045802	LEVEL_3	1	161772225	161773486	+	[[161772225, 161773486]]	Processed	Processed	0	PF15715	NA	unannotated
129S1	PGALLT00000072935	PG129S1T00000007767	PgeneID:NA	ParentID:ENSMUST00000168621	LEVEL_3	1	138846559	138848307	-	[[138846559, 138846693], [138846814, 138846945], [138848188, 138848307]]	Duplicated	Duplicated	0.20122	PF00041,PF00102	Ptprj	essential
129S1	PGALLT00000072936	PG129S1T00000007768	PgeneID:NA	ParentID:ENSMUST00000077785	LEVEL_3	2	91191850	91192823	+	[[91191850, 91192119], [91192337, 91192823]]	Duplicated	Duplicated	0	PF13853	NA	unannotated
129S1	PGALLT00000072937	PG129S1T00000007770	PgeneID:NA	ParentID:ENSMUST00000118875	LEVEL_3	13	87172980	87174041	+	[[87172980, 87174041]]	Processed	Processed	0	PF02800,PF00044	Gapdh	essential
129S1	PGALLT00000072938	PG129S1T00000007782	PgeneID:NA	ParentID:ENSMUST00000006094	LEVEL_3	15	83325488	83328177	-	[[83325488, 83325523], [83327322, 83327498], [83327715, 83327878], [83328017, 83328177]]	Duplicated	Duplicated	0	PF00067	NA	unannotated
129S1	PGALLT00000072940	PG129S1T00000007792	PgeneID:NA	ParentID:jg12460.t1	LEVEL_3	18	22727421	22728318	-	[[22727421, 22728318]]	Processed	Processed	0	NA	NA	unannotated
129S1	PGALLT00000072941	PG129S1T00000007793	PgeneID:NA	ParentID:ENSMUST00000109874	LEVEL_3	4	149720305	149721257	+	[[149720305, 149721257]]	Processed	Processed	0	PF03166,PF03165	Smad5	essential
129S1	PGALLT00000072944	PG129S1T00000007812	PgeneID:NA	ParentID:ENSMUST00000186966	LEVEL_3	1	158301687	158302949	-	[[158301687, 158301863], [158302773, 158302949]]	Duplicated	Duplicated	0	NA	Dhx9	essential
129S1	PGALLT00000072945	PG129S1T00000007830	PgeneID:NA	ParentID:ENSMUST00000080713	LEVEL_3	X	43401989	43402736	+	[[43401989, 43402135], [43402572, 43402736]]	Duplicated	Duplicated	0	PF04615	Utp14a	unannotated
129S1	PGALLT00000072947	PG129S1T00000007832	PgeneID:NA	ParentID:ENSMUST00000160596	LEVEL_3	8	106439858	106440685	-	[[106439858, 106440099], [106440226, 106440274], [106440353, 106440685]]	Duplicated	Duplicated	0	NA	Cmtm1	unannotated
129S1	PGALLT00000072950	PG129S1T00000007847	PgeneID:NA	ParentID:ENSMUST00000037644	LEVEL_3	1	46395737	46396493	+	[[46395737, 46396493]]	Processed	Processed	0	PF02762,PF02262,PF00627,PF02761,PF14447	Cbl	essential
129S1	PGALLT00000072952	PG129S1T00000007854	PgeneID:NA	ParentID:ENSMUST00000127737	LEVEL_3	17	20688573	20690050	-	[[20688573, 20690050]]	Processed	Processed	0	NA	Ybx1	essential
129S1	PGALLT00000072953	PG129S1T00000007856	PgeneID:NA	ParentID:ENSMUST00000152363	LEVEL_3	10	27189424	27192299	-	[[27189424, 27189600], [27192000, 27192299]]	Duplicated	Duplicated	0	PF05612	NA	unannotated
129S1	PGALLT00000072954	PG129S1T00000007870	PgeneID:NA	ParentID:ENSMUST00000025932	LEVEL_3	10	118056898	118057663	-	[[118056898, 118057161], [118057327, 118057663]]	Duplicated	Duplicated	0.0642841	PF13855	Shoc2	essential
129S1	PGALLT00000072955	PG129S1T00000007889	PgeneID:NA	ParentID:jg8338.t1	LEVEL_3	1	79537801	79540150	-	[[79537801, 79540150]]	Processed	Processed	0.422039	NA	NA	unannotated
129S1	PGALLT00000072956	PG129S1T00000007894	PgeneID:NA	ParentID:ENSMUST00000080694	LEVEL_3	5	41583280	41584021	-	[[41583280, 41584021]]	Processed	Processed	0	NA	NA	unannotated
129S1	PGALLT00000072957	PG129S1T00000007896	PgeneID:NA	ParentID:ENSMUST00000065634	LEVEL_3	19	4942085	4945447	-	[[4942085, 4942300], [4944350, 4944472], [4945019, 4945192], [4945292, 4945447]]	Duplicated	Duplicated	0	PF00083	NA	unannotated
129S1	PGALLT00000072958	PG129S1T00000007897	PgeneID:NA	ParentID:ENSMUST00000049385	LEVEL_3	6	65168437	65177803	+	[[65168437, 65177803]]	Processed	Processed	0	PF01253	Eif1	unannotated
129S1	PGALLT00000072959	PG129S1T00000007903	PgeneID:NA	ParentID:ENSMUST00000036206	LEVEL_3	15	16009884	16010391	+	[[16009884, 16010391]]	Processed	Processed	14.9639	PF14916	Ccdc92	unannotated
129S1	PGALLT00000072960	PG129S1T00000007911	PgeneID:NA	ParentID:ENSMUST00000103133	LEVEL_3	5	152165423	152165640	+	[[152165423, 152165640]]	Processed	Processed	0	PF00505	Smarce1	essential
129S1	PGALLT00000072961	PG129S1T00000007925	PgeneID:NA	ParentID:ENSMUST00000095509	LEVEL_3	4	146914281	146917223	-	[[146914281, 146914822], [146915094, 146915195], [146916996, 146917223]]	Duplicated	Duplicated	0	NA	NA	unannotated
129S1	PGALLT00000072962	PG129S1T00000007934	PgeneID:NA	ParentID:ENSMUST00000136174	LEVEL_3	16	28106700	28107194	+	[[28106700, 28107194]]	Processed	Processed	0	NA	Rps6	unannotated
129S1	PGALLT00000072963	PG129S1T00000007937	PgeneID:NA	ParentID:ENSMUST00000023788	LEVEL_3	15	103757377	103758147	-	[[103757377, 103757409], [103757903, 103758147]]	Duplicated	Duplicated	0	PF00038,PF16208	Krt6a	essential
129S1	PGALLT00000072965	PG129S1T00000007939	PgeneID:NA	ParentID:jg11933.t1	LEVEL_3	4	114894170	114895074	-	[[114894170, 114895074]]	Processed	Processed	0	NA	NA	unannotated
129S1	PGALLT00000072966	PG129S1T00000007944	PgeneID:NA	ParentID:ENSMUST00000078171	LEVEL_3	14	46431984	46434097	-	[[46431984, 46432169], [46433816, 46434097]]	Duplicated	Duplicated	0	PF13853	NA	unannotated
129S1	PGALLT00000072969	PG129S1T00000007974	PgeneID:NA	ParentID:ENSMUST00000053583	LEVEL_3	9	19230697	19232013	+	[[19230697, 19230939], [19231612, 19232013]]	Duplicated	Duplicated	0	NA	Swsap1	unannotated
129S1	PGALLT00000072970	PG129S1T00000007977	PgeneID:NA	ParentID:jg12818.t1	LEVEL_3	9	55155864	55160502	+	[[55155864, 55160502]]	Processed	Processed	0	NA	NA	unannotated
129S1	PGALLT00000072971	PG129S1T00000007983	PgeneID:NA	ParentID:ENSMUST00000031383	LEVEL_3	5	133077151	133082600	+	[[133077151, 133082600]]	Processed	Processed	0.801439	PF00071	Ran	unannotated
129S1	PGALLT00000072974	PG129S1T00000008014	PgeneID:NA	ParentID:ENSMUST00000039631	LEVEL_3	13	55861032	55863596	-	[[55861032, 55861211], [55862757, 55863596]]	Duplicated	Duplicated	0	PF00022	Acta2	nonessential
129S1	PGALLT00000072975	PG129S1T00000008020	PgeneID:NA	ParentID:ENSMUST00000080322	LEVEL_3	5	124363911	124368024	-	[[124363911, 124364064], [124364719, 124364952], [124367911, 124368024]]	Duplicated	Duplicated	0	PF01909,PF10421	NA	unannotated
129S1	PGALLT00000072977	PG129S1T00000008030	PgeneID:NA	ParentID:ENSMUST00000077235	LEVEL_3	scaffold19739	11689	12495	-	[[11689, 11811], [12373, 12495]]	Duplicated	Duplicated	0	NA	NA	unannotated
129S1	PGALLT00000072978	PG129S1T00000008039	PgeneID:NA	ParentID:ENSMUST00000025930	LEVEL_3	17	22539907	22543183	+	[[22539907, 22543183]]	Processed	Processed	0	PF02463,PF06470	Smc3	essential
129S1	PGALLT00000072980	PG129S1T00000008046	PgeneID:NA	ParentID:ENSMUST00000051714	LEVEL_3	7	23034228	23035145	+	[[23034228, 23034401], [23034517, 23034636], [23034924, 23035145]]	Duplicated	Duplicated	0	PF00021	NA	unannotated
129S1	PGALLT00000072981	PG129S1T00000008047	PgeneID:NA	ParentID:ENSMUST00000098436	LEVEL_3	4	8957959	8958971	+	[[8957959, 8958971]]	Processed	Processed	0.102375	NA	NA	unannotated
129S1	PGALLT00000072982	PG129S1T00000008053	PgeneID:NA	ParentID:ENSMUST00000033449	LEVEL_3	X	66061402	66062137	-	[[66061402, 66062137]]	Processed	Processed	0	PF01454	NA	unannotated
129S1	PGALLT00000072983	PG129S1T00000008070	PgeneID:NA	ParentID:ENSMUST00000029405	LEVEL_3	3	63519584	63525636	+	[[63519584, 63519706], [63522448, 63522564], [63525535, 63525636]]	Duplicated	Duplicated	0	PF00117,PF02540,PF00958	Gmps	unannotated
129S1	PGALLT00000072984	PG129S1T00000008073	PgeneID:NA	ParentID:ENSMUST00000079867	LEVEL_3	X	152789302	152790031	-	[[152789302, 152789454], [152789738, 152790031]]	Duplicated	Duplicated	0	PF01454,PF12440	Magea3	unannotated
129S1	PGALLT00000072985	PG129S1T00000008078	PgeneID:NA	ParentID:ENSMUST00000134912	LEVEL_3	1	35526115	35531260	-	[[35526115, 35531260]]	Processed	Processed	0	NA	Rpl12	unannotated
129S1	PGALLT00000072986	PG129S1T00000008083	PgeneID:NA	ParentID:ENSMUST00000170267	LEVEL_3	10	22039598	22055498	-	[[22039598, 22055498]]	Processed	Processed	0.00111408	PF00001	NA	unannotated
129S1	PGALLT00000072988	PG129S1T00000008085	PgeneID:NA	ParentID:ENSMUST00000141630	LEVEL_3	10	89019555	89025526	+	[[89019555, 89025526]]	Processed	Processed	0	PF00303	Tyms	unannotated
129S1	PGALLT00000072989	PG129S1T00000008094	PgeneID:NA	ParentID:ENSMUST00000084531	LEVEL_3	4	61048153	61049696	-	[[61048153, 61048260], [61049559, 61049696]]	Duplicated	Duplicated	0	PF00061	NA	unannotated
129S1	PGALLT00000072990	PG129S1T00000008101	PgeneID:NA	ParentID:ENSMUST00000105146	LEVEL_3	4	88694028	88694315	+	[[88694028, 88694315]]	Processed	Processed	0	PF00143	Ifna6	unannotated
129S1	PGALLT00000072993	PG129S1T00000008113	PgeneID:NA	ParentID:ENSMUST00000073471	LEVEL_3	11	69284501	69286626	+	[[69284501, 69284691], [69286480, 69286626]]	Duplicated	Duplicated	0	PF00467,PF16906	Rpl26	unannotated
129S1	PGALLT00000072994	PG129S1T00000008118	PgeneID:NA	ParentID:ENSMUST00000102503	LEVEL_3	4	19896976	19898428	-	[[19896976, 19898428]]	Processed	Processed	0	PF00466	Mrto4	unannotated
129S1	PGALLT00000072996	PG129S1T00000008125	PgeneID:NA	ParentID:ENSMUST00000099616	LEVEL_3	2	113940892	113941827	-	[[113940892, 113941827]]	Processed	Processed	0	PF13853	NA	unannotated
129S1	PGALLT00000072997	PG129S1T00000008143	PgeneID:NA	ParentID:ENSMUST00000051955	LEVEL_3	12	14653537	14653691	+	[[14653537, 14653691]]	Processed	Processed	0	NA	Rps23	unannotated
129S1	PGALLT00000072998	PG129S1T00000008146	PgeneID:NA	ParentID:ENSMUST00000118365	LEVEL_3	15	1990020	1994041	+	[[1990020, 1990145], [1993331, 1994041]]	Duplicated	Duplicated	0.0993971	PF00619	Card6	unannotated
129S1	PGALLT00000073000	PG129S1T00000008149	PgeneID:NA	ParentID:ENSMUST00000075301	LEVEL_3	2	51584131	51584832	-	[[51584131, 51584346], [51584722, 51584832]]	Duplicated	Duplicated	0	PF14604,PF00880	Neb	essential
129S1	PGALLT00000073001	PG129S1T00000008151	PgeneID:NA	ParentID:ENSMUST00000068861	LEVEL_3	15	83071374	83077282	+	[[83071374, 83071555], [83077097, 83077282]]	Duplicated	Duplicated	0	NA	NA	unannotated
129S1	PGALLT00000073002	PG129S1T00000008170	PgeneID:NA	ParentID:ENSMUST00000141668	LEVEL_3	19	2066384	2067068	-	[[2066384, 2067068]]	Processed	Processed	0	NA	Hnrnph1	unannotated
129S1	PGALLT00000073003	PG129S1T00000008175	PgeneID:NA	ParentID:ENSMUST00000086869	LEVEL_3	17	46148535	46148884	-	[[46148535, 46148884]]	Processed	Processed	0	PF04502	Ccdc94	essential
129S1	PGALLT00000073004	PG129S1T00000008176	PgeneID:NA	ParentID:ENSMUST00000153846	LEVEL_3	10	50582593	50583455	+	[[50582593, 50582907], [50583157, 50583455]]	Duplicated	Duplicated	0	PF13895,PF00047	NA	unannotated
129S1	PGALLT00000073006	PG129S1T00000008187	PgeneID:NA	ParentID:ENSMUST00000190377	LEVEL_3	19	36357581	36358570	+	[[36357581, 36358570]]	Processed	Processed	0.415228	NA	Morf4l1	essential
129S1	PGALLT00000073010	PG129S1T00000008219	PgeneID:NA	ParentID:ENSMUST00000081960	LEVEL_3	4	119924331	119940224	-	[[119924331, 119940224]]	Processed	Processed	0.0219778	PF13853	NA	unannotated
129S1	PGALLT00000073014	PG129S1T00000008243	PgeneID:NA	ParentID:ENSMUST00000196462	LEVEL_3	5	87510731	87513824	-	[[87510731, 87510889], [87511804, 87511947], [87512442, 87512705], [87513645, 87513824]]	Duplicated	Duplicated	0	PF00089,PF01390	NA	unannotated
129S1	PGALLT00000073015	PG129S1T00000008246	PgeneID:NA	ParentID:ENSMUST00000048061	LEVEL_3	X	99335105	99335577	+	[[99335105, 99335181], [99335347, 99335577]]	Duplicated	Duplicated	0	NA	NA	unannotated
129S1	PGALLT00000073016	PG129S1T00000008257	PgeneID:NA	ParentID:ENSMUST00000062601	LEVEL_3	5	110635086	110636858	+	[[110635086, 110636858]]	Processed	Processed	0	PF01199	Rpl34	unannotated
129S1	PGALLT00000073017	PG129S1T00000008260	PgeneID:NA	ParentID:ENSMUST00000053024	LEVEL_3	15	79150161	79154632	+	[[79150161, 79150694], [79154324, 79154632]]	Duplicated	Duplicated	34.6097	NA	Pgp	unannotated
129S1	PGALLT00000073019	PG129S1T00000008272	PgeneID:NA	ParentID:ENSMUST00000137844	LEVEL_3	11	103938919	103943144	+	[[103938919, 103943144]]	Processed	Processed	0.383302	NA	Tubg1	essential
129S1	PGALLT00000073022	PG129S1T00000008297	PgeneID:NA	ParentID:ENSMUST00000025743	LEVEL_3	9	56694090	56696030	+	[[56694090, 56696030]]	Processed	Processed	0	PF00829	Mrpl21	unannotated
129S1	PGALLT00000073023	PG129S1T00000008298	PgeneID:NA	ParentID:ENSMUST00000127793	LEVEL_3	11	60562976	60563257	-	[[60562976, 60563257]]	Processed	Processed	0	NA	Uba52	unannotated
129S1	PGALLT00000073024	PG129S1T00000008304	PgeneID:NA	ParentID:ENSMUST00000097014	LEVEL_3	12	1693561	1694415	+	[[1693561, 1694415]]	Processed	Processed	1.70949	NA	Tuba1a	unannotated
129S1	PGALLT00000073025	PG129S1T00000008312	PgeneID:NA	ParentID:ENSMUST00000131379	LEVEL_3	7	9074806	9078365	+	[[9074806, 9075154], [9077508, 9078365]]	Duplicated	Duplicated	0	NA	NA	unannotated
129S1	PGALLT00000073026	PG129S1T00000008316	PgeneID:NA	ParentID:jg6717.t1	LEVEL_3	16	12679322	12681413	+	[[12679322, 12681413]]	Processed	Processed	0	NA	NA	unannotated
129S1	PGALLT00000073027	PG129S1T00000008329	PgeneID:NA	ParentID:ENSMUST00000095509	LEVEL_3	4	147484327	147487272	-	[[147484327, 147484898], [147485140, 147485241], [147487045, 147487272]]	Duplicated	Duplicated	0	NA	NA	unannotated
129S1	PGALLT00000073029	PG129S1T00000008333	PgeneID:NA	ParentID:ENSMUST00000071492	LEVEL_3	8	1636801	1644289	+	[[1636801, 1644289]]	Processed	Processed	0.0202088	PF05811	Fam136a	unannotated
129S1	PGALLT00000073030	PG129S1T00000008335	PgeneID:NA	ParentID:ENSMUST00000113183	LEVEL_3	X	132805146	132812998	+	[[132805146, 132805275], [132812525, 132812998]]	Duplicated	Duplicated	0	NA	NA	unannotated
129S1	PGALLT00000073031	PG129S1T00000008350	PgeneID:NA	ParentID:ENSMUST00000021634	LEVEL_3	13	524005	527365	+	[[524005, 524148], [527234, 527365]]	Duplicated	Duplicated	0	PF00248	NA	unannotated
129S1	PGALLT00000073032	PG129S1T00000008357	PgeneID:NA	ParentID:ENSMUST00000177714	LEVEL_3	5	106264312	106269283	+	[[106264312, 106264491], [106269176, 106269283]]	Duplicated	Duplicated	0	PF01352,PF13912,PF00096	NA	unannotated
129S1	PGALLT00000073033	PG129S1T00000008362	PgeneID:NA	ParentID:ENSMUST00000002850	LEVEL_3	16	11542013	11542419	-	[[11542013, 11542210], [11542278, 11542419]]	Duplicated	Duplicated	0	PF00005,PF00664	Abcc6	nonessential
129S1	PGALLT00000073034	PG129S1T00000008368	PgeneID:NA	ParentID:ENSMUST00000073713	LEVEL_3	7	44329426	44329947	+	[[44329426, 44329713], [44329810, 44329947]]	Duplicated	Duplicated	0	PF00089	NA	unannotated
129S1	PGALLT00000073035	PG129S1T00000008370	PgeneID:NA	ParentID:ENSMUST00000147948	LEVEL_3	3	88538422	88539323	+	[[88538422, 88538607], [88539017, 88539323]]	Duplicated	Duplicated	0	PF03006	Paqr6	nonessential
129S1	PGALLT00000073037	PG129S1T00000008376	PgeneID:NA	ParentID:ENSMUST00000009036	LEVEL_3	13	15098755	15100985	-	[[15098755, 15100985]]	Processed	Processed	0	PF01459	Vdac3	nonessential
129S1	PGALLT00000073041	PG129S1T00000008398	PgeneID:NA	ParentID:ENSMUST00000155480	LEVEL_3	9	121890366	121890887	+	[[121890366, 121890887]]	Processed	Processed	0	PF00244	Ywhaq	essential
129S1	PGALLT00000073042	PG129S1T00000008400	PgeneID:NA	ParentID:ENSMUST00000111961	LEVEL_3	7	66977377	66977639	+	[[66977377, 66977639]]	Processed	Processed	0	PF11627,PF00076	Hnrnpa3	unannotated
129S1	PGALLT00000073043	PG129S1T00000008412	PgeneID:NA	ParentID:ENSMUST00000073713	LEVEL_3	7	44070032	44072197	+	[[44070032, 44070187], [44071154, 44071441], [44071532, 44071690], [44072048, 44072197]]	Duplicated	Duplicated	0	PF00089	NA	unannotated
129S1	PGALLT00000073045	PG129S1T00000008442	PgeneID:NA	ParentID:ENSMUST00000183073	LEVEL_3	12	88807342	88808869	+	[[88807342, 88808869]]	Processed	Processed	0	NA	Rexo1	unannotated
129S1	PGALLT00000073046	PG129S1T00000008452	PgeneID:NA	ParentID:ENSMUST00000105720	LEVEL_3	3	17145367	17148013	+	[[17145367, 17148013]]	Processed	Processed	0	PF01352	NA	unannotated
129S1	PGALLT00000073048	PG129S1T00000008465	PgeneID:NA	ParentID:ENSMUST00000167691	LEVEL_3	6	132423042	132429868	-	[[132423042, 132423167], [132426759, 132426875], [132427161, 132427298], [132429642, 132429868]]	Duplicated	Duplicated	0	PF00059	NA	unannotated
129S1	PGALLT00000073050	PG129S1T00000008469	PgeneID:NA	ParentID:ENSMUST00000036004	LEVEL_3	15	105497704	105498398	+	[[105497704, 105497805], [105497887, 105497979], [105498151, 105498398]]	Duplicated	Duplicated	0	NA	Hnrnpa1	unannotated
129S1	PGALLT00000073052	PG129S1T00000008475	PgeneID:NA	ParentID:ENSMUST00000080694	LEVEL_3	X	98679427	98682637	-	[[98679427, 98679936], [98682542, 98682637]]	Duplicated	Duplicated	0	NA	NA	unannotated
129S1	PGALLT00000073053	PG129S1T00000008477	PgeneID:NA	ParentID:ENSMUST00000015800	LEVEL_3	10	12243319	12245003	-	[[12243319, 12245003]]	Processed	Processed	0	PF00012	Hspa8	unannotated
129S1	PGALLT00000073054	PG129S1T00000008478	PgeneID:NA	ParentID:jg8338.t1	LEVEL_3	12	69697308	69699851	+	[[69697308, 69699851]]	Processed	Processed	0.4991	NA	NA	unannotated
129S1	PGALLT00000073058	PG129S1T00000008505	PgeneID:NA	ParentID:jg12537.t1	LEVEL_3	5	74747054	74747364	+	[[74747054, 74747364]]	Processed	Processed	0	NA	NA	unannotated
129S1	PGALLT00000073059	PG129S1T00000008512	PgeneID:NA	ParentID:ENSMUST00000069579	LEVEL_3	14	51538269	51539979	+	[[51538269, 51539979]]	Processed	Processed	0	PF00240	Elob	unannotated
129S1	PGALLT00000073060	PG129S1T00000008513	PgeneID:NA	ParentID:ENSMUST00000055349	LEVEL_3	17	20949643	20950640	-	[[20949643, 20950640]]	Processed	Processed	0	PF01352,PF00096	NA	unannotated
129S1	PGALLT00000073061	PG129S1T00000008522	PgeneID:NA	ParentID:ENSMUST00000076331	LEVEL_3	17	38423522	38425197	+	[[38423522, 38423653], [38424886, 38425197]]	Duplicated	Duplicated	0	PF13853	NA	unannotated
129S1	PGALLT00000073063	PG129S1T00000008538	PgeneID:NA	ParentID:ENSMUST00000114039	LEVEL_3	X	73828562	73832798	+	[[73828562, 73828645], [73829115, 73829267], [73830806, 73830928], [73832697, 73832798]]	Duplicated	Duplicated	0	PF00061	NA	unannotated
129S1	PGALLT00000073064	PG129S1T00000008549	PgeneID:NA	ParentID:ENSMUST00000102866	LEVEL_3	5	90710939	90711637	-	[[90710939, 90711637]]	Processed	Processed	0	PF00956	Set	unannotated
129S1	PGALLT00000073066	PG129S1T00000008561	PgeneID:NA	ParentID:ENSMUST00000079811	LEVEL_3	3	28982917	28986283	+	[[28982917, 28983142], [28983965, 28984201], [28985994, 28986283]]	Duplicated	Duplicated	0	PF00201	Ugt2a2	unannotated
129S1	PGALLT00000073068	PG129S1T00000008569	PgeneID:NA	ParentID:ENSMUST00000179620	LEVEL_3	10	81488749	81489005	+	[[81488749, 81488835], [81488910, 81489005]]	Duplicated	Duplicated	0	PF02100	Oaz1	unannotated
129S1	PGALLT00000073069	PG129S1T00000008576	PgeneID:NA	ParentID:ENSMUST00000087445	LEVEL_3	6	150628876	150633932	+	[[150628876, 150629097], [150632061, 150632531], [150633744, 150633932]]	Duplicated	Duplicated	0	NA	NA	unannotated
129S1	PGALLT00000073070	PG129S1T00000008577	PgeneID:NA	ParentID:ENSMUST00000034172	LEVEL_3	8	94739524	94747466	-	[[94739524, 94739685], [94742905, 94743045], [94745367, 94745516], [94747419, 94747466]]	Duplicated	Duplicated	0	PF00135	NA	unannotated
129S1	PGALLT00000073071	PG129S1T00000008585	PgeneID:NA	ParentID:ENSMUST00000153070	LEVEL_3	2	6328101	6328608	-	[[6328101, 6328211], [6328324, 6328395], [6328480, 6328608]]	Duplicated	Duplicated	0	PF00153	Slc25a36	unannotated
129S1	PGALLT00000073074	PG129S1T00000008610	PgeneID:NA	ParentID:ENSMUST00000172203	LEVEL_3	17	18376991	18378941	+	[[18376991, 18377044], [18377357, 18377446], [18378867, 18378941]]	Duplicated	Duplicated	0	PF01094,PF00003,PF07562	NA	unannotated
129S1	PGALLT00000073075	PG129S1T00000008612	PgeneID:NA	ParentID:ENSMUST00000113186	LEVEL_3	15	46936231	46937550	+	[[46936231, 46937550]]	Processed	Processed	0	NA	Atg16l1	essential
129S1	PGALLT00000073077	PG129S1T00000008623	PgeneID:NA	ParentID:ENSMUST00000034346	LEVEL_3	8	106838741	106846528	-	[[106838741, 106838923], [106839815, 106839946], [106842689, 106842825], [106844297, 106844561], [106844643, 106844782], [106845427, 106845567], [106846311, 106846528]]	Duplicated	Duplicated	0	PF00135	NA	unannotated
129S1	PGALLT00000073078	PG129S1T00000008631	PgeneID:NA	ParentID:jg9915.t1	LEVEL_3	5	97197807	97198563	+	[[97197807, 97198563]]	Processed	Processed	0	NA	NA	unannotated
129S1	PGALLT00000073081	PG129S1T00000008653	PgeneID:NA	ParentID:ENSMUST00000042334	LEVEL_3	X	8262522	8265257	-	[[8262522, 8262800], [8264998, 8265257]]	Duplicated	Duplicated	0	PF00687	Rpl10a	unannotated
129S1	PGALLT00000073082	PG129S1T00000008664	PgeneID:NA	ParentID:ENSMUST00000032288	LEVEL_3	6	134166973	134169982	-	[[134166973, 134167185], [134169659, 134169982]]	Duplicated	Duplicated	0	PF08391,PF00059	NA	unannotated
129S1	PGALLT00000073083	PG129S1T00000008680	PgeneID:NA	ParentID:ENSMUST00000183940	LEVEL_3	11	60463134	60465366	-	[[60463134, 60465366]]	Processed	Processed	0	PF00076	Pabpc4	nonessential
129S1	PGALLT00000073084	PG129S1T00000008682	PgeneID:NA	ParentID:ENSMUST00000110284	LEVEL_3	13	31609211	31609694	+	[[31609211, 31609694]]	Processed	Processed	0	PF00079	NA	unannotated
129S1	PGALLT00000073085	PG129S1T00000008684	PgeneID:NA	ParentID:ENSMUST00000087169	LEVEL_3	13	112704737	112705329	-	[[112704737, 112705329]]	Processed	Processed	0	PF15348	Gemin8	unannotated
129S1	PGALLT00000073086	PG129S1T00000008687	PgeneID:NA	ParentID:ENSMUST00000108891	LEVEL_3	2	186775982	186776639	-	[[186775982, 186776323], [186776489, 186776639]]	Duplicated	Duplicated	0	PF00134	Cables2	unannotated
129S1	PGALLT00000073088	PG129S1T00000008705	PgeneID:NA	ParentID:ENSMUST00000102483	LEVEL_3	11	71483850	71484115	-	[[71483850, 71484115]]	Processed	Processed	0	NA	Rpl23a	unannotated
129S1	PGALLT00000073089	PG129S1T00000008707	PgeneID:NA	ParentID:ENSMUST00000105146	LEVEL_3	4	88697759	88698046	+	[[88697759, 88698046]]	Processed	Processed	0	PF00143	Ifna6	unannotated
129S1	PGALLT00000073090	PG129S1T00000008712	PgeneID:NA	ParentID:ENSMUST00000193045	LEVEL_3	18	36173350	36177675	+	[[36173350, 36177675]]	Processed	Processed	2.69023	NA	Pcdhga12	unannotated
129S1	PGALLT00000073091	PG129S1T00000008717	PgeneID:NA	ParentID:ENSMUST00000109874	LEVEL_3	4	150298799	150299751	+	[[150298799, 150299751]]	Processed	Processed	0	PF03166,PF03165	Smad5	essential
129S1	PGALLT00000073093	PG129S1T00000008722	PgeneID:NA	ParentID:ENSMUST00000031530	LEVEL_3	6	34077945	34078360	+	[[34077945, 34078360]]	Processed	Processed	0	PF04258	Sppl3	unannotated
129S1	PGALLT00000073095	PG129S1T00000008731	PgeneID:NA	ParentID:ENSMUST00000081435	LEVEL_3	17	35537408	35539812	+	[[35537408, 35537764], [35537949, 35538224], [35539525, 35539812]]	Duplicated	Duplicated	0	NA	NA	unannotated
129S1	PGALLT00000073096	PG129S1T00000008747	PgeneID:NA	ParentID:ENSMUST00000074926	LEVEL_3	11	102302001	102302408	-	[[102302001, 102302408]]	Processed	Processed	0	PF13885,PF01500	Krtap2-4	unannotated
129S1	PGALLT00000073098	PG129S1T00000008762	PgeneID:NA	ParentID:ENSMUST00000017548	LEVEL_3	15	5001080	5003253	+	[[5001080, 5003253]]	Processed	Processed	0	PF01280	Rpl19	unannotated
129S1	PGALLT00000073099	PG129S1T00000008776	PgeneID:NA	ParentID:ENSMUST00000180845	LEVEL_3	14	48957288	48984591	-	[[48957288, 48984591]]	Processed	Processed	0.0783831	PF00063,PF01576,PF02736	Myh13	unannotated
129S1	PGALLT00000073100	PG129S1T00000008777	PgeneID:NA	ParentID:jg6224.t1	LEVEL_3	4	149073101	149073732	+	[[149073101, 149073732]]	Processed	Processed	0	NA	NA	unannotated
129S1	PGALLT00000073101	PG129S1T00000008784	PgeneID:NA	ParentID:ENSMUST00000190233	LEVEL_3	15	77758723	77759364	+	[[77758723, 77758878], [77759221, 77759364]]	Duplicated	Duplicated	0	NA	NA	unannotated
129S1	PGALLT00000073102	PG129S1T00000008794	PgeneID:NA	ParentID:ENSMUST00000087143	LEVEL_3	12	89282491	89282718	-	[[89282491, 89282718]]	Processed	Processed	0	PF01176	Eif1ax	unannotated
129S1	PGALLT00000073106	PG129S1T00000008830	PgeneID:NA	ParentID:ENSMUST00000165147	LEVEL_3	7	147044689	147051582	+	[[147044689, 147044849], [147045207, 147045335], [147045490, 147045634], [147045758, 147045801], [147045880, 147046081], [147046508, 147051582]]	Duplicated	Duplicated	0.00710255	NA	Muc5b	nonessential
129S1	PGALLT00000073107	PG129S1T00000008864	PgeneID:NA	ParentID:ENSMUST00000055721	LEVEL_3	15	82957828	82960973	+	[[82957828, 82958018], [82960043, 82960213], [82960317, 82960472], [82960683, 82960973]]	Duplicated	Duplicated	0	NA	NA	unannotated
129S1	PGALLT00000073108	PG129S1T00000008866	PgeneID:NA	ParentID:ENSMUST00000029722	LEVEL_3	8	8918076	8920514	-	[[8918076, 8920514]]	Processed	Processed	0	PF01015	NA	unannotated
129S1	PGALLT00000073109	PG129S1T00000008867	PgeneID:NA	ParentID:ENSMUST00000073713	LEVEL_3	7	44182673	44184838	+	[[44182673, 44182828], [44183795, 44184082], [44184173, 44184331], [44184689, 44184838]]	Duplicated	Duplicated	0	PF00089	NA	unannotated
129S1	PGALLT00000073110	PG129S1T00000008868	PgeneID:NA	ParentID:ENSMUST00000120757	LEVEL_3	10	76353115	76357699	+	[[76353115, 76353252], [76356217, 76356336], [76357580, 76357699]]	Duplicated	Duplicated	0	PF00474	NA	unannotated
129S1	PGALLT00000073111	PG129S1T00000008871	PgeneID:NA	ParentID:ENSMUST00000102758	LEVEL_3	X	3724981	3726177	-	[[3724981, 3726177]]	Processed	Processed	0	NA	Vdac1	essential
129S1	PGALLT00000073112	PG129S1T00000008874	PgeneID:NA	ParentID:ENSMUST00000087143	LEVEL_3	12	89210139	89210366	-	[[89210139, 89210366]]	Processed	Processed	0	PF01176	Eif1ax	unannotated
129S1	PGALLT00000073116	PG129S1T00000008923	PgeneID:NA	ParentID:ENSMUST00000127799	LEVEL_3	8	17839211	17841731	+	[[17839211, 17839351], [17841474, 17841731]]	Duplicated	Duplicated	0	NA	NA	unannotated
129S1	PGALLT00000073117	PG129S1T00000008934	PgeneID:NA	ParentID:ENSMUST00000127799	LEVEL_3	8	18127209	18129728	-	[[18127209, 18127466], [18129588, 18129728]]	Duplicated	Duplicated	0	NA	NA	unannotated
129S1	PGALLT00000073118	PG129S1T00000008953	PgeneID:NA	ParentID:ENSMUST00000062747	LEVEL_3	X	11436484	11437874	+	[[11436484, 11437874]]	Processed	Processed	0	PF13912	Klf17	nonessential
129S1	PGALLT00000073119	PG129S1T00000008954	PgeneID:NA	ParentID:ENSMUST00000140527	LEVEL_3	17	26834636	26834791	+	[[26834636, 26834791]]	Processed	Processed	0	NA	Rpl30	unannotated
129S1	PGALLT00000073120	PG129S1T00000008957	PgeneID:NA	ParentID:ENSMUST00000067840	LEVEL_3	17	33077123	33078714	+	[[33077123, 33077395], [33078517, 33078714]]	Duplicated	Duplicated	0	PF13853	NA	unannotated
129S1	PGALLT00000073122	PG129S1T00000008963	PgeneID:NA	ParentID:ENSMUST00000126610	LEVEL_3	2	31465650	31466007	+	[[31465650, 31465739], [31465897, 31466007]]	Duplicated	Duplicated	0	PF03946,PF00298	Rpl12	unannotated
129S1	PGALLT00000073124	PG129S1T00000008974	PgeneID:NA	ParentID:ENSMUST00000094522	LEVEL_3	4	146967262	146969882	-	[[146967262, 146967835], [146968487, 146969056], [146969596, 146969882]]	Duplicated	Duplicated	0.0176417	NA	NA	unannotated
129S1	PGALLT00000073127	PG129S1T00000009010	PgeneID:NA	ParentID:ENSMUST00000053499	LEVEL_3	1	52871552	52878169	-	[[52871552, 52871789], [52876323, 52876448], [52878044, 52878169]]	Duplicated	Duplicated	0	PF00514	Ankar	unannotated
129S1	PGALLT00000073128	PG129S1T00000009012	PgeneID:NA	ParentID:ENSMUST00000102795	LEVEL_3	11	14009617	14011588	-	[[14009617, 14011588]]	Processed	Processed	0.086807	NA	Ublcp1	essential
129S1	PGALLT00000073129	PG129S1T00000009016	PgeneID:NA	ParentID:ENSMUST00000075792	LEVEL_3	X	3624953	3625481	-	[[3624953, 3625481]]	Processed	Processed	0	PF00210	NA	unannotated
129S1	PGALLT00000073133	PG129S1T00000009040	PgeneID:NA	ParentID:ENSMUST00000099266	LEVEL_3	17	11266083	11266422	-	[[11266083, 11266422]]	Processed	Processed	0	NA	NA	unannotated
129S1	PGALLT00000073135	PG129S1T00000009046	PgeneID:NA	ParentID:ENSMUST00000023561	LEVEL_3	6	131804804	131805202	-	[[131804804, 131805202]]	Processed	Processed	0	PF02902	Senp2	essential
129S1	PGALLT00000073136	PG129S1T00000009052	PgeneID:NA	ParentID:ENSMUST00000019649	LEVEL_3	14	39752276	39752538	+	[[39752276, 39752538]]	Processed	Processed	0	PF00240	Ubb	nonessential
129S1	PGALLT00000073137	PG129S1T00000009064	PgeneID:NA	ParentID:ENSMUST00000110000	LEVEL_3	14	104807768	104808805	+	[[104807768, 104808805]]	Processed	Processed	0	PF00583	Naa20	unannotated
129S1	PGALLT00000073139	PG129S1T00000009069	PgeneID:NA	ParentID:ENSMUST00000136174	LEVEL_3	13	50121773	50123090	+	[[50121773, 50123090]]	Processed	Processed	0	NA	Rps6	unannotated
129S1	PGALLT00000073140	PG129S1T00000009077	PgeneID:NA	ParentID:ENSMUST00000108608	LEVEL_3	19	15533701	15534011	+	[[15533701, 15534011]]	Processed	Processed	0	PF01287	Eif5a	unannotated
129S1	PGALLT00000073144	PG129S1T00000009088	PgeneID:NA	ParentID:ENSMUST00000164875	LEVEL_3	5	111582638	111584738	-	[[111582638, 111582682], [111584608, 111584738]]	Duplicated	Duplicated	0	NA	NA	unannotated
129S1	PGALLT00000073145	PG129S1T00000009090	PgeneID:NA	ParentID:ENSMUST00000089129	LEVEL_3	15	83247528	83251676	-	[[83247528, 83247575], [83249286, 83249403], [83249753, 83249800], [83249970, 83250155], [83250814, 83250972], [83251057, 83251263], [83251506, 83251676]]	Duplicated	Duplicated	0	NA	NA	unannotated
129S1	PGALLT00000073148	PG129S1T00000009113	PgeneID:NA	ParentID:ENSMUST00000073713	LEVEL_3	7	44233661	44234182	+	[[44233661, 44233948], [44234045, 44234182]]	Duplicated	Duplicated	0	PF00089	NA	unannotated
129S1	PGALLT00000073149	PG129S1T00000009123	PgeneID:NA	ParentID:ENSMUST00000075774	LEVEL_3	13	32238179	32239500	-	[[32238179, 32238391], [32238461, 32238672], [32239007, 32239129], [32239375, 32239500]]	Duplicated	Duplicated	0.310133	PF03953,PF00091	Tubb2b	essential
129S1	PGALLT00000073150	PG129S1T00000009130	PgeneID:NA	ParentID:ENSMUST00000026407	LEVEL_3	10	132710762	132711267	+	[[132710762, 132710839], [132710937, 132711029], [132711127, 132711267]]	Duplicated	Duplicated	0	PF00335	Cd63	nonessential
129S1	PGALLT00000073152	PG129S1T00000009143	PgeneID:NA	ParentID:ENSMUST00000023861	LEVEL_3	1	109291872	109294697	-	[[109291872, 109292273], [109293637, 109293801], [109294554, 109294697]]	Duplicated	Duplicated	0	PF00079	NA	unannotated
129S1	PGALLT00000073154	PG129S1T00000009150	PgeneID:NA	ParentID:ENSMUST00000173323	LEVEL_3	13	99385936	99386158	-	[[99385936, 99386158]]	Processed	Processed	0	NA	Rps18	unannotated
129S1	PGALLT00000073155	PG129S1T00000009151	PgeneID:NA	ParentID:ENSMUST00000086869	LEVEL_3	16	21454340	21455316	+	[[21454340, 21454773], [21454870, 21455316]]	Duplicated	Duplicated	0	PF04502	Ccdc94	essential
129S1	PGALLT00000073156	PG129S1T00000009154	PgeneID:NA	ParentID:ENSMUST00000166950	LEVEL_3	15	10012745	10013030	-	[[10012745, 10013030]]	Processed	Processed	0	PF00584	Sec61g	unannotated
129S1	PGALLT00000073158	PG129S1T00000009173	PgeneID:NA	ParentID:ENSMUST00000048147	LEVEL_3	8	80402541	80411076	+	[[80402541, 80402657], [80410984, 80411076]]	Duplicated	Duplicated	178.582	PF03256	Anapc10	unannotated
129S1	PGALLT00000073160	PG129S1T00000009203	PgeneID:NA	ParentID:jg6823.t1	LEVEL_3	5	53353205	53354167	-	[[53353205, 53354167]]	Processed	Processed	0	NA	NA	unannotated
129S1	PGALLT00000073161	PG129S1T00000009206	PgeneID:NA	ParentID:ENSMUST00000052167	LEVEL_3	13	15013980	15016082	+	[[15013980, 15016082]]	Processed	Processed	0	PF01585	Gpank1	nonessential
129S1	PGALLT00000073162	PG129S1T00000009213	PgeneID:NA	ParentID:ENSMUST00000129982	LEVEL_3	12	47268496	47268743	-	[[47268496, 47268743]]	Processed	Processed	0	NA	Tfb2m	unannotated
129S1	PGALLT00000073163	PG129S1T00000009216	PgeneID:NA	ParentID:jg11198.t1	LEVEL_3	4	66857718	66857920	+	[[66857718, 66857920]]	Processed	Processed	0	NA	NA	unannotated
129S1	PGALLT00000073164	PG129S1T00000009219	PgeneID:NA	ParentID:ENSMUST00000111964	LEVEL_3	2	187793565	187794369	+	[[187793565, 187794369]]	Processed	Processed	0	PF00076	Hnrnpa3	unannotated
129S1	PGALLT00000073166	PG129S1T00000009236	PgeneID:NA	ParentID:ENSMUST00000051906	LEVEL_3	scaffold4611	15777	16694	-	[[15777, 16040], [16212, 16694]]	Duplicated	Duplicated	0	NA	NA	unannotated
129S1	PGALLT00000073167	PG129S1T00000009256	PgeneID:NA	ParentID:ENSMUST00000050586	LEVEL_3	7	135789258	135794222	+	[[135789258, 135789323], [135793826, 135794222]]	Duplicated	Duplicated	0	NA	NA	unannotated
129S1	PGALLT00000073168	PG129S1T00000009258	PgeneID:NA	ParentID:ENSMUST00000098537	LEVEL_3	9	78730780	78733857	+	[[78730780, 78730923], [78732810, 78732950], [78733732, 78733857]]	Duplicated	Duplicated	0	PF00043,PF02798	Gsta1	unannotated
129S1	PGALLT00000073170	PG129S1T00000009267	PgeneID:NA	ParentID:ENSMUST00000190377	LEVEL_3	15	17808709	17810035	-	[[17808709, 17810035]]	Processed	Processed	0	NA	Morf4l1	essential
129S1	PGALLT00000073174	PG129S1T00000009287	PgeneID:NA	ParentID:ENSMUST00000009036	LEVEL_3	13	15101003	15101212	-	[[15101003, 15101212]]	Processed	Processed	0	PF01459	Vdac3	nonessential
129S1	PGALLT00000073175	PG129S1T00000009301	PgeneID:NA	ParentID:ENSMUST00000019044	LEVEL_3	11	53293291	53294856	-	[[53293291, 53293374], [53293715, 53293855], [53294635, 53294856]]	Duplicated	Duplicated	6.6092	PF00083	Slc22a5	unannotated
129S1	PGALLT00000073176	PG129S1T00000009321	PgeneID:NA	ParentID:ENSMUST00000006094	LEVEL_3	15	83420886	83421753	-	[[83420886, 83420966], [83421238, 83421390], [83421574, 83421753]]	Duplicated	Duplicated	0	PF00067	NA	unannotated
129S1	PGALLT00000073178	PG129S1T00000009345	PgeneID:NA	ParentID:ENSMUST00000039447	LEVEL_3	X	103258279	103264221	-	[[103258279, 103258380], [103258504, 103258625], [103264189, 103264221]]	Duplicated	Duplicated	0	PF00041	NA	unannotated
129S1	PGALLT00000073181	PG129S1T00000009360	PgeneID:NA	ParentID:ENSMUST00000019291	LEVEL_3	7	23225460	23231767	+	[[23225460, 23225759], [23231546, 23231767]]	Duplicated	Duplicated	0	PF07686,PF07679	NA	unannotated
129S1	PGALLT00000073183	PG129S1T00000009369	PgeneID:NA	ParentID:ENSMUST00000052872	LEVEL_3	11	58884253	58885372	-	[[58884253, 58884285], [58885325, 58885372]]	Duplicated	Duplicated	0	PF00041,PF00612,PF00621,PF07679	Obscn	nonessential
129S1	PGALLT00000073185	PG129S1T00000009394	PgeneID:NA	ParentID:ENSMUST00000122096	LEVEL_3	6	119235907	119236619	+	[[119235907, 119236619]]	Processed	Processed	0	PF00270,PF00271	NA	unannotated
129S1	PGALLT00000073186	PG129S1T00000009401	PgeneID:NA	ParentID:ENSMUST00000122092	LEVEL_3	2	168217976	168219235	-	[[168217976, 168219235]]	Processed	Processed	0	PF04145	Slc31a1	essential
129S1	PGALLT00000073187	PG129S1T00000009403	PgeneID:NA	ParentID:ENSMUST00000059362	LEVEL_3	11	118272482	118275738	-	[[118272482, 118273196], [118275238, 118275738]]	Duplicated	Duplicated	0	PF00429	NA	unannotated
129S1	PGALLT00000073190	PG129S1T00000009427	PgeneID:NA	ParentID:ENSMUST00000087143	LEVEL_3	12	88451616	88451843	+	[[88451616, 88451843]]	Processed	Processed	0	PF01176	Eif1ax	unannotated
129S1	PGALLT00000073192	PG129S1T00000009439	PgeneID:NA	ParentID:ENSMUST00000001724	LEVEL_3	17	54905471	54916435	+	[[54905471, 54916435]]	Processed	Processed	0	PF00270,PF00271,PF13959	Ddx18	unannotated
129S1	PGALLT00000073196	PG129S1T00000009465	PgeneID:NA	ParentID:ENSMUST00000080926	LEVEL_3	14	6975647	6976275	-	[[6975647, 6976275]]	Processed	Processed	0	PF03952,PF00113	NA	unannotated
129S1	PGALLT00000073198	PG129S1T00000009513	PgeneID:NA	ParentID:ENSMUST00000084509	LEVEL_3	7	135669210	135677554	+	[[135669210, 135669539], [135676745, 135677053], [135677504, 135677554]]	Duplicated	Duplicated	0	NA	Dmbt1	essential
129S1	PGALLT00000073199	PG129S1T00000009517	PgeneID:NA	ParentID:ENSMUST00000166335	LEVEL_3	18	80918669	80918973	+	[[80918669, 80918973]]	Processed	Processed	0	NA	Elof1	essential
129S1	PGALLT00000073200	PG129S1T00000009522	PgeneID:NA	ParentID:jg16156.t1	LEVEL_3	14	98136244	98137044	-	[[98136244, 98137044]]	Processed	Processed	0.0390378	NA	NA	unannotated
129S1	PGALLT00000073201	PG129S1T00000009523	PgeneID:NA	ParentID:ENSMUST00000171741	LEVEL_3	17	18135676	18137841	+	[[18135676, 18135999], [18136860, 18137117], [18137767, 18137841]]	Duplicated	Duplicated	0	PF07562,PF00003,PF01094	NA	unannotated
129S1	PGALLT00000073202	PG129S1T00000009526	PgeneID:NA	ParentID:ENSMUST00000170909	LEVEL_3	9	1725938	1726206	+	[[1725938, 1726206]]	Processed	Processed	0	PF02319,PF08781	Tfdp1	essential
129S1	PGALLT00000073203	PG129S1T00000009539	PgeneID:NA	ParentID:ENSMUST00000021892	LEVEL_3	13	61246762	61250548	-	[[61246762, 61246869], [61247807, 61247935], [61248463, 61248630], [61249004, 61249232], [61249784, 61249936], [61250008, 61250139], [61250423, 61250548]]	Duplicated	Duplicated	0	PF00112,PF08246	NA	unannotated
129S1	PGALLT00000073204	PG129S1T00000009562	PgeneID:NA	ParentID:ENSMUST00000194186	LEVEL_3	1	144045298	144046044	-	[[144045298, 144045474], [144045841, 144046044]]	Duplicated	Duplicated	0	PF00084	Cfhr2	unannotated
129S1	PGALLT00000073205	PG129S1T00000009568	PgeneID:NA	ParentID:ENSMUST00000043584	LEVEL_3	1	22453533	22455006	-	[[22453533, 22455006]]	Processed	Processed	0	PF03953,PF00091	Tubb4b	unannotated
129S1	PGALLT00000073206	PG129S1T00000009569	PgeneID:NA	ParentID:ENSMUST00000166173	LEVEL_3	3	92121351	92123449	-	[[92121351, 92121491], [92123306, 92123449]]	Duplicated	Duplicated	0	PF01023	NA	unannotated
129S1	PGALLT00000073207	PG129S1T00000009577	PgeneID:NA	ParentID:ENSMUST00000102758	LEVEL_3	X	3703789	3719846	-	[[3703789, 3719846]]	Processed	Processed	0	NA	Vdac1	essential
129S1	PGALLT00000073209	PG129S1T00000009594	PgeneID:NA	ParentID:ENSMUST00000041466	LEVEL_3	3	9882415	9884932	+	[[9882415, 9883108], [9884450, 9884932]]	Duplicated	Duplicated	0	PF14291	Zbed5	nonessential
129S1	PGALLT00000073211	PG129S1T00000009597	PgeneID:NA	ParentID:ENSMUST00000186636	LEVEL_3	17	19760627	19762257	-	[[19760627, 19762015], [19762081, 19762257]]	Duplicated	Duplicated	0	PF00069	NA	unannotated
129S1	PGALLT00000073212	PG129S1T00000009598	PgeneID:NA	ParentID:ENSMUST00000108428	LEVEL_3	18	40872128	40872293	+	[[40872128, 40872293]]	Processed	Processed	0	PF01090	Rps19	essential
129S1	PGALLT00000073214	PG129S1T00000009620	PgeneID:NA	ParentID:ENSMUST00000016463	LEVEL_3	4	124191267	124191628	-	[[124191267, 124191358], [124191452, 124191628]]	Duplicated	Duplicated	0	PF00153	Slc25a5	unannotated
129S1	PGALLT00000073215	PG129S1T00000009621	PgeneID:NA	ParentID:ENSMUST00000098123	LEVEL_3	4	40648472	40648898	+	[[40648472, 40648612], [40648707, 40648898]]	Duplicated	Duplicated	0	NA	NA	unannotated
129S1	PGALLT00000073216	PG129S1T00000009622	PgeneID:NA	ParentID:ENSMUST00000039447	LEVEL_3	X	103079208	103079597	-	[[103079208, 103079381], [103079466, 103079597]]	Duplicated	Duplicated	0	PF00041	NA	unannotated
129S1	PGALLT00000073217	PG129S1T00000009629	PgeneID:NA	ParentID:ENSMUST00000058437	LEVEL_3	1	13577134	13578126	-	[[13577134, 13577273], [13577610, 13577777], [13577929, 13578126]]	Duplicated	Duplicated	0	PF00327,PF08079	Rpl7	unannotated
129S1	PGALLT00000073218	PG129S1T00000009634	PgeneID:NA	ParentID:ENSMUST00000080926	LEVEL_3	18	46941038	46942285	+	[[46941038, 46942285]]	Processed	Processed	0	PF03952,PF00113	NA	unannotated
129S1	PGALLT00000073219	PG129S1T00000009643	PgeneID:NA	ParentID:ENSMUST00000114039	LEVEL_3	X	73757584	73761819	-	[[73757584, 73757685], [73759454, 73759576], [73761114, 73761266], [73761736, 73761819]]	Duplicated	Duplicated	0	PF00061	NA	unannotated
129S1	PGALLT00000073221	PG129S1T00000009648	PgeneID:NA	ParentID:ENSMUST00000139127	LEVEL_3	4	41044487	41062022	-	[[41044487, 41062022]]	Processed	Processed	0.653446	NA	NA	unannotated
129S1	PGALLT00000073223	PG129S1T00000009666	PgeneID:NA	ParentID:ENSMUST00000153808	LEVEL_3	5	151656498	151658482	+	[[151656498, 151658482]]	Processed	Processed	0	NA	NA	unannotated
129S1	PGALLT00000073224	PG129S1T00000009673	PgeneID:NA	ParentID:ENSMUST00000166977	LEVEL_3	15	79542963	79586539	-	[[79542963, 79586539]]	Processed	Processed	0.333934	PF12796,PF01734	Pla2g6	nonessential
129S1	PGALLT00000073225	PG129S1T00000009674	PgeneID:NA	ParentID:ENSMUST00000006911	LEVEL_3	6	136472373	136472820	-	[[136472373, 136472820]]	Processed	Processed	0.125545	PF00069	Cdk4	essential
129S1	PGALLT00000073226	PG129S1T00000009675	PgeneID:NA	ParentID:ENSMUST00000102536	LEVEL_3	3	150376644	150378052	-	[[150376644, 150378052]]	Processed	Processed	0	PF00673,PF00281	Rpl11	unannotated
129S1	PGALLT00000073227	PG129S1T00000009682	PgeneID:NA	ParentID:ENSMUST00000047864	LEVEL_3	5	30831022	30832982	+	[[30831022, 30832982]]	Processed	Processed	0.0281952	NA	Eef2	essential
129S1	PGALLT00000073228	PG129S1T00000009683	PgeneID:NA	ParentID:jg16930.t2	LEVEL_3	7	21615366	21616166	+	[[21615366, 21616166]]	Processed	Processed	0.0496985	NA	NA	unannotated
129S1	PGALLT00000073229	PG129S1T00000009684	PgeneID:NA	ParentID:ENSMUST00000071991	LEVEL_3	9	78765574	78765941	+	[[78765574, 78765689], [78765762, 78765941]]	Duplicated	Duplicated	0	PF16005	NA	unannotated
129S1	PGALLT00000073230	PG129S1T00000009694	PgeneID:NA	ParentID:jg12818.t1	LEVEL_3	9	38237027	38241282	+	[[38237027, 38241282]]	Processed	Processed	0	NA	NA	unannotated
129S1	PGALLT00000073232	PG129S1T00000009711	PgeneID:NA	ParentID:ENSMUST00000107817	LEVEL_3	10	90735278	90738327	-	[[90735278, 90735574], [90737909, 90738327]]	Duplicated	Duplicated	0	PF00651	Zbtb5	unannotated
129S1	PGALLT00000073233	PG129S1T00000009713	PgeneID:NA	ParentID:ENSMUST00000151390	LEVEL_3	15	83105028	83106946	-	[[83105028, 83106946]]	Processed	Processed	0	PF03167	Tdg	essential
129S1	PGALLT00000073235	PG129S1T00000009732	PgeneID:NA	ParentID:ENSMUST00000170934	LEVEL_3	6	128347886	128352958	+	[[128347886, 128348113], [128348759, 128348956], [128350217, 128350408], [128352794, 128352958]]	Duplicated	Duplicated	3.72994	NA	NA	unannotated
129S1	PGALLT00000073236	PG129S1T00000009738	PgeneID:NA	ParentID:ENSMUST00000060551	LEVEL_3	15	77647720	77650849	+	[[77647720, 77647864], [77650062, 77650849]]	Duplicated	Duplicated	0	NA	NA	unannotated
129S1	PGALLT00000073237	PG129S1T00000009742	PgeneID:NA	ParentID:ENSMUST00000110105	LEVEL_3	12	30733225	30735483	+	[[30733225, 30735483]]	Processed	Processed	0.379956	NA	Zc3h14	unannotated
129S1	PGALLT00000073238	PG129S1T00000009744	PgeneID:NA	ParentID:ENSMUST00000024739	LEVEL_3	3	60940471	60944560	+	[[60940471, 60940749], [60944315, 60944560]]	Duplicated	Duplicated	0	PF02518,PF00183	Hsp90ab1	essential
129S1	PGALLT00000073240	PG129S1T00000009748	PgeneID:NA	ParentID:ENSMUST00000163666	LEVEL_3	19	9741874	9749211	+	[[9741874, 9749211]]	Processed	Processed	0.0133385	PF00270,PF00271	Eif4a1	unannotated
129S1	PGALLT00000073241	PG129S1T00000009753	PgeneID:NA	ParentID:ENSMUST00000075162	LEVEL_3	7	44361960	44362991	+	[[44361960, 44362235], [44362335, 44362467], [44362842, 44362991]]	Duplicated	Duplicated	0	PF00089	Klk1	unannotated
129S1	PGALLT00000073242	PG129S1T00000009757	PgeneID:NA	ParentID:ENSMUST00000163666	LEVEL_3	11	39236512	39237090	-	[[39236512, 39237090]]	Processed	Processed	0	PF00270,PF00271	Eif4a1	unannotated
129S1	PGALLT00000073243	PG129S1T00000009768	PgeneID:NA	ParentID:ENSMUST00000075242	LEVEL_3	12	67724248	67726220	+	[[67724248, 67726220]]	Processed	Processed	0.0576068	PF00166	Hspe1	unannotated
129S1	PGALLT00000073245	PG129S1T00000009777	PgeneID:NA	ParentID:ENSMUST00000180036	LEVEL_3	17	15315195	15315503	-	[[15315195, 15315503]]	Processed	Processed	0	PF02100	Oaz1	unannotated
129S1	PGALLT00000073246	PG129S1T00000009779	PgeneID:NA	ParentID:ENSMUST00000193643	LEVEL_3	17	67792969	67794699	-	[[67792969, 67794699]]	Processed	Processed	0.27724	NA	Arih2	essential
129S1	PGALLT00000073247	PG129S1T00000009789	PgeneID:NA	ParentID:ENSMUST00000047485	LEVEL_3	15	31608418	31612065	+	[[31608418, 31612065]]	Processed	Processed	0	PF02759	Rundc3b	unannotated
129S1	PGALLT00000073249	PG129S1T00000009815	PgeneID:NA	ParentID:jg12379.t2	LEVEL_3	14	64346038	64348886	-	[[64346038, 64348886]]	Processed	Processed	0.00864397	NA	NA	unannotated
129S1	PGALLT00000073250	PG129S1T00000009819	PgeneID:NA	ParentID:ENSMUST00000129935	LEVEL_3	5	53880902	53881602	-	[[53880902, 53881602]]	Processed	Processed	0	NA	Rpl10a	unannotated
129S1	PGALLT00000073251	PG129S1T00000009821	PgeneID:NA	ParentID:ENSMUST00000103146	LEVEL_3	11	100249799	100250143	-	[[100249799, 100250143]]	Processed	Processed	206.066	PF00238	Rpl23	unannotated
129S1	PGALLT00000073252	PG129S1T00000009822	PgeneID:NA	ParentID:ENSMUST00000186636	LEVEL_3	17	11850220	11851850	-	[[11850220, 11851608], [11851674, 11851850]]	Duplicated	Duplicated	0	PF00069	NA	unannotated
129S1	PGALLT00000073254	PG129S1T00000009829	PgeneID:NA	ParentID:ENSMUST00000197315	LEVEL_3	5	64532772	64535050	-	[[64532772, 64533152], [64534140, 64535050]]	Duplicated	Duplicated	0.0651075	PF13855,PF01582,PF12799	Tlr1	nonessential
129S1	PGALLT00000073255	PG129S1T00000009838	PgeneID:NA	ParentID:ENSMUST00000029199	LEVEL_3	3	29932383	29936485	-	[[29932383, 29932601], [29934226, 29934327], [29934445, 29934615], [29936339, 29936485]]	Duplicated	Duplicated	4.29569	PF12171,PF12874	Zmat3	unannotated
129S1	PGALLT00000073256	PG129S1T00000009842	PgeneID:ENSMUST00000117614.1	ParentID:ENSMUST00000079716	LEVEL_1	11	98711283	98711837	+	[[98711283, 98711731], [98711821, 98711837]]	Processed	Processed	0	PF00237	Rpl17	unannotated
129S1	PGALLT00000073257	PG129S1T00000009845	PgeneID:NA	ParentID:ENSMUST00000115173	LEVEL_3	X	32528292	32528810	+	[[32528292, 32528360], [32528523, 32528810]]	Duplicated	Duplicated	0	NA	NA	unannotated
129S1	PGALLT00000073259	PG129S1T00000009851	PgeneID:NA	ParentID:ENSMUST00000205920	LEVEL_3	16	58055356	58058370	-	[[58055356, 58058370]]	Processed	Processed	0	PF13853	NA	unannotated
129S1	PGALLT00000073262	PG129S1T00000009859	PgeneID:NA	ParentID:ENSMUST00000086248	LEVEL_3	7	8372602	8379076	+	[[8372602, 8372794], [8376034, 8376126], [8378536, 8378715], [8378927, 8379076]]	Duplicated	Duplicated	0	PF00069	Aurkc	nonessential
129S1	PGALLT00000073264	PG129S1T00000009889	PgeneID:NA	ParentID:ENSMUST00000099771	LEVEL_3	2	90586161	90589587	-	[[90586161, 90586469], [90589553, 90589587]]	Duplicated	Duplicated	0	PF13853	NA	unannotated
129S1	PGALLT00000073265	PG129S1T00000009890	PgeneID:NA	ParentID:ENSMUST00000190226	LEVEL_3	4	149305079	149305829	+	[[149305079, 149305829]]	Processed	Processed	0	PF15359	Cdv3	unannotated
129S1	PGALLT00000073267	PG129S1T00000009895	PgeneID:NA	ParentID:ENSMUST00000177787	LEVEL_3	7	44863480	44863934	+	[[44863480, 44863668], [44863827, 44863934]]	Duplicated	Duplicated	0	NA	NA	unannotated
129S1	PGALLT00000073268	PG129S1T00000009896	PgeneID:NA	ParentID:ENSMUST00000096400	LEVEL_3	15	74614717	74619142	+	[[74614717, 74614851], [74618846, 74619142]]	Duplicated	Duplicated	0	NA	Gml	unannotated
129S1	PGALLT00000073269	PG129S1T00000009898	PgeneID:NA	ParentID:ENSMUST00000163666	LEVEL_3	8	32154238	32155744	+	[[32154238, 32155744]]	Processed	Processed	0	PF00270,PF00271	Eif4a1	unannotated
129S1	PGALLT00000073270	PG129S1T00000009904	PgeneID:NA	ParentID:ENSMUST00000031910	LEVEL_3	6	39787923	39788183	+	[[39787923, 39788183]]	Processed	Processed	0	PF00089	Prss1	nonessential
129S1	PGALLT00000073272	PG129S1T00000009909	PgeneID:NA	ParentID:ENSMUST00000174525	LEVEL_3	17	36397308	36402144	-	[[36397308, 36397355], [36401923, 36402144]]	Duplicated	Duplicated	0	NA	NA	unannotated
129S1	PGALLT00000073275	PG129S1T00000009918	PgeneID:NA	ParentID:ENSMUST00000102837	LEVEL_3	6	131190744	131191010	+	[[131190744, 131190821], [131190909, 131191010]]	Duplicated	Duplicated	0	NA	Rasef	unannotated
129S1	PGALLT00000073276	PG129S1T00000009932	PgeneID:NA	ParentID:ENSMUST00000030623	LEVEL_3	X	97954906	97956847	+	[[97954906, 97955169], [97956638, 97956847]]	Duplicated	Duplicated	47.558	PF08075,PF00076	Sfpq	essential
129S1	PGALLT00000073277	PG129S1T00000009942	PgeneID:NA	ParentID:ENSMUST00000073208	LEVEL_3	17	36359528	36360185	-	[[36359528, 36359766], [36359950, 36360185]]	Duplicated	Duplicated	0	PF06623,PF07654,PF00129	NA	unannotated
129S1	PGALLT00000073280	PG129S1T00000009956	PgeneID:NA	ParentID:ENSMUST00000073926	LEVEL_3	11	18217716	18219014	-	[[18217716, 18219014]]	Processed	Processed	0	NA	Rps12	unannotated
129S1	PGALLT00000073281	PG129S1T00000009958	PgeneID:NA	ParentID:ENSMUST00000075095	LEVEL_3	6	126583026	126608011	-	[[126583026, 126608011]]	Processed	Processed	0	PF01094,PF00003,PF07562	NA	unannotated
129S1	PGALLT00000073287	PG129S1T00000010009	PgeneID:NA	ParentID:ENSMUST00000043359	LEVEL_3	4	150921204	150922262	+	[[150921204, 150922262]]	Processed	Processed	0	PF09110,PF09111,PF00271,PF13892,PF00176	Smarca5	essential
129S1	PGALLT00000073288	PG129S1T00000010013	PgeneID:NA	ParentID:ENSMUST00000092163	LEVEL_3	10	120155997	120157570	-	[[120155997, 120156131], [120157436, 120157570]]	Duplicated	Duplicated	0	NA	NA	unannotated
129S1	PGALLT00000073290	PG129S1T00000010033	PgeneID:NA	ParentID:ENSMUST00000071755	LEVEL_3	7	145559220	145561938	+	[[145559220, 145561938]]	Processed	Processed	0	PF13853	NA	unannotated
129S1	PGALLT00000073291	PG129S1T00000010040	PgeneID:NA	ParentID:ENSMUST00000096371	LEVEL_3	X	89544908	89545362	+	[[89544908, 89545362]]	Processed	Processed	0	NA	NA	unannotated
129S1	PGALLT00000073295	PG129S1T00000010055	PgeneID:NA	ParentID:ENSMUST00000180707	LEVEL_3	4	147136799	147144884	+	[[147136799, 147144884]]	Processed	Processed	0	NA	NA	unannotated
129S1	PGALLT00000073296	PG129S1T00000010059	PgeneID:NA	ParentID:ENSMUST00000031617	LEVEL_3	10	113515191	113516066	+	[[113515191, 113516066]]	Processed	Processed	0	PF01159,PF03868	Rpl6	unannotated
129S1	PGALLT00000073297	PG129S1T00000010061	PgeneID:NA	ParentID:ENSMUST00000039447	LEVEL_3	X	103252934	103253509	-	[[103252934, 103253044], [103253399, 103253509]]	Duplicated	Duplicated	0	PF00041	NA	unannotated
129S1	PGALLT00000073299	PG129S1T00000010076	PgeneID:NA	ParentID:ENSMUST00000078869	LEVEL_3	12	105542279	105544569	-	[[105542279, 105542488], [105543243, 105543415], [105544287, 105544569]]	Duplicated	Duplicated	0	PF00079	NA	unannotated
129S1	PGALLT00000073300	PG129S1T00000010078	PgeneID:NA	ParentID:ENSMUST00000097849	LEVEL_3	4	136533726	136534994	-	[[136533726, 136534055], [136534248, 136534994]]	Duplicated	Duplicated	0	PF00100	NA	unannotated
129S1	PGALLT00000073301	PG129S1T00000010098	PgeneID:NA	ParentID:ENSMUST00000143418	LEVEL_3	4	158439148	158439276	-	[[158439148, 158439276]]	Processed	Processed	0	NA	Rps27a	unannotated
129S1	PGALLT00000073302	PG129S1T00000010099	PgeneID:NA	ParentID:ENSMUST00000078869	LEVEL_3	12	105628495	105630785	-	[[105628495, 105628704], [105629459, 105629631], [105630503, 105630785]]	Duplicated	Duplicated	0	PF00079	NA	unannotated
129S1	PGALLT00000073303	PG129S1T00000010102	PgeneID:NA	ParentID:ENSMUST00000023226	LEVEL_3	15	76154858	76160427	-	[[76154858, 76155244], [76160002, 76160427]]	Duplicated	Duplicated	0	PF00307,PF00681	Plec	essential
129S1	PGALLT00000073304	PG129S1T00000010117	PgeneID:NA	ParentID:ENSMUST00000102758	LEVEL_3	X	3740720	3741081	-	[[3740720, 3741081]]	Processed	Processed	0	NA	Vdac1	essential
129S1	PGALLT00000073305	PG129S1T00000010118	PgeneID:NA	ParentID:ENSMUST00000111835	LEVEL_3	7	111572773	111573263	+	[[111572773, 111573263]]	Processed	Processed	0	NA	Styx	nonessential
129S1	PGALLT00000073306	PG129S1T00000010120	PgeneID:NA	ParentID:ENSMUST00000117202	LEVEL_3	4	40551579	40552301	-	[[40551579, 40551869], [40551960, 40552301]]	Duplicated	Duplicated	0	NA	NA	unannotated
129S1	PGALLT00000073307	PG129S1T00000010134	PgeneID:NA	ParentID:ENSMUST00000007156	LEVEL_3	7	44014023	44014562	+	[[44014023, 44014060], [44014464, 44014562]]	Duplicated	Duplicated	0	PF00089	NA	unannotated
129S1	PGALLT00000073308	PG129S1T00000010135	PgeneID:NA	ParentID:ENSMUST00000070639	LEVEL_3	10	38475706	38477449	+	[[38475706, 38475940], [38476074, 38476396], [38476601, 38476906], [38477158, 38477449]]	Duplicated	Duplicated	0.0235356	PF13895	NA	unannotated
129S1	PGALLT00000073309	PG129S1T00000010137	PgeneID:NA	ParentID:ENSMUST00000127793	LEVEL_3	11	60528189	60528470	-	[[60528189, 60528470]]	Processed	Processed	0	NA	Uba52	unannotated
129S1	PGALLT00000073310	PG129S1T00000010144	PgeneID:NA	ParentID:ENSMUST00000047689	LEVEL_3	2	63708573	63710750	-	[[63708573, 63709634], [63710412, 63710750]]	Duplicated	Duplicated	0.750989	PF00004,PF09336	Fignl1	unannotated
129S1	PGALLT00000073313	PG129S1T00000010159	PgeneID:NA	ParentID:ENSMUST00000180072	LEVEL_3	18	75850522	75851083	-	[[75850522, 75851083]]	Processed	Processed	0	PF05873	Atp5h	unannotated
129S1	PGALLT00000073318	PG129S1T00000010187	PgeneID:NA	ParentID:ENSMUST00000109888	LEVEL_3	2	155685292	155689126	+	[[155685292, 155685902], [155686028, 155686197], [155687675, 155689126]]	Duplicated	Duplicated	0	NA	NA	unannotated
129S1	PGALLT00000073319	PG129S1T00000010194	PgeneID:NA	ParentID:ENSMUST00000121677	LEVEL_3	10	20026535	20027479	-	[[20026535, 20027479]]	Processed	Processed	0	PF00179	Ube2q2	unannotated
129S1	PGALLT00000073320	PG129S1T00000010210	PgeneID:NA	ParentID:ENSMUST00000023116	LEVEL_3	10	20285428	20286088	+	[[20285428, 20286088]]	Processed	Processed	0	PF00694,PF00330	Aco2	unannotated
129S1	PGALLT00000073321	PG129S1T00000010213	PgeneID:NA	ParentID:ENSMUST00000080898	LEVEL_3	10	38836225	38837052	-	[[38836225, 38837052]]	Processed	Processed	0	NA	NA	unannotated
129S1	PGALLT00000073322	PG129S1T00000010216	PgeneID:NA	ParentID:ENSMUST00000127793	LEVEL_3	11	60447696	60447977	-	[[60447696, 60447977]]	Processed	Processed	0	NA	Uba52	unannotated
129S1	PGALLT00000073323	PG129S1T00000010221	PgeneID:NA	ParentID:ENSMUST00000205951	LEVEL_3	14	43995378	44005841	-	[[43995378, 44005841]]	Processed	Processed	0	NA	NA	unannotated
129S1	PGALLT00000073324	PG129S1T00000010223	PgeneID:NA	ParentID:ENSMUST00000064068	LEVEL_3	17	15938921	15941174	+	[[15938921, 15939004], [15940665, 15941174]]	Duplicated	Duplicated	0	PF00001	Fpr2	nonessential
129S1	PGALLT00000073325	PG129S1T00000010244	PgeneID:NA	ParentID:ENSMUST00000171811	LEVEL_3	10	134428280	134436876	-	[[134428280, 134428312], [134436715, 134436876]]	Duplicated	Duplicated	0	PF01094,PF00003,PF07562	NA	unannotated
129S1	PGALLT00000073326	PG129S1T00000010250	PgeneID:NA	ParentID:ENSMUST00000136219	LEVEL_3	13	25643446	25644495	+	[[25643446, 25644495]]	Processed	Processed	0	NA	Lpcat4	unannotated
129S1	PGALLT00000073328	PG129S1T00000010259	PgeneID:NA	ParentID:ENSMUST00000099170	LEVEL_3	3	47487299	47489306	-	[[47487299, 47487457], [47488976, 47489306]]	Duplicated	Duplicated	0	PF00788,PF00620	NA	unannotated
129S1	PGALLT00000073329	PG129S1T00000010263	PgeneID:NA	ParentID:ENSMUST00000006818	LEVEL_3	12	15723351	15727254	+	[[15723351, 15723569], [15724833, 15724976], [15727099, 15727254]]	Duplicated	Duplicated	0	PF00010	Tcf23	unannotated
129S1	PGALLT00000073331	PG129S1T00000010267	PgeneID:NA	ParentID:ENSMUST00000172785	LEVEL_3	17	36280907	36282052	-	[[36280907, 36281023], [36281919, 36282052]]	Duplicated	Duplicated	0	PF06623,PF07654,PF00129	NA	unannotated
129S1	PGALLT00000073332	PG129S1T00000010272	PgeneID:NA	ParentID:ENSMUST00000055156	LEVEL_3	12	103009925	103012994	+	[[103009925, 103010023], [103012845, 103012994]]	Duplicated	Duplicated	0	NA	Catsperb	unannotated
129S1	PGALLT00000073333	PG129S1T00000010273	PgeneID:NA	ParentID:ENSMUST00000177585	LEVEL_3	10	4354	5722	+	[[4354, 4593], [4928, 5211], [5466, 5722]]	Duplicated	Duplicated	0	NA	Ulbp1	unannotated
129S1	PGALLT00000073334	PG129S1T00000010275	PgeneID:NA	ParentID:ENSMUST00000008537	LEVEL_3	3	31646850	31648799	-	[[31646850, 31648799]]	Processed	Processed	0	PF00313	Carhsp1	unannotated
129S1	PGALLT00000073335	PG129S1T00000010277	PgeneID:NA	ParentID:ENSMUST00000095960	LEVEL_3	13	20500079	20501087	-	[[20500079, 20501087]]	Processed	Processed	0	PF03402	NA	unannotated
129S1	PGALLT00000073336	PG129S1T00000010284	PgeneID:NA	ParentID:ENSMUST00000096045	LEVEL_3	18	48470945	48477344	+	[[48470945, 48477344]]	Processed	Processed	0	NA	Dppa4	essential
129S1	PGALLT00000073337	PG129S1T00000010288	PgeneID:NA	ParentID:ENSMUST00000087143	LEVEL_3	12	88866363	88866590	-	[[88866363, 88866590]]	Processed	Processed	0	PF01176	Eif1ax	unannotated
129S1	PGALLT00000073341	PG129S1T00000010301	PgeneID:NA	ParentID:ENSMUST00000023276	LEVEL_3	15	72272981	72273823	-	[[72272981, 72273169], [72273587, 72273823]]	Duplicated	Duplicated	21.7937	PF08626	Trappc9	unannotated
129S1	PGALLT00000073342	PG129S1T00000010305	PgeneID:NA	ParentID:ENSMUST00000073713	LEVEL_3	7	44260592	44261113	+	[[44260592, 44260879], [44260976, 44261113]]	Duplicated	Duplicated	0	PF00089	NA	unannotated
129S1	PGALLT00000073344	PG129S1T00000010311	PgeneID:NA	ParentID:ENSMUST00000162809	LEVEL_3	11	97009307	97009737	-	[[97009307, 97009516], [97009654, 97009737]]	Duplicated	Duplicated	0	PF11669	Tmem92	unannotated
129S1	PGALLT00000073349	PG129S1T00000010332	PgeneID:NA	ParentID:ENSMUST00000022169	LEVEL_3	13	98794325	98799016	-	[[98794325, 98794471], [98798780, 98799016]]	Duplicated	Duplicated	15.1357	PF00728,PF14845	Hexb	nonessential
129S1	PGALLT00000073350	PG129S1T00000010335	PgeneID:NA	ParentID:ENSMUST00000044094	LEVEL_3	3	99591660	99595816	-	[[99591660, 99592343], [99595727, 99595816]]	Duplicated	Duplicated	0	PF01073	NA	unannotated
129S1	PGALLT00000073351	PG129S1T00000010338	PgeneID:NA	ParentID:ENSMUST00000122096	LEVEL_3	6	79033778	79034069	+	[[79033778, 79034069]]	Processed	Processed	0	PF00270,PF00271	NA	unannotated
129S1	PGALLT00000073354	PG129S1T00000010357	PgeneID:NA	ParentID:ENSMUST00000163666	LEVEL_3	1	60788159	60788737	+	[[60788159, 60788737]]	Processed	Processed	0	PF00270,PF00271	Eif4a1	unannotated
129S1	PGALLT00000073355	PG129S1T00000010372	PgeneID:NA	ParentID:ENSMUST00000171914	LEVEL_3	X	74139187	74140438	-	[[74139187, 74140438]]	Processed	Processed	0	PF01094,PF00003,PF07562	NA	unannotated
129S1	PGALLT00000073356	PG129S1T00000010379	PgeneID:NA	ParentID:ENSMUST00000152918	LEVEL_3	11	90461510	90461808	-	[[90461510, 90461808]]	Processed	Processed	0	NA	Rps16	unannotated
129S1	PGALLT00000073358	PG129S1T00000010389	PgeneID:NA	ParentID:ENSMUST00000113907	LEVEL_3	6	84204277	84204755	+	[[84204277, 84204413], [84204546, 84204755]]	Duplicated	Duplicated	38.8791	PF12455	Dctn1	essential
129S1	PGALLT00000073359	PG129S1T00000010406	PgeneID:NA	ParentID:ENSMUST00000143107	LEVEL_3	2	119677216	119682245	+	[[119677216, 119682245]]	Processed	Processed	0.0222728	PF00828	Rpl27a	essential
129S1	PGALLT00000073360	PG129S1T00000010417	PgeneID:NA	ParentID:ENSMUST00000072776	LEVEL_3	15	83315161	83316723	-	[[83315161, 83315434], [83316691, 83316723]]	Duplicated	Duplicated	0	NA	NA	unannotated
129S1	PGALLT00000073361	PG129S1T00000010419	PgeneID:NA	ParentID:jg10257.t1	LEVEL_3	11	107737200	107737496	+	[[107737200, 107737496]]	Processed	Processed	0	NA	NA	unannotated
129S1	PGALLT00000073362	PG129S1T00000010429	PgeneID:NA	ParentID:ENSMUST00000124677	LEVEL_3	16	69660599	69665710	-	[[69660599, 69660778], [69665563, 69665710]]	Duplicated	Duplicated	0	PF04822	NA	unannotated
129S1	PGALLT00000073364	PG129S1T00000010439	PgeneID:NA	ParentID:ENSMUST00000115619	LEVEL_3	1	154904018	154905817	-	[[154904018, 154905817]]	Processed	Processed	0	PF00076	Rbm3	nonessential
129S1	PGALLT00000073366	PG129S1T00000010448	PgeneID:NA	ParentID:ENSMUST00000039447	LEVEL_3	X	103194215	103197037	-	[[103194215, 103194319], [103194443, 103194562], [103196897, 103197037]]	Duplicated	Duplicated	0	PF00041	NA	unannotated
129S1	PGALLT00000073368	PG129S1T00000010479	PgeneID:NA	ParentID:ENSMUST00000131544	LEVEL_3	1	87241008	87245455	-	[[87241008, 87245455]]	Processed	Processed	0	PF01352,PF13912,PF00096	NA	unannotated
129S1	PGALLT00000073369	PG129S1T00000010480	PgeneID:NA	ParentID:ENSMUST00000032228	LEVEL_3	6	124907936	124909683	+	[[124907936, 124908058], [124909561, 124909683]]	Duplicated	Duplicated	0	PF00207,PF07678,PF07677,PF10569,PF01835,PF07703	NA	unannotated
129S1	PGALLT00000073370	PG129S1T00000010482	PgeneID:NA	ParentID:ENSMUST00000076670	LEVEL_3	4	47858329	47863260	+	[[47858329, 47858601], [47860897, 47861034], [47863120, 47863260]]	Duplicated	Duplicated	0	PF01569	NA	unannotated
129S1	PGALLT00000073371	PG129S1T00000010485	PgeneID:NA	ParentID:ENSMUST00000099995	LEVEL_3	2	76364697	76366800	-	[[76364697, 76364927], [76365013, 76365954], [76366042, 76366498], [76366565, 76366800]]	Duplicated	Duplicated	1.56656	PF13176	NA	unannotated
129S1	PGALLT00000073372	PG129S1T00000010486	PgeneID:NA	ParentID:ENSMUST00000160271	LEVEL_3	5	105826214	105827952	-	[[105826214, 105826808], [105826901, 105827952]]	Duplicated	Duplicated	0.0146298	PF01237	Osbpl9	unannotated
129S1	PGALLT00000073373	PG129S1T00000010489	PgeneID:NA	ParentID:ENSMUST00000029325	LEVEL_3	3	58907649	58911818	+	[[58907649, 58907789], [58911594, 58911818]]	Duplicated	Duplicated	0	PF07859	Aadac	unannotated
129S1	PGALLT00000073374	PG129S1T00000010499	PgeneID:NA	ParentID:ENSMUST00000005685	LEVEL_3	7	25542085	25547535	+	[[25542085, 25542268], [25543588, 25543740], [25544955, 25545154], [25547347, 25547535]]	Duplicated	Duplicated	0	PF00067	NA	unannotated
129S1	PGALLT00000073375	PG129S1T00000010507	PgeneID:NA	ParentID:ENSMUST00000186636	LEVEL_3	17	19806423	19808053	+	[[19806423, 19806599], [19806665, 19808053]]	Duplicated	Duplicated	0	PF00069	NA	unannotated
129S1	PGALLT00000073376	PG129S1T00000010508	PgeneID:NA	ParentID:ENSMUST00000025106	LEVEL_3	15	17411406	17412229	+	[[17411406, 17412229]]	Processed	Processed	0	PF03874	Polr2d	unannotated
129S1	PGALLT00000073377	PG129S1T00000010516	PgeneID:NA	ParentID:ENSMUST00000059318	LEVEL_3	6	93540194	93544783	+	[[93540194, 93540679], [93541686, 93541829], [93542461, 93542577], [93543509, 93543649], [93544485, 93544783]]	Duplicated	Duplicated	0.0664957	PF14977	NA	unannotated
129S1	PGALLT00000073378	PG129S1T00000010528	PgeneID:NA	ParentID:ENSMUST00000089129	LEVEL_3	15	82444707	82445548	+	[[82444707, 82444805], [82445354, 82445548]]	Duplicated	Duplicated	0	NA	NA	unannotated
129S1	PGALLT00000073380	PG129S1T00000010545	PgeneID:NA	ParentID:ENSMUST00000127793	LEVEL_3	11	60516460	60516741	-	[[60516460, 60516741]]	Processed	Processed	0	NA	Uba52	unannotated
129S1	PGALLT00000073381	PG129S1T00000010549	PgeneID:NA	ParentID:ENSMUST00000030164	LEVEL_3	2	125661421	125669319	+	[[125661421, 125662008], [125669236, 125669319]]	Duplicated	Duplicated	1.88323	PF02933,PF00004,PF09336,PF02359	Vcp	essential
129S1	PGALLT00000073386	PG129S1T00000010578	PgeneID:NA	ParentID:ENSMUST00000059155	LEVEL_3	3	69252946	69254622	+	[[69252946, 69254622]]	Processed	Processed	0	PF07281	Insig1	nonessential
129S1	PGALLT00000073388	PG129S1T00000010582	PgeneID:NA	ParentID:ENSMUST00000068593	LEVEL_3	6	127855369	127858798	+	[[127855369, 127855467], [127855728, 127855892], [127857804, 127857878], [127858367, 127858798]]	Duplicated	Duplicated	0	PF00084,PF14670,PF00089,PF00431	NA	unannotated
129S1	PGALLT00000073389	PG129S1T00000010587	PgeneID:NA	ParentID:ENSMUST00000045526	LEVEL_3	10	38420440	38423956	-	[[38420440, 38423956]]	Processed	Processed	0	PF07690	NA	unannotated
129S1	PGALLT00000073390	PG129S1T00000010618	PgeneID:NA	ParentID:ENSMUST00000018399	LEVEL_3	11	102749200	102753442	-	[[102749200, 102749418], [102749632, 102749759], [102749850, 102750005], [102753092, 102753442]]	Duplicated	Duplicated	0	PF00038	Krt33a	nonessential
129S1	PGALLT00000073391	PG129S1T00000010621	PgeneID:NA	ParentID:ENSMUST00000111504	LEVEL_3	2	91331065	91332106	-	[[91331065, 91332106]]	Processed	Processed	0	PF13853	NA	unannotated
129S1	PGALLT00000073392	PG129S1T00000010625	PgeneID:NA	ParentID:ENSMUST00000094361	LEVEL_3	19	8829421	8831862	+	[[8829421, 8829606], [8829812, 8830003], [8830148, 8830297], [8830445, 8830555], [8831554, 8831613], [8831770, 8831862]]	Duplicated	Duplicated	7.75193	PF02518,PF00183	Hsp90aa1	essential
129S1	PGALLT00000073394	PG129S1T00000010649	PgeneID:NA	ParentID:ENSMUST00000172338	LEVEL_3	7	87779964	87788952	+	[[87779964, 87780161], [87782951, 87783211], [87783457, 87784157], [87788914, 87788952]]	Duplicated	Duplicated	0	PF07562,PF00003,PF01094	NA	unannotated
129S1	PGALLT00000073396	PG129S1T00000010665	PgeneID:NA	ParentID:ENSMUST00000117237	LEVEL_3	2	106909379	106913077	-	[[106909379, 106913077]]	Processed	Processed	3.14498	NA	Qser1	unannotated
129S1	PGALLT00000073397	PG129S1T00000010671	PgeneID:NA	ParentID:ENSMUST00000162809	LEVEL_3	11	96950854	96951284	-	[[96950854, 96951063], [96951201, 96951284]]	Duplicated	Duplicated	0	PF11669	Tmem92	unannotated
129S1	PGALLT00000073398	PG129S1T00000010678	PgeneID:NA	ParentID:ENSMUST00000080622	LEVEL_3	2	12215274	12217556	-	[[12215274, 12217556]]	Processed	Processed	0	PF01248	NA	unannotated
129S1	PGALLT00000073400	PG129S1T00000010685	PgeneID:NA	ParentID:ENSMUST00000098375	LEVEL_3	17	36568602	36572466	+	[[36568602, 36568790], [36572193, 36572466]]	Duplicated	Duplicated	0	PF00059,PF01477,PF08016,PF01825,PF02010,PF02140	NA	unannotated
129S1	PGALLT00000073401	PG129S1T00000010703	PgeneID:NA	ParentID:ENSMUST00000187524	LEVEL_3	2	133933571	133933830	+	[[133933571, 133933830]]	Processed	Processed	0	NA	NA	unannotated
129S1	PGALLT00000073402	PG129S1T00000010712	PgeneID:NA	ParentID:ENSMUST00000105767	LEVEL_3	4	147330073	147331904	+	[[147330073, 147330419], [147331431, 147331904]]	Duplicated	Duplicated	0	NA	Pramef6	unannotated
129S1	PGALLT00000073403	PG129S1T00000010725	PgeneID:NA	ParentID:ENSMUST00000128162	LEVEL_3	12	84735221	84735734	+	[[84735221, 84735734]]	Processed	Processed	0	NA	Acot4	nonessential
129S1	PGALLT00000073404	PG129S1T00000010728	PgeneID:NA	ParentID:jg12751.t1	LEVEL_3	11	91867424	91868105	-	[[91867424, 91868105]]	Processed	Processed	45.3281	NA	NA	unannotated
129S1	PGALLT00000073405	PG129S1T00000010729	PgeneID:NA	ParentID:ENSMUST00000020217	LEVEL_3	14	45582934	45586431	+	[[45582934, 45586431]]	Processed	Processed	0	PF00293	Nudt4	unannotated
129S1	PGALLT00000073406	PG129S1T00000010735	PgeneID:NA	ParentID:ENSMUST00000174175	LEVEL_3	17	33901406	33901913	-	[[33901406, 33901913]]	Processed	Processed	0	NA	Rps18	unannotated
129S1	PGALLT00000073407	PG129S1T00000010737	PgeneID:NA	ParentID:ENSMUST00000001812	LEVEL_3	13	85951210	85952018	-	[[85951210, 85951548], [85951686, 85952018]]	Duplicated	Duplicated	0	PF01534,PF01392	Smo	essential
129S1	PGALLT00000073408	PG129S1T00000010743	PgeneID:NA	ParentID:ENSMUST00000110351	LEVEL_3	4	131875991	131878901	+	[[131875991, 131878901]]	Processed	Processed	8.09518	PF00076	Srsf5	unannotated
129S1	PGALLT00000073409	PG129S1T00000010751	PgeneID:NA	ParentID:ENSMUST00000065793	LEVEL_3	8	26335163	26335924	-	[[26335163, 26335924]]	Processed	Processed	0	PF02826,PF00389	Phgdh	essential
129S1	PGALLT00000073410	PG129S1T00000010760	PgeneID:NA	ParentID:ENSMUST00000056023	LEVEL_3	8	42560246	42561958	-	[[42560246, 42561102], [42561330, 42561958]]	Duplicated	Duplicated	0.0178968	PF08516,PF01562,PF01421,PF00200	NA	unannotated
129S1	PGALLT00000073411	PG129S1T00000010787	PgeneID:NA	ParentID:ENSMUST00000051356	LEVEL_3	12	115117565	115118191	-	[[115117565, 115117780], [115117857, 115117991], [115118064, 115118191]]	Duplicated	Duplicated	15.1687	PF00169,PF00069,PF00433	Akt2	nonessential
129S1	PGALLT00000073412	PG129S1T00000010788	PgeneID:NA	ParentID:ENSMUST00000115188	LEVEL_3	X	32546492	32547044	+	[[32546492, 32546674], [32546922, 32547044]]	Duplicated	Duplicated	0	NA	NA	unannotated
129S1	PGALLT00000073413	PG129S1T00000010794	PgeneID:NA	ParentID:ENSMUST00000007280	LEVEL_3	11	102982489	102987814	-	[[102982489, 102982556], [102982644, 102982823], [102985732, 102985815], [102985887, 102986057], [102986175, 102986258], [102987695, 102987814]]	Duplicated	Duplicated	0	PF00038	Krt16	essential
129S1	PGALLT00000073414	PG129S1T00000010834	PgeneID:NA	ParentID:ENSMUST00000073713	LEVEL_3	7	44243998	44244519	+	[[44243998, 44244285], [44244382, 44244519]]	Duplicated	Duplicated	0	PF00089	NA	unannotated
129S1	PGALLT00000073415	PG129S1T00000010837	PgeneID:NA	ParentID:ENSMUST00000054544	LEVEL_3	6	21852311	21852675	+	[[21852311, 21852463], [21852543, 21852675]]	Duplicated	Duplicated	0	PF00935	Rpl36al	unannotated
129S1	PGALLT00000073416	PG129S1T00000010860	PgeneID:NA	ParentID:jg6717.t1	LEVEL_3	8	17616084	17616519	-	[[17616084, 17616519]]	Processed	Processed	0	NA	NA	unannotated
129S1	PGALLT00000073420	PG129S1T00000010888	PgeneID:NA	ParentID:ENSMUST00000080132	LEVEL_3	2	155682399	155685294	+	[[155682399, 155682795], [155683617, 155685294]]	Duplicated	Duplicated	0	NA	NA	unannotated
129S1	PGALLT00000073421	PG129S1T00000010893	PgeneID:NA	ParentID:ENSMUST00000048246	LEVEL_3	3	82866509	82870166	-	[[82866509, 82866793], [82867053, 82867181], [82867495, 82867611], [82868194, 82868421], [82869321, 82869503], [82869972, 82870166]]	Duplicated	Duplicated	0	PF08702,PF00147	Fgb	unannotated
129S1	PGALLT00000073422	PG129S1T00000010895	PgeneID:NA	ParentID:jg6717.t1	LEVEL_3	2	103765383	103765773	-	[[103765383, 103765773]]	Processed	Processed	0	NA	NA	unannotated
129S1	PGALLT00000073427	PG129S1T00000010944	PgeneID:NA	ParentID:ENSMUST00000127799	LEVEL_3	8	17333241	17335756	+	[[17333241, 17333381], [17335499, 17335756]]	Duplicated	Duplicated	0	NA	NA	unannotated
129S1	PGALLT00000073429	PG129S1T00000010962	PgeneID:NA	ParentID:ENSMUST00000099924	LEVEL_3	2	86131041	86132654	-	[[86131041, 86131555], [86132420, 86132654]]	Duplicated	Duplicated	0	PF13853	NA	unannotated
129S1	PGALLT00000073433	PG129S1T00000010976	PgeneID:NA	ParentID:ENSMUST00000155824	LEVEL_3	3	124912268	124913658	-	[[124912268, 124913658]]	Processed	Processed	0	NA	Ppia	essential
129S1	PGALLT00000073434	PG129S1T00000010985	PgeneID:NA	ParentID:jg2534.t1	LEVEL_3	16	18406850	18407604	+	[[18406850, 18407604]]	Processed	Processed	0	NA	NA	unannotated
129S1	PGALLT00000073435	PG129S1T00000010996	PgeneID:NA	ParentID:ENSMUST00000127793	LEVEL_3	11	60586472	60586753	-	[[60586472, 60586753]]	Processed	Processed	0	NA	Uba52	unannotated
129S1	PGALLT00000073436	PG129S1T00000010999	PgeneID:NA	ParentID:ENSMUST00000105753	LEVEL_3	12	89131228	89143002	-	[[89131228, 89143002]]	Processed	Processed	0	NA	NA	unannotated
129S1	PGALLT00000073437	PG129S1T00000011008	PgeneID:NA	ParentID:ENSMUST00000085450	LEVEL_3	7	43997128	43998165	+	[[43997128, 43997268], [43998034, 43998165]]	Duplicated	Duplicated	0	PF00089	NA	unannotated
129S1	PGALLT00000073438	PG129S1T00000011011	PgeneID:NA	ParentID:ENSMUST00000009191	LEVEL_3	16	89570480	89571888	-	[[89570480, 89571888]]	Processed	Processed	0	PF05287	NA	unannotated
129S1	PGALLT00000073440	PG129S1T00000011016	PgeneID:NA	ParentID:ENSMUST00000066723	LEVEL_3	7	27687179	27696095	+	[[27687179, 27687322], [27695922, 27696095]]	Duplicated	Duplicated	0	PF00337	Lgals4	unannotated
129S1	PGALLT00000073442	PG129S1T00000011021	PgeneID:NA	ParentID:ENSMUST00000099916	LEVEL_3	2	86444908	86448331	+	[[86444908, 86445334], [86448027, 86448331]]	Duplicated	Duplicated	0	PF13853	NA	unannotated
129S1	PGALLT00000073443	PG129S1T00000011025	PgeneID:NA	ParentID:ENSMUST00000025581	LEVEL_3	scaffold10135	29217	31064	-	[[29217, 29336], [30921, 31064]]	Duplicated	Duplicated	0	PF04103	NA	unannotated
129S1	PGALLT00000073444	PG129S1T00000011027	PgeneID:NA	ParentID:ENSMUST00000004143	LEVEL_3	11	103574277	103574766	-	[[103574277, 103574429], [103574635, 103574766]]	Duplicated	Duplicated	0	PF01017,PF02865,PF02864,PF00017	Stat5b	nonessential
129S1	PGALLT00000073448	PG129S1T00000011052	PgeneID:NA	ParentID:ENSMUST00000112565	LEVEL_3	X	151992935	151993709	-	[[151992935, 151993183], [151993254, 151993709]]	Duplicated	Duplicated	0	NA	NA	unannotated
129S1	PGALLT00000073449	PG129S1T00000011056	PgeneID:NA	ParentID:ENSMUST00000040440	LEVEL_3	X	43133900	43134719	+	[[43133900, 43134719]]	Processed	Processed	0.47293	PF13499	Calm2	unannotated
129S1	PGALLT00000073450	PG129S1T00000011063	PgeneID:NA	ParentID:ENSMUST00000178882	LEVEL_3	4	40330468	40333736	+	[[40330468, 40333736]]	Processed	Processed	0	NA	NA	unannotated
129S1	PGALLT00000073452	PG129S1T00000011077	PgeneID:NA	ParentID:ENSMUST00000164384	LEVEL_3	2	66342661	66345697	-	[[66342661, 66343344], [66343789, 66344734], [66345404, 66345697]]	Duplicated	Duplicated	0.0825597	PF00520,PF11933,PF06512	Scn9a	essential
129S1	PGALLT00000073453	PG129S1T00000011096	PgeneID:NA	ParentID:ENSMUST00000115777	LEVEL_3	16	16298166	16298748	+	[[16298166, 16298748]]	Processed	Processed	0	PF00179	Ube2v2	unannotated
129S1	PGALLT00000073455	PG129S1T00000011110	PgeneID:NA	ParentID:ENSMUST00000099927	LEVEL_3	2	86058197	86061387	-	[[86058197, 86058295], [86061229, 86061387]]	Duplicated	Duplicated	0	PF13853	NA	unannotated
129S1	PGALLT00000073457	PG129S1T00000011119	PgeneID:NA	ParentID:ENSMUST00000162809	LEVEL_3	11	96933398	96933828	-	[[96933398, 96933607], [96933745, 96933828]]	Duplicated	Duplicated	0	PF11669	Tmem92	unannotated
129S1	PGALLT00000073460	PG129S1T00000011149	PgeneID:NA	ParentID:ENSMUST00000015800	LEVEL_3	6	75997028	75999138	-	[[75997028, 75999138]]	Processed	Processed	0	PF00012	Hspa8	unannotated
129S1	PGALLT00000073461	PG129S1T00000011150	PgeneID:NA	ParentID:ENSMUST00000025761	LEVEL_3	11	99733571	99733895	-	[[99733571, 99733895]]	Processed	Processed	0	PF13499,PF00036	NA	unannotated
129S1	PGALLT00000073462	PG129S1T00000011151	PgeneID:NA	ParentID:ENSMUST00000023561	LEVEL_3	16	31051126	31051970	+	[[31051126, 31051970]]	Processed	Processed	0	PF02902	Senp2	essential
129S1	PGALLT00000073463	PG129S1T00000011165	PgeneID:NA	ParentID:ENSMUST00000174786	LEVEL_3	5	92844784	92846030	-	[[92844784, 92846030]]	Processed	Processed	0	NA	Trmt112	unannotated
129S1	PGALLT00000073465	PG129S1T00000011177	PgeneID:NA	ParentID:ENSMUST00000071873	LEVEL_3	13	31305102	31310094	+	[[31305102, 31305251], [31307601, 31307789], [31309681, 31310094]]	Duplicated	Duplicated	0	PF00079	NA	unannotated
129S1	PGALLT00000073466	PG129S1T00000011180	PgeneID:NA	ParentID:ENSMUST00000169559	LEVEL_3	17	18988434	18989641	-	[[18988434, 18988877], [18989281, 18989641]]	Duplicated	Duplicated	0	PF07562,PF00003,PF01094	NA	unannotated
129S1	PGALLT00000073467	PG129S1T00000011181	PgeneID:NA	ParentID:ENSMUST00000086248	LEVEL_3	7	8482204	8488216	+	[[8482204, 8482398], [8483201, 8483305], [8485174, 8485266], [8487676, 8487855], [8488067, 8488216]]	Duplicated	Duplicated	0	PF00069	Aurkc	nonessential
129S1	PGALLT00000073468	PG129S1T00000011189	PgeneID:NA	ParentID:ENSMUST00000016463	LEVEL_3	17	41257460	41264392	+	[[41257460, 41264392]]	Processed	Processed	0	PF00153	Slc25a5	unannotated
129S1	PGALLT00000073470	PG129S1T00000011195	PgeneID:NA	ParentID:ENSMUST00000049385	LEVEL_3	8	84019825	84020216	-	[[84019825, 84020216]]	Processed	Processed	0	PF01253	Eif1	unannotated
129S1	PGALLT00000073472	PG129S1T00000011207	PgeneID:NA	ParentID:ENSMUST00000127793	LEVEL_3	11	60571648	60571929	-	[[60571648, 60571929]]	Processed	Processed	0	NA	Uba52	unannotated
129S1	PGALLT00000073473	PG129S1T00000011212	PgeneID:NA	ParentID:ENSMUST00000063814	LEVEL_3	18	36775574	36778853	-	[[36775574, 36775746], [36777184, 36777369], [36778659, 36778853]]	Duplicated	Duplicated	0	PF01182	Gnpda1	essential
129S1	PGALLT00000073474	PG129S1T00000011236	PgeneID:NA	ParentID:ENSMUST00000099266	LEVEL_3	17	10948888	10949227	-	[[10948888, 10949227]]	Processed	Processed	0	NA	NA	unannotated
129S1	PGALLT00000073475	PG129S1T00000011243	PgeneID:NA	ParentID:ENSMUST00000035105	LEVEL_3	16	12043487	12043822	-	[[12043487, 12043822]]	Processed	Processed	0	NA	Rpsa	essential
129S1	PGALLT00000073476	PG129S1T00000011257	PgeneID:NA	ParentID:ENSMUST00000050993	LEVEL_3	14	25387728	25388996	-	[[25387728, 25388077], [25388462, 25388996]]	Duplicated	Duplicated	0	NA	Eif5	unannotated
129S1	PGALLT00000073477	PG129S1T00000011261	PgeneID:NA	ParentID:ENSMUST00000166335	LEVEL_3	18	80921932	80922236	+	[[80921932, 80922236]]	Processed	Processed	0	NA	Elof1	essential
129S1	PGALLT00000073478	PG129S1T00000011263	PgeneID:NA	ParentID:jg2647.t1	LEVEL_3	19	5524369	5525867	+	[[5524369, 5525867]]	Processed	Processed	0	NA	NA	unannotated
129S1	PGALLT00000073479	PG129S1T00000011270	PgeneID:NA	ParentID:ENSMUST00000073713	LEVEL_3	7	44225656	44226177	+	[[44225656, 44225943], [44226040, 44226177]]	Duplicated	Duplicated	0	PF00089	NA	unannotated
129S1	PGALLT00000073480	PG129S1T00000011276	PgeneID:NA	ParentID:ENSMUST00000095006	LEVEL_3	10	19864034	19864999	-	[[19864034, 19864225], [19864844, 19864999]]	Duplicated	Duplicated	0	PF04822	NA	unannotated
129S1	PGALLT00000073481	PG129S1T00000011281	PgeneID:NA	ParentID:jg12720.t1	LEVEL_3	8	4092474	4093080	+	[[4092474, 4093080]]	Processed	Processed	0	NA	NA	unannotated
129S1	PGALLT00000073482	PG129S1T00000011284	PgeneID:NA	ParentID:ENSMUST00000088248	LEVEL_3	6	138160209	138164618	-	[[138160209, 138164618]]	Processed	Processed	0	PF00179	Ube2c	essential
129S1	PGALLT00000073484	PG129S1T00000011297	PgeneID:NA	ParentID:ENSMUST00000079716	LEVEL_3	10	2879594	2879859	+	[[2879594, 2879859]]	Processed	Processed	0	PF00237	Rpl17	unannotated
129S1	PGALLT00000073486	PG129S1T00000011309	PgeneID:NA	ParentID:ENSMUST00000007156	LEVEL_3	scaffold2486.1	5664	8525	+	[[5664, 5828], [7447, 7750], [7847, 7997], [8353, 8525]]	Duplicated	Duplicated	0	PF00089	NA	unannotated
129S1	PGALLT00000073487	PG129S1T00000011313	PgeneID:NA	ParentID:ENSMUST00000074085	LEVEL_3	12	112150423	112151147	-	[[112150423, 112151147]]	Processed	Processed	0	PF00252	Rpl10	unannotated
129S1	PGALLT00000073488	PG129S1T00000011331	PgeneID:NA	ParentID:ENSMUST00000168621	LEVEL_3	2	91666761	91672902	-	[[91666761, 91666940], [91672595, 91672737], [91672831, 91672902]]	Duplicated	Duplicated	0	PF00041,PF00102	Ptprj	essential
129S1	PGALLT00000073489	PG129S1T00000011339	PgeneID:NA	ParentID:ENSMUST00000099920	LEVEL_3	2	86418853	86420651	-	[[86418853, 86419119], [86420589, 86420651]]	Duplicated	Duplicated	0	PF13853	NA	unannotated
129S1	PGALLT00000073490	PG129S1T00000011341	PgeneID:NA	ParentID:ENSMUST00000055567	LEVEL_3	9	37233299	37234276	+	[[37233299, 37233834], [37233961, 37234276]]	Duplicated	Duplicated	0	NA	NA	unannotated
129S1	PGALLT00000073491	PG129S1T00000011345	PgeneID:NA	ParentID:ENSMUST00000108891	LEVEL_3	2	186772380	186772653	-	[[186772380, 186772472], [186772558, 186772653]]	Duplicated	Duplicated	0	PF00134	Cables2	unannotated
129S1	PGALLT00000073492	PG129S1T00000011346	PgeneID:NA	ParentID:ENSMUST00000168794	LEVEL_3	7	22008977	22012140	-	[[22008977, 22012140]]	Processed	Processed	0	NA	NA	unannotated
129S1	PGALLT00000073493	PG129S1T00000011357	PgeneID:NA	ParentID:ENSMUST00000112304	LEVEL_3	1	96124680	96132196	-	[[96124680, 96132196]]	Processed	Processed	0	NA	Ppm1b	essential
129S1	PGALLT00000073494	PG129S1T00000011359	PgeneID:NA	ParentID:ENSMUST00000091556	LEVEL_3	2	142107816	142114033	+	[[142107816, 142107971], [142108448, 142108771], [142109071, 142109346], [142112151, 142112999], [142113908, 142114033]]	Duplicated	Duplicated	2.85446	PF08005,PF07707,PF00651	Btbd3	unannotated
129S1	PGALLT00000073496	PG129S1T00000011372	PgeneID:NA	ParentID:ENSMUST00000035484	LEVEL_3	4	150828585	150829555	+	[[150828585, 150829555]]	Processed	Processed	0	PF15359	Cdv3	unannotated
129S1	PGALLT00000073499	PG129S1T00000011392	PgeneID:NA	ParentID:ENSMUST00000090192	LEVEL_3	3	87285236	87285503	-	[[87285236, 87285503]]	Processed	Processed	0	NA	Ube2l3	essential
129S1	PGALLT00000073501	PG129S1T00000011407	PgeneID:NA	ParentID:ENSMUST00000027137	LEVEL_3	5	21562310	21570669	-	[[21562310, 21562527], [21567936, 21568423], [21570547, 21570669]]	Duplicated	Duplicated	0	PF06963	Slc40a1	essential
129S1	PGALLT00000073503	PG129S1T00000011414	PgeneID:NA	ParentID:ENSMUST00000097633	LEVEL_3	1	95477301	95484562	+	[[95477301, 95477438], [95480777, 95480956], [95483532, 95483675], [95484404, 95484562]]	Duplicated	Duplicated	1.57626	NA	D2hgdh	unannotated
129S1	PGALLT00000073504	PG129S1T00000011415	PgeneID:NA	ParentID:ENSMUST00000020564	LEVEL_3	3	89642174	89643074	+	[[89642174, 89642361], [89642572, 89643074]]	Duplicated	Duplicated	0.100133	PF00017,PF00640	Shc2	nonessential
129S1	PGALLT00000073505	PG129S1T00000011416	PgeneID:ENSMUST00000187893.1	ParentID:ENSMUST00000037644	LEVEL_1	2	181541249	181547077	+	[[181541249, 181547077]]	Processed	Processed	0	PF02762,PF02262,PF00627,PF02761,PF14447	Cbl	essential
129S1	PGALLT00000073506	PG129S1T00000011417	PgeneID:NA	ParentID:ENSMUST00000105765	LEVEL_3	4	146804180	146806388	+	[[146804180, 146804262], [146804899, 146805434], [146805817, 146806388]]	Duplicated	Duplicated	0	NA	NA	unannotated
129S1	PGALLT00000073508	PG129S1T00000011431	PgeneID:NA	ParentID:jg3499.t1	LEVEL_3	13	105748875	105749313	+	[[105748875, 105749313]]	Processed	Processed	0.132939	NA	NA	unannotated
129S1	PGALLT00000073513	PG129S1T00000011458	PgeneID:NA	ParentID:ENSMUST00000081399	LEVEL_3	7	44021080	44023248	-	[[44021080, 44021115], [44022694, 44022745], [44023153, 44023248]]	Duplicated	Duplicated	0	PF00089	NA	unannotated
129S1	PGALLT00000073514	PG129S1T00000011469	PgeneID:NA	ParentID:ENSMUST00000035824	LEVEL_3	13	47487335	47489385	-	[[47487335, 47487463], [47488138, 47489385]]	Duplicated	Duplicated	0	NA	Ptpdc1	nonessential
129S1	PGALLT00000073515	PG129S1T00000011471	PgeneID:NA	ParentID:ENSMUST00000196205	LEVEL_3	8	47878991	47879670	-	[[47878991, 47879670]]	Processed	Processed	0	NA	Rps27	unannotated
129S1	PGALLT00000073516	PG129S1T00000011475	PgeneID:NA	ParentID:ENSMUST00000048061	LEVEL_3	X	99355549	99356021	+	[[99355549, 99355625], [99355791, 99356021]]	Duplicated	Duplicated	0	NA	NA	unannotated
129S1	PGALLT00000073518	PG129S1T00000011486	PgeneID:NA	ParentID:ENSMUST00000022766	LEVEL_3	14	46322146	46329275	+	[[46322146, 46322397], [46328718, 46329275]]	Duplicated	Duplicated	0	PF00505	Tox4	unannotated
129S1	PGALLT00000073519	PG129S1T00000011488	PgeneID:NA	ParentID:ENSMUST00000094850	LEVEL_3	7	8291193	8292434	+	[[8291193, 8292434]]	Processed	Processed	0	NA	NA	unannotated
129S1	PGALLT00000073520	PG129S1T00000011490	PgeneID:NA	ParentID:ENSMUST00000170715	LEVEL_3	4	128368206	128371370	+	[[128368206, 128371370]]	Processed	Processed	0	PF00333,PF03719	Rps2	unannotated
129S1	PGALLT00000073521	PG129S1T00000011492	PgeneID:NA	ParentID:ENSMUST00000072228	LEVEL_3	12	19160068	19160355	+	[[19160068, 19160184], [19160272, 19160355]]	Duplicated	Duplicated	0	NA	Gckr	nonessential
129S1	PGALLT00000073522	PG129S1T00000011496	PgeneID:NA	ParentID:ENSMUST00000075190	LEVEL_3	8	18315799	18321595	+	[[18315799, 18316038], [18321467, 18321595]]	Duplicated	Duplicated	0	PF00028,PF01049	Cdh11	unannotated
129S1	PGALLT00000073524	PG129S1T00000011507	PgeneID:NA	ParentID:ENSMUST00000099658	LEVEL_3	13	9631589	9636454	-	[[9631589, 9631696], [9636278, 9636454]]	Duplicated	Duplicated	0	PF00103	NA	unannotated
129S1	PGALLT00000073528	PG129S1T00000011561	PgeneID:NA	ParentID:ENSMUST00000106919	LEVEL_3	4	102326558	102328203	+	[[102326558, 102328203]]	Processed	Processed	0	NA	NA	unannotated
129S1	PGALLT00000073530	PG129S1T00000011599	PgeneID:NA	ParentID:ENSMUST00000017548	LEVEL_3	18	21655361	21657020	+	[[21655361, 21657020]]	Processed	Processed	0	PF01280	Rpl19	unannotated
129S1	PGALLT00000073531	PG129S1T00000011600	PgeneID:NA	ParentID:ENSMUST00000034189	LEVEL_3	8	94464007	94469653	-	[[94464007, 94464165], [94467823, 94467984], [94469564, 94469653]]	Duplicated	Duplicated	0	PF00135	NA	unannotated
129S1	PGALLT00000073533	PG129S1T00000011631	PgeneID:NA	ParentID:ENSMUST00000163019	LEVEL_3	scaffold4862.0	41448	45534	-	[[41448, 42026], [42567, 42680], [43087, 43386], [45406, 45534]]	Duplicated	Duplicated	0	PF01094	NA	unannotated
129S1	PGALLT00000073535	PG129S1T00000011635	PgeneID:NA	ParentID:ENSMUST00000068580	LEVEL_3	17	22834427	22835844	+	[[22834427, 22834507], [22835512, 22835844]]	Duplicated	Duplicated	0	NA	NA	unannotated
129S1	PGALLT00000073536	PG129S1T00000011639	PgeneID:ENSMUST00000119447.1	ParentID:ENSMUST00000133320	LEVEL_1	11	54631565	54632861	-	[[54631565, 54632262], [54632730, 54632861]]	Processed	Processed	0	NA	Atp5f1	unannotated
129S1	PGALLT00000073537	PG129S1T00000011641	PgeneID:NA	ParentID:ENSMUST00000072239	LEVEL_3	X	131836183	131837561	-	[[131836183, 131836778], [131837160, 131837561]]	Duplicated	Duplicated	0	NA	Tmpo	nonessential
129S1	PGALLT00000073538	PG129S1T00000011655	PgeneID:NA	ParentID:jg5380.t1	LEVEL_3	12	34402394	34403976	+	[[34402394, 34403976]]	Processed	Processed	0.19963	NA	NA	unannotated
129S1	PGALLT00000073540	PG129S1T00000011660	PgeneID:NA	ParentID:ENSMUST00000000001	LEVEL_3	8	95341107	95343381	+	[[95341107, 95341262], [95343205, 95343381]]	Duplicated	Duplicated	15.0927	PF00503	Gnai3	nonessential
129S1	PGALLT00000073541	PG129S1T00000011663	PgeneID:NA	ParentID:ENSMUST00000040321	LEVEL_3	3	141207478	141208376	+	[[141207478, 141208376]]	Processed	Processed	0	PF01746	Trmt10a	nonessential
129S1	PGALLT00000073542	PG129S1T00000011668	PgeneID:NA	ParentID:ENSMUST00000059825	LEVEL_3	11	40567746	40568022	-	[[40567746, 40568022]]	Processed	Processed	0	PF00008,PF02210,PF12661	Crb1	essential
129S1	PGALLT00000073543	PG129S1T00000011673	PgeneID:NA	ParentID:ENSMUST00000102536	LEVEL_3	14	42557445	42559263	-	[[42557445, 42559263]]	Processed	Processed	0	PF00673,PF00281	Rpl11	unannotated
129S1	PGALLT00000073544	PG129S1T00000011676	PgeneID:NA	ParentID:ENSMUST00000108525	LEVEL_3	7	11291350	11292754	+	[[11291350, 11291493], [11292533, 11292754]]	Duplicated	Duplicated	0	PF00685	NA	unannotated
129S1	PGALLT00000073545	PG129S1T00000011694	PgeneID:NA	ParentID:ENSMUST00000114102	LEVEL_3	17	10002919	10008936	+	[[10002919, 10008936]]	Processed	Processed	0	NA	Sdccag3	unannotated
129S1	PGALLT00000073547	PG129S1T00000011722	PgeneID:NA	ParentID:ENSMUST00000033786	LEVEL_3	X	132332811	132333976	-	[[132332811, 132333392], [132333716, 132333976]]	Duplicated	Duplicated	0	NA	Prame	unannotated
129S1	PGALLT00000073548	PG129S1T00000011727	PgeneID:NA	ParentID:ENSMUST00000104916	LEVEL_3	13	8904626	8905233	-	[[8904626, 8905233]]	Processed	Processed	0	NA	NA	unannotated
129S1	PGALLT00000073549	PG129S1T00000011736	PgeneID:NA	ParentID:ENSMUST00000097633	LEVEL_3	1	95566320	95571177	+	[[95566320, 95566517], [95571007, 95571177]]	Duplicated	Duplicated	0	NA	D2hgdh	unannotated
129S1	PGALLT00000073551	PG129S1T00000011756	PgeneID:NA	ParentID:ENSMUST00000130487	LEVEL_3	12	102230590	102231034	-	[[102230590, 102231034]]	Processed	Processed	0	NA	Rps17	unannotated
129S1	PGALLT00000073556	PG129S1T00000011790	PgeneID:NA	ParentID:ENSMUST00000039447	LEVEL_3	X	103077821	103081091	-	[[103077821, 103077958], [103078115, 103078201], [103080719, 103080883], [103080968, 103081091]]	Duplicated	Duplicated	0	PF00041	NA	unannotated
129S1	PGALLT00000073557	PG129S1T00000011797	PgeneID:NA	ParentID:ENSMUST00000007708	LEVEL_3	15	55545997	55546361	-	[[55545997, 55546361]]	Processed	Processed	0	PF13646,PF02985	Ppp2r1a	essential
129S1	PGALLT00000073560	PG129S1T00000011805	PgeneID:NA	ParentID:ENSMUST00000166335	LEVEL_3	18	80915386	80915690	+	[[80915386, 80915690]]	Processed	Processed	0	NA	Elof1	essential
129S1	PGALLT00000073561	PG129S1T00000011814	PgeneID:NA	ParentID:ENSMUST00000029128	LEVEL_3	8	125114522	125115231	+	[[125114522, 125114655], [125115127, 125115231]]	Duplicated	Duplicated	0	PF02991	Map1lc3a	unannotated
129S1	PGALLT00000073563	PG129S1T00000011822	PgeneID:NA	ParentID:ENSMUST00000033053	LEVEL_3	7	132597976	132598368	+	[[132597976, 132598062], [132598150, 132598368]]	Duplicated	Duplicated	0	PF00092,PF00357,PF08441,PF01839	Itgax	nonessential
129S1	PGALLT00000073564	PG129S1T00000011823	PgeneID:NA	ParentID:ENSMUST00000062045	LEVEL_3	13	21053638	21056012	-	[[21053638, 21056012]]	Processed	Processed	0	PF00538	Hist1h1e	nonessential
129S1	PGALLT00000073565	PG129S1T00000011841	PgeneID:NA	ParentID:jg9700.t1	LEVEL_3	12	12421718	12423911	+	[[12421718, 12423911]]	Processed	Processed	0	NA	NA	unannotated
129S1	PGALLT00000073566	PG129S1T00000011843	PgeneID:NA	ParentID:ENSMUST00000109874	LEVEL_3	6	137974363	137975315	-	[[137974363, 137975315]]	Processed	Processed	0	PF03166,PF03165	Smad5	essential
129S1	PGALLT00000073568	PG129S1T00000011846	PgeneID:NA	ParentID:ENSMUST00000115576	LEVEL_3	1	60678157	60679753	-	[[60678157, 60679753]]	Processed	Processed	0	PF14954	Lix1	unannotated
129S1	PGALLT00000073569	PG129S1T00000011856	PgeneID:NA	ParentID:ENSMUST00000112565	LEVEL_3	X	151949541	151950315	-	[[151949541, 151949789], [151949860, 151950315]]	Duplicated	Duplicated	0	NA	NA	unannotated
129S1	PGALLT00000073570	PG129S1T00000011857	PgeneID:NA	ParentID:ENSMUST00000067840	LEVEL_3	17	33101013	33102604	+	[[33101013, 33101285], [33102407, 33102604]]	Duplicated	Duplicated	0	PF13853	NA	unannotated
129S1	PGALLT00000073571	PG129S1T00000011860	PgeneID:NA	ParentID:ENSMUST00000105773	LEVEL_3	4	146745342	146747734	+	[[146745342, 146747734]]	Processed	Processed	0	NA	NA	unannotated
129S1	PGALLT00000073572	PG129S1T00000011872	PgeneID:NA	ParentID:ENSMUST00000081335	LEVEL_3	17	40906548	40909380	+	[[40906548, 40909380]]	Processed	Processed	0	PF05920	Tgif2	essential
129S1	PGALLT00000073573	PG129S1T00000011876	PgeneID:NA	ParentID:ENSMUST00000033763	LEVEL_3	12	39335786	39338219	+	[[39335786, 39335994], [39337677, 39337881], [39337996, 39338219]]	Duplicated	Duplicated	0	PF00583	Naa10	unannotated
129S1	PGALLT00000073574	PG129S1T00000011889	PgeneID:NA	ParentID:ENSMUST00000024987	LEVEL_3	17	24144255	24144700	-	[[24144255, 24144476], [24144557, 24144700]]	Duplicated	Duplicated	0	PF10193	Telo2	essential
129S1	PGALLT00000073575	PG129S1T00000011892	PgeneID:NA	ParentID:ENSMUST00000162224	LEVEL_3	14	17376411	17378956	-	[[17376411, 17376554], [17378804, 17378956]]	Duplicated	Duplicated	0	NA	NA	unannotated
129S1	PGALLT00000073577	PG129S1T00000011896	PgeneID:NA	ParentID:ENSMUST00000081435	LEVEL_3	17	35555887	35558291	+	[[35555887, 35556243], [35556428, 35556703], [35558004, 35558291]]	Duplicated	Duplicated	0	NA	NA	unannotated
129S1	PGALLT00000073578	PG129S1T00000011901	PgeneID:NA	ParentID:ENSMUST00000127793	LEVEL_3	11	60459402	60459683	-	[[60459402, 60459683]]	Processed	Processed	0	NA	Uba52	unannotated
129S1	PGALLT00000073582	PG129S1T00000011942	PgeneID:NA	ParentID:ENSMUST00000020732	LEVEL_3	11	58834707	58837087	-	[[58834707, 58834778], [58834956, 58835143], [58835579, 58835854], [58836410, 58836684], [58836809, 58837087]]	Duplicated	Duplicated	0.149196	PF00041,PF00612,PF00621,PF07679	Obscn	nonessential
129S1	PGALLT00000073583	PG129S1T00000011976	PgeneID:NA	ParentID:ENSMUST00000114503	LEVEL_3	X	70465588	70468702	+	[[70465588, 70465689], [70468421, 70468534], [70468631, 70468702]]	Duplicated	Duplicated	0	PF04803	NA	unannotated
129S1	PGALLT00000073584	PG129S1T00000011987	PgeneID:NA	ParentID:jg11775.t1	LEVEL_3	3	142006920	142016678	-	[[142006920, 142016678]]	Processed	Processed	0.242527	NA	NA	unannotated
129S1	PGALLT00000073588	PG129S1T00000012023	PgeneID:NA	ParentID:ENSMUST00000032898	LEVEL_3	X	149119081	149120981	-	[[149119081, 149119668], [149119930, 149120176], [149120540, 149120981]]	Duplicated	Duplicated	0.101819	NA	Ipo5	unannotated
129S1	PGALLT00000073589	PG129S1T00000012046	PgeneID:NA	ParentID:ENSMUST00000177479	LEVEL_3	15	75527706	75529765	+	[[75527706, 75527786], [75527883, 75528002], [75529541, 75529765]]	Duplicated	Duplicated	0	PF00021	NA	unannotated
129S1	PGALLT00000073592	PG129S1T00000012100	PgeneID:NA	ParentID:ENSMUST00000080014	LEVEL_3	1	143470250	143471195	+	[[143470250, 143471195]]	Processed	Processed	0	PF13853	NA	unannotated
129S1	PGALLT00000073593	PG129S1T00000012107	PgeneID:NA	ParentID:ENSMUST00000196454	LEVEL_3	16	58736334	58736760	+	[[58736334, 58736760]]	Processed	Processed	0	PF07856	Orai2	unannotated
129S1	PGALLT00000073594	PG129S1T00000012115	PgeneID:NA	ParentID:ENSMUST00000070059	LEVEL_3	17	11115647	11117300	-	[[11115647, 11115763], [11117064, 11117300]]	Duplicated	Duplicated	0	NA	NA	unannotated
129S1	PGALLT00000073595	PG129S1T00000012117	PgeneID:NA	ParentID:ENSMUST00000110104	LEVEL_3	12	30745812	30746872	+	[[30745812, 30746872]]	Processed	Processed	0.039823	NA	Zc3h14	unannotated
129S1	PGALLT00000073596	PG129S1T00000012133	PgeneID:NA	ParentID:ENSMUST00000178006	LEVEL_3	17	22623399	22628319	-	[[22623399, 22623521], [22625517, 22625678], [22627381, 22627542], [22627954, 22628319]]	Duplicated	Duplicated	0	NA	NA	unannotated
129S1	PGALLT00000073597	PG129S1T00000012141	PgeneID:NA	ParentID:ENSMUST00000149450	LEVEL_3	11	125217695	125218245	-	[[125217695, 125218245]]	Processed	Processed	0	NA	NA	unannotated
129S1	PGALLT00000073600	PG129S1T00000012162	PgeneID:NA	ParentID:ENSMUST00000095874	LEVEL_3	10	72403	73254	-	[[72403, 72668], [72991, 73254]]	Duplicated	Duplicated	0	NA	NA	unannotated
129S1	PGALLT00000073603	PG129S1T00000012178	PgeneID:NA	ParentID:ENSMUST00000058099	LEVEL_3	8	73260022	73261109	+	[[73260022, 73261109]]	Processed	Processed	0.36292	PF00001	F2rl3	nonessential
129S1	PGALLT00000073604	PG129S1T00000012186	PgeneID:NA	ParentID:ENSMUST00000079716	LEVEL_3	14	46081828	46082093	+	[[46081828, 46082093]]	Processed	Processed	0	PF00237	Rpl17	unannotated
129S1	PGALLT00000073605	PG129S1T00000012191	PgeneID:NA	ParentID:ENSMUST00000113211	LEVEL_3	12	464434	464618	-	[[464434, 464618]]	Processed	Processed	0	PF00935	Rpl36a	unannotated
129S1	PGALLT00000073607	PG129S1T00000012197	PgeneID:NA	ParentID:ENSMUST00000109874	LEVEL_3	4	150697146	150698098	+	[[150697146, 150698098]]	Processed	Processed	0	PF03166,PF03165	Smad5	essential
129S1	PGALLT00000073610	PG129S1T00000012210	PgeneID:NA	ParentID:ENSMUST00000074806	LEVEL_3	17	36423039	36430976	-	[[36423039, 36423260], [36430704, 36430976]]	Duplicated	Duplicated	0	NA	NA	unannotated
129S1	PGALLT00000073611	PG129S1T00000012216	PgeneID:NA	ParentID:ENSMUST00000095798	LEVEL_3	14	50047668	50048913	+	[[50047668, 50047808], [50047995, 50048258], [50048773, 50048913]]	Duplicated	Duplicated	0	NA	NA	unannotated
129S1	PGALLT00000073612	PG129S1T00000012228	PgeneID:NA	ParentID:ENSMUST00000030036	LEVEL_3	15	26836581	26838011	-	[[26836581, 26837445], [26837856, 26838011]]	Duplicated	Duplicated	0	PF01823	Brinp1	unannotated
129S1	PGALLT00000073613	PG129S1T00000012234	PgeneID:NA	ParentID:ENSMUST00000186636	LEVEL_3	17	11899490	11901120	-	[[11899490, 11900878], [11900944, 11901120]]	Duplicated	Duplicated	0	PF00069	NA	unannotated
129S1	PGALLT00000073614	PG129S1T00000012249	PgeneID:NA	ParentID:ENSMUST00000178882	LEVEL_3	4	39951505	39954773	+	[[39951505, 39954773]]	Processed	Processed	0	NA	NA	unannotated
129S1	PGALLT00000073616	PG129S1T00000012262	PgeneID:NA	ParentID:jg3182.t2	LEVEL_3	17	5056920	5057712	+	[[5056920, 5057712]]	Processed	Processed	0	NA	NA	unannotated
129S1	PGALLT00000073617	PG129S1T00000012267	PgeneID:NA	ParentID:ENSMUST00000168254	LEVEL_3	19	33375611	33389075	+	[[33375611, 33389075]]	Processed	Processed	0.0905212	PF13181	NA	unannotated
129S1	PGALLT00000073618	PG129S1T00000012273	PgeneID:NA	ParentID:ENSMUST00000096014	LEVEL_3	8	73032445	73032618	+	[[73032445, 73032618]]	Processed	Processed	0	NA	Usmg5	nonessential
129S1	PGALLT00000073619	PG129S1T00000012275	PgeneID:NA	ParentID:ENSMUST00000098195	LEVEL_3	7	106725728	106735371	+	[[106725728, 106725967], [106735126, 106735371]]	Duplicated	Duplicated	0	PF13853	NA	unannotated
129S1	PGALLT00000073621	PG129S1T00000012328	PgeneID:NA	ParentID:ENSMUST00000179367	LEVEL_3	13	49137043	49145321	-	[[49137043, 49139793], [49143099, 49143338], [49145127, 49145321]]	Duplicated	Duplicated	0	NA	NA	unannotated
129S1	PGALLT00000073624	PG129S1T00000012334	PgeneID:NA	ParentID:ENSMUST00000102500	LEVEL_3	11	77033685	77036142	-	[[77033685, 77036142]]	Processed	Processed	3.442	NA	Gemin4	unannotated
129S1	PGALLT00000073626	PG129S1T00000012343	PgeneID:NA	ParentID:ENSMUST00000102804	LEVEL_3	4	88725734	88726137	+	[[88725734, 88726137]]	Processed	Processed	0	PF00143	Ifna5	unannotated
129S1	PGALLT00000073627	PG129S1T00000012353	PgeneID:NA	ParentID:ENSMUST00000077639	LEVEL_3	17	32405980	32406541	+	[[32405980, 32406113], [32406231, 32406295], [32406461, 32406541]]	Duplicated	Duplicated	0	NA	NA	unannotated
129S1	PGALLT00000073629	PG129S1T00000012400	PgeneID:NA	ParentID:ENSMUST00000027393	LEVEL_3	15	21793858	21795449	-	[[21793858, 21795449]]	Processed	Processed	0	PF14835,PF12796	Bard1	essential
129S1	PGALLT00000073631	PG129S1T00000012412	PgeneID:NA	ParentID:ENSMUST00000175724	LEVEL_3	3	63114341	63116794	-	[[63114341, 63115196], [63116666, 63116794]]	Duplicated	Duplicated	0	PF01094,PF00003,PF07562	NA	unannotated
129S1	PGALLT00000073632	PG129S1T00000012415	PgeneID:NA	ParentID:ENSMUST00000098878	LEVEL_3	3	94822935	94824131	+	[[94822935, 94823081], [94823676, 94824131]]	Duplicated	Duplicated	0	PF00651	NA	unannotated
129S1	PGALLT00000073634	PG129S1T00000012419	PgeneID:NA	ParentID:ENSMUST00000090839	LEVEL_3	3	95356118	95361007	+	[[95356118, 95356303], [95356539, 95356724], [95356910, 95357089], [95359116, 95359196], [95359279, 95359389], [95360275, 95360382], [95360510, 95360635], [95360846, 95361007]]	Duplicated	Duplicated	0	NA	Selenbp1	nonessential
129S1	PGALLT00000073635	PG129S1T00000012425	PgeneID:NA	ParentID:ENSMUST00000023561	LEVEL_3	6	131799073	131799814	-	[[131799073, 131799814]]	Processed	Processed	0	PF02902	Senp2	essential
129S1	PGALLT00000073637	PG129S1T00000012430	PgeneID:NA	ParentID:ENSMUST00000182868	LEVEL_3	17	22889117	22892078	-	[[22889117, 22889290], [22889399, 22889574], [22891790, 22891897], [22892010, 22892078]]	Duplicated	Duplicated	0	PF01419	NA	unannotated
129S1	PGALLT00000073638	PG129S1T00000012435	PgeneID:NA	ParentID:ENSMUST00000130891	LEVEL_3	17	20980940	20988056	+	[[20980940, 20988056]]	Processed	Processed	1.15446	PF01352,PF13894	NA	unannotated
129S1	PGALLT00000073640	PG129S1T00000012457	PgeneID:NA	ParentID:ENSMUST00000198445	LEVEL_3	1	168394339	168395095	+	[[168394339, 168395095]]	Processed	Processed	0	PF00008,PF02210,PF12661	Crb1	essential
129S1	PGALLT00000073641	PG129S1T00000012463	PgeneID:NA	ParentID:ENSMUST00000043082	LEVEL_3	7	86971474	86976806	+	[[86971474, 86971829], [86976074, 86976806]]	Duplicated	Duplicated	0.0774182	PF01734	Pnpla8	essential
129S1	PGALLT00000073642	PG129S1T00000012469	PgeneID:NA	ParentID:ENSMUST00000026043	LEVEL_3	19	47464060	47464620	+	[[47464060, 47464251], [47464495, 47464620]]	Duplicated	Duplicated	20.7751	PF12474,PF00069	Slk	unannotated
129S1	PGALLT00000073643	PG129S1T00000012477	PgeneID:NA	ParentID:ENSMUST00000132353	LEVEL_3	3	115052278	115054164	-	[[115052278, 115052469], [115053534, 115053692], [115054020, 115054164]]	Duplicated	Duplicated	0	PF00128	NA	unannotated
129S1	PGALLT00000073646	PG129S1T00000012496	PgeneID:NA	ParentID:ENSMUST00000073926	LEVEL_3	11	18217740	18219014	-	[[18217740, 18219014]]	Processed	Processed	0	NA	Rps12	unannotated
129S1	PGALLT00000073647	PG129S1T00000012503	PgeneID:NA	ParentID:ENSMUST00000107619	LEVEL_3	4	54243736	54248871	-	[[54243736, 54248871]]	Processed	Processed	1.15236	PF00096	Klf4	essential
129S1	PGALLT00000073649	PG129S1T00000012511	PgeneID:NA	ParentID:ENSMUST00000188845	LEVEL_3	15	75014780	75016810	+	[[75014780, 75014928], [75016661, 75016810]]	Duplicated	Duplicated	0	PF00021	NA	unannotated
129S1	PGALLT00000073651	PG129S1T00000012518	PgeneID:NA	ParentID:ENSMUST00000117913	LEVEL_3	13	102128279	102136325	-	[[102128279, 102128431], [102131152, 102131331], [102134198, 102134571], [102135734, 102136325]]	Duplicated	Duplicated	0	PF05729,PF00653	NA	unannotated
129S1	PGALLT00000073652	PG129S1T00000012520	PgeneID:NA	ParentID:ENSMUST00000073713	LEVEL_3	7	44095986	44096507	+	[[44095986, 44096273], [44096370, 44096507]]	Duplicated	Duplicated	0	PF00089	NA	unannotated
129S1	PGALLT00000073653	PG129S1T00000012535	PgeneID:NA	ParentID:ENSMUST00000172023	LEVEL_3	18	59416682	59417888	-	[[59416682, 59417888]]	Processed	Processed	0	NA	Rpl36a	unannotated
129S1	PGALLT00000073654	PG129S1T00000012537	PgeneID:NA	ParentID:ENSMUST00000144551	LEVEL_3	11	101204843	101205283	-	[[101204843, 101205283]]	Processed	Processed	0	NA	Srsf3	essential
129S1	PGALLT00000073657	PG129S1T00000012550	PgeneID:NA	ParentID:ENSMUST00000135345	LEVEL_3	16	83882057	83882356	-	[[83882057, 83882356]]	Processed	Processed	0	NA	Rpl21	unannotated
129S1	PGALLT00000073658	PG129S1T00000012555	PgeneID:NA	ParentID:ENSMUST00000037356	LEVEL_3	5	96629075	96632385	-	[[96629075, 96629635], [96630387, 96630920], [96632113, 96632385]]	Duplicated	Duplicated	0	NA	NA	unannotated
129S1	PGALLT00000073659	PG129S1T00000012562	PgeneID:NA	ParentID:ENSMUST00000021062	LEVEL_3	11	110116765	110119527	-	[[110116765, 110116902], [110118857, 110119084], [110119298, 110119527]]	Duplicated	Duplicated	0	PF00270,PF00271,PF08061	Ddx5	essential
129S1	PGALLT00000073660	PG129S1T00000012567	PgeneID:NA	ParentID:jg6717.t1	LEVEL_3	17	84229778	84230162	-	[[84229778, 84230162]]	Processed	Processed	0	NA	NA	unannotated
129S1	PGALLT00000073661	PG129S1T00000012571	PgeneID:NA	ParentID:ENSMUST00000066497	LEVEL_3	GL456233.1	270682	272304	+	[[270682, 272304]]	Processed	Processed	0	PF13912,PF00096,PF02023	NA	unannotated
129S1	PGALLT00000073662	PG129S1T00000012578	PgeneID:NA	ParentID:ENSMUST00000165173	LEVEL_3	17	68386670	68389693	+	[[68386670, 68387026], [68389100, 68389693]]	Duplicated	Duplicated	0.0602523	PF00069	NA	unannotated
129S1	PGALLT00000073663	PG129S1T00000012579	PgeneID:NA	ParentID:ENSMUST00000090933	LEVEL_3	3	89231914	89237857	+	[[89231914, 89232034], [89237702, 89237857]]	Duplicated	Duplicated	0	PF00856,PF01426,PF00439	Ash1l	nonessential
129S1	PGALLT00000073665	PG129S1T00000012597	PgeneID:NA	ParentID:ENSMUST00000195554	LEVEL_3	3	1259004	1259247	+	[[1259004, 1259247]]	Processed	Processed	0	NA	Rfwd2	essential
129S1	PGALLT00000073666	PG129S1T00000012601	PgeneID:NA	ParentID:ENSMUST00000171737	LEVEL_3	12	14998342	15003975	+	[[14998342, 14998536], [15003564, 15003677], [15003757, 15003975]]	Duplicated	Duplicated	0	PF02784,PF00278	Odc1	essential
129S1	PGALLT00000073667	PG129S1T00000012604	PgeneID:NA	ParentID:ENSMUST00000048061	LEVEL_3	X	99433939	99434297	+	[[99433939, 99434015], [99434166, 99434297]]	Duplicated	Duplicated	0	NA	NA	unannotated
129S1	PGALLT00000073669	PG129S1T00000012642	PgeneID:NA	ParentID:ENSMUST00000069507	LEVEL_3	17	34826617	34842133	-	[[34826617, 34826754], [34826874, 34827023], [34827526, 34827624], [34827703, 34827794], [34827933, 34828034], [34828545, 34828622], [34828752, 34828841], [34828936, 34829112], [34829205, 34829300], [34830838, 34831020], [34831102, 34831335], [34831530, 34831700], [34831789, 34831905], [34831999, 34832154], [34832258, 34832338], [34832491, 34832702], [34832815, 34832907], [34833634, 34833837], [3…	Duplicated	Duplicated	0.703556	PF00207,PF01759,PF07677,PF01821,PF10569,PF07678,PF01835,PF07703	C4b	nonessential
129S1	PGALLT00000073671	PG129S1T00000012651	PgeneID:NA	ParentID:ENSMUST00000000756	LEVEL_3	14	11144014	11144407	-	[[11144014, 11144407]]	Processed	Processed	0	PF01294	Rpl13	unannotated
129S1	PGALLT00000073672	PG129S1T00000012658	PgeneID:NA	ParentID:ENSMUST00000110638	LEVEL_3	4	147336040	147338622	-	[[147336040, 147338622]]	Processed	Processed	0	PF00855,PF00439	Zmynd11	unannotated
129S1	PGALLT00000073674	PG129S1T00000012668	PgeneID:NA	ParentID:ENSMUST00000198861	LEVEL_3	5	151851530	151857562	-	[[151851530, 151857562]]	Processed	Processed	1.02649	NA	Cdk8	essential
129S1	PGALLT00000073675	PG129S1T00000012670	PgeneID:NA	ParentID:ENSMUST00000070059	LEVEL_3	17	4642868	4647091	-	[[4642868, 4642984], [4644285, 4644521], [4646963, 4647091]]	Duplicated	Duplicated	0	NA	NA	unannotated
129S1	PGALLT00000073676	PG129S1T00000012680	PgeneID:NA	ParentID:ENSMUST00000150576	LEVEL_3	15	97748948	97749415	+	[[97748948, 97749415]]	Processed	Processed	0	PF01779	Rpl29	essential
129S1	PGALLT00000073677	PG129S1T00000012687	PgeneID:NA	ParentID:ENSMUST00000133568	LEVEL_3	5	125786242	125786457	+	[[125786242, 125786457]]	Processed	Processed	0	NA	Ppp1cc	nonessential
129S1	PGALLT00000073679	PG129S1T00000012694	PgeneID:NA	ParentID:ENSMUST00000022992	LEVEL_3	15	57092138	57092660	+	[[57092138, 57092408], [57092493, 57092660]]	Duplicated	Duplicated	0	PF00566	Tbc1d31	unannotated
129S1	PGALLT00000073685	PG129S1T00000012714	PgeneID:NA	ParentID:ENSMUST00000057062	LEVEL_3	6	115062507	115065906	+	[[115062507, 115065906]]	Processed	Processed	0.0447703	NA	Brox	unannotated
129S1	PGALLT00000073686	PG129S1T00000012715	PgeneID:NA	ParentID:ENSMUST00000085248	LEVEL_3	12	11066366	11079575	-	[[11066366, 11079575]]	Processed	Processed	0.0307581	PF11717,PF05712	Morf4l1	essential
129S1	PGALLT00000073692	PG129S1T00000012763	PgeneID:NA	ParentID:ENSMUST00000086248	LEVEL_3	7	4108377	4111986	+	[[4108377, 4108571], [4109374, 4109478], [4111837, 4111986]]	Duplicated	Duplicated	0	PF00069	Aurkc	nonessential
129S1	PGALLT00000073693	PG129S1T00000012768	PgeneID:NA	ParentID:ENSMUST00000050276	LEVEL_3	13	31593977	31595612	+	[[31593977, 31594156], [31595487, 31595612]]	Duplicated	Duplicated	0	PF00079	NA	unannotated
129S1	PGALLT00000073694	PG129S1T00000012774	PgeneID:NA	ParentID:jg5380.t1	LEVEL_3	9	2902927	2905628	+	[[2902927, 2905628]]	Processed	Processed	0.0170344	NA	NA	unannotated
129S1	PGALLT00000073696	PG129S1T00000012778	PgeneID:NA	ParentID:ENSMUST00000104962	LEVEL_3	17	57924388	57925845	+	[[57924388, 57925845]]	Processed	Processed	0	PF12796,PF13857	NA	unannotated
129S1	PGALLT00000073698	PG129S1T00000012803	PgeneID:NA	ParentID:ENSMUST00000180151	LEVEL_3	3	91230462	91240398	-	[[91230462, 91230631], [91240261, 91240398]]	Duplicated	Duplicated	0	PF01023	NA	unannotated
129S1	PGALLT00000073700	PG129S1T00000012829	PgeneID:NA	ParentID:ENSMUST00000183254	LEVEL_3	7	106716961	106717631	+	[[106716961, 106717631]]	Processed	Processed	0	PF13853	NA	unannotated
129S1	PGALLT00000073702	PG129S1T00000012855	PgeneID:NA	ParentID:ENSMUST00000024993	LEVEL_3	17	24389788	24391570	+	[[24389788, 24389961], [24390095, 24390352], [24391161, 24391304], [24391406, 24391570]]	Duplicated	Duplicated	0	PF00089	NA	unannotated
129S1	PGALLT00000073703	PG129S1T00000012862	PgeneID:NA	ParentID:ENSMUST00000046266	LEVEL_3	17	48460638	48461024	+	[[48460638, 48460769], [48460923, 48461024]]	Duplicated	Duplicated	0	PF01448	Elmsan1	unannotated
129S1	PGALLT00000073704	PG129S1T00000012869	PgeneID:NA	ParentID:ENSMUST00000076587	LEVEL_3	6	135180175	135183068	-	[[135180175, 135183068]]	Processed	Processed	0	PF00782	Ptp4a1	unannotated
129S1	PGALLT00000073705	PG129S1T00000012874	PgeneID:NA	ParentID:ENSMUST00000086297	LEVEL_3	19	61947009	61955001	-	[[61947009, 61947041], [61953310, 61953546], [61954604, 61955001]]	Duplicated	Duplicated	0	PF07562,PF00003,PF01094	NA	unannotated
129S1	PGALLT00000073706	PG129S1T00000012876	PgeneID:NA	ParentID:ENSMUST00000170715	LEVEL_3	8	130171750	130172024	+	[[130171750, 130172024]]	Processed	Processed	0	PF00333,PF03719	Rps2	unannotated
129S1	PGALLT00000073707	PG129S1T00000012877	PgeneID:NA	ParentID:ENSMUST00000186636	LEVEL_3	17	19849239	19850869	+	[[19849239, 19849415], [19849481, 19850869]]	Duplicated	Duplicated	0	PF00069	NA	unannotated
129S1	PGALLT00000073708	PG129S1T00000012895	PgeneID:NA	ParentID:ENSMUST00000034342	LEVEL_3	8	106442142	106444313	-	[[106442142, 106442264], [106444195, 106444313]]	Duplicated	Duplicated	0	NA	Cklf	unannotated
129S1	PGALLT00000073709	PG129S1T00000012906	PgeneID:NA	ParentID:ENSMUST00000166291	LEVEL_3	18	30177366	30178528	+	[[30177366, 30178528]]	Processed	Processed	0	NA	Snrpe	unannotated
129S1	PGALLT00000073710	PG129S1T00000012907	PgeneID:NA	ParentID:ENSMUST00000052248	LEVEL_3	19	59487438	59487865	-	[[59487438, 59487865]]	Processed	Processed	0	NA	Eef1g	unannotated
129S1	PGALLT00000073711	PG129S1T00000012914	PgeneID:NA	ParentID:ENSMUST00000093152	LEVEL_3	11	47998814	47999857	-	[[47998814, 47999857]]	Processed	Processed	0	PF05049	NA	unannotated
129S1	PGALLT00000073715	PG129S1T00000012936	PgeneID:NA	ParentID:ENSMUST00000075329	LEVEL_3	1	180459048	180459749	+	[[180459048, 180459749]]	Processed	Processed	0	PF13853	NA	unannotated
129S1	PGALLT00000073718	PG129S1T00000012961	PgeneID:NA	ParentID:ENSMUST00000075017	LEVEL_3	16	15171872	15172278	+	[[15171872, 15172278]]	Processed	Processed	0	PF07686	Vpreb1	nonessential
129S1	PGALLT00000073719	PG129S1T00000012962	PgeneID:NA	ParentID:ENSMUST00000117913	LEVEL_3	13	102073823	102077614	-	[[102073823, 102075400], [102077023, 102077614]]	Duplicated	Duplicated	0	PF05729,PF00653	NA	unannotated
129S1	PGALLT00000073720	PG129S1T00000012964	PgeneID:NA	ParentID:ENSMUST00000038422	LEVEL_3	11	64938240	64942376	-	[[64938240, 64938434], [64942197, 64942376]]	Duplicated	Duplicated	0	NA	Irf2bpl	unannotated
129S1	PGALLT00000073722	PG129S1T00000012984	PgeneID:NA	ParentID:jg1971.t1	LEVEL_3	7	63838767	63840026	+	[[63838767, 63840026]]	Processed	Processed	0	NA	NA	unannotated
129S1	PGALLT00000073725	PG129S1T00000013006	PgeneID:NA	ParentID:ENSMUST00000037850	LEVEL_3	4	58760052	58760646	+	[[58760052, 58760646]]	Processed	Processed	0	NA	Snx2	nonessential
129S1	PGALLT00000073729	PG129S1T00000013026	PgeneID:NA	ParentID:ENSMUST00000098135	LEVEL_3	7	110551923	110552895	+	[[110551923, 110552135], [110552629, 110552895]]	Duplicated	Duplicated	0	PF00076,PF08081	Rbmxl2	unannotated
129S1	PGALLT00000073730	PG129S1T00000013028	PgeneID:NA	ParentID:ENSMUST00000098212	LEVEL_3	7	106170551	106171211	+	[[106170551, 106171211]]	Processed	Processed	0	PF13853	NA	unannotated
129S1	PGALLT00000073731	PG129S1T00000013029	PgeneID:NA	ParentID:jg11859.t1	LEVEL_3	10	114282364	114282669	-	[[114282364, 114282669]]	Processed	Processed	0	NA	NA	unannotated
129S1	PGALLT00000073732	PG129S1T00000013030	PgeneID:NA	ParentID:ENSMUST00000173075	LEVEL_3	17	33958159	33958963	-	[[33958159, 33958443], [33958628, 33958963]]	Duplicated	Duplicated	0.574428	PF07654,PF00129	NA	unannotated
129S1	PGALLT00000073734	PG129S1T00000013037	PgeneID:NA	ParentID:ENSMUST00000084806	LEVEL_3	13	118063222	118063682	+	[[118063222, 118063473], [118063554, 118063682]]	Duplicated	Duplicated	0	PF08393,PF08385,PF12774,PF12775,PF12777,PF03028,PF07728,PF12781,PF12780	Dnah11	nonessential
129S1	PGALLT00000073735	PG129S1T00000013041	PgeneID:NA	ParentID:ENSMUST00000104959	LEVEL_3	6	79983727	79984518	-	[[79983727, 79984518]]	Processed	Processed	0.0407238	PF09806	NA	unannotated
129S1	PGALLT00000073736	PG129S1T00000013043	PgeneID:NA	ParentID:ENSMUST00000027299	LEVEL_3	1	32956646	32964011	-	[[32956646, 32956984], [32963736, 32964011]]	Duplicated	Duplicated	0	PF00089	NA	unannotated
129S1	PGALLT00000073738	PG129S1T00000013052	PgeneID:NA	ParentID:ENSMUST00000201984	LEVEL_3	GL456233.1	9477	9878	-	[[9477, 9878]]	Processed	Processed	0	PF00627,PF00179	Ube2k	unannotated
129S1	PGALLT00000073739	PG129S1T00000013057	PgeneID:NA	ParentID:ENSMUST00000011896	LEVEL_3	18	81066432	81070628	+	[[81066432, 81070628]]	Processed	Processed	0.0300139	PF00300	Pgam1	unannotated
129S1	PGALLT00000073740	PG129S1T00000013068	PgeneID:NA	ParentID:ENSMUST00000155242	LEVEL_3	11	78185516	78189573	+	[[78185516, 78189573]]	Processed	Processed	0.272785	PF02518	Hsp90aa1	essential
129S1	PGALLT00000073741	PG129S1T00000013079	PgeneID:NA	ParentID:ENSMUST00000114117	LEVEL_3	X	70559578	70560546	+	[[70559578, 70559790], [70560101, 70560229], [70560430, 70560546]]	Duplicated	Duplicated	0	NA	NA	unannotated
129S1	PGALLT00000073743	PG129S1T00000013099	PgeneID:NA	ParentID:ENSMUST00000074881	LEVEL_3	6	91677949	91678704	+	[[91677949, 91678704]]	Processed	Processed	0	NA	NA	unannotated
129S1	PGALLT00000073744	PG129S1T00000013104	PgeneID:NA	ParentID:ENSMUST00000075190	LEVEL_3	8	69780432	69785676	-	[[69780432, 69780560], [69785437, 69785676]]	Duplicated	Duplicated	0	PF00028,PF01049	Cdh11	unannotated
129S1	PGALLT00000073745	PG129S1T00000013105	PgeneID:NA	ParentID:ENSMUST00000078869	LEVEL_3	12	105685416	105687706	-	[[105685416, 105685625], [105686380, 105686552], [105687424, 105687706]]	Duplicated	Duplicated	0	PF00079	NA	unannotated
129S1	PGALLT00000073746	PG129S1T00000013106	PgeneID:NA	ParentID:ENSMUST00000127793	LEVEL_3	11	60542684	60542965	-	[[60542684, 60542965]]	Processed	Processed	0	NA	Uba52	unannotated
129S1	PGALLT00000073747	PG129S1T00000013110	PgeneID:NA	ParentID:ENSMUST00000161157	LEVEL_3	19	8992522	8993984	-	[[8992522, 8992656], [8993838, 8993984]]	Duplicated	Duplicated	0	NA	NA	unannotated
129S1	PGALLT00000073748	PG129S1T00000013117	PgeneID:NA	ParentID:ENSMUST00000105146	LEVEL_3	4	88537571	88537858	-	[[88537571, 88537858]]	Processed	Processed	0	PF00143	Ifna6	unannotated
129S1	PGALLT00000073749	PG129S1T00000013130	PgeneID:NA	ParentID:ENSMUST00000111964	LEVEL_3	5	10228643	10229780	+	[[10228643, 10229780]]	Processed	Processed	0	PF00076	Hnrnpa3	unannotated
129S1	PGALLT00000073750	PG129S1T00000013131	PgeneID:NA	ParentID:ENSMUST00000029717	LEVEL_3	3	87061377	87064026	+	[[87061377, 87061490], [87061773, 87062048], [87062491, 87062790], [87063856, 87064026]]	Duplicated	Duplicated	0.164024	PF07654,PF16497	NA	unannotated
129S1	PGALLT00000073753	PG129S1T00000013171	PgeneID:NA	ParentID:ENSMUST00000073713	LEVEL_3	7	44088002	44088523	+	[[44088002, 44088289], [44088386, 44088523]]	Duplicated	Duplicated	0	PF00089	NA	unannotated
129S1	PGALLT00000073754	PG129S1T00000013174	PgeneID:NA	ParentID:ENSMUST00000110336	LEVEL_3	15	36490708	36491574	-	[[36490708, 36490836], [36490930, 36491060], [36491137, 36491253], [36491428, 36491574]]	Duplicated	Duplicated	7.8433	PF00632,PF11547,PF00658	Ubr5	essential
129S1	PGALLT00000073755	PG129S1T00000013175	PgeneID:NA	ParentID:ENSMUST00000140192	LEVEL_3	17	10778161	10792549	+	[[10778161, 10792549]]	Processed	Processed	0	PF07202	NA	unannotated
129S1	PGALLT00000073758	PG129S1T00000013186	PgeneID:NA	ParentID:ENSMUST00000105753	LEVEL_3	12	88901771	88913542	+	[[88901771, 88913542]]	Processed	Processed	0	NA	NA	unannotated
129S1	PGALLT00000073759	PG129S1T00000013187	PgeneID:ENSMUST00000059546.4	ParentID:ENSMUST00000035105	LEVEL_1	4	58051763	58054573	-	[[58051763, 58054573]]	Processed	Processed	0	NA	Rpsa	essential
129S1	PGALLT00000073760	PG129S1T00000013189	PgeneID:NA	ParentID:ENSMUST00000177985	LEVEL_3	14	29500662	29501177	+	[[29500662, 29500845], [29501005, 29501177]]	Duplicated	Duplicated	0	PF00618	NA	unannotated
129S1	PGALLT00000073761	PG129S1T00000013214	PgeneID:NA	ParentID:ENSMUST00000067925	LEVEL_3	9	12683359	12683955	+	[[12683359, 12683955]]	Processed	Processed	0	NA	Hmgb2	nonessential
129S1	PGALLT00000073762	PG129S1T00000013228	PgeneID:NA	ParentID:ENSMUST00000136219	LEVEL_3	13	25729171	25730720	+	[[25729171, 25730720]]	Processed	Processed	0	NA	Lpcat4	unannotated
129S1	PGALLT00000073764	PG129S1T00000013233	PgeneID:NA	ParentID:ENSMUST00000196384	LEVEL_3	10	43047671	43048137	+	[[43047671, 43048137]]	Processed	Processed	0	PF04822	NA	unannotated
129S1	PGALLT00000073765	PG129S1T00000013238	PgeneID:NA	ParentID:ENSMUST00000037644	LEVEL_3	17	84800197	84801018	+	[[84800197, 84801018]]	Processed	Processed	0	PF02762,PF02262,PF00627,PF02761,PF14447	Cbl	essential
129S1	PGALLT00000073766	PG129S1T00000013246	PgeneID:NA	ParentID:ENSMUST00000106670	LEVEL_3	10	33241904	33245149	+	[[33241904, 33245149]]	Processed	Processed	0	PF14497,PF02798	Gstm4	nonessential
129S1	PGALLT00000073767	PG129S1T00000013247	PgeneID:NA	ParentID:ENSMUST00000186636	LEVEL_3	17	20814242	20815872	-	[[20814242, 20815630], [20815696, 20815872]]	Duplicated	Duplicated	0	PF00069	NA	unannotated
129S1	PGALLT00000073769	PG129S1T00000013260	PgeneID:NA	ParentID:ENSMUST00000194746	LEVEL_3	5	83700908	83701344	+	[[83700908, 83701344]]	Processed	Processed	0	PF01198	Rpl31	unannotated
129S1	PGALLT00000073770	PG129S1T00000013262	PgeneID:NA	ParentID:ENSMUST00000133370	LEVEL_3	6	99585616	99585898	-	[[99585616, 99585898]]	Processed	Processed	0	NA	NA	unannotated
129S1	PGALLT00000073771	PG129S1T00000013267	PgeneID:NA	ParentID:ENSMUST00000043112	LEVEL_3	17	76820635	76822907	+	[[76820635, 76821255], [76821314, 76822907]]	Duplicated	Duplicated	0.276685	NA	Fbxo34	unannotated
129S1	PGALLT00000073772	PG129S1T00000013271	PgeneID:NA	ParentID:jg6717.t1	LEVEL_3	12	54025960	54026175	-	[[54025960, 54026175]]	Processed	Processed	0	NA	NA	unannotated
129S1	PGALLT00000073774	PG129S1T00000013279	PgeneID:NA	ParentID:ENSMUST00000127793	LEVEL_3	11	60493009	60493290	-	[[60493009, 60493290]]	Processed	Processed	0	NA	Uba52	unannotated
129S1	PGALLT00000073775	PG129S1T00000013283	PgeneID:NA	ParentID:ENSMUST00000102536	LEVEL_3	16	55032667	55033260	-	[[55032667, 55033260]]	Processed	Processed	0	PF00673,PF00281	Rpl11	unannotated
129S1	PGALLT00000073776	PG129S1T00000013295	PgeneID:NA	ParentID:ENSMUST00000159611	LEVEL_3	14	45437053	45443054	+	[[45437053, 45437259], [45439950, 45440240], [45441428, 45442054], [45443022, 45443054]]	Duplicated	Duplicated	0	PF01094	NA	unannotated
129S1	PGALLT00000073778	PG129S1T00000013306	PgeneID:NA	ParentID:ENSMUST00000052248	LEVEL_3	19	59592669	59593231	+	[[59592669, 59593231]]	Processed	Processed	0	NA	Eef1g	unannotated
129S1	PGALLT00000087130	PG129S1T00000000001	PgeneID:ENSMUST00000204841.1	ParentID:ENSMUST00000064950	LEVEL_1	6	41266273	41266438	-	[[41266273, 41266438]]	Processed	Processed	0	PF01335	Dedd	nonessential
129S1	PGALLT00000087131	PG129S1T00000000002	PgeneID:NA	ParentID:ENSMUST00000077915	LEVEL_3	14	57135905	57136222	+	[[57135905, 57136222]]	Processed	Processed	0	PF01781	Rpl38	essential
129S1	PGALLT00000087132	PG129S1T00000000003	PgeneID:ENSMUST00000204643.1	ParentID:ENSMUST00000034239	LEVEL_1	6	87628504	87629642	+	[[87628504, 87629117], [87629322, 87629642]]	Duplicated	Duplicated	0	PF00400,PF13925	Katnb1	essential
129S1	PGALLT00000087133	PG129S1T00000000004	PgeneID:NA	ParentID:ENSMUST00000073471	LEVEL_3	2	146564601	146564780	+	[[146564601, 146564780]]	Processed	Processed	0	PF00467,PF16906	Rpl26	unannotated
129S1	PGALLT00000087134	PG129S1T00000000006	PgeneID:ENSMUST00000170441.3	ParentID:ENSMUST00000161224	LEVEL_1	1	143683574	143683816	-	[[143683574, 143683816]]	Duplicated	Duplicated	0	PF00084	Cfhr1	unannotated
129S1	PGALLT00000087135	PG129S1T00000000007	PgeneID:ENSMUST00000198531.1	ParentID:ENSMUST00000127793	LEVEL_1	5	27663138	27663591	-	[[27663138, 27663591]]	Processed	Processed	0.257455	NA	Uba52	unannotated
129S1	PGALLT00000087136	PG129S1T00000000009	PgeneID:NA	ParentID:ENSMUST00000086535	LEVEL_3	1	188830196	188830406	-	[[188830196, 188830406]]	Processed	Processed	0	PF01198	Rpl31	unannotated
129S1	PGALLT00000087137	PG129S1T00000000010	PgeneID:ENSMUST00000120628.1	ParentID:ENSMUST00000102814	LEVEL_1	4	37100290	37101050	+	[[37100290, 37101050]]	Processed	Processed	0.0423785	PF01092	Rps6	unannotated
129S1	PGALLT00000087138	PG129S1T00000000012	PgeneID:NA	ParentID:ENSMUST00000081650	LEVEL_3	12	101357143	101357514	+	[[101357143, 101357514]]	Processed	Processed	0	PF00297	Rpl3	unannotated
129S1	PGALLT00000087139	PG129S1T00000000013	PgeneID:NA	ParentID:ENSMUST00000136342	LEVEL_3	16	5831459	5835641	-	[[5831459, 5835641]]	Processed	Processed	0.0621743	PF01480	Srrm1	unannotated
129S1	PGALLT00000087140	PG129S1T00000000014	PgeneID:NA	ParentID:ENSMUST00000062601	LEVEL_3	7	104864624	104865026	+	[[104864624, 104865026]]	Processed	Processed	0	PF01199	Rpl34	unannotated
129S1	PGALLT00000087141	PG129S1T00000000015	PgeneID:ENSMUST00000169811.1	ParentID:ENSMUST00000092170	LEVEL_1	16	60438347	60438607	+	[[60438347, 60438607]]	Processed	Processed	0	NA	Tmem19	unannotated
129S1	PGALLT00000087142	PG129S1T00000000016	PgeneID:ENSMUST00000192494.1	ParentID:ENSMUST00000077037	LEVEL_1	3	1647221	1648816	-	[[1647221, 1648816]]	Processed	Processed	0.0613771	PF00013	Pcbp2	unannotated
129S1	PGALLT00000087143	PG129S1T00000000017	PgeneID:ENSMUST00000120761.1	ParentID:ENSMUST00000131802	LEVEL_1	X	130237950	130241131	-	[[130237950, 130241131]]	Processed	Processed	0.0639055	PF00307,PF13499	Lcp1	nonessential
129S1	PGALLT00000087145	PG129S1T00000000019	PgeneID:ENSMUST00000120412.1	ParentID:ENSMUST00000054289	LEVEL_1	4	24762642	24763078	+	[[24762642, 24763078]]	Processed	Processed	0	PF00333,PF03719	Rps2	unannotated
129S1	PGALLT00000087146	PG129S1T00000000020	PgeneID:ENSMUST00000117484.1	ParentID:ENSMUST00000176336	LEVEL_1	2	85867025	85869566	-	[[85867025, 85867437], [85867602, 85869264], [85869348, 85869566]]	Duplicated	Duplicated	0.0198541	NA	Mia2	unannotated
129S1	PGALLT00000087147	PG129S1T00000000021	PgeneID:NA	ParentID:ENSMUST00000141974	LEVEL_3	15	40980384	40980822	+	[[40980384, 40980822]]	Processed	Processed	0	NA	Hnrnpa3	unannotated
129S1	PGALLT00000087148	PG129S1T00000000022	PgeneID:ENSMUST00000121323.1	ParentID:ENSMUST00000086519	LEVEL_1	X	141785618	141786490	-	[[141785618, 141786490]]	Processed	Processed	0	PF00466,PF00428	Rplp0	unannotated
129S1	PGALLT00000087149	PG129S1T00000000023	PgeneID:ENSMUST00000143451.1	ParentID:ENSMUST00000148629	LEVEL_1	10	80449777	80450122	+	[[80449777, 80450122]]	Processed	Processed	596.731	NA	Rps21	unannotated
129S1	PGALLT00000087150	PG129S1T00000000024	PgeneID:ENSMUST00000172802.1	ParentID:ENSMUST00000018431	LEVEL_1	5	23242784	23243769	+	[[23242784, 23243769]]	Processed	Processed	0.0572053	PF01424	Spag7	unannotated
129S1	PGALLT00000087151	PG129S1T00000000026	PgeneID:ENSMUST00000121499.1	ParentID:ENSMUST00000090174	LEVEL_1	X	96777442	96779046	+	[[96777442, 96779046]]	Processed	Processed	0.0153562	PF01363	Zfyve19	unannotated
129S1	PGALLT00000087152	PG129S1T00000000027	PgeneID:ENSMUST00000093229.5	ParentID:ENSMUST00000048937	LEVEL_1	8	105844993	105848547	+	[[105844993, 105848547]]	Misc	pseudogene	0	NA	Leo1	unannotated
129S1	PGALLT00000087153	PG129S1T00000000028	PgeneID:ENSMUST00000117707.1	ParentID:ENSMUST00000196402	LEVEL_1	X	139171976	139172275	-	[[139171976, 139172275]]	Processed	Processed	0	PF00008,PF02210,PF12661	Crb1	essential
129S1	PGALLT00000087154	PG129S1T00000000030	PgeneID:NA	ParentID:ENSMUST00000102696	LEVEL_3	18	27245104	27245554	+	[[27245104, 27245554]]	Processed	Processed	0.123258	PF01201	Rps8	unannotated
129S1	PGALLT00000087155	PG129S1T00000000031	PgeneID:NA	ParentID:ENSMUST00000099747	LEVEL_3	7	9566246	9569126	-	[[9566246, 9569126]]	Processed	Processed	0	NA	B3galnt2	unannotated
129S1	PGALLT00000087156	PG129S1T00000000032	PgeneID:NA	ParentID:ENSMUST00000000756	LEVEL_3	14	460714	461358	+	[[460714, 461358]]	Processed	Processed	0	PF01294	Rpl13	unannotated
129S1	PGALLT00000087157	PG129S1T00000000033	PgeneID:NA	ParentID:ENSMUST00000115079	LEVEL_3	15	94697930	94698307	-	[[94697930, 94698307]]	Processed	Processed	0	PF01247	Rpl35a	unannotated
129S1	PGALLT00000087158	PG129S1T00000000034	PgeneID:ENSMUST00000120372.1	ParentID:ENSMUST00000035983	LEVEL_1	4	137837832	137838364	-	[[137837832, 137838364]]	Processed	Processed	0.197336	PF01157	Rpl21	unannotated
129S1	PGALLT00000087159	PG129S1T00000000035	PgeneID:ENSMUST00000188687.1	ParentID:ENSMUST00000046191	LEVEL_1	9	105035731	105036108	+	[[105035731, 105036108]]	Processed	Processed	0	NA	Gnpnat1	essential
129S1	PGALLT00000087160	PG129S1T00000000037	PgeneID:ENSMUST00000203893.1	ParentID:NA	LEVEL_2	6	124506469	124506741	-	[[124506469, 124506741]]	Processed	Processed	0	NA	NA	unannotated
129S1	PGALLT00000087161	PG129S1T00000000038	PgeneID:ENSMUST00000198684.2	ParentID:ENSMUST00000196402	LEVEL_1	5	72670551	72670873	+	[[72670551, 72670873]]	Processed	Processed	0	PF00008,PF02210,PF12661	Crb1	essential
129S1	PGALLT00000087162	PG129S1T00000000040	PgeneID:NA	ParentID:ENSMUST00000049385	LEVEL_3	8	69508191	69508831	+	[[69508191, 69508831]]	Processed	Processed	0	PF01253	Eif1	unannotated
129S1	PGALLT00000087163	PG129S1T00000000042	PgeneID:NA	ParentID:ENSMUST00000061444	LEVEL_3	2	158033178	158033503	+	[[158033178, 158033503]]	Processed	Processed	0	NA	Mrps16	unannotated
129S1	PGALLT00000087164	PG129S1T00000000043	PgeneID:ENSMUST00000194219.1	ParentID:ENSMUST00000034960	LEVEL_1	1	4863189	4867093	+	[[4863189, 4867093]]	Processed	Processed	0.00550471	NA	Dpp8	unannotated
129S1	PGALLT00000087165	PG129S1T00000000044	PgeneID:ENSMUST00000197278.1	ParentID:ENSMUST00000125166	LEVEL_1	3	133516199	133516497	+	[[133516199, 133516497]]	Processed	Processed	0	NA	NA	unannotated
129S1	PGALLT00000087166	PG129S1T00000000045	PgeneID:ENSMUST00000188996.1	ParentID:ENSMUST00000102814	LEVEL_1	1	131758395	131758994	-	[[131758395, 131758994]]	Processed	Processed	0	PF01092	Rps6	unannotated
129S1	PGALLT00000087167	PG129S1T00000000047	PgeneID:NA	ParentID:ENSMUST00000137376	LEVEL_3	8	47502349	47502940	-	[[47502349, 47502940]]	Processed	Processed	0	NA	Rpl7a	unannotated
129S1	PGALLT00000087168	PG129S1T00000000049	PgeneID:ENSMUST00000121347.1	ParentID:ENSMUST00000075829	LEVEL_1	11	70959758	70960237	+	[[70959758, 70960237]]	Processed	Processed	0	NA	Mrpl42	unannotated
129S1	PGALLT00000087169	PG129S1T00000000050	PgeneID:ENSMUST00000187187.1	ParentID:ENSMUST00000150350	LEVEL_1	9	95528181	95528754	-	[[95528181, 95528754]]	Processed	Processed	0	PF00572	Rpl13a	unannotated
129S1	PGALLT00000087170	PG129S1T00000000051	PgeneID:ENSMUST00000178379.2	ParentID:ENSMUST00000140956	LEVEL_1	1	18916517	18917020	+	[[18916517, 18916795], [18916934, 18917020]]	Duplicated	Duplicated	0	PF13499	NA	unannotated
129S1	PGALLT00000087171	PG129S1T00000000052	PgeneID:ENSMUST00000120136.1	ParentID:ENSMUST00000159789	LEVEL_1	6	153333956	153334358	+	[[153333956, 153334358]]	Processed	Processed	0	PF00125	H3f3a	essential
129S1	PGALLT00000087172	PG129S1T00000000053	PgeneID:ENSMUST00000187254.1	ParentID:ENSMUST00000001724	LEVEL_1	19	8794375	8795736	-	[[8794375, 8795736]]	Processed	Processed	0	PF00270,PF00271,PF13959	Ddx18	unannotated
129S1	PGALLT00000087173	PG129S1T00000000054	PgeneID:ENSMUST00000206199.1	ParentID:ENSMUST00000001347	LEVEL_1	7	133435201	133435885	-	[[133435201, 133435885]]	Processed	Processed	0.224572	PF00071	Rnd2	unannotated
129S1	PGALLT00000087174	PG129S1T00000000055	PgeneID:ENSMUST00000160695.1	ParentID:ENSMUST00000073471	LEVEL_1	1	167642760	167643189	+	[[167642760, 167643189]]	Processed	Processed	0	PF00467,PF16906	Rpl26	unannotated
129S1	PGALLT00000087175	PG129S1T00000000056	PgeneID:ENSMUST00000174597.1	ParentID:ENSMUST00000162055	LEVEL_1	17	34843283	34846817	-	[[34843283, 34843328], [34843518, 34843665], [34845017, 34845114], [34846306, 34846435], [34846723, 34846817]]	Duplicated	Duplicated	0	NA	Stk19	unannotated
129S1	PGALLT00000087176	PG129S1T00000000057	PgeneID:NA	ParentID:ENSMUST00000119945	LEVEL_3	17	67548774	67549615	-	[[67548774, 67549615]]	Processed	Processed	0.334317	NA	Mrps10	unannotated
129S1	PGALLT00000087177	PG129S1T00000000059	PgeneID:ENSMUST00000121086.1	ParentID:ENSMUST00000163666	LEVEL_1	4	73955170	73956687	-	[[73955170, 73956687]]	Processed	Processed	0	PF00270,PF00271	Eif4a1	unannotated
129S1	PGALLT00000087178	PG129S1T00000000060	PgeneID:ENSMUST00000121943.1	ParentID:ENSMUST00000042850	LEVEL_1	X	138917160	138917727	+	[[138917160, 138917727]]	Processed	Processed	0	NA	Svep1	essential
129S1	PGALLT00000087179	PG129S1T00000000061	PgeneID:ENSMUST00000187682.1	ParentID:ENSMUST00000108988	LEVEL_1	1	44848332	44850288	+	[[44848332, 44850288]]	Processed	Processed	0	NA	Usp10	essential
129S1	PGALLT00000087180	PG129S1T00000000063	PgeneID:ENSMUST00000120695.1	ParentID:NA	LEVEL_2	8	16775191	16778620	+	[[16775191, 16775248], [16778474, 16778620]]	Duplicated	Duplicated	0	NA	NA	unannotated
129S1	PGALLT00000087181	PG129S1T00000000064	PgeneID:ENSMUST00000117865.1	ParentID:ENSMUST00000023150	LEVEL_1	X	55917481	55918311	+	[[55917481, 55918311]]	Processed	Processed	1.32686	PF15251	NA	unannotated
129S1	PGALLT00000087182	PG129S1T00000000065	PgeneID:ENSMUST00000118173.1	ParentID:ENSMUST00000141217	LEVEL_1	X	31584642	31585699	+	[[31584642, 31584821], [31584922, 31585084], [31585163, 31585699]]	Processed	Processed	0	NA	Rpl7	unannotated
129S1	PGALLT00000087183	PG129S1T00000000067	PgeneID:ENSMUST00000206269.1	ParentID:ENSMUST00000099412	LEVEL_1	7	25656161	25657384	+	[[25656161, 25657384]]	Processed	Processed	0	PF15320	NA	unannotated
129S1	PGALLT00000087184	PG129S1T00000000068	PgeneID:ENSMUST00000121498.1	ParentID:ENSMUST00000032874	LEVEL_1	2	21451593	21453031	+	[[21451593, 21453031]]	Processed	Processed	0.0186558	NA	Sh3gl3	nonessential
129S1	PGALLT00000087185	PG129S1T00000000069	PgeneID:ENSMUST00000166459.1	ParentID:ENSMUST00000112090	LEVEL_1	19	27185391	27186017	-	[[27185391, 27186017]]	Processed	Processed	0	PF01221	Dynll1	essential
129S1	PGALLT00000087186	PG129S1T00000000071	PgeneID:ENSMUST00000176989.1	ParentID:ENSMUST00000029406	LEVEL_1	3	63164224	63167650	+	[[63164224, 63164347], [63165725, 63165756], [63165970, 63166057], [63167047, 63167650]]	Duplicated	Duplicated	0	PF01094,PF00003,PF07562	NA	unannotated
129S1	PGALLT00000087187	PG129S1T00000000072	PgeneID:NA	ParentID:ENSMUST00000168423	LEVEL_3	8	37975649	37976635	+	[[37975649, 37976635]]	Processed	Processed	0	PF03166,PF03165	Smad2	essential
129S1	PGALLT00000087188	PG129S1T00000000074	PgeneID:ENSMUST00000160532.1	ParentID:ENSMUST00000137376	LEVEL_1	10	87989092	87989500	+	[[87989092, 87989500]]	Processed	Processed	0	NA	Rpl7a	unannotated
129S1	PGALLT00000087189	PG129S1T00000000075	PgeneID:ENSMUST00000178304.1	ParentID:ENSMUST00000109166	LEVEL_1	15	11787064	11789060	+	[[11787064, 11789060]]	Processed	Processed	0.0595142	NA	Aida	unannotated
129S1	PGALLT00000087190	PG129S1T00000000076	PgeneID:ENSMUST00000118953.1	ParentID:ENSMUST00000019026	LEVEL_1	2	88621145	88622013	-	[[88621145, 88622013]]	Processed	Processed	0.076124	PF04280	Mrpl45	unannotated
129S1	PGALLT00000087191	PG129S1T00000000077	PgeneID:NA	ParentID:ENSMUST00000022766	LEVEL_3	15	68332574	68335473	+	[[68332574, 68335473]]	Processed	Processed	0.136725	PF00505	Tox4	unannotated
129S1	PGALLT00000087192	PG129S1T00000000078	PgeneID:ENSMUST00000206460.1	ParentID:NA	LEVEL_2	7	77084376	77084654	-	[[77084376, 77084654]]	Processed	Processed	0	NA	NA	unannotated
129S1	PGALLT00000087193	PG129S1T00000000080	PgeneID:ENSMUST00000189199.1	ParentID:ENSMUST00000121783	LEVEL_1	1	42402309	42404013	+	[[42402309, 42404013]]	Processed	Processed	0.0194821	PF10256	Golga7	unannotated
129S1	PGALLT00000087194	PG129S1T00000000082	PgeneID:ENSMUST00000204772.1	ParentID:ENSMUST00000021277	LEVEL_1	6	66516797	66518771	+	[[66516797, 66518771]]	Processed	Processed	0	PF00069	Aurkb	essential
129S1	PGALLT00000087195	PG129S1T00000000083	PgeneID:ENSMUST00000120419.1	ParentID:ENSMUST00000164079	LEVEL_1	2	49760211	49761674	-	[[49760211, 49761674]]	Processed	Processed	0	NA	Taf1d	unannotated
129S1	PGALLT00000087196	PG129S1T00000000084	PgeneID:NA	ParentID:ENSMUST00000032981	LEVEL_3	8	34428403	34429782	-	[[34428403, 34429782]]	Processed	Processed	0.0364528	NA	NA	unannotated
129S1	PGALLT00000087197	PG129S1T00000000085	PgeneID:NA	ParentID:ENSMUST00000085546	LEVEL_3	8	64931923	64935672	-	[[64931923, 64935672]]	Processed	Processed	0	NA	Hmgb1	essential
129S1	PGALLT00000087198	PG129S1T00000000086	PgeneID:ENSMUST00000182641.1	ParentID:ENSMUST00000118875	LEVEL_1	3	45352716	45353718	-	[[45352716, 45353718]]	Processed	Processed	0	PF02800,PF00044	Gapdh	essential
129S1	PGALLT00000087199	PG129S1T00000000087	PgeneID:ENSMUST00000118577.1	ParentID:NA	LEVEL_2	1	171951611	171951781	-	[[171951611, 171951781]]	Processed	Processed	0	NA	NA	unannotated
129S1	PGALLT00000087200	PG129S1T00000000088	PgeneID:ENSMUST00000120465.1	ParentID:ENSMUST00000032992	LEVEL_1	4	69134368	69135567	-	[[69134368, 69135567]]	Processed	Processed	0.921292	PF05470,PF01399	Eif3c	unannotated
129S1	PGALLT00000087201	PG129S1T00000000089	PgeneID:NA	ParentID:ENSMUST00000178294	LEVEL_3	8	115826325	115826702	-	[[115826325, 115826702]]	Processed	Processed	0	NA	Gmds	unannotated
129S1	PGALLT00000087202	PG129S1T00000000090	PgeneID:NA	ParentID:ENSMUST00000159332	LEVEL_3	8	107018865	107019941	+	[[107018865, 107019941]]	Processed	Processed	0	NA	NA	unannotated
129S1	PGALLT00000087203	PG129S1T00000000091	PgeneID:NA	ParentID:ENSMUST00000113895.1_2	LEVEL_3	14	107468973	107469843	+	[[107468973, 107469843]]	Processed	Processed	0	NA	NA	unannotated
129S1	PGALLT00000087204	PG129S1T00000000092	PgeneID:NA	ParentID:ENSMUST00000146867	LEVEL_3	13	5652518	5653368	-	[[5652518, 5653368]]	Processed	Processed	0.0370643	PF00333,PF03719	Rps2	unannotated
129S1	PGALLT00000087205	PG129S1T00000000093	PgeneID:ENSMUST00000117708.1	ParentID:ENSMUST00000110695	LEVEL_1	5	149596520	149596657	+	[[149596520, 149596657]]	Processed	Processed	0	PF10164	Bri3	unannotated
129S1	PGALLT00000087206	PG129S1T00000000094	PgeneID:NA	ParentID:ENSMUST00000106142	LEVEL_3	6	21708756	21710780	-	[[21708756, 21710780]]	Processed	Processed	0.0228705	PF15440	Thrap3	unannotated
129S1	PGALLT00000087207	PG129S1T00000000095	PgeneID:ENSMUST00000185040.1	ParentID:ENSMUST00000057652	LEVEL_1	15	75666205	75670578	+	[[75666205, 75666320], [75668931, 75669035], [75669687, 75670578]]	Unitary	unitary_pseudogene	0.555858	PF13912,PF00096	NA	unannotated
129S1	PGALLT00000087208	PG129S1T00000000096	PgeneID:NA	ParentID:ENSMUST00000156915	LEVEL_3	12	88029430	88029906	-	[[88029430, 88029906]]	Processed	Processed	0.168084	PF02937	Cox6c	unannotated
129S1	PGALLT00000087209	PG129S1T00000000098	PgeneID:NA	ParentID:ENSMUST00000137116	LEVEL_3	17	66977429	66978432	+	[[66977429, 66978432]]	Processed	Processed	0.0866846	PF04900	Utp23	unannotated
129S1	PGALLT00000087210	PG129S1T00000000099	PgeneID:ENSMUST00000119249.1	ParentID:ENSMUST00000042732	LEVEL_1	8	17042044	17052785	-	[[17042044, 17052785]]	Processed	Processed	0	PF12937,PF00622	Fbxo45	essential
129S1	PGALLT00000087211	PG129S1T00000000100	PgeneID:NA	ParentID:ENSMUST00000170715	LEVEL_3	8	96070325	96070871	+	[[96070325, 96070871]]	Processed	Processed	0.477619	PF00333,PF03719	Rps2	unannotated
129S1	PGALLT00000087212	PG129S1T00000000101	PgeneID:NA	ParentID:ENSMUST00000066983	LEVEL_3	8	88040610	88041478	-	[[88040610, 88041478]]	Processed	Processed	0	PF00561	Abhd10	unannotated
129S1	PGALLT00000087213	PG129S1T00000000102	PgeneID:ENSMUST00000120576.1	ParentID:ENSMUST00000045897	LEVEL_1	2	138422612	138422924	-	[[138422612, 138422924]]	Processed	Processed	0	PF03247	Ptma	essential
129S1	PGALLT00000087214	PG129S1T00000000104	PgeneID:NA	ParentID:ENSMUST00000136407	LEVEL_3	2	157435426	157435857	+	[[157435426, 157435857]]	Processed	Processed	0.278637	NA	Tpx2	essential
129S1	PGALLT00000087215	PG129S1T00000000105	PgeneID:ENSMUST00000195060.1	ParentID:ENSMUST00000054544	LEVEL_1	3	50052953	50053265	-	[[50052953, 50053265]]	Processed	Processed	0	PF00935	Rpl36al	unannotated
129S1	PGALLT00000087216	PG129S1T00000000106	PgeneID:ENSMUST00000189078.1	ParentID:ENSMUST00000175977	LEVEL_1	1	21129893	21130536	-	[[21129893, 21130536]]	Processed	Processed	0	PF00118	Cct8	unannotated
129S1	PGALLT00000087217	PG129S1T00000000107	PgeneID:ENSMUST00000175960.7	ParentID:ENSMUST00000048959	LEVEL_1	19	38378662	38393287	+	[[38378662, 38378793], [38379180, 38379287], [38382135, 38382323], [38383393, 38383554], [38390080, 38390274], [38391853, 38392005], [38393090, 38393287]]	Duplicated	transcribed_Duplicated	0	NA	NA	unannotated
129S1	PGALLT00000087218	PG129S1T00000000109	PgeneID:NA	ParentID:ENSMUST00000126249	LEVEL_3	2	129770720	129780302	+	[[129770720, 129780302]]	Processed	Processed	0.0296298	NA	Slc27a2	nonessential
129S1	PGALLT00000087219	PG129S1T00000000110	PgeneID:NA	ParentID:ENSMUST00000100497	LEVEL_3	12	61443431	61443959	-	[[61443431, 61443959]]	Processed	Processed	0	PF00022	Actb	essential
129S1	PGALLT00000087220	PG129S1T00000000111	PgeneID:NA	ParentID:ENSMUST00000036647	LEVEL_3	19	38180852	38182483	-	[[38180852, 38182483]]	Processed	Processed	0.0299892	PF03031	Ctdspl2	essential
129S1	PGALLT00000087221	PG129S1T00000000112	PgeneID:NA	ParentID:ENSMUST00000127793	LEVEL_3	7	93229614	93229990	+	[[93229614, 93229990]]	Processed	Processed	0	NA	Uba52	unannotated
129S1	PGALLT00000087222	PG129S1T00000000113	PgeneID:ENSMUST00000166666.1	ParentID:NA	LEVEL_2	3	68587568	68587826	-	[[68587568, 68587826]]	Processed	Processed	0	NA	NA	unannotated
129S1	PGALLT00000087223	PG129S1T00000000114	PgeneID:NA	ParentID:ENSMUST00000155824	LEVEL_3	7	111386513	111387136	+	[[111386513, 111387136]]	Processed	Processed	0.0977167	NA	Ppia	essential
129S1	PGALLT00000087224	PG129S1T00000000115	PgeneID:NA	ParentID:ENSMUST00000092956	LEVEL_3	19	6292192	6301102	+	[[6292192, 6301102]]	Processed	Processed	2.13485	NA	Ahnak	essential
129S1	PGALLT00000087225	PG129S1T00000000117	PgeneID:ENSMUST00000185658.1	ParentID:ENSMUST00000034689	LEVEL_1	1	111890474	111890660	-	[[111890474, 111890660]]	Processed	Processed	0	NA	Pin1	nonessential
129S1	PGALLT00000087226	PG129S1T00000000118	PgeneID:ENSMUST00000190981.1	ParentID:NA	LEVEL_2	1	121526943	121527261	+	[[121526943, 121527261]]	Processed	Processed	0	NA	NA	unannotated
129S1	PGALLT00000087227	PG129S1T00000000120	PgeneID:ENSMUST00000118589.1	ParentID:ENSMUST00000163666	LEVEL_1	10	7693943	7695275	+	[[7693943, 7695275]]	Processed	Processed	0	PF00270,PF00271	Eif4a1	unannotated
129S1	PGALLT00000087228	PG129S1T00000000122	PgeneID:ENSMUST00000199694.1	ParentID:ENSMUST00000094434	LEVEL_1	3	90057800	90058677	+	[[90057800, 90058677]]	Processed	Processed	0	PF00210	NA	unannotated
129S1	PGALLT00000087229	PG129S1T00000000127	PgeneID:NA	ParentID:ENSMUST00000022960	LEVEL_3	12	119320695	119320995	-	[[119320695, 119320995]]	Processed	Processed	0	PF09440,PF01399	Eif3e	unannotated
129S1	PGALLT00000087230	PG129S1T00000000128	PgeneID:ENSMUST00000204261.1	ParentID:ENSMUST00000095953	LEVEL_1	6	41695688	41696003	+	[[41695688, 41696003]]	Duplicated	Duplicated	0	PF13853	NA	unannotated
129S1	PGALLT00000087231	PG129S1T00000000129	PgeneID:NA	ParentID:ENSMUST00000177163	LEVEL_3	6	109331960	109332319	-	[[109331960, 109332319]]	Processed	Processed	0	NA	Rpl41	unannotated
129S1	PGALLT00000087232	PG129S1T00000000130	PgeneID:ENSMUST00000121178.1	ParentID:NA	LEVEL_2	2	130861224	130862073	-	[[130861224, 130862073]]	Processed	Processed	0	NA	NA	unannotated
129S1	PGALLT00000087233	PG129S1T00000000131	PgeneID:ENSMUST00000200446.1	ParentID:ENSMUST00000031862	LEVEL_1	5	89429728	89434721	+	[[89429728, 89434721]]	Processed	Processed	0	PF00385,PF01393	Cbx3	essential
129S1	PGALLT00000087234	PG129S1T00000000132	PgeneID:ENSMUST00000121729.1	ParentID:ENSMUST00000178159	LEVEL_1	11	74334610	74339034	+	[[74334610, 74334873], [74337585, 74337767], [74338314, 74339034]]	Duplicated	Duplicated	0	NA	NA	unannotated
129S1	PGALLT00000087235	PG129S1T00000000133	PgeneID:ENSMUST00000182990.1	ParentID:ENSMUST00000118875	LEVEL_1	5	147494469	147495716	+	[[147494469, 147495716]]	Processed	Processed	0	PF02800,PF00044	Gapdh	essential
129S1	PGALLT00000087236	PG129S1T00000000134	PgeneID:NA	ParentID:ENSMUST00000035983	LEVEL_3	9	29770350	29772635	-	[[29770350, 29772635]]	Processed	Processed	0	PF01157	Rpl21	unannotated
129S1	PGALLT00000087237	PG129S1T00000000136	PgeneID:ENSMUST00000117681.1	ParentID:ENSMUST00000080253	LEVEL_1	13	20444319	20445244	+	[[20444319, 20445244]]	Duplicated	Duplicated	0	PF03402	NA	unannotated
129S1	PGALLT00000087238	PG129S1T00000000138	PgeneID:ENSMUST00000183069.1	ParentID:ENSMUST00000065793	LEVEL_1	10	29870828	29872224	+	[[29870828, 29872224]]	Processed	Processed	0	PF02826,PF00389	Phgdh	essential
129S1	PGALLT00000087239	PG129S1T00000000140	PgeneID:ENSMUST00000078768.4	ParentID:ENSMUST00000112384	LEVEL_1	16	43984277	43984780	+	[[43984277, 43984780]]	Processed	Processed	0	NA	Rps24	unannotated
129S1	PGALLT00000087240	PG129S1T00000000141	PgeneID:ENSMUST00000203735.1	ParentID:ENSMUST00000155824	LEVEL_1	6	65935179	65935872	+	[[65935179, 65935348], [65935800, 65935872]]	Processed	Processed	0	NA	Ppia	essential
129S1	PGALLT00000087241	PG129S1T00000000142	PgeneID:ENSMUST00000191607.1	ParentID:ENSMUST00000179857	LEVEL_1	1	76731899	76732298	-	[[76731899, 76732298]]	Processed	Processed	0	NA	Tomm20	unannotated
129S1	PGALLT00000087242	PG129S1T00000000143	PgeneID:ENSMUST00000059118.3	ParentID:NA	LEVEL_2	18	90647498	90651225	-	[[90647498, 90651225]]	Misc	pseudogene	10.3215	NA	NA	unannotated
129S1	PGALLT00000087243	PG129S1T00000000144	PgeneID:NA	ParentID:ENSMUST00000092425	LEVEL_3	15	53351358	53352234	-	[[53351358, 53352234]]	Processed	Processed	0	PF01280	Rpl19	unannotated
129S1	PGALLT00000087244	PG129S1T00000000145	PgeneID:NA	ParentID:ENSMUST00000037748	LEVEL_3	11	37645116	37645524	-	[[37645116, 37645524]]	Processed	Processed	0	PF13671,PF02037,PF00622	Hnrnpu	essential
129S1	PGALLT00000087245	PG129S1T00000000146	PgeneID:NA	ParentID:ENSMUST00000118875	LEVEL_3	3	142732898	142733228	+	[[142732898, 142733228]]	Processed	Processed	0	PF02800,PF00044	Gapdh	essential
129S1	PGALLT00000087246	PG129S1T00000000147	PgeneID:ENSMUST00000198287.1	ParentID:NA	LEVEL_2	6	68245534	68245993	+	[[68245534, 68245588], [68245710, 68245993]]	Misc	IG_V_pseudogene	0	NA	NA	unannotated
129S1	PGALLT00000087247	PG129S1T00000000148	PgeneID:NA	ParentID:ENSMUST00000031345	LEVEL_3	10	94810946	94811613	-	[[94810946, 94811613]]	Processed	Processed	0	PF05495,PF14599,PF13639	Rchy1	nonessential
129S1	PGALLT00000087248	PG129S1T00000000149	PgeneID:NA	ParentID:ENSMUST00000022993	LEVEL_3	12	10706240	10708354	-	[[10706240, 10708354]]	Processed	Processed	6.9461	PF04511	Derl1	essential
129S1	PGALLT00000087249	PG129S1T00000000150	PgeneID:ENSMUST00000192857.1	ParentID:ENSMUST00000031262	LEVEL_1	1	242349	242851	+	[[242349, 242851]]	Processed	Processed	0.093647	NA	Coq2	essential
129S1	PGALLT00000087250	PG129S1T00000000151	PgeneID:ENSMUST00000167139.1	ParentID:ENSMUST00000134760	LEVEL_1	12	108439065	108439593	+	[[108439065, 108439593]]	Processed	Processed	0	NA	Uqcrh	unannotated
129S1	PGALLT00000087251	PG129S1T00000000152	PgeneID:ENSMUST00000181171.3	ParentID:ENSMUST00000033541	LEVEL_1	3	38832725	38833269	-	[[38832725, 38833269]]	Processed	Processed	0	PF04930	Fundc2	unannotated
129S1	PGALLT00000087252	PG129S1T00000000153	PgeneID:NA	ParentID:ENSMUST00000023269	LEVEL_3	14	90211511	90211904	+	[[90211511, 90211904]]	Processed	Processed	0	PF01246	Rpl24	essential
129S1	PGALLT00000087253	PG129S1T00000000154	PgeneID:ENSMUST00000121264.1	ParentID:NA	LEVEL_2	X	156987562	156993028	-	[[156987562, 156987599], [156989872, 156989913], [156990124, 156990280], [156990431, 156990513], [156992277, 156992438], [156992807, 156993028]]	Duplicated	Duplicated	0	NA	NA	unannotated
129S1	PGALLT00000087254	PG129S1T00000000156	PgeneID:NA	ParentID:ENSMUST00000137376	LEVEL_3	10	14646189	14646733	-	[[14646189, 14646733]]	Processed	Processed	0	NA	Rpl7a	unannotated
129S1	PGALLT00000087255	PG129S1T00000000157	PgeneID:NA	ParentID:ENSMUST00000091728	LEVEL_3	6	110146526	110147305	-	[[110146526, 110147305]]	Processed	Processed	0.0411467	PF03402	NA	unannotated
129S1	PGALLT00000087256	PG129S1T00000000158	PgeneID:ENSMUST00000173024.1	ParentID:ENSMUST00000124773	LEVEL_1	7	87639688	87645018	+	[[87639688, 87639966], [87640340, 87641155], [87641995, 87642222], [87644612, 87645018]]	Duplicated	Duplicated	0	PF01094,PF00003,PF07562	NA	unannotated
129S1	PGALLT00000087257	PG129S1T00000000159	PgeneID:ENSMUST00000191776.1	ParentID:ENSMUST00000141217	LEVEL_1	1	162656349	162656937	+	[[162656349, 162656937]]	Processed	Processed	0	NA	Rpl7	unannotated
129S1	PGALLT00000087258	PG129S1T00000000160	PgeneID:ENSMUST00000203408.1	ParentID:NA	LEVEL_2	6	62870043	62871454	-	[[62870043, 62870383], [62870857, 62871157], [62871307, 62871454]]	Duplicated	transcribed_Duplicated	0	NA	NA	unannotated
129S1	PGALLT00000087259	PG129S1T00000000162	PgeneID:NA	ParentID:ENSMUST00000172079	LEVEL_3	X	102770858	102771568	-	[[102770858, 102771568]]	Processed	Processed	0	NA	Snrpe	unannotated
129S1	PGALLT00000087260	PG129S1T00000000163	PgeneID:NA	ParentID:ENSMUST00000143416	LEVEL_3	9	113071446	113072035	+	[[113071446, 113072035]]	Processed	Processed	0.0666406	NA	Als2cl	unannotated
129S1	PGALLT00000087261	PG129S1T00000000164	PgeneID:NA	ParentID:ENSMUST00000081840	LEVEL_3	10	76422749	76423553	-	[[76422749, 76423553]]	Processed	Processed	0.0499482	PF01655	Rpl32	unannotated
129S1	PGALLT00000087262	PG129S1T00000000165	PgeneID:NA	ParentID:ENSMUST00000131460	LEVEL_3	11	104387563	104392493	-	[[104387563, 104392493]]	Processed	Processed	0.00873568	NA	Brca1	essential
129S1	PGALLT00000087263	PG129S1T00000000166	PgeneID:ENSMUST00000122416.2	ParentID:ENSMUST00000053298	LEVEL_1	5	120431389	120433700	-	[[120431389, 120433700]]	Processed	Processed	0	NA	Rpl27a	essential
129S1	PGALLT00000087264	PG129S1T00000000167	PgeneID:ENSMUST00000118682.1	ParentID:ENSMUST00000051505	LEVEL_1	7	106231027	106231968	+	[[106231027, 106231968]]	Duplicated	Duplicated	0	PF13853	NA	unannotated
129S1	PGALLT00000087265	PG129S1T00000000168	PgeneID:NA	ParentID:ENSMUST00000153186	LEVEL_3	1	27884373	27884703	+	[[27884373, 27884703]]	Processed	Processed	0	NA	Etfa	unannotated
129S1	PGALLT00000087266	PG129S1T00000000169	PgeneID:ENSMUST00000193324.1	ParentID:NA	LEVEL_2	12	116135947	116136415	-	[[116135947, 116136246], [116136370, 116136415]]	Misc	IG_V_pseudogene	0	NA	NA	unannotated
129S1	PGALLT00000087267	PG129S1T00000000170	PgeneID:NA	ParentID:ENSMUST00000079716	LEVEL_3	12	93298381	93298996	-	[[93298381, 93298996]]	Processed	Processed	0	PF00237	Rpl17	unannotated
129S1	PGALLT00000087268	PG129S1T00000000171	PgeneID:ENSMUST00000205636.1	ParentID:ENSMUST00000079419	LEVEL_1	7	100302055	100302562	-	[[100302055, 100302562]]	Processed	Processed	0	PF00827	Rpl15	unannotated
129S1	PGALLT00000087269	PG129S1T00000000172	PgeneID:NA	ParentID:ENSMUST00000042251	LEVEL_3	19	10401881	10407468	+	[[10401881, 10407468]]	Processed	Processed	0	PF02582	Rmnd1	unannotated
129S1	PGALLT00000087270	PG129S1T00000000174	PgeneID:NA	ParentID:ENSMUST00000098801	LEVEL_3	14	38735903	38736374	+	[[38735903, 38736374]]	Processed	Processed	0	NA	NA	unannotated
129S1	PGALLT00000087271	PG129S1T00000000175	PgeneID:NA	ParentID:ENSMUST00000038193	LEVEL_3	18	51189472	51190434	+	[[51189472, 51190434]]	Processed	Processed	0	PF00400,PF17120	Wdr59	essential
129S1	PGALLT00000087272	PG129S1T00000000176	PgeneID:ENSMUST00000192878.1	ParentID:NA	LEVEL_2	1	33177997	33178144	+	[[33177997, 33178144]]	Processed	Processed	0	NA	NA	unannotated
129S1	PGALLT00000087273	PG129S1T00000000178	PgeneID:NA	ParentID:ENSMUST00000080324	LEVEL_3	X	68835898	68838050	+	[[68835898, 68836215], [68836378, 68838050]]	Duplicated	Duplicated	0	NA	NA	unannotated
129S1	PGALLT00000087274	PG129S1T00000000179	PgeneID:ENSMUST00000185773.1	ParentID:ENSMUST00000064420	LEVEL_1	1	15581510	15587995	-	[[15581510, 15581690], [15587888, 15587995]]	Duplicated	Duplicated	0	PF11357	Spdya	unannotated
129S1	PGALLT00000087275	PG129S1T00000000180	PgeneID:ENSMUST00000204562.1	ParentID:ENSMUST00000035983	LEVEL_1	6	123480618	123480954	-	[[123480618, 123480954]]	Processed	Processed	0	PF01157	Rpl21	unannotated
129S1	PGALLT00000087276	PG129S1T00000000181	PgeneID:ENSMUST00000203110.1	ParentID:NA	LEVEL_2	7	7661117	7664912	-	[[7661117, 7661309], [7663977, 7664268], [7664613, 7664912]]	Duplicated	Duplicated	0	NA	NA	unannotated
129S1	PGALLT00000087277	PG129S1T00000000182	PgeneID:ENSMUST00000187999.1	ParentID:ENSMUST00000081840	LEVEL_1	1	148681196	148681665	-	[[148681196, 148681665]]	Processed	Processed	0	PF01655	Rpl32	unannotated
129S1	PGALLT00000087278	PG129S1T00000000185	PgeneID:NA	ParentID:ENSMUST00000025918	LEVEL_3	11	28423518	28424625	+	[[28423518, 28424625]]	Processed	Processed	0.0729486	PF13181,PF00515,PF13414,PF13424	Stip1	essential
129S1	PGALLT00000087279	PG129S1T00000000186	PgeneID:ENSMUST00000198523.1	ParentID:ENSMUST00000112529	LEVEL_1	3	57503734	57505775	+	[[57503734, 57505775]]	Processed	Processed	0.0582146	PF01564	Sms	nonessential
129S1	PGALLT00000087280	PG129S1T00000000189	PgeneID:ENSMUST00000160032.1	ParentID:ENSMUST00000076894	LEVEL_1	6	122862869	122863226	+	[[122862869, 122863226]]	Processed	Processed	0	PF00400,PF13923	Rfwd2	essential
129S1	PGALLT00000087281	PG129S1T00000000190	PgeneID:ENSMUST00000205069.1	ParentID:ENSMUST00000148716	LEVEL_1	6	139463800	139464387	-	[[139463800, 139464387]]	Processed	Processed	0.134175	PF05025	Fuom	unannotated
129S1	PGALLT00000087282	PG129S1T00000000191	PgeneID:NA	ParentID:ENSMUST00000087948	LEVEL_3	3	110938589	110939137	-	[[110938589, 110939137]]	Processed	Processed	0	PF12145,PF09497,PF12144	Med12	essential
129S1	PGALLT00000087283	PG129S1T00000000192	PgeneID:NA	ParentID:ENSMUST00000193441	LEVEL_3	18	1135452	1138082	-	[[1135452, 1138082]]	Processed	Processed	0	PF03567	Chst10	nonessential
129S1	PGALLT00000087284	PG129S1T00000000193	PgeneID:ENSMUST00000119541.1	ParentID:ENSMUST00000079716	LEVEL_1	14	99490301	99490773	+	[[99490301, 99490773]]	Processed	Processed	0	PF00237	Rpl17	unannotated
129S1	PGALLT00000087285	PG129S1T00000000194	PgeneID:ENSMUST00000203107.1	ParentID:ENSMUST00000187910	LEVEL_1	6	66988914	66989405	+	[[66988914, 66989405]]	Processed	Processed	0	PF03931	Eloc	unannotated
129S1	PGALLT00000087286	PG129S1T00000000195	PgeneID:ENSMUST00000186262.1	ParentID:ENSMUST00000006764	LEVEL_1	1	48999199	48999669	-	[[48999199, 48999669]]	Processed	Processed	0	PF00156	Aprt	essential
129S1	PGALLT00000087287	PG129S1T00000000196	PgeneID:ENSMUST00000184037.1	ParentID:ENSMUST00000080449	LEVEL_1	1	171452880	171454788	+	[[171452880, 171454788]]	Processed	Processed	0.159336	NA	Hspa2	nonessential
129S1	PGALLT00000087288	PG129S1T00000000197	PgeneID:ENSMUST00000164248.1	ParentID:ENSMUST00000058404	LEVEL_1	9	109039814	109041082	+	[[109039814, 109041082]]	Processed	Processed	0.0832541	PF00010,PF01056	NA	unannotated
129S1	PGALLT00000087289	PG129S1T00000000198	PgeneID:NA	ParentID:ENSMUST00000203816	LEVEL_3	18	91950607	91951048	+	[[91950607, 91951048]]	Processed	Processed	0.136511	PF01655	Rpl32	unannotated
129S1	PGALLT00000087290	PG129S1T00000000199	PgeneID:NA	ParentID:ENSMUST00000079716	LEVEL_3	12	96950042	96950606	+	[[96950042, 96950606]]	Processed	Processed	0.0726874	PF00237	Rpl17	unannotated
129S1	PGALLT00000087291	PG129S1T00000000200	PgeneID:ENSMUST00000185262.1	ParentID:ENSMUST00000111610	LEVEL_1	1	61629876	61630357	+	[[61629876, 61630357]]	Processed	Processed	0	NA	Hnrnpc	essential
129S1	PGALLT00000087292	PG129S1T00000000204	PgeneID:NA	ParentID:ENSMUST00000075641	LEVEL_3	2	77616921	77617734	+	[[77616921, 77617734]]	Processed	Processed	2.05535	PF03066,PF16276	Npm1	essential
129S1	PGALLT00000087293	PG129S1T00000000205	PgeneID:NA	ParentID:ENSMUST00000025695	LEVEL_3	17	47766215	47767414	-	[[47766215, 47767414]]	Processed	Processed	1.81332	PF01603	NA	unannotated
129S1	PGALLT00000087294	PG129S1T00000000206	PgeneID:NA	ParentID:ENSMUST00000029128	LEVEL_3	16	14899364	14899675	+	[[14899364, 14899675]]	Processed	Processed	0	PF02991	Map1lc3a	unannotated
129S1	PGALLT00000087295	PG129S1T00000000207	PgeneID:ENSMUST00000203553.1	ParentID:ENSMUST00000102814	LEVEL_1	6	48163688	48164319	+	[[48163688, 48164319]]	Processed	Processed	0	PF01092	Rps6	unannotated
129S1	PGALLT00000087296	PG129S1T00000000208	PgeneID:ENSMUST00000118227.1	ParentID:ENSMUST00000090707	LEVEL_1	2	88871816	88872137	-	[[88871816, 88872137]]	Duplicated	Duplicated	0	NA	NA	unannotated
129S1	PGALLT00000087297	PG129S1T00000000209	PgeneID:NA	ParentID:ENSMUST00000159524	LEVEL_3	14	109233119	109234396	+	[[109233119, 109234396]]	Processed	Processed	0.0208794	PF00651	NA	unannotated
129S1	PGALLT00000087298	PG129S1T00000000211	PgeneID:ENSMUST00000118845.1	ParentID:ENSMUST00000115079	LEVEL_1	X	139114216	139114796	+	[[139114216, 139114590], [139114749, 139114796]]	Processed	Processed	0	PF01247	Rpl35a	unannotated
129S1	PGALLT00000087299	PG129S1T00000000213	PgeneID:ENSMUST00000117302.2	ParentID:ENSMUST00000003521	LEVEL_1	7	99110929	99111400	-	[[99110929, 99111400]]	Processed	Processed	0.109314	PF16205,PF00366	Rps11	unannotated
129S1	PGALLT00000087300	PG129S1T00000000214	PgeneID:NA	ParentID:ENSMUST00000025595	LEVEL_3	19	9997481	9999178	-	[[9997481, 9999178]]	Processed	Processed	0.437052	PF13365	Fam111a	unannotated
129S1	PGALLT00000087301	PG129S1T00000000215	PgeneID:ENSMUST00000105060.1	ParentID:NA	LEVEL_2	11	102459876	102460043	-	[[102459876, 102460043]]	Processed	Processed	0	NA	NA	unannotated
129S1	PGALLT00000087302	PG129S1T00000000216	PgeneID:NA	ParentID:ENSMUST00000054289	LEVEL_3	8	84428775	84429601	+	[[84428775, 84429601]]	Processed	Processed	0	PF00333,PF03719	Rps2	unannotated
129S1	PGALLT00000087303	PG129S1T00000000217	PgeneID:ENSMUST00000175715.1	ParentID:ENSMUST00000078804	LEVEL_1	2	160378829	160379290	+	[[160378829, 160379290]]	Processed	Processed	0	PF01247	Rpl35a	unannotated
129S1	PGALLT00000087304	PG129S1T00000000220	PgeneID:ENSMUST00000120644.1	ParentID:NA	LEVEL_2	X	35718125	35718403	+	[[35718125, 35718403]]	Processed	Processed	0	NA	NA	unannotated
129S1	PGALLT00000087305	PG129S1T00000000221	PgeneID:ENSMUST00000121991.1	ParentID:ENSMUST00000074267	LEVEL_1	2	33028390	33028947	-	[[33028390, 33028947]]	Processed	Processed	0.149158	PF01251	Rps7	essential
129S1	PGALLT00000087306	PG129S1T00000000222	PgeneID:ENSMUST00000078326.3	ParentID:ENSMUST00000081840	LEVEL_1	X	41573667	41574171	-	[[41573667, 41574171]]	Processed	Processed	1.02966	PF01655	Rpl32	unannotated
129S1	PGALLT00000087307	PG129S1T00000000225	PgeneID:ENSMUST00000121908.1	ParentID:ENSMUST00000150739	LEVEL_1	4	31967999	31968452	-	[[31967999, 31968452]]	Processed	Processed	0	NA	Rps27a	unannotated
129S1	PGALLT00000087308	PG129S1T00000000227	PgeneID:ENSMUST00000121539.1	ParentID:ENSMUST00000056732	LEVEL_1	4	45835127	45837022	+	[[45835127, 45837022]]	Processed	Processed	0	PF06991	NA	unannotated
129S1	PGALLT00000087309	PG129S1T00000000228	PgeneID:ENSMUST00000117612.1	ParentID:ENSMUST00000112043	LEVEL_1	4	19166485	19166895	-	[[19166485, 19166895]]	Processed	Processed	0	NA	Gpr155	unannotated
129S1	PGALLT00000087310	PG129S1T00000000229	PgeneID:NA	ParentID:ENSMUST00000039541	LEVEL_3	5	101760114	101760343	-	[[101760114, 101760343]]	Processed	Processed	0	PF04130	Tubgcp4	unannotated
129S1	PGALLT00000087311	PG129S1T00000000232	PgeneID:ENSMUST00000121835.1	ParentID:NA	LEVEL_2	4	124116867	124121353	-	[[124116867, 124116944], [124117602, 124117710], [124121221, 124121353]]	Duplicated	Duplicated	0	NA	NA	unannotated
129S1	PGALLT00000087312	PG129S1T00000000233	PgeneID:ENSMUST00000117181.1	ParentID:ENSMUST00000029842	LEVEL_1	3	16789180	16791006	+	[[16789180, 16789422], [16789476, 16791006]]	Processed	Processed	0	PF00619	Bcl10	essential
129S1	PGALLT00000087313	PG129S1T00000000234	PgeneID:ENSMUST00000187472.1	ParentID:ENSMUST00000076354	LEVEL_1	7	69949066	69950080	+	[[69949066, 69950080]]	Processed	transcribed_Processed	0	PF00335	Tspan7	unannotated
129S1	PGALLT00000087314	PG129S1T00000000235	PgeneID:ENSMUST00000165917.2	ParentID:ENSMUST00000096045	LEVEL_1	7	18011305	18012048	-	[[18011305, 18011842], [18011894, 18012048]]	Processed	Processed	0	NA	Dppa4	essential
129S1	PGALLT00000087315	PG129S1T00000000236	PgeneID:NA	ParentID:ENSMUST00000179343	LEVEL_3	11	3597550	3598401	-	[[3597550, 3598401]]	Processed	Processed	19.4244	PF04845	Purb	unannotated
129S1	PGALLT00000087316	PG129S1T00000000237	PgeneID:ENSMUST00000118675.1	ParentID:ENSMUST00000118875	LEVEL_1	4	99674042	99675040	-	[[99674042, 99675040]]	Processed	Processed	0	PF02800,PF00044	Gapdh	essential
129S1	PGALLT00000087317	PG129S1T00000000238	PgeneID:ENSMUST00000203745.1	ParentID:NA	LEVEL_2	6	134332950	134333055	-	[[134332950, 134333055]]	Processed	Processed	0	NA	NA	unannotated
129S1	PGALLT00000087318	PG129S1T00000000239	PgeneID:NA	ParentID:ENSMUST00000041723	LEVEL_3	14	27610882	27612217	+	[[27610882, 27611822], [27611919, 27612217]]	Duplicated	Duplicated	0.0209235	PF01529,PF12796	Zdhhc17	unannotated
129S1	PGALLT00000087319	PG129S1T00000000240	PgeneID:ENSMUST00000182470.1	ParentID:ENSMUST00000073605	LEVEL_1	5	149431022	149431978	-	[[149431022, 149431978]]	Processed	Processed	0.0920315	PF02800,PF00044	Gapdh	essential
129S1	PGALLT00000087320	PG129S1T00000000241	PgeneID:NA	ParentID:ENSMUST00000126032	LEVEL_3	17	45013513	45019386	+	[[45013513, 45019386]]	Processed	Processed	31.983	NA	Enpp5	unannotated
129S1	PGALLT00000087321	PG129S1T00000000242	PgeneID:ENSMUST00000205140.1	ParentID:ENSMUST00000056427	LEVEL_1	6	77200823	77201300	-	[[77200823, 77201300]]	Processed	Processed	0	NA	Tubb2a	unannotated
129S1	PGALLT00000087322	PG129S1T00000000244	PgeneID:ENSMUST00000196501.1	ParentID:ENSMUST00000155824	LEVEL_1	3	39491067	39491745	+	[[39491067, 39491745]]	Processed	Processed	0	NA	Ppia	essential
129S1	PGALLT00000087323	PG129S1T00000000245	PgeneID:NA	ParentID:ENSMUST00000118875	LEVEL_3	4	84569147	84571351	-	[[84569147, 84571351]]	Processed	Processed	0	PF02800,PF00044	Gapdh	essential
129S1	PGALLT00000087324	PG129S1T00000000246	PgeneID:NA	ParentID:ENSMUST00000194746	LEVEL_3	7	104798870	104799235	+	[[104798870, 104799235]]	Processed	Processed	0	PF01198	Rpl31	unannotated
129S1	PGALLT00000087325	PG129S1T00000000248	PgeneID:NA	ParentID:ENSMUST00000151702	LEVEL_3	16	65871285	65871813	-	[[65871285, 65871813]]	Processed	Processed	0	PF00252	Rpl10	unannotated
129S1	PGALLT00000087326	PG129S1T00000000251	PgeneID:NA	ParentID:ENSMUST00000102804	LEVEL_3	4	88546636	88547151	-	[[88546636, 88547151]]	Processed	Processed	0	PF00143	Ifna5	unannotated
129S1	PGALLT00000087327	PG129S1T00000000252	PgeneID:NA	ParentID:ENSMUST00000127874	LEVEL_3	2	70501624	70504991	+	[[70501624, 70504991]]	Processed	Processed	0	PF00347	Rpl9	unannotated
129S1	PGALLT00000087328	PG129S1T00000000255	PgeneID:NA	ParentID:ENSMUST00000151254	LEVEL_3	3	95839021	95840360	+	[[95839021, 95840360]]	Processed	Processed	0.648887	PF15477	NA	unannotated
129S1	PGALLT00000087329	PG129S1T00000000256	PgeneID:NA	ParentID:ENSMUST00000039810	LEVEL_3	15	28146617	28146993	-	[[28146617, 28146993]]	Processed	Processed	0	NA	Xpot	essential
129S1	PGALLT00000087330	PG129S1T00000000259	PgeneID:NA	ParentID:ENSMUST00000143678	LEVEL_3	13	83745320	83745747	+	[[83745320, 83745747]]	Processed	Processed	0	NA	Rpl7a	unannotated
129S1	PGALLT00000087331	PG129S1T00000000260	PgeneID:ENSMUST00000174879.1	ParentID:NA	LEVEL_2	7	9335370	9335657	-	[[9335370, 9335657]]	Duplicated	Duplicated	0	NA	NA	unannotated
129S1	PGALLT00000087332	PG129S1T00000000262	PgeneID:ENSMUST00000192964.1	ParentID:ENSMUST00000035983	LEVEL_1	3	40630111	40630597	-	[[40630111, 40630597]]	Processed	Processed	0	PF01157	Rpl21	unannotated
129S1	PGALLT00000087333	PG129S1T00000000263	PgeneID:NA	ParentID:ENSMUST00000045441	LEVEL_3	19	9153895	9155631	+	[[9153895, 9155631]]	Processed	Processed	0.0151331	NA	Pygb	unannotated
129S1	PGALLT00000087334	PG129S1T00000000264	PgeneID:ENSMUST00000119390.1	ParentID:ENSMUST00000048209	LEVEL_1	2	59708144	59709697	+	[[59708144, 59709697]]	Processed	Processed	0.0297638	PF00056,PF02866	Ldha	essential
129S1	PGALLT00000087335	PG129S1T00000000265	PgeneID:ENSMUST00000188184.1	ParentID:ENSMUST00000056676	LEVEL_1	7	48923857	48924436	+	[[48923857, 48924436]]	Duplicated	Duplicated	0	NA	NA	unannotated
129S1	PGALLT00000087336	PG129S1T00000000266	PgeneID:ENSMUST00000206333.1	ParentID:NA	LEVEL_2	7	865935	866811	-	[[865935, 866811]]	Processed	Processed	0	NA	NA	unannotated
129S1	PGALLT00000087337	PG129S1T00000000267	PgeneID:NA	ParentID:ENSMUST00000114881	LEVEL_3	19	40274721	40275254	+	[[40274721, 40275254]]	Processed	Processed	0	PF03501	Rps10	unannotated
129S1	PGALLT00000087338	PG129S1T00000000269	PgeneID:NA	ParentID:ENSMUST00000135884	LEVEL_3	19	33284099	33284395	+	[[33284099, 33284395]]	Processed	Processed	0	PF00334	Nme1	essential
129S1	PGALLT00000087339	PG129S1T00000000272	PgeneID:NA	ParentID:ENSMUST00000152918	LEVEL_3	7	138154463	138154959	-	[[138154463, 138154959]]	Processed	Processed	0	NA	Rps16	unannotated
129S1	PGALLT00000087340	PG129S1T00000000274	PgeneID:NA	ParentID:ENSMUST00000027975	LEVEL_3	19	27402191	27403569	+	[[27402191, 27403569]]	Processed	Processed	0.15395	PF05721	Phyh	nonessential
129S1	PGALLT00000087341	PG129S1T00000000275	PgeneID:ENSMUST00000159889.1	ParentID:ENSMUST00000109401	LEVEL_1	16	20549224	20552144	-	[[20549224, 20550753], [20551869, 20552144]]	Duplicated	Duplicated	0.188734	NA	Tnpo1	unannotated
129S1	PGALLT00000087342	PG129S1T00000000277	PgeneID:ENSMUST00000173876.1	ParentID:NA	LEVEL_2	7	87993568	87994286	-	[[87993568, 87994286]]	Duplicated	Duplicated	0	NA	NA	unannotated
129S1	PGALLT00000087343	PG129S1T00000000279	PgeneID:ENSMUST00000117292.1	ParentID:ENSMUST00000127874	LEVEL_1	14	39359106	39359316	-	[[39359106, 39359316]]	Processed	Processed	0	PF00347	Rpl9	unannotated
129S1	PGALLT00000087344	PG129S1T00000000280	PgeneID:NA	ParentID:ENSMUST00000112043	LEVEL_3	8	69833656	69833973	+	[[69833656, 69833973]]	Processed	Processed	1.15417	NA	Gpr155	unannotated
129S1	PGALLT00000087345	PG129S1T00000000282	PgeneID:ENSMUST00000117256.1	ParentID:NA	LEVEL_2	11	69480306	69480476	+	[[69480306, 69480476]]	Processed	Processed	0	NA	NA	unannotated
129S1	PGALLT00000087346	PG129S1T00000000283	PgeneID:ENSMUST00000120745.1	ParentID:ENSMUST00000102814	LEVEL_1	19	31893011	31893755	+	[[31893011, 31893755]]	Processed	Processed	0	PF01092	Rps6	unannotated
129S1	PGALLT00000087347	PG129S1T00000000284	PgeneID:ENSMUST00000162550.1	ParentID:NA	LEVEL_2	14	13138735	13138858	-	[[13138735, 13138858]]	Processed	Processed	0	NA	NA	unannotated
129S1	PGALLT00000087348	PG129S1T00000000285	PgeneID:NA	ParentID:ENSMUST00000087445	LEVEL_3	18	68241363	68242660	+	[[68241363, 68242660]]	Processed	Processed	0	NA	NA	unannotated
129S1	PGALLT00000087349	PG129S1T00000000286	PgeneID:ENSMUST00000206705.1	ParentID:NA	LEVEL_2	7	23339894	23340479	-	[[23339894, 23340007], [23340246, 23340479]]	Duplicated	Duplicated	0	NA	NA	unannotated
129S1	PGALLT00000087350	PG129S1T00000000287	PgeneID:ENSMUST00000117434.1	ParentID:ENSMUST00000071006	LEVEL_1	2	132326739	132327491	-	[[132326739, 132327491]]	Processed	Processed	0	PF06220	Snrpc	unannotated
129S1	PGALLT00000087351	PG129S1T00000000288	PgeneID:NA	ParentID:ENSMUST00000094434	LEVEL_3	15	36747554	36748477	+	[[36747554, 36748477]]	Processed	Processed	0.0332649	PF00210	NA	unannotated
129S1	PGALLT00000087352	PG129S1T00000000289	PgeneID:ENSMUST00000204951.1	ParentID:ENSMUST00000111610	LEVEL_1	6	76054670	76056474	-	[[76054670, 76056474]]	Processed	Processed	0	NA	Hnrnpc	essential
129S1	PGALLT00000087353	PG129S1T00000000290	PgeneID:NA	ParentID:ENSMUST00000103146	LEVEL_3	10	12627084	12627483	+	[[12627084, 12627483]]	Processed	Processed	0.178376	PF00238	Rpl23	unannotated
129S1	PGALLT00000087354	PG129S1T00000000291	PgeneID:NA	ParentID:ENSMUST00000113952	LEVEL_3	16	34409298	34410108	+	[[34409298, 34410108]]	Processed	Processed	1.60788	PF00400	Wdr5	unannotated
129S1	PGALLT00000087355	PG129S1T00000000294	PgeneID:ENSMUST00000206972.1	ParentID:NA	LEVEL_2	11	86726508	86726956	+	[[86726508, 86726956]]	Misc	pseudogene	2.99456	NA	NA	unannotated
129S1	PGALLT00000087356	PG129S1T00000000295	PgeneID:NA	ParentID:ENSMUST00000081940	LEVEL_3	5	4494579	4494941	+	[[4494579, 4494941]]	Processed	Processed	0	PF01020,PF00240	Uba52	unannotated
129S1	PGALLT00000087357	PG129S1T00000000296	PgeneID:ENSMUST00000118249.1	ParentID:ENSMUST00000094653	LEVEL_1	X	81294451	81294671	-	[[81294451, 81294671]]	Processed	Processed	0	NA	Gtsf1l	unannotated
129S1	PGALLT00000087358	PG129S1T00000000297	PgeneID:NA	ParentID:ENSMUST00000003521	LEVEL_3	7	64913543	64914794	-	[[64913543, 64914794]]	Processed	Processed	0	PF16205,PF00366	Rps11	unannotated
129S1	PGALLT00000087359	PG129S1T00000000298	PgeneID:NA	ParentID:ENSMUST00000021217	LEVEL_3	6	17904461	17905055	+	[[17904461, 17905055]]	Processed	Processed	0	PF00334	Nme2	nonessential
129S1	PGALLT00000087360	PG129S1T00000000299	PgeneID:ENSMUST00000119963.1	ParentID:ENSMUST00000150739	LEVEL_1	2	94000717	94001141	+	[[94000717, 94001141]]	Processed	Processed	0	NA	Rps27a	unannotated
129S1	PGALLT00000087361	PG129S1T00000000300	PgeneID:NA	ParentID:ENSMUST00000176361	LEVEL_3	17	23509894	23510568	-	[[23509894, 23510568]]	Processed	Processed	0.155708	NA	Traf7	unannotated
129S1	PGALLT00000087362	PG129S1T00000000301	PgeneID:NA	ParentID:ENSMUST00000137376	LEVEL_3	12	97570066	97570872	+	[[97570066, 97570872]]	Processed	Processed	0	NA	Rpl7a	unannotated
129S1	PGALLT00000087363	PG129S1T00000000302	PgeneID:ENSMUST00000117800.1	ParentID:ENSMUST00000080281	LEVEL_1	2	102091394	102092036	+	[[102091394, 102092036]]	Processed	Processed	0	PF00827	Rpl15	unannotated
129S1	PGALLT00000087364	PG129S1T00000000303	PgeneID:ENSMUST00000181990.1	ParentID:ENSMUST00000118875	LEVEL_1	15	608130	609113	-	[[608130, 609113]]	Processed	Processed	0	PF02800,PF00044	Gapdh	essential
129S1	PGALLT00000087365	PG129S1T00000000304	PgeneID:ENSMUST00000203957.1	ParentID:ENSMUST00000071555	LEVEL_1	6	138006282	138008388	-	[[138006282, 138006682], [138007475, 138007507], [138008301, 138008388]]	Duplicated	transcribed_Duplicated	0	PF00022	Actg1	essential
129S1	PGALLT00000087366	PG129S1T00000000305	PgeneID:NA	ParentID:ENSMUST00000054202	LEVEL_3	6	91496827	91497510	+	[[91496827, 91497510]]	Processed	Processed	0	NA	NA	unannotated
129S1	PGALLT00000087367	PG129S1T00000000306	PgeneID:ENSMUST00000121653.1	ParentID:ENSMUST00000107686	LEVEL_1	2	95460105	95460800	-	[[95460105, 95460460], [95460655, 95460800]]	Processed	Processed	0	PF00137	Atp5g1	unannotated
129S1	PGALLT00000087368	PG129S1T00000000307	PgeneID:ENSMUST00000155015.1	ParentID:ENSMUST00000112508	LEVEL_1	19	32571478	32575722	-	[[32571478, 32572579], [32573228, 32573291], [32575649, 32575722]]	Duplicated	Duplicated	0	PF04083	NA	unannotated
129S1	PGALLT00000087369	PG129S1T00000000308	PgeneID:ENSMUST00000186419.1	ParentID:ENSMUST00000108087	LEVEL_1	7	33069052	33070328	+	[[33069052, 33069140], [33069248, 33069429], [33070185, 33070328]]	Duplicated	Duplicated	0	PF01099	NA	unannotated
129S1	PGALLT00000087370	PG129S1T00000000309	PgeneID:NA	ParentID:ENSMUST00000141217	LEVEL_3	17	32735670	32736559	-	[[32735670, 32736559]]	Processed	Processed	0	NA	Rpl7	unannotated
129S1	PGALLT00000087371	PG129S1T00000000312	PgeneID:NA	ParentID:ENSMUST00000161460	LEVEL_3	9	22766849	22769094	+	[[22766849, 22769094]]	Processed	Processed	0	NA	Ppid	unannotated
129S1	PGALLT00000087372	PG129S1T00000000313	PgeneID:ENSMUST00000185792.1	ParentID:ENSMUST00000060847	LEVEL_1	1	113736579	113737366	+	[[113736579, 113737366]]	Processed	Processed	0	NA	NA	unannotated
129S1	PGALLT00000087373	PG129S1T00000000314	PgeneID:ENSMUST00000119713.1	ParentID:ENSMUST00000027123	LEVEL_1	4	106734263	106736408	-	[[106734263, 106736408]]	Processed	Processed	0.182437	PF00118	Hspd1	essential
129S1	PGALLT00000087374	PG129S1T00000000315	PgeneID:ENSMUST00000205486.1	ParentID:ENSMUST00000084882	LEVEL_1	7	23270529	23271106	+	[[23270529, 23271106]]	Processed	Processed	0	PF00412	Crip2	unannotated
129S1	PGALLT00000087375	PG129S1T00000000316	PgeneID:ENSMUST00000184030.1	ParentID:ENSMUST00000072695	LEVEL_1	9	74957435	74957741	+	[[74957435, 74957741]]	Processed	Processed	0	PF00400,PF03920	Tle1	unannotated
129S1	PGALLT00000087376	PG129S1T00000000317	PgeneID:NA	ParentID:ENSMUST00000020980	LEVEL_3	13	9504891	9505311	+	[[9504891, 9505311]]	Processed	Processed	0	PF00268	Rrm2	essential
129S1	PGALLT00000087377	PG129S1T00000000318	PgeneID:ENSMUST00000199935.1	ParentID:ENSMUST00000202520	LEVEL_1	6	70834579	70837097	-	[[70834579, 70837097]]	Processed	Processed	0.13014	PF00474	Slc5a6	essential
129S1	PGALLT00000087378	PG129S1T00000000319	PgeneID:ENSMUST00000122308.1	ParentID:NA	LEVEL_2	4	44729802	44730124	-	[[44729802, 44730124]]	Processed	Processed	0	NA	NA	unannotated
129S1	PGALLT00000087379	PG129S1T00000000320	PgeneID:NA	ParentID:ENSMUST00000032597	LEVEL_3	18	48295215	48295543	+	[[48295215, 48295543]]	Processed	Processed	0	PF01778	Rpl28	unannotated
129S1	PGALLT00000087380	PG129S1T00000000321	PgeneID:NA	ParentID:ENSMUST00000040284	LEVEL_3	19	26538842	26539666	-	[[26538842, 26539666]]	Processed	Processed	0	NA	NA	unannotated
129S1	PGALLT00000087381	PG129S1T00000000322	PgeneID:NA	ParentID:ENSMUST00000136335	LEVEL_3	19	30695590	30697592	+	[[30695590, 30697592]]	Processed	Processed	0.0126401	NA	Primpol	nonessential
129S1	PGALLT00000087382	PG129S1T00000000323	PgeneID:NA	ParentID:ENSMUST00000029445	LEVEL_3	6	71385437	71385908	-	[[71385437, 71385908]]	Processed	Processed	0	PF00071	Nras	essential
129S1	PGALLT00000087383	PG129S1T00000000324	PgeneID:NA	ParentID:ENSMUST00000094280	LEVEL_3	10	92426350	92426740	+	[[92426350, 92426740]]	Processed	Processed	0	NA	Chchd2	unannotated
129S1	PGALLT00000087384	PG129S1T00000000326	PgeneID:NA	ParentID:ENSMUST00000118111	LEVEL_3	X	97799400	97825864	+	[[97799400, 97825864]]	Processed	Processed	5.58819	PF00135	Nlgn3	nonessential
129S1	PGALLT00000087385	PG129S1T00000000327	PgeneID:ENSMUST00000187108.1	ParentID:NA	LEVEL_2	scaffold13971	9692	9916	+	[[9692, 9916]]	Processed	Processed	0	NA	NA	unannotated
129S1	PGALLT00000087386	PG129S1T00000000328	PgeneID:NA	ParentID:ENSMUST00000102696	LEVEL_3	10	55659186	55659351	-	[[55659186, 55659351]]	Processed	Processed	2194.88	PF01201	Rps8	unannotated
129S1	PGALLT00000087387	PG129S1T00000000329	PgeneID:NA	ParentID:ENSMUST00000073926	LEVEL_3	1	176885543	176885900	+	[[176885543, 176885900]]	Processed	Processed	0	NA	Rps12	unannotated
129S1	PGALLT00000087388	PG129S1T00000000330	PgeneID:NA	ParentID:ENSMUST00000070850	LEVEL_3	X	70991184	70991734	+	[[70991184, 70991734]]	Processed	Processed	0	NA	Ppp1r14b	unannotated
129S1	PGALLT00000087389	PG129S1T00000000331	PgeneID:NA	ParentID:ENSMUST00000060652	LEVEL_3	4	117645312	117645568	-	[[117645312, 117645568]]	Processed	Processed	0	NA	Eny2	unannotated
129S1	PGALLT00000087390	PG129S1T00000000332	PgeneID:ENSMUST00000181445.1	ParentID:ENSMUST00000118875	LEVEL_1	3	33609449	33610437	+	[[33609449, 33610437]]	Processed	Processed	0	PF02800,PF00044	Gapdh	essential
129S1	PGALLT00000087391	PG129S1T00000000333	PgeneID:NA	ParentID:ENSMUST00000024739	LEVEL_3	9	2846185	2847207	+	[[2846185, 2847207]]	Processed	Processed	0	PF02518,PF00183	Hsp90ab1	essential
129S1	PGALLT00000087393	PG129S1T00000000335	PgeneID:ENSMUST00000199444.1	ParentID:ENSMUST00000150576	LEVEL_1	5	63561914	63562396	-	[[63561914, 63562396]]	Processed	Processed	0	PF01779	Rpl29	essential
129S1	PGALLT00000087394	PG129S1T00000000339	PgeneID:ENSMUST00000120437.1	ParentID:ENSMUST00000123184	LEVEL_1	2	180316691	180316995	-	[[180316691, 180316995]]	Processed	Processed	1.3529	NA	NA	unannotated
129S1	PGALLT00000087395	PG129S1T00000000340	PgeneID:ENSMUST00000122048.1	ParentID:ENSMUST00000009411	LEVEL_1	6	31260000	31261916	-	[[31260000, 31261916]]	Processed	Processed	0	PF01352,PF13912,PF12417,PF00096,PF12874	NA	unannotated
129S1	PGALLT00000087396	PG129S1T00000000341	PgeneID:ENSMUST00000188327.1	ParentID:ENSMUST00000049156	LEVEL_1	1	90377718	90379287	+	[[90377718, 90379287]]	Processed	Processed	0	PF07534	Tldc1	unannotated
129S1	PGALLT00000087397	PG129S1T00000000343	PgeneID:ENSMUST00000187246.1	ParentID:ENSMUST00000034541	LEVEL_1	1	10779534	10780248	-	[[10779534, 10780248]]	Processed	Processed	0.117591	PF02881,PF00448,PF04086	Srpr	unannotated
129S1	PGALLT00000087398	PG129S1T00000000344	PgeneID:NA	ParentID:ENSMUST00000119172	LEVEL_3	2	141556971	141557491	-	[[141556971, 141557491]]	Processed	Processed	0	PF13499	Chp1	unannotated
129S1	PGALLT00000087399	PG129S1T00000000345	PgeneID:ENSMUST00000196886.1	ParentID:ENSMUST00000002551	LEVEL_1	3	141709085	141709380	-	[[141709085, 141709380]]	Processed	Processed	0	PF01423	Snrpd1	unannotated
129S1	PGALLT00000087400	PG129S1T00000000347	PgeneID:NA	ParentID:ENSMUST00000169588	LEVEL_3	11	73259271	73259633	+	[[73259271, 73259633]]	Processed	Processed	0	PF00203	NA	unannotated
129S1	PGALLT00000087401	PG129S1T00000000348	PgeneID:NA	ParentID:ENSMUST00000080919	LEVEL_3	12	36365858	36367722	+	[[36365858, 36367722]]	Processed	Processed	0.100799	PF15440	Thrap3	unannotated
129S1	PGALLT00000087402	PG129S1T00000000350	PgeneID:ENSMUST00000187301.1	ParentID:ENSMUST00000075076	LEVEL_1	9	98037401	98037677	+	[[98037401, 98037677]]	Processed	Processed	0	PF14555,PF16158	NA	unannotated
129S1	PGALLT00000087403	PG129S1T00000000353	PgeneID:ENSMUST00000049927.5	ParentID:NA	LEVEL_2	4	144618214	144619917	+	[[144618214, 144619917]]	Misc	pseudogene	0.940577	NA	NA	unannotated
129S1	PGALLT00000087404	PG129S1T00000000355	PgeneID:NA	ParentID:ENSMUST00000109207	LEVEL_3	12	114636691	114639646	-	[[114636691, 114639646]]	Processed	Processed	0.0950877	PF00179	Ube2v1	unannotated
129S1	PGALLT00000087405	PG129S1T00000000356	PgeneID:ENSMUST00000120309.1	ParentID:ENSMUST00000102866	LEVEL_1	X	73530516	73533086	-	[[73530516, 73531570], [73532208, 73532578], [73532771, 73533086]]	Processed	Processed	0.0307601	PF00956	Set	unannotated
129S1	PGALLT00000087406	PG129S1T00000000357	PgeneID:NA	ParentID:ENSMUST00000035105	LEVEL_3	9	70405968	70406730	+	[[70405968, 70406730]]	Processed	Processed	0.0421981	NA	Rpsa	essential
129S1	PGALLT00000087407	PG129S1T00000000358	PgeneID:ENSMUST00000119731.1	ParentID:ENSMUST00000079716	LEVEL_1	X	35147750	35148298	-	[[35147750, 35147804], [35147848, 35148298]]	Processed	Processed	0	PF00237	Rpl17	unannotated
129S1	PGALLT00000087408	PG129S1T00000000359	PgeneID:ENSMUST00000122466.1	ParentID:ENSMUST00000081670	LEVEL_1	2	37769490	37772310	+	[[37769490, 37769549], [37769940, 37770081], [37770798, 37770887], [37770996, 37771121], [37771263, 37771323], [37771581, 37771606], [37772001, 37772310]]	Duplicated	Duplicated	0	PF15070	Golga2	unannotated
129S1	PGALLT00000087409	PG129S1T00000000360	PgeneID:NA	ParentID:ENSMUST00000020794	LEVEL_3	14	102938298	102939014	+	[[102938298, 102939014]]	Processed	Processed	0	PF16740	Ska2	essential
129S1	PGALLT00000087410	PG129S1T00000000362	PgeneID:NA	ParentID:ENSMUST00000178929	LEVEL_3	17	40888175	40891052	+	[[40888175, 40891052]]	Processed	Processed	0	NA	NA	unannotated
129S1	PGALLT00000087411	PG129S1T00000000363	PgeneID:NA	ParentID:ENSMUST00000114882	LEVEL_3	9	58345951	58346654	-	[[58345951, 58346654]]	Processed	Processed	0	PF03501	Rps10	unannotated
129S1	PGALLT00000087412	PG129S1T00000000364	PgeneID:NA	ParentID:ENSMUST00000065074	LEVEL_3	10	92549099	92554223	-	[[92549099, 92554223]]	Processed	Processed	0.104507	NA	Rsrc1	unannotated
129S1	PGALLT00000087413	PG129S1T00000000365	PgeneID:ENSMUST00000119555.1	ParentID:ENSMUST00000090711	LEVEL_1	2	88580529	88581384	-	[[88580529, 88581384]]	Duplicated	Duplicated	0.0433042	NA	NA	unannotated
129S1	PGALLT00000087414	PG129S1T00000000366	PgeneID:NA	ParentID:ENSMUST00000144164	LEVEL_3	19	45858862	45859393	+	[[45858862, 45859393]]	Processed	Processed	0.330166	PF05347	Lyrm7	unannotated
129S1	PGALLT00000087415	PG129S1T00000000367	PgeneID:ENSMUST00000198208.1	ParentID:ENSMUST00000063062	LEVEL_1	3	107843905	107845204	+	[[107843905, 107844245], [107844954, 107845204]]	Duplicated	Duplicated	0	PF00704	NA	unannotated
129S1	PGALLT00000087416	PG129S1T00000000368	PgeneID:NA	ParentID:ENSMUST00000099716	LEVEL_3	9	104401198	104402701	-	[[104401198, 104402701]]	Processed	Processed	0.050624	PF12348	Ckap5	essential
129S1	PGALLT00000087417	PG129S1T00000000370	PgeneID:ENSMUST00000121714.1	ParentID:ENSMUST00000137376	LEVEL_1	X	38481345	38482002	-	[[38481345, 38482002]]	Processed	Processed	0	NA	Rpl7a	unannotated
129S1	PGALLT00000087418	PG129S1T00000000372	PgeneID:NA	ParentID:ENSMUST00000034204	LEVEL_3	2	88285987	88286996	+	[[88285987, 88286996]]	Processed	Processed	0	PF13869	Nudt21	unannotated
129S1	PGALLT00000087419	PG129S1T00000000373	PgeneID:ENSMUST00000197500.1	ParentID:NA	LEVEL_2	6	71051387	71052004	+	[[71051387, 71051470], [71051704, 71052004]]	Misc	IG_V_pseudogene	0	NA	NA	unannotated
129S1	PGALLT00000087420	PG129S1T00000000374	PgeneID:ENSMUST00000117248.1	ParentID:ENSMUST00000131430	LEVEL_1	X	123945847	123946234	+	[[123945847, 123946234]]	Processed	Processed	0	NA	Gpr155	unannotated
129S1	PGALLT00000087421	PG129S1T00000000375	PgeneID:NA	ParentID:ENSMUST00000085546	LEVEL_3	7	105969689	105970853	-	[[105969689, 105970853]]	Processed	Processed	0.0267114	NA	Hmgb1	essential
129S1	PGALLT00000087422	PG129S1T00000000377	PgeneID:NA	ParentID:ENSMUST00000080062	LEVEL_3	8	23714594	23715025	-	[[23714594, 23715025]]	Processed	Processed	0	NA	NA	unannotated
129S1	PGALLT00000087423	PG129S1T00000000381	PgeneID:NA	ParentID:ENSMUST00000170828	LEVEL_3	7	137308337	137308652	+	[[137308337, 137308652]]	Processed	Processed	0	PF00935	Rpl36a	unannotated
129S1	PGALLT00000087424	PG129S1T00000000382	PgeneID:ENSMUST00000193396.1	ParentID:NA	LEVEL_2	9	42821091	42822203	-	[[42821091, 42821091], [42821370, 42821544], [42821625, 42821709], [42821815, 42821867], [42822052, 42822203]]	Processed	Processed	0	NA	NA	unannotated
129S1	PGALLT00000087425	PG129S1T00000000383	PgeneID:NA	ParentID:ENSMUST00000031383	LEVEL_3	19	23791961	23792858	+	[[23791961, 23792858]]	Processed	Processed	0	PF00071	Ran	unannotated
129S1	PGALLT00000087426	PG129S1T00000000386	PgeneID:NA	ParentID:ENSMUST00000155824	LEVEL_3	17	7497129	7497725	+	[[7497129, 7497725]]	Processed	Processed	0	NA	Ppia	essential
129S1	PGALLT00000087427	PG129S1T00000000387	PgeneID:NA	ParentID:ENSMUST00000154683	LEVEL_3	16	84767389	84767786	-	[[84767389, 84767786]]	Processed	Processed	0	NA	Rad51	essential
129S1	PGALLT00000087428	PG129S1T00000000388	PgeneID:ENSMUST00000120383.1	ParentID:ENSMUST00000025434	LEVEL_1	4	123991803	123992006	-	[[123991803, 123992006]]	Duplicated	Duplicated	0	PF03253	Slc14a2	nonessential
129S1	PGALLT00000087429	PG129S1T00000000390	PgeneID:NA	ParentID:ENSMUST00000174545	LEVEL_3	15	794047	794473	+	[[794047, 794473]]	Processed	Processed	0	NA	Xpo4	unannotated
129S1	PGALLT00000087430	PG129S1T00000000391	PgeneID:NA	ParentID:ENSMUST00000139302	LEVEL_3	16	56131416	56132715	+	[[56131416, 56132715]]	Processed	Processed	0	PF11532,PF00076	Hnrnpm	unannotated
129S1	PGALLT00000087431	PG129S1T00000000392	PgeneID:ENSMUST00000167629.1	ParentID:ENSMUST00000150459	LEVEL_1	14	103288753	103289420	-	[[103288753, 103289420]]	Misc	pseudogene	0	NA	NA	unannotated
129S1	PGALLT00000087432	PG129S1T00000000393	PgeneID:ENSMUST00000121767.1	ParentID:ENSMUST00000014457	LEVEL_1	4	107418148	107418361	+	[[107418148, 107418361]]	Processed	Processed	0	PF02937	Cox6c	unannotated
129S1	PGALLT00000087433	PG129S1T00000000395	PgeneID:ENSMUST00000187207.1	ParentID:ENSMUST00000107808	LEVEL_1	1	49986884	49987474	+	[[49986884, 49987474]]	Processed	Processed	0	PF15178	Tomm5	essential
129S1	PGALLT00000087434	PG129S1T00000000398	PgeneID:NA	ParentID:ENSMUST00000099886	LEVEL_3	2	87427249	87427937	+	[[87427249, 87427937]]	Processed	Processed	0	PF13853	NA	unannotated
129S1	PGALLT00000087435	PG129S1T00000000399	PgeneID:NA	ParentID:ENSMUST00000143835	LEVEL_3	10	97261738	97262422	-	[[97261738, 97262422]]	Processed	Processed	0	PF15243	Anapc15	essential
129S1	PGALLT00000087436	PG129S1T00000000400	PgeneID:ENSMUST00000059474.7	ParentID:NA	LEVEL_2	8	23650110	23651130	+	[[23650110, 23650860], [23650904, 23651130]]	Misc	pseudogene	1.12091	NA	NA	unannotated
129S1	PGALLT00000087437	PG129S1T00000000401	PgeneID:NA	ParentID:ENSMUST00000034966	LEVEL_3	15	101342425	101343281	-	[[101342425, 101343281]]	Processed	Processed	0	NA	Rpl4	unannotated
129S1	PGALLT00000087438	PG129S1T00000000403	PgeneID:ENSMUST00000165025.1	ParentID:NA	LEVEL_2	14	48081860	48081930	+	[[48081860, 48081930]]	Misc	TR_J_pseudogene	0	NA	NA	unannotated
129S1	PGALLT00000087439	PG129S1T00000000404	PgeneID:ENSMUST00000199743.1	ParentID:ENSMUST00000040131	LEVEL_1	3	117811034	117812170	+	[[117811034, 117812170]]	Processed	Processed	1.40908	NA	Elf1	nonessential
129S1	PGALLT00000087440	PG129S1T00000000406	PgeneID:NA	ParentID:ENSMUST00000043296	LEVEL_3	13	38198904	38199569	+	[[38198904, 38199569]]	Processed	Processed	0	PF03359	Dlgap5	nonessential
129S1	PGALLT00000087441	PG129S1T00000000408	PgeneID:ENSMUST00000121753.1	ParentID:ENSMUST00000081104	LEVEL_1	7	83262330	83262842	-	[[83262330, 83262842]]	Processed	Processed	0.154094	PF02466	Timm17a	unannotated
129S1	PGALLT00000087442	PG129S1T00000000409	PgeneID:ENSMUST00000183067.1	ParentID:ENSMUST00000118875	LEVEL_1	7	143910710	143911636	+	[[143910710, 143911636]]	Processed	Processed	0	PF02800,PF00044	Gapdh	essential
129S1	PGALLT00000087443	PG129S1T00000000410	PgeneID:ENSMUST00000186421.1	ParentID:ENSMUST00000145148	LEVEL_1	1	80901193	80901535	+	[[80901193, 80901535]]	Processed	Processed	0.702487	NA	Uqcc2	unannotated
129S1	PGALLT00000087444	PG129S1T00000000411	PgeneID:ENSMUST00000117749.1	ParentID:ENSMUST00000140879	LEVEL_1	2	171570149	171571021	+	[[171570149, 171571021]]	Processed	Processed	0	NA	Rpl9	unannotated
129S1	PGALLT00000087445	PG129S1T00000000412	PgeneID:NA	ParentID:ENSMUST00000037913	LEVEL_3	X	101908774	101910496	-	[[101908774, 101910496]]	Processed	Processed	0.46176	PF16100	Rmi2	unannotated
129S1	PGALLT00000087446	PG129S1T00000000413	PgeneID:ENSMUST00000118350.1	ParentID:ENSMUST00000015800	LEVEL_1	1	7847410	7848944	-	[[7847410, 7848944]]	Processed	Processed	0.0182264	PF00012	Hspa8	unannotated
129S1	PGALLT00000087447	PG129S1T00000000414	PgeneID:ENSMUST00000076614.7	ParentID:ENSMUST00000081520	LEVEL_1	19	11477185	11477987	+	[[11477185, 11477454], [11477525, 11477987]]	Misc	pseudogene	0	NA	NA	unannotated
129S1	PGALLT00000087448	PG129S1T00000000415	PgeneID:ENSMUST00000118020.1	ParentID:ENSMUST00000074267	LEVEL_1	2	71920156	71920691	-	[[71920156, 71920691]]	Processed	Processed	0	PF01251	Rps7	essential
129S1	PGALLT00000087449	PG129S1T00000000416	PgeneID:NA	ParentID:ENSMUST00000034214	LEVEL_3	12	2581301	2581677	+	[[2581301, 2581677]]	Processed	Processed	0	NA	NA	unannotated
129S1	PGALLT00000087450	PG129S1T00000000417	PgeneID:NA	ParentID:ENSMUST00000028517	LEVEL_3	6	27400098	27401672	-	[[27400098, 27401672]]	Processed	Processed	0.0330176	PF01926,PF06071	Ola1	unannotated
129S1	PGALLT00000087451	PG129S1T00000000418	PgeneID:NA	ParentID:ENSMUST00000204164	LEVEL_3	6	89485814	89486470	+	[[89485814, 89486470]]	Processed	Processed	1.08916	NA	Rpn1	unannotated
129S1	PGALLT00000087452	PG129S1T00000000420	PgeneID:ENSMUST00000192796.1	ParentID:ENSMUST00000035983	LEVEL_1	1	187171623	187172099	+	[[187171623, 187172099]]	Processed	Processed	0	PF01157	Rpl21	unannotated
129S1	PGALLT00000087453	PG129S1T00000000422	PgeneID:ENSMUST00000198263.1	ParentID:ENSMUST00000143107	LEVEL_1	3	149191445	149191938	-	[[149191445, 149191938]]	Processed	Processed	0.303397	PF00828	Rpl27a	essential
129S1	PGALLT00000087454	PG129S1T00000000423	PgeneID:NA	ParentID:ENSMUST00000096069	LEVEL_3	1	184012612	184013501	-	[[184012612, 184013501]]	Processed	Processed	0	NA	Fam208b	unannotated
129S1	PGALLT00000087455	PG129S1T00000000424	PgeneID:ENSMUST00000182695.1	ParentID:ENSMUST00000073605	LEVEL_1	8	80223170	80224144	-	[[80223170, 80224144]]	Processed	Processed	0.0627347	PF02800,PF00044	Gapdh	essential
129S1	PGALLT00000087456	PG129S1T00000000426	PgeneID:ENSMUST00000096279.4	ParentID:ENSMUST00000009039	LEVEL_1	16	7628693	7629535	+	[[7628693, 7629020], [7629420, 7629535]]	Processed	Processed	0	PF01248	Rpl30	unannotated
129S1	PGALLT00000087457	PG129S1T00000000427	PgeneID:ENSMUST00000201254.1	ParentID:ENSMUST00000002198	LEVEL_1	5	31877303	31877555	-	[[31877303, 31877555]]	Processed	Processed	0	PF12230,PF00240,PF01805	Sf3a1	essential
129S1	PGALLT00000087458	PG129S1T00000000428	PgeneID:ENSMUST00000120067.1	ParentID:ENSMUST00000080253	LEVEL_1	13	19509492	19510373	-	[[19509492, 19510373]]	Duplicated	Duplicated	0	PF03402	NA	unannotated
129S1	PGALLT00000087459	PG129S1T00000000429	PgeneID:ENSMUST00000204430.1	ParentID:ENSMUST00000011450	LEVEL_1	6	107238946	107240996	-	[[107238946, 107240996]]	Processed	Processed	0.0877521	PF01585,PF01805	Sugp1	unannotated
129S1	PGALLT00000087460	PG129S1T00000000430	PgeneID:ENSMUST00000121194.1	ParentID:ENSMUST00000023269	LEVEL_1	4	158479495	158479971	+	[[158479495, 158479971]]	Processed	Processed	0	PF01246	Rpl24	essential
129S1	PGALLT00000087461	PG129S1T00000000431	PgeneID:ENSMUST00000204279.1	ParentID:ENSMUST00000109333	LEVEL_1	6	48056870	48057419	+	[[48056870, 48057419]]	Processed	Processed	0	PF10937	Mrps36	unannotated
129S1	PGALLT00000087462	PG129S1T00000000432	PgeneID:ENSMUST00000122462.1	ParentID:ENSMUST00000080926	LEVEL_1	2	84190924	84191382	-	[[84190924, 84191382]]	Processed	Processed	0	PF03952,PF00113	NA	unannotated
129S1	PGALLT00000087463	PG129S1T00000000433	PgeneID:ENSMUST00000118646.1	ParentID:ENSMUST00000092041	LEVEL_1	2	88427438	88429453	+	[[88427438, 88429453]]	Processed	Processed	0.0213293	NA	Ss18	essential
129S1	PGALLT00000087464	PG129S1T00000000435	PgeneID:ENSMUST00000182391.1	ParentID:ENSMUST00000182277	LEVEL_1	13	85613870	85615144	-	[[85613870, 85614122], [85614661, 85615144]]	Processed	Processed	0	PF00044	Gapdh	essential
129S1	PGALLT00000087465	PG129S1T00000000437	PgeneID:NA	ParentID:ENSMUST00000079716	LEVEL_3	14	46082629	46083227	+	[[46082629, 46083227]]	Processed	Processed	0	PF00237	Rpl17	unannotated
129S1	PGALLT00000087466	PG129S1T00000000438	PgeneID:ENSMUST00000206790.1	ParentID:NA	LEVEL_2	7	16139758	16149519	-	[[16139758, 16140045], [16142323, 16142395], [16148536, 16148779], [16149289, 16149519]]	Duplicated	Duplicated	0	NA	NA	unannotated
129S1	PGALLT00000087467	PG129S1T00000000440	PgeneID:NA	ParentID:ENSMUST00000149482	LEVEL_3	19	829789	831349	-	[[829789, 831349]]	Processed	Processed	4.04631	NA	Ndufv1	unannotated
129S1	PGALLT00000087468	PG129S1T00000000441	PgeneID:ENSMUST00000119061.1	ParentID:ENSMUST00000053771	LEVEL_1	X	85292317	85293482	-	[[85292317, 85293482]]	Processed	Processed	0	NA	Phkb	unannotated
129S1	PGALLT00000087469	PG129S1T00000000442	PgeneID:NA	ParentID:ENSMUST00000019514	LEVEL_3	14	20709439	20709825	-	[[20709439, 20709825]]	Processed	Processed	0.402441	PF13499	Calm3	unannotated
129S1	PGALLT00000087470	PG129S1T00000000443	PgeneID:NA	ParentID:ENSMUST00000032898	LEVEL_3	19	28285918	28289004	-	[[28285918, 28289004]]	Processed	Processed	9.70251	NA	Ipo5	unannotated
129S1	PGALLT00000087471	PG129S1T00000000444	PgeneID:ENSMUST00000196000.1	ParentID:NA	LEVEL_2	6	68513007	68513661	+	[[68513007, 68513055], [68513398, 68513661]]	Misc	IG_V_pseudogene	0	NA	NA	unannotated
129S1	PGALLT00000087472	PG129S1T00000000445	PgeneID:ENSMUST00000163579.1	ParentID:ENSMUST00000111962	LEVEL_1	7	113914222	113916613	+	[[113914222, 113916613]]	Processed	Processed	0.101402	PF00076	Hnrnpa3	unannotated
129S1	PGALLT00000087473	PG129S1T00000000446	PgeneID:ENSMUST00000202038.1	ParentID:NA	LEVEL_2	16	48804073	48806537	+	[[48804073, 48804694], [48805361, 48806537]]	Misc	pseudogene	37.1108	NA	NA	unannotated
129S1	PGALLT00000087474	PG129S1T00000000447	PgeneID:ENSMUST00000120692.1	ParentID:ENSMUST00000028981	LEVEL_1	X	69789084	69792398	+	[[69789084, 69792398]]	Processed	Processed	0.107286	PF00307,PF03271	Mapre1	unannotated
129S1	PGALLT00000087475	PG129S1T00000000448	PgeneID:ENSMUST00000196547.1	ParentID:NA	LEVEL_2	5	103756001	103759796	+	[[103756001, 103757831], [103759547, 103759796]]	Processed	Processed	21.2977	NA	NA	unannotated
129S1	PGALLT00000087476	PG129S1T00000000449	PgeneID:ENSMUST00000161177.1	ParentID:ENSMUST00000106475	LEVEL_1	1	169131903	169133555	+	[[169131903, 169133555]]	Processed	Processed	0	PF15337	Gpbp1l1	unannotated
129S1	PGALLT00000087477	PG129S1T00000000450	PgeneID:NA	ParentID:ENSMUST00000067976	LEVEL_3	11	28861621	28862663	-	[[28861621, 28862663]]	Processed	Processed	0.0361175	NA	Ppp2r5a	unannotated
129S1	PGALLT00000087478	PG129S1T00000000451	PgeneID:ENSMUST00000187492.1	ParentID:ENSMUST00000102900	LEVEL_1	7	30247752	30248542	+	[[30247752, 30248542]]	Processed	Processed	0.039823	PF03414	Abo	nonessential
129S1	PGALLT00000087479	PG129S1T00000000452	PgeneID:NA	ParentID:ENSMUST00000102814	LEVEL_3	6	111043609	111043975	-	[[111043609, 111043975]]	Processed	Processed	0	PF01092	Rps6	unannotated
129S1	PGALLT00000087480	PG129S1T00000000456	PgeneID:ENSMUST00000159301.1	ParentID:ENSMUST00000052374	LEVEL_1	17	10482191	10483380	+	[[10482191, 10483380]]	Processed	Processed	2.15571	PF13516,PF07834	Rangap1	essential
129S1	PGALLT00000087481	PG129S1T00000000458	PgeneID:NA	ParentID:ENSMUST00000097942	LEVEL_3	7	147543954	147544684	+	[[147543954, 147544684]]	Processed	Processed	0	PF13885	Krtap5-5	unannotated
129S1	PGALLT00000087482	PG129S1T00000000462	PgeneID:NA	ParentID:ENSMUST00000181795	LEVEL_3	14	97993166	97993688	-	[[97993166, 97993688]]	Processed	Processed	0	NA	Cox4i1	essential
129S1	PGALLT00000087483	PG129S1T00000000463	PgeneID:NA	ParentID:ENSMUST00000041045	LEVEL_3	14	105452072	105452472	+	[[105452072, 105452472]]	Processed	Processed	0	PF16211,PF00125	H2afz	essential
129S1	PGALLT00000087484	PG129S1T00000000464	PgeneID:ENSMUST00000190697.1	ParentID:ENSMUST00000027131	LEVEL_1	1	52954893	52959022	+	[[52954893, 52955081], [52958873, 52959022]]	Duplicated	Duplicated	0	PF02535	Slc39a10	unannotated
129S1	PGALLT00000087485	PG129S1T00000000466	PgeneID:ENSMUST00000186994.1	ParentID:ENSMUST00000071230	LEVEL_1	1	84125079	84127975	+	[[84125079, 84125333], [84127421, 84127975]]	Processed	Processed	0	PF07541,PF00575	Eif2s1	essential
129S1	PGALLT00000087486	PG129S1T00000000467	PgeneID:NA	ParentID:ENSMUST00000109597	LEVEL_3	7	33787175	33787510	-	[[33787175, 33787510]]	Processed	Processed	0	PF10247	Romo1	unannotated
129S1	PGALLT00000087487	PG129S1T00000000469	PgeneID:NA	ParentID:ENSMUST00000001520	LEVEL_3	14	92031908	92033846	+	[[92031908, 92033846]]	Processed	Processed	0.0120331	PF00004,PF01434,PF06480	NA	unannotated
129S1	PGALLT00000087488	PG129S1T00000000470	PgeneID:NA	ParentID:ENSMUST00000166743	LEVEL_3	7	143822141	143822721	-	[[143822141, 143822721]]	Processed	Processed	29.8156	NA	Mapk1ip1l	unannotated
129S1	PGALLT00000087489	PG129S1T00000000471	PgeneID:ENSMUST00000119482.1	ParentID:ENSMUST00000048209	LEVEL_1	X	109717405	109718441	+	[[109717405, 109718441]]	Processed	Processed	0	PF00056,PF02866	Ldha	essential
129S1	PGALLT00000087490	PG129S1T00000000472	PgeneID:ENSMUST00000200605.1	ParentID:ENSMUST00000027727	LEVEL_1	5	107786687	107787268	+	[[107786687, 107787268]]	Processed	Processed	0.0684646	PF03006	Adipor1	nonessential
129S1	PGALLT00000087491	PG129S1T00000000474	PgeneID:ENSMUST00000193525.1	ParentID:ENSMUST00000112312	LEVEL_1	3	48057186	48057731	-	[[48057186, 48057731]]	Processed	Processed	0	PF01592	Iscu	unannotated
129S1	PGALLT00000087492	PG129S1T00000000475	PgeneID:NA	ParentID:ENSMUST00000113627	LEVEL_3	4	129046367	129046673	-	[[129046367, 129046673]]	Processed	Processed	0	PF13616	Pin4	unannotated
129S1	PGALLT00000087493	PG129S1T00000000476	PgeneID:ENSMUST00000186816.1	ParentID:ENSMUST00000155824	LEVEL_1	1	14973407	14973892	-	[[14973407, 14973892]]	Processed	Processed	0	NA	Ppia	essential
129S1	PGALLT00000087494	PG129S1T00000000477	PgeneID:ENSMUST00000204488.1	ParentID:ENSMUST00000068302	LEVEL_1	6	137178515	137179607	-	[[137178515, 137179090], [137179199, 137179607]]	Duplicated	Duplicated	0	PF05296	NA	unannotated
129S1	PGALLT00000087495	PG129S1T00000000478	PgeneID:ENSMUST00000205508.1	ParentID:ENSMUST00000028517	LEVEL_1	7	43523322	43523916	+	[[43523322, 43523916]]	Processed	Processed	0	PF01926,PF06071	Ola1	unannotated
129S1	PGALLT00000087496	PG129S1T00000000479	PgeneID:NA	ParentID:ENSMUST00000031862	LEVEL_3	7	106949713	106949908	-	[[106949713, 106949908]]	Processed	Processed	0	PF00385,PF01393	Cbx3	essential
129S1	PGALLT00000087497	PG129S1T00000000480	PgeneID:ENSMUST00000069529.1	ParentID:ENSMUST00000026405	LEVEL_1	18	28548876	28549250	-	[[28548876, 28549250]]	Processed	Processed	1.37523	PF06320	Bloc1s1	nonessential
129S1	PGALLT00000087498	PG129S1T00000000481	PgeneID:ENSMUST00000192792.1	ParentID:ENSMUST00000174294	LEVEL_1	1	6709461	6712054	-	[[6709461, 6710458], [6711014, 6711247], [6711472, 6712054]]	Processed	Processed	0.013014	PF00175	Cyb5r4	nonessential
129S1	PGALLT00000087499	PG129S1T00000000483	PgeneID:NA	ParentID:ENSMUST00000033797	LEVEL_3	2	143011445	143012035	-	[[143011445, 143012035]]	Processed	Processed	0	NA	Morf4l2	nonessential
129S1	PGALLT00000087500	PG129S1T00000000485	PgeneID:NA	ParentID:ENSMUST00000164181	LEVEL_3	14	49443013	49443663	-	[[49443013, 49443663]]	Processed	Processed	0.444487	NA	Myl6	unannotated
129S1	PGALLT00000087501	PG129S1T00000000486	PgeneID:ENSMUST00000118142.1	ParentID:ENSMUST00000102814	LEVEL_1	11	4023477	4024242	-	[[4023477, 4024242]]	Processed	Processed	0	PF01092	Rps6	unannotated
129S1	PGALLT00000087502	PG129S1T00000000487	PgeneID:ENSMUST00000074801.6	ParentID:ENSMUST00000102553	LEVEL_1	7	43397098	43397362	-	[[43397098, 43397362]]	Processed	Processed	0	PF01101	Hmgn2	unannotated
129S1	PGALLT00000087503	PG129S1T00000000488	PgeneID:ENSMUST00000197542.1	ParentID:ENSMUST00000044113	LEVEL_1	3	138977185	138979324	-	[[138977185, 138979324]]	Processed	Processed	0.067062	PF16488,PF16486,PF16487,PF02171,PF02170,PF08699	Ago2	essential
129S1	PGALLT00000087504	PG129S1T00000000489	PgeneID:NA	ParentID:ENSMUST00000130462	LEVEL_3	8	56151602	56152893	+	[[56151602, 56152893]]	Processed	Processed	0.0201771	PF01399	Psmd13	unannotated
129S1	PGALLT00000087505	PG129S1T00000000490	PgeneID:NA	ParentID:ENSMUST00000008477	LEVEL_3	9	29123446	29124690	-	[[29123446, 29124690]]	Processed	Processed	0.101115	PF00076	Snrpb2	unannotated
129S1	PGALLT00000087506	PG129S1T00000000491	PgeneID:NA	ParentID:ENSMUST00000029663	LEVEL_3	9	45390542	45391628	-	[[45390542, 45391628]]	Processed	Processed	0.0249601	PF01588	Aimp1	unannotated
129S1	PGALLT00000087507	PG129S1T00000000493	PgeneID:NA	ParentID:ENSMUST00000028817	LEVEL_3	7	79551013	79551758	+	[[79551013, 79551758]]	Processed	Processed	0	PF00705,PF02747	Pcna	essential
129S1	PGALLT00000087508	PG129S1T00000000494	PgeneID:NA	ParentID:ENSMUST00000118875	LEVEL_3	9	50560828	50563111	+	[[50560828, 50563111]]	Processed	Processed	0	PF02800,PF00044	Gapdh	essential
129S1	PGALLT00000087509	PG129S1T00000000497	PgeneID:NA	ParentID:ENSMUST00000106033	LEVEL_3	18	57027670	57028622	-	[[57027670, 57028622]]	Processed	Processed	0	PF13516	Rnh1	unannotated
129S1	PGALLT00000087510	PG129S1T00000000498	PgeneID:NA	ParentID:ENSMUST00000102503	LEVEL_3	17	3089179	3089789	+	[[3089179, 3089789]]	Processed	Processed	0	PF00466	Mrto4	unannotated
129S1	PGALLT00000087511	PG129S1T00000000499	PgeneID:ENSMUST00000165950.1	ParentID:ENSMUST00000022962	LEVEL_1	14	25506516	25507690	-	[[25506516, 25507690]]	Processed	Processed	0.759517	PF14559	Emc2	unannotated
129S1	PGALLT00000087512	PG129S1T00000000500	PgeneID:NA	ParentID:ENSMUST00000032597	LEVEL_3	8	79233795	79234249	+	[[79233795, 79234249]]	Processed	Processed	0.124011	PF01778	Rpl28	unannotated
129S1	PGALLT00000087513	PG129S1T00000000502	PgeneID:ENSMUST00000195444.1	ParentID:ENSMUST00000080813	LEVEL_1	3	14863995	14864376	+	[[14863995, 14864376]]	Processed	Processed	0	NA	Rps17	unannotated
129S1	PGALLT00000087514	PG129S1T00000000504	PgeneID:ENSMUST00000196933.1	ParentID:NA	LEVEL_2	6	69242635	69243572	-	[[69242635, 69242738], [69243047, 69243239], [69243536, 69243572]]	Misc	IG_V_pseudogene	0	NA	NA	unannotated
129S1	PGALLT00000087515	PG129S1T00000000505	PgeneID:NA	ParentID:ENSMUST00000155805	LEVEL_3	11	28248403	28248820	+	[[28248403, 28248820]]	Processed	Processed	0.616378	NA	Rps16	unannotated
129S1	PGALLT00000087516	PG129S1T00000000507	PgeneID:NA	ParentID:ENSMUST00000115231	LEVEL_3	1	85842028	85842283	+	[[85842028, 85842283]]	Processed	Processed	0	NA	Rpl39	unannotated
129S1	PGALLT00000087517	PG129S1T00000000508	PgeneID:ENSMUST00000195492.1	ParentID:ENSMUST00000027677	LEVEL_1	3	11483841	11485508	-	[[11483841, 11485508]]	Processed	Processed	0	PF00412	Csrp1	nonessential
129S1	PGALLT00000087518	PG129S1T00000000509	PgeneID:ENSMUST00000169520.1	ParentID:ENSMUST00000027123	LEVEL_1	1	2103368	2104966	+	[[2103368, 2104966]]	Processed	Processed	0.0303358	PF00118	Hspd1	essential
129S1	PGALLT00000087519	PG129S1T00000000511	PgeneID:ENSMUST00000187229.1	ParentID:ENSMUST00000025045	LEVEL_1	9	107282186	107282588	-	[[107282186, 107282588]]	Processed	Processed	0.22812	NA	Uqcc2	unannotated
129S1	PGALLT00000087520	PG129S1T00000000512	PgeneID:ENSMUST00000120915.1	ParentID:ENSMUST00000044094	LEVEL_1	3	99719903	99735582	-	[[99719903, 99720685], [99731368, 99731532], [99735439, 99735582]]	Duplicated	Duplicated	0	PF01073	NA	unannotated
129S1	PGALLT00000087521	PG129S1T00000000513	PgeneID:ENSMUST00000205749.1	ParentID:ENSMUST00000078914	LEVEL_1	14	122520472	122520787	+	[[122520472, 122520787]]	Duplicated	Duplicated	0	PF13853	NA	unannotated
129S1	PGALLT00000087522	PG129S1T00000000514	PgeneID:ENSMUST00000072582.4	ParentID:ENSMUST00000029046	LEVEL_1	18	4455936	4456605	+	[[4455936, 4456605]]	Processed	Processed	0.223154	PF00061	Fabp5	nonessential
129S1	PGALLT00000087523	PG129S1T00000000515	PgeneID:ENSMUST00000120117.1	ParentID:ENSMUST00000123070	LEVEL_1	2	699981	701062	+	[[699981, 701062]]	Processed	Processed	0.0376279	NA	Parl	nonessential
129S1	PGALLT00000087524	PG129S1T00000000517	PgeneID:ENSMUST00000119236.1	ParentID:NA	LEVEL_2	11	3877474	3878051	-	[[3877474, 3877559], [3877843, 3878051]]	Processed	Processed	0	NA	NA	unannotated
129S1	PGALLT00000087525	PG129S1T00000000518	PgeneID:NA	ParentID:ENSMUST00000096014	LEVEL_3	19	2408706	2409046	-	[[2408706, 2409046]]	Processed	Processed	0	NA	Usmg5	nonessential
129S1	PGALLT00000087526	PG129S1T00000000519	PgeneID:ENSMUST00000118182.1	ParentID:ENSMUST00000118875	LEVEL_1	X	112248146	112249068	-	[[112248146, 112249068]]	Processed	Processed	0	PF02800,PF00044	Gapdh	essential
129S1	PGALLT00000087527	PG129S1T00000000520	PgeneID:ENSMUST00000189539.1	ParentID:ENSMUST00000147660	LEVEL_1	9	91720862	91721458	-	[[91720862, 91721458]]	Processed	Processed	0	NA	Rpl9	unannotated
129S1	PGALLT00000087528	PG129S1T00000000521	PgeneID:ENSMUST00000080671.7	ParentID:ENSMUST00000059980	LEVEL_1	1	107674364	107674749	+	[[107674364, 107674749]]	Processed	Processed	0	PF01780	Rpl37a	unannotated
129S1	PGALLT00000087529	PG129S1T00000000523	PgeneID:ENSMUST00000151294.1	ParentID:NA	LEVEL_2	7	107575023	107576263	-	[[107575023, 107575615], [107575865, 107575891], [107576161, 107576263]]	Duplicated	transcribed_Duplicated	0.324443	NA	NA	unannotated
129S1	PGALLT00000087530	PG129S1T00000000524	PgeneID:ENSMUST00000119759.1	ParentID:ENSMUST00000035105	LEVEL_1	2	135464135	135465008	+	[[135464135, 135465008]]	Processed	Processed	0	NA	Rpsa	essential
129S1	PGALLT00000087531	PG129S1T00000000525	PgeneID:NA	ParentID:ENSMUST00000049079	LEVEL_3	5	74652841	74653120	-	[[74652841, 74653120]]	Processed	Processed	0	PF00089	NA	unannotated
129S1	PGALLT00000087532	PG129S1T00000000526	PgeneID:ENSMUST00000085589.2	ParentID:ENSMUST00000102483	LEVEL_1	1	166130660	166131124	+	[[166130660, 166131124]]	Processed	Processed	0	NA	Rpl23a	unannotated
129S1	PGALLT00000087533	PG129S1T00000000527	PgeneID:ENSMUST00000122385.2	ParentID:NA	LEVEL_2	13	94481464	94523270	-	[[94481464, 94482421], [94520961, 94521171], [94522705, 94522790], [94523196, 94523270]]	Processed	Processed	1.25346	NA	NA	unannotated
129S1	PGALLT00000087534	PG129S1T00000000528	PgeneID:ENSMUST00000204141.1	ParentID:NA	LEVEL_2	1	94179724	94179769	+	[[94179724, 94179769]]	Duplicated	Duplicated	0	NA	NA	unannotated
129S1	PGALLT00000087535	PG129S1T00000000529	PgeneID:ENSMUST00000117842.1	ParentID:ENSMUST00000050552	LEVEL_1	11	109029707	109032452	+	[[109029707, 109032452]]	Processed	Processed	0	PF02020	Bzw1	unannotated
129S1	PGALLT00000087536	PG129S1T00000000530	PgeneID:ENSMUST00000179720.1	ParentID:NA	LEVEL_2	scaffold10182	2512	2739	+	[[2512, 2739]]	Duplicated	Duplicated	0	NA	NA	unannotated
129S1	PGALLT00000087537	PG129S1T00000000533	PgeneID:NA	ParentID:ENSMUST00000115079	LEVEL_3	16	5632051	5633871	-	[[5632051, 5633871]]	Processed	Processed	0	PF01247	Rpl35a	unannotated
129S1	PGALLT00000087538	PG129S1T00000000534	PgeneID:ENSMUST00000121463.1	ParentID:ENSMUST00000114444	LEVEL_1	4	19337865	19338419	+	[[19337865, 19338419]]	Processed	Processed	0	PF15473	Pcnp	unannotated
129S1	PGALLT00000087539	PG129S1T00000000535	PgeneID:ENSMUST00000188740.1	ParentID:ENSMUST00000051053	LEVEL_1	9	97741575	97742479	+	[[97741575, 97742479]]	Processed	Processed	0.137927	PF16455,PF00240	Ubtd2	unannotated
129S1	PGALLT00000087540	PG129S1T00000000536	PgeneID:ENSMUST00000194903.1	ParentID:ENSMUST00000141446.7_2	LEVEL_1	1	198446568	198448036	+	[[198446568, 198448036]]	Processed	Processed	0.16846	NA	NA	unannotated
129S1	PGALLT00000087541	PG129S1T00000000538	PgeneID:ENSMUST00000203706.1	ParentID:ENSMUST00000029696	LEVEL_1	6	139506724	139507666	-	[[139506724, 139507666]]	Processed	Processed	0.0304975	NA	NA	unannotated
129S1	PGALLT00000087542	PG129S1T00000000539	PgeneID:ENSMUST00000178811.1	ParentID:NA	LEVEL_2	12	116081334	116081343	-	[[116081334, 116081343]]	Misc	IG_D_pseudogene	0	NA	NA	unannotated
129S1	PGALLT00000087543	PG129S1T00000000540	PgeneID:NA	ParentID:ENSMUST00000094617	LEVEL_3	X	77220888	77221440	-	[[77220888, 77221440]]	Processed	Processed	0	PF00130,PF00617	Rasgrp4	nonessential
129S1	PGALLT00000087544	PG129S1T00000000541	PgeneID:ENSMUST00000122089.1	ParentID:ENSMUST00000127514	LEVEL_1	X	82924220	82924561	+	[[82924220, 82924561]]	Processed	Processed	0	PF01777	Rpl27	unannotated
129S1	PGALLT00000087545	PG129S1T00000000544	PgeneID:ENSMUST00000122326.1	ParentID:ENSMUST00000036274	LEVEL_1	2	132770039	132771164	-	[[132770039, 132770452], [132770897, 132771164]]	Duplicated	Duplicated	3.04961	PF06703	Spcs2	unannotated
129S1	PGALLT00000087546	PG129S1T00000000545	PgeneID:ENSMUST00000184507.1	ParentID:NA	LEVEL_2	2	188638792	188644104	+	[[188638792, 188639362], [188641770, 188641920], [188643222, 188644104]]	Processed	transcribed_Processed	0	NA	NA	unannotated
129S1	PGALLT00000087547	PG129S1T00000000546	PgeneID:NA	ParentID:ENSMUST00000149432	LEVEL_3	3	90346840	90358001	+	[[90346840, 90358001]]	Processed	Processed	0.773222	NA	Tpm3	essential
129S1	PGALLT00000087548	PG129S1T00000000547	PgeneID:ENSMUST00000193676.1	ParentID:ENSMUST00000086535	LEVEL_1	1	177158863	177159219	+	[[177158863, 177159219]]	Processed	Processed	0	PF01198	Rpl31	unannotated
129S1	PGALLT00000087549	PG129S1T00000000548	PgeneID:ENSMUST00000201064.1	ParentID:ENSMUST00000037356	LEVEL_1	5	95983580	95986890	-	[[95983580, 95985429], [95986101, 95986890]]	Duplicated	Duplicated	0	NA	NA	unannotated
129S1	PGALLT00000087550	PG129S1T00000000549	PgeneID:NA	ParentID:ENSMUST00000035983	LEVEL_3	2	67588240	67589432	-	[[67588240, 67589432]]	Processed	Processed	0	PF01157	Rpl21	unannotated
129S1	PGALLT00000087551	PG129S1T00000000550	PgeneID:ENSMUST00000195135.1	ParentID:ENSMUST00000080926	LEVEL_1	3	59716615	59717479	-	[[59716615, 59717479]]	Processed	Processed	0	PF03952,PF00113	NA	unannotated
129S1	PGALLT00000087552	PG129S1T00000000553	PgeneID:NA	ParentID:ENSMUST00000159332	LEVEL_3	8	107206671	107206827	+	[[107206671, 107206827]]	Processed	Processed	0	NA	NA	unannotated
129S1	PGALLT00000087553	PG129S1T00000000554	PgeneID:NA	ParentID:ENSMUST00000008826	LEVEL_3	1	161496755	161497253	+	[[161496755, 161497253]]	Processed	Processed	0	PF00252	Rpl10	unannotated
129S1	PGALLT00000087554	PG129S1T00000000555	PgeneID:ENSMUST00000119585.1	ParentID:ENSMUST00000143107	LEVEL_1	4	20766921	20767337	-	[[20766921, 20767337]]	Processed	Processed	0	PF00828	Rpl27a	essential
129S1	PGALLT00000087555	PG129S1T00000000557	PgeneID:ENSMUST00000206186.1	ParentID:NA	LEVEL_2	11	74585401	74585441	-	[[74585401, 74585441]]	Duplicated	Duplicated	0	NA	NA	unannotated
129S1	PGALLT00000087556	PG129S1T00000000558	PgeneID:ENSMUST00000116110.2	ParentID:ENSMUST00000150576	LEVEL_1	4	4735980	4736439	-	[[4735980, 4736439]]	Processed	Processed	0	PF01779	Rpl29	essential
129S1	PGALLT00000087557	PG129S1T00000000559	PgeneID:NA	ParentID:ENSMUST00000072119	LEVEL_3	15	48785987	48786312	-	[[48785987, 48786312]]	Processed	Processed	0	PF00134,PF02984	Ccnb1	essential
129S1	PGALLT00000087558	PG129S1T00000000560	PgeneID:ENSMUST00000121689.1	ParentID:ENSMUST00000012627	LEVEL_1	X	81880817	81881325	+	[[81880817, 81881325]]	Processed	Processed	0	PF08661	Rpa3	unannotated
129S1	PGALLT00000087559	PG129S1T00000000563	PgeneID:ENSMUST00000121850.2	ParentID:ENSMUST00000136008	LEVEL_1	X	99925637	99927248	+	[[99925637, 99926217], [99926818, 99927248]]	Processed	Processed	0	PF13850,PF07970	Ergic2	unannotated
129S1	PGALLT00000087560	PG129S1T00000000564	PgeneID:ENSMUST00000117821.1	ParentID:ENSMUST00000130994	LEVEL_1	13	76466458	76468307	-	[[76466458, 76467476], [76467628, 76468307]]	Processed	Processed	0.0194438	NA	Wdr77	essential
129S1	PGALLT00000087561	PG129S1T00000000565	PgeneID:NA	ParentID:ENSMUST00000008907	LEVEL_3	4	4578155	4580549	-	[[4578155, 4580549]]	Processed	Processed	0	PF01532	Man1a2	essential
129S1	PGALLT00000087562	PG129S1T00000000566	PgeneID:ENSMUST00000120011.1	ParentID:ENSMUST00000038584	LEVEL_1	X	114238047	114239142	-	[[114238047, 114239142]]	Processed	Processed	0	PF00069	Tlk1	unannotated
129S1	PGALLT00000087563	PG129S1T00000000567	PgeneID:NA	ParentID:ENSMUST00000143389	LEVEL_3	1	131185857	131188686	-	[[131185857, 131188686]]	Processed	Processed	1.05341	NA	Zranb3	unannotated
129S1	PGALLT00000087564	PG129S1T00000000568	PgeneID:NA	ParentID:ENSMUST00000102814	LEVEL_3	13	81519875	81520505	-	[[81519875, 81520505]]	Processed	Processed	0	PF01092	Rps6	unannotated
129S1	PGALLT00000087565	PG129S1T00000000570	PgeneID:ENSMUST00000073577.1	ParentID:ENSMUST00000093866	LEVEL_1	9	36238881	36239807	+	[[36238881, 36239807]]	Misc	pseudogene	0	PF13853	NA	unannotated
129S1	PGALLT00000087566	PG129S1T00000000571	PgeneID:ENSMUST00000119148.1	ParentID:ENSMUST00000106471	LEVEL_1	2	107176412	107177026	-	[[107176412, 107177026]]	Processed	Processed	0.0615135	PF00550	Ndufab1	unannotated
129S1	PGALLT00000087567	PG129S1T00000000572	PgeneID:NA	ParentID:ENSMUST00000003521	LEVEL_3	5	140492954	140493427	+	[[140492954, 140493427]]	Processed	Processed	0	PF16205,PF00366	Rps11	unannotated
129S1	PGALLT00000087568	PG129S1T00000000573	PgeneID:ENSMUST00000193671.1	ParentID:ENSMUST00000030143	LEVEL_1	3	3413429	3414303	-	[[3413429, 3414303]]	Processed	Processed	0.143164	PF12478	Ubap2	unannotated
129S1	PGALLT00000087569	PG129S1T00000000574	PgeneID:ENSMUST00000118093.1	ParentID:ENSMUST00000080411	LEVEL_1	4	13152975	13155057	+	[[13152975, 13153858], [13154162, 13155057]]	Processed	Processed	0.0321072	NA	Morf4l2	nonessential
129S1	PGALLT00000087570	PG129S1T00000000575	PgeneID:NA	ParentID:ENSMUST00000147564	LEVEL_3	5	150518627	150520290	+	[[150518627, 150520290]]	Processed	Processed	0.421508	NA	Arpc1a	unannotated
129S1	PGALLT00000087571	PG129S1T00000000576	PgeneID:ENSMUST00000118358.1	ParentID:ENSMUST00000131103	LEVEL_1	X	42504772	42505827	-	[[42504772, 42505827]]	Processed	Processed	0	PF00022	Actg1	essential
129S1	PGALLT00000087572	PG129S1T00000000577	PgeneID:NA	ParentID:ENSMUST00000146623	LEVEL_3	15	59673713	59674765	+	[[59673713, 59674765]]	Processed	Processed	0	PF07479,PF01210	Gpd1l	unannotated
129S1	PGALLT00000087573	PG129S1T00000000578	PgeneID:NA	ParentID:ENSMUST00000021345	LEVEL_3	12	83045005	83046600	-	[[83045005, 83046600]]	Processed	Processed	0.514677	PF03153	Gtf2a1	essential
129S1	PGALLT00000087574	PG129S1T00000000580	PgeneID:NA	ParentID:ENSMUST00000015800	LEVEL_3	17	59190870	59191426	+	[[59190870, 59191426]]	Processed	Processed	0.0774561	PF00012	Hspa8	unannotated
129S1	PGALLT00000087575	PG129S1T00000000581	PgeneID:ENSMUST00000119538.1	ParentID:ENSMUST00000075242	LEVEL_1	4	141969408	141970130	+	[[141969408, 141969597], [141969921, 141970130]]	Processed	Processed	0	PF00166	Hspe1	unannotated
129S1	PGALLT00000087576	PG129S1T00000000583	PgeneID:ENSMUST00000173244.1	ParentID:ENSMUST00000024725	LEVEL_1	17	33810393	33814259	-	[[33810393, 33810565], [33812375, 33812538], [33814034, 33814259]]	Duplicated	Duplicated	0	PF13499	Efhb	unannotated
129S1	PGALLT00000087577	PG129S1T00000000584	PgeneID:ENSMUST00000121509.1	ParentID:ENSMUST00000072503	LEVEL_1	11	86551428	86552018	+	[[86551428, 86552018]]	Processed	Processed	0.110505	NA	Rpl18	unannotated
129S1	PGALLT00000087578	PG129S1T00000000585	PgeneID:NA	ParentID:ENSMUST00000123071	LEVEL_3	15	3636233	3636364	+	[[3636233, 3636364]]	Processed	Processed	0	NA	Phb	essential
129S1	PGALLT00000087579	PG129S1T00000000587	PgeneID:ENSMUST00000117962.2	ParentID:ENSMUST00000054147	LEVEL_1	X	32871977	32876763	-	[[32871977, 32872012], [32873681, 32873726], [32876395, 32876763]]	Duplicated	Duplicated	0	PF00046	NA	unannotated
129S1	PGALLT00000087580	PG129S1T00000000590	PgeneID:NA	ParentID:ENSMUST00000034834	LEVEL_3	13	10871975	10887127	-	[[10871975, 10887127]]	Processed	Processed	0.0698216	NA	Pkm	essential
129S1	PGALLT00000087581	PG129S1T00000000591	PgeneID:NA	ParentID:ENSMUST00000118280	LEVEL_3	15	72609508	72609674	+	[[72609508, 72609674]]	Processed	Processed	0	PF00631	Gng5	unannotated
129S1	PGALLT00000087582	PG129S1T00000000592	PgeneID:ENSMUST00000117862.1	ParentID:ENSMUST00000032898	LEVEL_1	X	103087897	103091711	-	[[103087897, 103091711]]	Processed	Processed	0.286612	NA	Ipo5	unannotated
129S1	PGALLT00000087583	PG129S1T00000000594	PgeneID:ENSMUST00000120815.1	ParentID:ENSMUST00000102553	LEVEL_1	2	143042568	143042796	-	[[143042568, 143042796]]	Duplicated	Duplicated	0	PF01101	Hmgn2	unannotated
129S1	PGALLT00000087584	PG129S1T00000000596	PgeneID:ENSMUST00000174378.1	ParentID:ENSMUST00000023845	LEVEL_1	17	36769085	36771193	-	[[36769085, 36769136], [36769263, 36769534], [36770116, 36770390], [36770619, 36770882], [36771121, 36771193]]	Duplicated	Duplicated	0	PF07654,PF00129	NA	unannotated
129S1	PGALLT00000087585	PG129S1T00000000597	PgeneID:ENSMUST00000195133.1	ParentID:ENSMUST00000027612	LEVEL_1	1	144171044	144179895	-	[[144171044, 144171220], [144179693, 144179895]]	Processed	Processed	0	PF00084	NA	unannotated
129S1	PGALLT00000087586	PG129S1T00000000598	PgeneID:ENSMUST00000120168.1	ParentID:ENSMUST00000085546	LEVEL_1	2	109153943	109154548	-	[[109153943, 109154548]]	Processed	Processed	0	NA	Hmgb1	essential
129S1	PGALLT00000087587	PG129S1T00000000601	PgeneID:ENSMUST00000183298.1	ParentID:ENSMUST00000073605	LEVEL_1	18	49246005	49246749	-	[[49246005, 49246749]]	Processed	Processed	0	PF02800,PF00044	Gapdh	essential
129S1	PGALLT00000087588	PG129S1T00000000602	PgeneID:NA	ParentID:ENSMUST00000153221	LEVEL_3	15	50806808	50807662	-	[[50806808, 50807662]]	Processed	Processed	0.141123	NA	Pfkfb1	nonessential
129S1	PGALLT00000087589	PG129S1T00000000603	PgeneID:ENSMUST00000100019.2	ParentID:ENSMUST00000049385	LEVEL_1	14	54484866	54485533	+	[[54484866, 54485533]]	Processed	Processed	0	PF01253	Eif1	unannotated
129S1	PGALLT00000087590	PG129S1T00000000604	PgeneID:ENSMUST00000163304.1	ParentID:ENSMUST00000022960	LEVEL_1	18	91668392	91669851	-	[[91668392, 91669851]]	Processed	Processed	0.0304506	PF09440,PF01399	Eif3e	unannotated
129S1	PGALLT00000087591	PG129S1T00000000605	PgeneID:ENSMUST00000117149.1	ParentID:ENSMUST00000079764	LEVEL_1	2	92868790	92869419	-	[[92868790, 92869419]]	Processed	Processed	0	PF03669	Wdr83os	unannotated
129S1	PGALLT00000087592	PG129S1T00000000606	PgeneID:NA	ParentID:ENSMUST00000137376	LEVEL_3	19	69905	70760	-	[[69905, 70760]]	Processed	Processed	0	NA	Rpl7a	unannotated
129S1	PGALLT00000087593	PG129S1T00000000607	PgeneID:ENSMUST00000177415.1	ParentID:ENSMUST00000062601	LEVEL_1	17	68630493	68630871	-	[[68630493, 68630871]]	Processed	Processed	0	PF01199	Rpl34	unannotated
129S1	PGALLT00000087594	PG129S1T00000000608	PgeneID:ENSMUST00000183716.1	ParentID:NA	LEVEL_2	9	77158523	77159420	-	[[77158523, 77159420]]	Processed	Processed	0	NA	NA	unannotated
129S1	PGALLT00000087595	PG129S1T00000000611	PgeneID:NA	ParentID:ENSMUST00000132349	LEVEL_3	16	10665323	10665879	+	[[10665323, 10665879]]	Processed	Processed	0.898288	NA	Bfar	unannotated
129S1	PGALLT00000087596	PG129S1T00000000613	PgeneID:NA	ParentID:ENSMUST00000164679	LEVEL_3	9	54020864	54022209	+	[[54020864, 54022209]]	Processed	Processed	0.62375	NA	Psma4	unannotated
129S1	PGALLT00000087597	PG129S1T00000000614	PgeneID:ENSMUST00000053717.5	ParentID:ENSMUST00000204088	LEVEL_1	19	18575351	18576212	-	[[18575351, 18576212]]	Processed	Processed	0.144734	PF01323	Gstk1	nonessential
129S1	PGALLT00000087598	PG129S1T00000000615	PgeneID:ENSMUST00000160346.1	ParentID:NA	LEVEL_2	6	39853714	39859967	+	[[39853714, 39853873], [39857265, 39857518], [39859505, 39859641], [39859908, 39859967]]	Duplicated	Duplicated	0	NA	NA	unannotated
129S1	PGALLT00000087599	PG129S1T00000000616	PgeneID:ENSMUST00000202987.1	ParentID:ENSMUST00000026409	LEVEL_1	5	32523175	32524035	-	[[32523175, 32524035]]	Processed	Processed	0	PF04061	Ormdl2	unannotated
129S1	PGALLT00000087600	PG129S1T00000000618	PgeneID:ENSMUST00000193613.1	ParentID:ENSMUST00000035295	LEVEL_1	1	187561756	187570800	+	[[187561756, 187561825], [187568350, 187569085], [187570660, 187570800]]	Duplicated	Duplicated	0	PF08557,PF00487	Degs1	essential
129S1	PGALLT00000087601	PG129S1T00000000619	PgeneID:ENSMUST00000130207.1	ParentID:ENSMUST00000076654	LEVEL_1	X	30686334	30689173	+	[[30686334, 30689173]]	Processed	Processed	0	PF00412,PF06297	Tes	nonessential
129S1	PGALLT00000087602	PG129S1T00000000621	PgeneID:NA	ParentID:ENSMUST00000129498	LEVEL_3	11	96762883	96767315	+	[[96762883, 96767315]]	Processed	Processed	0.24678	NA	Mrpl27	unannotated
129S1	PGALLT00000087603	PG129S1T00000000623	PgeneID:ENSMUST00000122388.8	ParentID:NA	LEVEL_2	2	108226495	108607441	+	[[108226495, 108226766], [108228089, 108228245], [108228711, 108228877], [108241659, 108241857], [108253474, 108253552], [108275696, 108275863], [108361681, 108361772], [108384245, 108384421], [108403057, 108403172], [108406248, 108406406], [108409353, 108409471], [108414239, 108414360], [108422219, 108422344], [108425928, 108426046], [108435841, 108435904], [108443253, 108443366], [108443997, 10…	Unitary	unitary_pseudogene	0.0509307	NA	NA	unannotated
129S1	PGALLT00000087604	PG129S1T00000000624	PgeneID:ENSMUST00000197077.1	ParentID:ENSMUST00000003521	LEVEL_1	3	56506015	56506565	-	[[56506015, 56506565]]	Processed	Processed	0.915896	PF16205,PF00366	Rps11	unannotated
129S1	PGALLT00000087605	PG129S1T00000000625	PgeneID:NA	ParentID:ENSMUST00000205746	LEVEL_3	7	100770699	100833093	-	[[100770699, 100833093]]	Processed	Processed	0.029391	PF00373,PF00612,PF00063,PF00784	Myo7a	nonessential
129S1	PGALLT00000087606	PG129S1T00000000627	PgeneID:ENSMUST00000118595.1	ParentID:ENSMUST00000031862	LEVEL_1	4	83306269	83309294	+	[[83306269, 83306583], [83306834, 83309294]]	Processed	Processed	0.0424465	PF00385,PF01393	Cbx3	essential
129S1	PGALLT00000087607	PG129S1T00000000628	PgeneID:ENSMUST00000119441.2	ParentID:ENSMUST00000054289	LEVEL_1	2	95316644	95317154	+	[[95316644, 95317154]]	Processed	Processed	0	PF00333,PF03719	Rps2	unannotated
129S1	PGALLT00000087608	PG129S1T00000000629	PgeneID:ENSMUST00000118967.1	ParentID:ENSMUST00000037776	LEVEL_1	4	28827407	28827882	+	[[28827407, 28827882]]	Processed	Processed	0	PF00076	Srsf3	essential
129S1	PGALLT00000087609	PG129S1T00000000630	PgeneID:NA	ParentID:ENSMUST00000035983	LEVEL_3	18	41071594	41073622	+	[[41071594, 41073622]]	Processed	Processed	0	PF01157	Rpl21	unannotated
129S1	PGALLT00000087610	PG129S1T00000000631	PgeneID:NA	ParentID:ENSMUST00000141526	LEVEL_3	12	82086359	82086602	-	[[82086359, 82086602]]	Processed	Processed	0	NA	Mllt3	essential
129S1	PGALLT00000087611	PG129S1T00000000632	PgeneID:ENSMUST00000199078.1	ParentID:NA	LEVEL_2	14	46664487	46664985	+	[[46664487, 46664538], [46664708, 46664985]]	Misc	TR_V_pseudogene	0	NA	NA	unannotated
129S1	PGALLT00000087612	PG129S1T00000000633	PgeneID:ENSMUST00000160308.1	ParentID:ENSMUST00000108428	LEVEL_1	10	42138923	42139423	-	[[42138923, 42139423]]	Processed	Processed	0	PF01090	Rps19	essential
129S1	PGALLT00000087613	PG129S1T00000000634	PgeneID:NA	ParentID:ENSMUST00000033923	LEVEL_3	X	86507966	86513496	+	[[86507966, 86513496]]	Processed	Processed	0	PF07647,PF01852,PF00620	Dlc1	essential
129S1	PGALLT00000087614	PG129S1T00000000635	PgeneID:NA	ParentID:ENSMUST00000112460	LEVEL_3	7	95238748	95239385	+	[[95238748, 95239385]]	Processed	Processed	0	NA	Pank1	nonessential
129S1	PGALLT00000087615	PG129S1T00000000636	PgeneID:NA	ParentID:ENSMUST00000057669	LEVEL_3	3	11192441	11201317	+	[[11192441, 11201317]]	Processed	Processed	0.0104512	NA	Mapk3	nonessential
129S1	PGALLT00000087616	PG129S1T00000000638	PgeneID:ENSMUST00000120001.1	ParentID:ENSMUST00000173480	LEVEL_1	11	51817181	51817415	-	[[51817181, 51817415]]	Processed	Processed	0	NA	Rps28	unannotated
129S1	PGALLT00000087617	PG129S1T00000000639	PgeneID:NA	ParentID:ENSMUST00000150739	LEVEL_3	8	53078257	53078432	-	[[53078257, 53078432]]	Processed	Processed	0	NA	Rps27a	unannotated
129S1	PGALLT00000087618	PG129S1T00000000640	PgeneID:ENSMUST00000120729.1	ParentID:NA	LEVEL_2	scaffold30409	2935	3768	+	[[2935, 3768]]	Duplicated	Duplicated	0	NA	NA	unannotated
129S1	PGALLT00000087619	PG129S1T00000000641	PgeneID:NA	ParentID:ENSMUST00000136804	LEVEL_3	5	138389844	138390222	+	[[138389844, 138390222]]	Processed	Processed	0	NA	Mrpl51	essential
129S1	PGALLT00000087620	PG129S1T00000000642	PgeneID:ENSMUST00000120751.1	ParentID:ENSMUST00000021084	LEVEL_1	11	102551394	102552216	-	[[102551394, 102552216]]	Processed	Processed	0.0374145	PF11976	Sumo2	unannotated
129S1	PGALLT00000087621	PG129S1T00000000643	PgeneID:NA	ParentID:ENSMUST00000055156	LEVEL_3	3	22002317	22002482	+	[[22002317, 22002482]]	Processed	Processed	0	NA	Catsperb	unannotated
129S1	PGALLT00000087622	PG129S1T00000000646	PgeneID:NA	ParentID:ENSMUST00000080492	LEVEL_3	9	43119270	43119645	-	[[43119270, 43119645]]	Processed	Processed	0	NA	Rpl36	unannotated
129S1	PGALLT00000087623	PG129S1T00000000647	PgeneID:ENSMUST00000205601.1	ParentID:ENSMUST00000073456	LEVEL_1	7	67347357	67348102	-	[[67347357, 67348102]]	Processed	Processed	0	NA	Nsa2	unannotated
129S1	PGALLT00000087624	PG129S1T00000000649	PgeneID:ENSMUST00000188170.1	ParentID:ENSMUST00000137376	LEVEL_1	1	71571923	71572697	-	[[71571923, 71572697]]	Processed	Processed	0	NA	Rpl7a	unannotated
129S1	PGALLT00000087625	PG129S1T00000000650	PgeneID:ENSMUST00000194518.1	ParentID:ENSMUST00000161460	LEVEL_1	3	16909816	16911055	-	[[16909816, 16911055]]	Processed	Processed	0.0558338	NA	Ppid	unannotated
129S1	PGALLT00000087626	PG129S1T00000000651	PgeneID:ENSMUST00000134687.1	ParentID:NA	LEVEL_2	17	35328265	35332399	+	[[35328265, 35328308], [35331803, 35332144], [35332261, 35332399]]	Duplicated	Duplicated	0	NA	NA	unannotated
129S1	PGALLT00000087627	PG129S1T00000000652	PgeneID:ENSMUST00000186797.1	ParentID:ENSMUST00000001724	LEVEL_1	1	114200392	114202895	-	[[114200392, 114201246], [114201530, 114202304], [114202592, 114202895]]	Processed	Processed	0.0165918	PF00270,PF00271,PF13959	Ddx18	unannotated
129S1	PGALLT00000087628	PG129S1T00000000654	PgeneID:NA	ParentID:ENSMUST00000055303	LEVEL_3	7	105430596	105432511	-	[[105430596, 105432511]]	Processed	Processed	0.0547559	NA	Mettl6	unannotated
129S1	PGALLT00000087629	PG129S1T00000000655	PgeneID:NA	ParentID:ENSMUST00000125304	LEVEL_3	8	970474	972946	-	[[970474, 972946]]	Processed	Processed	0	PF03388	Lman2l	unannotated
129S1	PGALLT00000087630	PG129S1T00000000656	PgeneID:ENSMUST00000119420.1	ParentID:ENSMUST00000167721	LEVEL_1	X	143657323	143658477	+	[[143657323, 143658477]]	Processed	Processed	0.0254086	PF00022	Actb	essential
129S1	PGALLT00000087631	PG129S1T00000000657	PgeneID:NA	ParentID:ENSMUST00000089926	LEVEL_3	13	117931744	117933506	-	[[117931744, 117933506]]	Processed	Processed	0	PF06991	NA	unannotated
129S1	PGALLT00000087632	PG129S1T00000000658	PgeneID:NA	ParentID:ENSMUST00000018506	LEVEL_3	3	22452526	22454691	-	[[22452526, 22454691]]	Processed	Processed	0	PF01749,PF16186,PF00514	Kpna2	unannotated
129S1	PGALLT00000087633	PG129S1T00000000660	PgeneID:NA	ParentID:ENSMUST00000124024	LEVEL_3	10	77945827	77958247	+	[[77945827, 77958247]]	Processed	Processed	2.02637	NA	Sumo3	unannotated
129S1	PGALLT00000087634	PG129S1T00000000661	PgeneID:ENSMUST00000196284.1	ParentID:ENSMUST00000089926	LEVEL_1	5	25896835	25899774	-	[[25896835, 25898602], [25899600, 25899774]]	Processed	Processed	0.0321855	PF06991	NA	unannotated
129S1	PGALLT00000087635	PG129S1T00000000663	PgeneID:ENSMUST00000119911.1	ParentID:ENSMUST00000057885	LEVEL_1	16	67246671	67247192	-	[[67246671, 67247192]]	Processed	Processed	0.516398	PF00347	Rpl9	unannotated
129S1	PGALLT00000087636	PG129S1T00000000664	PgeneID:ENSMUST00000193305.1	ParentID:ENSMUST00000036004	LEVEL_1	3	43869206	43869566	-	[[43869206, 43869566]]	Processed	Processed	0	NA	Hnrnpa1	unannotated
129S1	PGALLT00000087637	PG129S1T00000000665	PgeneID:NA	ParentID:ENSMUST00000106983	LEVEL_3	16	13202710	13203335	+	[[13202710, 13203335]]	Processed	Processed	0.064078	PF03024	Folr1	essential
129S1	PGALLT00000087638	PG129S1T00000000666	PgeneID:ENSMUST00000058881.7	ParentID:ENSMUST00000022163	LEVEL_1	7	92516606	92517097	-	[[92516606, 92517097]]	Processed	Processed	0	PF01849	Btf3	essential
129S1	PGALLT00000087639	PG129S1T00000000668	PgeneID:ENSMUST00000121375.1	ParentID:ENSMUST00000102898	LEVEL_1	4	27604434	27604990	+	[[27604434, 27604990]]	Processed	Processed	0	PF01248	Rpl7a	unannotated
129S1	PGALLT00000087640	PG129S1T00000000669	PgeneID:ENSMUST00000116032.2	ParentID:ENSMUST00000054289	LEVEL_1	9	65631543	65632059	+	[[65631543, 65632059]]	Processed	Processed	0	PF00333,PF03719	Rps2	unannotated
129S1	PGALLT00000087641	PG129S1T00000000671	PgeneID:NA	ParentID:ENSMUST00000169722	LEVEL_3	11	48275428	48276165	-	[[48275428, 48276165]]	Processed	Processed	0.178277	PF12489	Ncoa4	nonessential
129S1	PGALLT00000087642	PG129S1T00000000672	PgeneID:ENSMUST00000197935.1	ParentID:ENSMUST00000100705	LEVEL_1	5	111770679	111772020	+	[[111770679, 111772020]]	Processed	Processed	0	PF00782	Dusp14	unannotated
129S1	PGALLT00000087643	PG129S1T00000000673	PgeneID:NA	ParentID:ENSMUST00000032165	LEVEL_3	1	144058470	144060076	-	[[144058470, 144060076]]	Processed	Processed	1.44207	PF06068	Ruvbl1	nonessential
129S1	PGALLT00000087644	PG129S1T00000000674	PgeneID:ENSMUST00000162765.1	ParentID:ENSMUST00000079716	LEVEL_1	9	75385705	75386247	-	[[75385705, 75386247]]	Processed	Processed	0	PF00237	Rpl17	unannotated
129S1	PGALLT00000087645	PG129S1T00000000675	PgeneID:ENSMUST00000184045.2	ParentID:ENSMUST00000007814	LEVEL_1	6	1108720	1109589	+	[[1108720, 1109589]]	Processed	Processed	0.0499482	PF00013,PF09005	Khsrp	nonessential
129S1	PGALLT00000087646	PG129S1T00000000676	PgeneID:ENSMUST00000120026.1	ParentID:ENSMUST00000144337	LEVEL_1	2	37244476	37246222	+	[[37244476, 37246222]]	Processed	Processed	0	PF01290	Tmsb10	unannotated
129S1	PGALLT00000087647	PG129S1T00000000677	PgeneID:ENSMUST00000193880.1	ParentID:ENSMUST00000102814	LEVEL_1	3	69361810	69362543	+	[[69361810, 69362543]]	Processed	Processed	0	PF01092	Rps6	unannotated
129S1	PGALLT00000087648	PG129S1T00000000678	PgeneID:ENSMUST00000197621.1	ParentID:NA	LEVEL_2	scaffold2761	15613	16079	-	[[15613, 15910], [16031, 16079]]	Misc	IG_V_pseudogene	0	NA	NA	unannotated
129S1	PGALLT00000087649	PG129S1T00000000680	PgeneID:ENSMUST00000119644.1	ParentID:ENSMUST00000173742	LEVEL_1	X	68992280	69005629	-	[[68992280, 68992398], [68994692, 68994761], [68995571, 69005629]]	Duplicated	Duplicated	0.0395085	NA	NA	unannotated
129S1	PGALLT00000087650	PG129S1T00000000681	PgeneID:NA	ParentID:ENSMUST00000167504	LEVEL_3	5	133017356	133017979	+	[[133017356, 133017979]]	Processed	Processed	0	PF09072	Tma7	unannotated
129S1	PGALLT00000087651	PG129S1T00000000683	PgeneID:ENSMUST00000121620.1	ParentID:ENSMUST00000031170	LEVEL_1	2	43831932	43834745	+	[[43831932, 43834745]]	Processed	Processed	0.0595457	PF15622,PF15620,PF11699	NA	unannotated
129S1	PGALLT00000087652	PG129S1T00000000684	PgeneID:ENSMUST00000191763.1	ParentID:ENSMUST00000102597	LEVEL_1	1	34453520	34454423	+	[[34453520, 34454423]]	Processed	Processed	0	PF00850	Hdac1	essential
129S1	PGALLT00000087653	PG129S1T00000000685	PgeneID:ENSMUST00000179515.1	ParentID:NA	LEVEL_2	16	29951013	29951437	-	[[29951013, 29951437]]	Misc	pseudogene	23.8529	NA	NA	unannotated
129S1	PGALLT00000087654	PG129S1T00000000686	PgeneID:ENSMUST00000188408.1	ParentID:ENSMUST00000024739	LEVEL_1	1	59103904	59105286	+	[[59103904, 59105286]]	Processed	Processed	0.0181762	PF02518,PF00183	Hsp90ab1	essential
129S1	PGALLT00000087655	PG129S1T00000000687	PgeneID:NA	ParentID:ENSMUST00000182063	LEVEL_3	3	14862079	14862284	+	[[14862079, 14862284]]	Processed	Processed	0	PF01352	NA	unannotated
129S1	PGALLT00000087656	PG129S1T00000000688	PgeneID:ENSMUST00000118175.1	ParentID:ENSMUST00000118875	LEVEL_1	4	29652134	29653077	+	[[29652134, 29653077]]	Processed	Processed	0.039823	PF02800,PF00044	Gapdh	essential
129S1	PGALLT00000087657	PG129S1T00000000689	PgeneID:NA	ParentID:ENSMUST00000140254	LEVEL_3	14	86982765	86983699	-	[[86982765, 86983699]]	Processed	Processed	0	NA	Cdk4	essential
129S1	PGALLT00000087658	PG129S1T00000000690	PgeneID:ENSMUST00000192108.1	ParentID:ENSMUST00000076638	LEVEL_1	6	39493659	39494300	-	[[39493659, 39493902], [39494158, 39494300]]	Duplicated	Duplicated	0	PF00089	NA	unannotated
129S1	PGALLT00000087659	PG129S1T00000000691	PgeneID:NA	ParentID:ENSMUST00000079085	LEVEL_3	7	17481058	17481344	+	[[17481058, 17481344]]	Processed	Processed	0	PF01199	Rpl34	unannotated
129S1	PGALLT00000087660	PG129S1T00000000693	PgeneID:ENSMUST00000119930.1	ParentID:ENSMUST00000055792	LEVEL_1	5	117672728	117673063	-	[[117672728, 117673063]]	Processed	Processed	0	NA	NA	unannotated
129S1	PGALLT00000087661	PG129S1T00000000694	PgeneID:NA	ParentID:ENSMUST00000101190	LEVEL_3	X	72039099	72048386	-	[[72039099, 72048386]]	Processed	Processed	0	NA	NA	unannotated
129S1	PGALLT00000087662	PG129S1T00000000695	PgeneID:NA	ParentID:ENSMUST00000080813	LEVEL_3	10	37394931	37395384	+	[[37394931, 37395384]]	Processed	Processed	0	NA	Rps17	unannotated
129S1	PGALLT00000087663	PG129S1T00000000696	PgeneID:NA	ParentID:ENSMUST00000146962	LEVEL_3	2	121234221	121234951	-	[[121234221, 121234951]]	Processed	Processed	0.0905621	NA	Bmf	nonessential
129S1	PGALLT00000087664	PG129S1T00000000697	PgeneID:ENSMUST00000117926.1	ParentID:ENSMUST00000118875	LEVEL_1	2	56559931	56560620	+	[[56559931, 56560620]]	Processed	Processed	0	PF02800,PF00044	Gapdh	essential
129S1	PGALLT00000087665	PG129S1T00000000698	PgeneID:ENSMUST00000119762.1	ParentID:ENSMUST00000137376	LEVEL_1	X	77188560	77189286	-	[[77188560, 77189286]]	Processed	Processed	0.0928926	NA	Rpl7a	unannotated
129S1	PGALLT00000087666	PG129S1T00000000699	PgeneID:NA	ParentID:ENSMUST00000043333	LEVEL_3	6	115882994	115894093	-	[[115882994, 115894093]]	Processed	Processed	0.742275	PF10198	Tada3	essential
129S1	PGALLT00000087667	PG129S1T00000000700	PgeneID:NA	ParentID:ENSMUST00000082223	LEVEL_3	1	157927253	157928060	-	[[157927253, 157928060]]	Processed	Processed	0	PF17144,PF14204	Rpl5	unannotated
129S1	PGALLT00000087668	PG129S1T00000000701	PgeneID:ENSMUST00000118847.1	ParentID:NA	LEVEL_2	2	124292901	124293147	-	[[124292901, 124293147]]	Processed	Processed	0	NA	NA	unannotated
129S1	PGALLT00000087669	PG129S1T00000000702	PgeneID:ENSMUST00000195126.1	ParentID:NA	LEVEL_2	4	118752638	118752960	-	[[118752638, 118752960]]	Processed	Processed	0	NA	NA	unannotated
129S1	PGALLT00000087670	PG129S1T00000000703	PgeneID:NA	ParentID:ENSMUST00000030636	LEVEL_3	4	69100803	69100977	-	[[69100803, 69100977]]	Processed	Processed	0	NA	Stmn1	nonessential
129S1	PGALLT00000087671	PG129S1T00000000704	PgeneID:ENSMUST00000119058.2	ParentID:ENSMUST00000167994	LEVEL_1	2	148566644	148568907	+	[[148566644, 148566746], [148567210, 148568907]]	Unitary	unitary_pseudogene	0.144484	PF00856,PF09514,PF00096,PF01352	Prdm9	nonessential
129S1	PGALLT00000087672	PG129S1T00000000705	PgeneID:ENSMUST00000119773.1	ParentID:ENSMUST00000073926	LEVEL_1	11	75800870	75801311	-	[[75800870, 75801311]]	Processed	Processed	0	NA	Rps12	unannotated
129S1	PGALLT00000087673	PG129S1T00000000706	PgeneID:ENSMUST00000116278.2	ParentID:ENSMUST00000045897	LEVEL_1	4	116253806	116254130	-	[[116253806, 116254130]]	Processed	Processed	0	PF03247	Ptma	essential
129S1	PGALLT00000087674	PG129S1T00000000707	PgeneID:ENSMUST00000120492.1	ParentID:ENSMUST00000117550	LEVEL_1	7	1138249	1139091	+	[[1138249, 1138514], [1138808, 1139091]]	Duplicated	Duplicated	0	NA	Lilra5	unannotated
129S1	PGALLT00000087675	PG129S1T00000000710	PgeneID:NA	ParentID:ENSMUST00000150739	LEVEL_3	16	14069380	14069881	+	[[14069380, 14069881]]	Processed	Processed	0	NA	Rps27a	unannotated
129S1	PGALLT00000087676	PG129S1T00000000711	PgeneID:ENSMUST00000188192.1	ParentID:ENSMUST00000050410	LEVEL_1	1	47894906	47895220	+	[[47894906, 47895220]]	Processed	Processed	0	PF07061	Swi5	unannotated
129S1	PGALLT00000087677	PG129S1T00000000712	PgeneID:NA	ParentID:ENSMUST00000161198	LEVEL_3	6	87104189	87104805	-	[[87104189, 87104805]]	Processed	Processed	0	PF13673	NA	unannotated
129S1	PGALLT00000087678	PG129S1T00000000713	PgeneID:ENSMUST00000148792.1	ParentID:ENSMUST00000096744	LEVEL_1	8	58506472	58507413	-	[[58506472, 58507413]]	Processed	Processed	0.122178	PF01284	NA	unannotated
129S1	PGALLT00000087679	PG129S1T00000000714	PgeneID:ENSMUST00000200639.1	ParentID:NA	LEVEL_2	6	69770903	69771430	-	[[69770903, 69771207], [69771382, 69771430]]	Misc	IG_V_pseudogene	0	NA	NA	unannotated
129S1	PGALLT00000087680	PG129S1T00000000715	PgeneID:ENSMUST00000177652.1	ParentID:NA	LEVEL_2	14	13836192	13846176	-	[[13836192, 13837141], [13837551, 13837691], [13838412, 13838623], [13839554, 13839687], [13840478, 13840565], [13841383, 13841511], [13845072, 13845247], [13845905, 13846176]]	Misc	pseudogene	12.492	NA	NA	unannotated
129S1	PGALLT00000087681	PG129S1T00000000716	PgeneID:ENSMUST00000182945.1	ParentID:ENSMUST00000118875	LEVEL_1	3	11533936	11546193	-	[[11533936, 11534779], [11545756, 11546193]]	Processed	Processed	0.0460849	PF02800,PF00044	Gapdh	essential
129S1	PGALLT00000087682	PG129S1T00000000717	PgeneID:ENSMUST00000118201.1	ParentID:ENSMUST00000036004	LEVEL_1	X	141698204	141700067	+	[[141698204, 141698477], [141699388, 141700067]]	Processed	Processed	0	NA	Hnrnpa1	unannotated
129S1	PGALLT00000087683	PG129S1T00000000718	PgeneID:ENSMUST00000118582.1	ParentID:ENSMUST00000137376	LEVEL_1	2	147160876	147161722	-	[[147160876, 147161722]]	Processed	Processed	0	NA	Rpl7a	unannotated
129S1	PGALLT00000087684	PG129S1T00000000719	PgeneID:NA	ParentID:ENSMUST00000065793	LEVEL_3	19	44373098	44374194	+	[[44373098, 44374194]]	Processed	Processed	0	PF02826,PF00389	Phgdh	essential
129S1	PGALLT00000087685	PG129S1T00000000720	PgeneID:ENSMUST00000203547.1	ParentID:ENSMUST00000048459	LEVEL_1	6	137488408	137490595	+	[[137488408, 137488472], [137489341, 137489377], [137490289, 137490595]]	Duplicated	Duplicated	0	PF15240	NA	unannotated
129S1	PGALLT00000087686	PG129S1T00000000721	PgeneID:NA	ParentID:ENSMUST00000142061	LEVEL_3	1	166018181	166018518	+	[[166018181, 166018518]]	Processed	Processed	0	PF00838	Tpt1	essential
129S1	PGALLT00000087687	PG129S1T00000000722	PgeneID:ENSMUST00000119813.1	ParentID:ENSMUST00000032912	LEVEL_1	X	64529181	64530781	-	[[64529181, 64530781]]	Processed	Processed	0	NA	Qprt	unannotated
129S1	PGALLT00000087688	PG129S1T00000000723	PgeneID:ENSMUST00000121453.1	ParentID:ENSMUST00000073456	LEVEL_1	18	9947800	9948847	-	[[9947800, 9948043], [9948114, 9948847]]	Processed	Processed	0.155233	NA	Nsa2	unannotated
129S1	PGALLT00000087689	PG129S1T00000000724	PgeneID:ENSMUST00000195089.1	ParentID:NA	LEVEL_2	12	116383874	116384189	-	[[116383874, 116384189]]	Misc	IG_V_pseudogene	0	NA	NA	unannotated
129S1	PGALLT00000087690	PG129S1T00000000727	PgeneID:ENSMUST00000119988.1	ParentID:NA	LEVEL_2	4	124155748	124171339	-	[[124155748, 124155822], [124157152, 124157267], [124157862, 124157959], [124171207, 124171339]]	Duplicated	Duplicated	0	NA	NA	unannotated
129S1	PGALLT00000087691	PG129S1T00000000731	PgeneID:NA	ParentID:ENSMUST00000152982	LEVEL_3	14	83896216	83896738	-	[[83896216, 83896738]]	Processed	Processed	0	NA	Rps10	unannotated
129S1	PGALLT00000087692	PG129S1T00000000733	PgeneID:ENSMUST00000118608.1	ParentID:ENSMUST00000102483	LEVEL_1	4	30974366	30974806	-	[[30974366, 30974806]]	Processed	Processed	0.262444	NA	Rpl23a	unannotated
129S1	PGALLT00000087693	PG129S1T00000000734	PgeneID:ENSMUST00000119842.1	ParentID:ENSMUST00000164161	LEVEL_1	2	47447887	47448726	+	[[47447887, 47448726]]	Processed	Processed	0.0362498	NA	R3hdm2	unannotated
129S1	PGALLT00000087694	PG129S1T00000000736	PgeneID:NA	ParentID:ENSMUST00000079716	LEVEL_3	12	71859535	71860151	-	[[71859535, 71860151]]	Processed	Processed	0	PF00237	Rpl17	unannotated
129S1	PGALLT00000087695	PG129S1T00000000737	PgeneID:NA	ParentID:ENSMUST00000080492	LEVEL_3	19	22194906	22195167	+	[[22194906, 22195167]]	Processed	Processed	0	NA	Rpl36	unannotated
129S1	PGALLT00000087696	PG129S1T00000000738	PgeneID:ENSMUST00000184589.1	ParentID:ENSMUST00000019323	LEVEL_1	9	77044023	77044776	+	[[77044023, 77044776]]	Processed	Processed	0	PF00056,PF02866	Mdh2	unannotated
129S1	PGALLT00000087697	PG129S1T00000000739	PgeneID:ENSMUST00000182658.2	ParentID:ENSMUST00000118875	LEVEL_1	12	53919741	53920877	+	[[53919741, 53920435], [53920636, 53920877]]	Processed	Processed	0	PF02800,PF00044	Gapdh	essential
129S1	PGALLT00000087698	PG129S1T00000000740	PgeneID:ENSMUST00000196934.1	ParentID:NA	LEVEL_2	scaffold4261	193	2414	-	[[193, 498], [2329, 2414]]	Duplicated	Duplicated	0	NA	NA	unannotated
129S1	PGALLT00000087699	PG129S1T00000000741	PgeneID:ENSMUST00000120824.2	ParentID:ENSMUST00000027384	LEVEL_1	6	42009784	42012268	+	[[42009784, 42012268]]	Processed	Processed	0.036589	PF01808,PF02142	Atic	unannotated
129S1	PGALLT00000087700	PG129S1T00000000742	PgeneID:ENSMUST00000182962.1	ParentID:ENSMUST00000118875	LEVEL_1	16	49010942	49011931	+	[[49010942, 49011931]]	Processed	Processed	0	PF02800,PF00044	Gapdh	essential
129S1	PGALLT00000087701	PG129S1T00000000743	PgeneID:NA	ParentID:ENSMUST00000049911	LEVEL_3	15	42405101	42406003	+	[[42405101, 42406003]]	Processed	Processed	0.0347237	PF00179	Ube2i	essential
129S1	PGALLT00000087702	PG129S1T00000000745	PgeneID:ENSMUST00000119276.1	ParentID:ENSMUST00000173363	LEVEL_1	2	68746799	68747602	+	[[68746799, 68747070], [68747194, 68747602]]	Processed	Processed	0	PF01920	Pfdn6	essential
129S1	PGALLT00000087703	PG129S1T00000000746	PgeneID:ENSMUST00000054711.4	ParentID:ENSMUST00000049937	LEVEL_1	18	9327211	9329085	+	[[9327211, 9329085]]	Processed	Processed	0.103945	PF13865	Chtop	essential
129S1	PGALLT00000087704	PG129S1T00000000747	PgeneID:ENSMUST00000118538.1	ParentID:ENSMUST00000057885	LEVEL_1	X	78362135	78363314	+	[[78362135, 78363314]]	Processed	Processed	0.0909002	PF00347	Rpl9	unannotated
129S1	PGALLT00000087705	PG129S1T00000000748	PgeneID:ENSMUST00000117908.1	ParentID:ENSMUST00000112384	LEVEL_1	4	19592829	19593347	+	[[19592829, 19593347]]	Processed	Processed	0	NA	Rps24	unannotated
129S1	PGALLT00000087706	PG129S1T00000000749	PgeneID:ENSMUST00000202972.1	ParentID:ENSMUST00000163607	LEVEL_1	5	68078872	68079196	+	[[68078872, 68079196]]	Processed	Processed	0	PF01094,PF00003,PF07562	NA	unannotated
129S1	PGALLT00000087707	PG129S1T00000000750	PgeneID:ENSMUST00000187673.2	ParentID:ENSMUST00000046212	LEVEL_1	1	31589195	31590887	+	[[31589195, 31590887]]	Processed	Processed	0.0141488	PF07690	Slc16a1	essential
129S1	PGALLT00000087708	PG129S1T00000000751	PgeneID:ENSMUST00000197212.1	ParentID:ENSMUST00000102814	LEVEL_1	5	9625769	9626531	-	[[9625769, 9626531]]	Processed	Processed	0	PF01092	Rps6	unannotated
129S1	PGALLT00000087709	PG129S1T00000000752	PgeneID:ENSMUST00000117629.1	ParentID:ENSMUST00000031158	LEVEL_1	X	155503068	155503199	+	[[155503068, 155503199]]	Processed	Processed	0	NA	Ppat	unannotated
129S1	PGALLT00000087710	PG129S1T00000000753	PgeneID:ENSMUST00000179668.1	ParentID:ENSMUST00000177163	LEVEL_1	16	471415	471492	-	[[471415, 471492]]	Processed	Processed	0	NA	Rpl41	unannotated
129S1	PGALLT00000087711	PG129S1T00000000754	PgeneID:NA	ParentID:ENSMUST00000039720	LEVEL_3	4	86338511	86339399	+	[[86338511, 86339399]]	Processed	Processed	56.0181	PF04670	Rragb	unannotated
129S1	PGALLT00000087712	PG129S1T00000000755	PgeneID:ENSMUST00000167222.2	ParentID:ENSMUST00000079716	LEVEL_1	12	83096792	83097034	+	[[83096792, 83097034]]	Processed	Processed	0	PF00237	Rpl17	unannotated
129S1	PGALLT00000087713	PG129S1T00000000757	PgeneID:NA	ParentID:ENSMUST00000176010	LEVEL_3	2	116676040	116676426	-	[[116676040, 116676426]]	Processed	Processed	0	NA	Rpl41	unannotated
129S1	PGALLT00000087714	PG129S1T00000000758	PgeneID:ENSMUST00000184540.1	ParentID:NA	LEVEL_2	7	109094885	109862159	-	[[109094885, 109096057], [109096169, 109097063], [109851483, 109851961], [109852209, 109852645], [109852998, 109853415], [109859046, 109859400], [109859503, 109862159]]	Duplicated	Duplicated	0.00976767	NA	NA	unannotated
129S1	PGALLT00000087715	PG129S1T00000000759	PgeneID:NA	ParentID:ENSMUST00000196504	LEVEL_3	17	24268502	24268739	-	[[24268502, 24268739]]	Processed	Processed	0	NA	Nexn	unannotated
129S1	PGALLT00000087716	PG129S1T00000000760	PgeneID:ENSMUST00000121241.1	ParentID:ENSMUST00000000756	LEVEL_1	4	21538952	21540667	+	[[21538952, 21539319], [21540417, 21540667]]	Processed	Processed	0	PF01294	Rpl13	unannotated
129S1	PGALLT00000087717	PG129S1T00000000763	PgeneID:NA	ParentID:ENSMUST00000099358	LEVEL_3	13	78249692	78249860	+	[[78249692, 78249860]]	Processed	Processed	1200.34	NA	Fam172a	unannotated
129S1	PGALLT00000087718	PG129S1T00000000764	PgeneID:ENSMUST00000120024.1	ParentID:ENSMUST00000087566	LEVEL_1	X	156054367	156055934	+	[[156054367, 156055934]]	Processed	Processed	0.0178003	NA	Aldoa	unannotated
129S1	PGALLT00000087719	PG129S1T00000000765	PgeneID:ENSMUST00000118568.1	ParentID:NA	LEVEL_2	scaffold21409	873	2784	+	[[873, 1003], [1690, 1873], [2638, 2722], [2782, 2784]]	Duplicated	Duplicated	0	NA	NA	unannotated
129S1	PGALLT00000087720	PG129S1T00000000766	PgeneID:NA	ParentID:ENSMUST00000028517	LEVEL_3	5	1451071	1451466	-	[[1451071, 1451466]]	Processed	Processed	0	PF01926,PF06071	Ola1	unannotated
129S1	PGALLT00000087721	PG129S1T00000000767	PgeneID:ENSMUST00000193974.1	ParentID:ENSMUST00000165806	LEVEL_1	3	5904836	5909090	-	[[5904836, 5909090]]	Processed	Processed	0	PF00004,PF09336	Katna1	unannotated
129S1	PGALLT00000087722	PG129S1T00000000768	PgeneID:NA	ParentID:ENSMUST00000074177	LEVEL_3	7	145440245	145440950	+	[[145440245, 145440950]]	Processed	Processed	0	PF13853	NA	unannotated
129S1	PGALLT00000087723	PG129S1T00000000769	PgeneID:ENSMUST00000172624.1	ParentID:NA	LEVEL_2	7	87270976	87271361	-	[[87270976, 87271361]]	Duplicated	Duplicated	0	NA	NA	unannotated
129S1	PGALLT00000087724	PG129S1T00000000770	PgeneID:NA	ParentID:ENSMUST00000115231	LEVEL_3	2	157383082	157383443	+	[[157383082, 157383443]]	Processed	Processed	0	NA	Rpl39	unannotated
129S1	PGALLT00000087725	PG129S1T00000000771	PgeneID:NA	ParentID:ENSMUST00000199196	LEVEL_3	9	113140317	113142075	-	[[113140317, 113142075]]	Processed	Processed	0	NA	Tdgf1	essential
129S1	PGALLT00000087726	PG129S1T00000000772	PgeneID:ENSMUST00000177481.1	ParentID:NA	LEVEL_2	17	16092136	16548292	+	[[16092136, 16092430], [16092765, 16093556], [16094210, 16094425], [16538165, 16538288], [16547541, 16548292]]	Duplicated	Duplicated	0	NA	NA	unannotated
129S1	PGALLT00000087727	PG129S1T00000000773	PgeneID:ENSMUST00000122447.1	ParentID:ENSMUST00000091701	LEVEL_1	11	58743629	58744039	+	[[58743629, 58744039]]	Duplicated	Duplicated	0	PF00125	Hist1h3a	unannotated
129S1	PGALLT00000087728	PG129S1T00000000774	PgeneID:NA	ParentID:ENSMUST00000020203	LEVEL_3	4	154271535	154271776	-	[[154271535, 154271776]]	Processed	Processed	0	PF01423	Snrpf	unannotated
129S1	PGALLT00000087729	PG129S1T00000000775	PgeneID:ENSMUST00000172895.2	ParentID:ENSMUST00000038580	LEVEL_1	17	36445395	36451917	-	[[36445395, 36445676], [36450904, 36451006], [36451358, 36451496], [36451669, 36451917]]	Duplicated	Duplicated	0	PF07654,PF00129	NA	unannotated
129S1	PGALLT00000087730	PG129S1T00000000776	PgeneID:ENSMUST00000121764.1	ParentID:ENSMUST00000113627	LEVEL_1	6	66978097	66978501	+	[[66978097, 66978501]]	Processed	Processed	0	PF13616	Pin4	unannotated
129S1	PGALLT00000087731	PG129S1T00000000777	PgeneID:ENSMUST00000192719.1	ParentID:ENSMUST00000068408	LEVEL_1	1	198016364	198016814	-	[[198016364, 198016814]]	Processed	Processed	1.97213	PF00203	Rps15	unannotated
129S1	PGALLT00000087732	PG129S1T00000000778	PgeneID:ENSMUST00000204332.1	ParentID:NA	LEVEL_2	6	86209868	86210009	+	[[86209868, 86210009]]	Processed	Processed	0	NA	NA	unannotated
129S1	PGALLT00000087733	PG129S1T00000000779	PgeneID:NA	ParentID:ENSMUST00000197488	LEVEL_3	18	26153293	26155554	-	[[26153293, 26155554]]	Processed	Processed	0.0281969	PF00313,PF12901	Csde1	unannotated
129S1	PGALLT00000087734	PG129S1T00000000780	PgeneID:NA	ParentID:ENSMUST00000116560	LEVEL_3	10	10229961	10230953	+	[[10229961, 10230953]]	Processed	Processed	0.0419303	PF00241	Cfl1	essential
129S1	PGALLT00000087735	PG129S1T00000000781	PgeneID:ENSMUST00000121050.1	ParentID:ENSMUST00000074252	LEVEL_1	13	20221390	20222430	-	[[20221390, 20222430]]	Duplicated	Duplicated	0	PF03402	NA	unannotated
129S1	PGALLT00000087736	PG129S1T00000000783	PgeneID:ENSMUST00000122237.1	ParentID:ENSMUST00000174609	LEVEL_1	4	153354197	153354721	+	[[153354197, 153354611], [153354655, 153354721]]	Processed	Processed	0.535031	PF00416	Rps18	unannotated
129S1	PGALLT00000087737	PG129S1T00000000784	PgeneID:ENSMUST00000200028.1	ParentID:ENSMUST00000108192	LEVEL_1	3	109521647	109522096	-	[[109521647, 109521958], [109522045, 109522096]]	Processed	Processed	0	NA	Polr2i	unannotated
129S1	PGALLT00000087738	PG129S1T00000000785	PgeneID:NA	ParentID:ENSMUST00000129935	LEVEL_3	15	98536775	98537485	-	[[98536775, 98537485]]	Processed	Processed	0.0552128	NA	Rpl10a	unannotated
129S1	PGALLT00000087739	PG129S1T00000000786	PgeneID:NA	ParentID:ENSMUST00000035983	LEVEL_3	9	29810320	29810870	+	[[29810320, 29810870]]	Processed	Processed	0	PF01157	Rpl21	unannotated
129S1	PGALLT00000087740	PG129S1T00000000787	PgeneID:NA	ParentID:ENSMUST00000091132	LEVEL_3	2	28484886	28497883	+	[[28484886, 28497883]]	Processed	Processed	1.98677	PF05721	Phyhd1	unannotated
129S1	PGALLT00000087741	PG129S1T00000000788	PgeneID:NA	ParentID:ENSMUST00000032843	LEVEL_3	17	12713253	12713730	-	[[12713253, 12713730]]	Processed	Processed	0	PF07114	Tmem126b	unannotated
129S1	PGALLT00000087742	PG129S1T00000000789	PgeneID:ENSMUST00000198707.1	ParentID:ENSMUST00000196402	LEVEL_1	3	117008265	117008685	-	[[117008265, 117008685]]	Processed	Processed	0	PF00008,PF02210,PF12661	Crb1	essential
129S1	PGALLT00000087743	PG129S1T00000000791	PgeneID:ENSMUST00000121666.1	ParentID:ENSMUST00000178637	LEVEL_1	2	53670451	53671919	+	[[53670451, 53671919]]	Processed	Processed	0	NA	Zcchc9	unannotated
129S1	PGALLT00000087744	PG129S1T00000000793	PgeneID:ENSMUST00000119553.1	ParentID:ENSMUST00000025305	LEVEL_1	16	17883747	17884708	-	[[17883747, 17884708]]	Processed	Processed	0.207411	PF01084	Mrps18b	unannotated
129S1	PGALLT00000087745	PG129S1T00000000794	PgeneID:ENSMUST00000117955.1	ParentID:ENSMUST00000170715	LEVEL_1	2	177039856	177040721	-	[[177039856, 177040255], [177040343, 177040721]]	Processed	Processed	0	PF00333,PF03719	Rps2	unannotated
129S1	PGALLT00000087746	PG129S1T00000000795	PgeneID:ENSMUST00000122248.1	ParentID:ENSMUST00000198445	LEVEL_1	7	106235484	106236152	-	[[106235484, 106236152]]	Processed	Processed	0	PF00008,PF02210,PF12661	Crb1	essential
129S1	PGALLT00000087747	PG129S1T00000000797	PgeneID:NA	ParentID:ENSMUST00000170361	LEVEL_3	8	20256572	20259183	+	[[20256572, 20259183]]	Processed	Processed	0.121603	NA	Pdlim5	nonessential
129S1	PGALLT00000087748	PG129S1T00000000798	PgeneID:NA	ParentID:ENSMUST00000204416	LEVEL_3	6	132754956	132760496	-	[[132754956, 132760496]]	Processed	Processed	0.0477565	NA	NA	unannotated
129S1	PGALLT00000087749	PG129S1T00000000799	PgeneID:ENSMUST00000117402.1	ParentID:ENSMUST00000118875	LEVEL_1	X	8183571	8185251	-	[[8183571, 8183732], [8184414, 8185251]]	Processed	Processed	0	PF02800,PF00044	Gapdh	essential
129S1	PGALLT00000087750	PG129S1T00000000800	PgeneID:ENSMUST00000182774.1	ParentID:ENSMUST00000197477	LEVEL_1	1	1721559	1723940	-	[[1721559, 1722436], [1723291, 1723940]]	Processed	Processed	0.482775	NA	Gltscr2	unannotated
129S1	PGALLT00000087751	PG129S1T00000000801	PgeneID:ENSMUST00000203971.1	ParentID:NA	LEVEL_2	6	136534422	136541492	-	[[136534422, 136534469], [136536039, 136536234], [136540402, 136540437], [136541431, 136541492]]	Duplicated	Duplicated	0	NA	NA	unannotated
129S1	PGALLT00000087752	PG129S1T00000000803	PgeneID:NA	ParentID:ENSMUST00000080492	LEVEL_3	5	129366287	129366648	-	[[129366287, 129366648]]	Processed	Processed	0	NA	Rpl36	unannotated
129S1	PGALLT00000087753	PG129S1T00000000804	PgeneID:ENSMUST00000120205.2	ParentID:ENSMUST00000036004	LEVEL_1	2	8471432	8472720	+	[[8471432, 8472720]]	Processed	Processed	0	NA	Hnrnpa1	unannotated
129S1	PGALLT00000087754	PG129S1T00000000805	PgeneID:ENSMUST00000121254.1	ParentID:NA	LEVEL_2	C1141573	4951	5214	-	[[4951, 5214]]	Processed	Processed	0	NA	NA	unannotated
129S1	PGALLT00000087755	PG129S1T00000000807	PgeneID:ENSMUST00000195367.1	ParentID:NA	LEVEL_2	6	40000006	40000381	+	[[40000006, 40000381]]	Processed	Processed	0	NA	NA	unannotated
129S1	PGALLT00000087756	PG129S1T00000000808	PgeneID:NA	ParentID:ENSMUST00000137376	LEVEL_3	9	113777942	113778778	-	[[113777942, 113778778]]	Processed	Processed	0	NA	Rpl7a	unannotated
129S1	PGALLT00000087757	PG129S1T00000000809	PgeneID:ENSMUST00000176474.1	ParentID:NA	LEVEL_2	scaffold10110	33586	34345	-	[[33586, 34345]]	Processed	Processed	0	NA	NA	unannotated
129S1	PGALLT00000087758	PG129S1T00000000810	PgeneID:ENSMUST00000119412.1	ParentID:ENSMUST00000077755	LEVEL_1	X	114718607	114720462	-	[[114718607, 114720462]]	Processed	Processed	0	NA	Arpc5	unannotated
129S1	PGALLT00000087759	PG129S1T00000000811	PgeneID:NA	ParentID:ENSMUST00000062789	LEVEL_3	7	123667375	123672425	+	[[123667375, 123672425]]	Processed	Processed	0.960814	PF02578	Lacc1	unannotated
[truncated: 222,587+ more rows]
