# Supplementary material for: Transcriptional activity and strain-specific history of mouse pseudogenes
Source: Nat Commun. 2020 Jul 29;11:3695. doi: 10.1038/s41467-020-17157-w (PMC7392758; doi:10.1038/s41467-020-17157-w)
Supplement: Supplementary file 11 — Supplementary Data 8 [file 41467_2020_17157_MOESM11_ESM.xlsx]

## Sheet: 129S1_SvImJ_subspecies_overlap
1	159209880	159210436	PG129S1T00000012364	PGALLT00000096594	-	PgeneID:ENSMUST00000185981.1	ParentID:ENSMUST00000010536	LEVEL_1	PSSD	[[159209880, 159210436]]	1	159207126	159215033	129S1SvlmJ	Mus	556
1	3572120	3575089	PG129S1T00000008373	PGALLT00000093523	+	PgeneID:ENSMUST00000193588.1	ParentID:ENSMUST00000096447	LEVEL_1	PSSD	[[3572120, 3575089]]	1	3572116	3572933	129S1SvlmJ	Dom	813
1	3572120	3575089	PG129S1T00000008373	PGALLT00000093523	+	PgeneID:ENSMUST00000193588.1	ParentID:ENSMUST00000096447	LEVEL_1	PSSD	[[3572120, 3575089]]	1	3574198	3574225	129S1SvlmJ	Dom	27
2	44753137	44753629	PG129S1T00000001905	PGALLT00000088590	+	PgeneID:ENSMUST00000118312.1	ParentID:ENSMUST00000032597	LEVEL_1	PSSD	[[44753137, 44753629]]	2	44753468	44753635	129S1SvlmJ	Dom	161
1	54776490	54777337	PG129S1T00000010884	PGALLT00000095428	+	PgeneID:ENSMUST00000190239.1	ParentID:ENSMUST00000170715	LEVEL_1	PSSD	[[54776490, 54777337]]	1	54759936	54784281	129S1SvlmJ	Dom	847
1	38047138	38047692	PG129S1T00000003866	PGALLT00000090096	+	PgeneID:ENSMUST00000173076.1	ParentID:ENSMUST00000079716	LEVEL_1	PSSD	[[38047138, 38047692]]	1	38046167	38048679	129S1SvlmJ	Dom	554
1	153641788	153643790	PG129S1T00000004792	PGALLT00000090829	+	PgeneID:ENSMUST00000185777.1	ParentID:ENSMUST00000207003	LEVEL_1	PSSD	[[153641788, 153643790]]	1	153635180	153643181	129S1SvlmJ	Dom	1393
1	153641788	153643790	PG129S1T00000004792	PGALLT00000090829	+	PgeneID:ENSMUST00000185777.1	ParentID:ENSMUST00000207003	LEVEL_1	PSSD	[[153641788, 153643790]]	1	153643182	153643838	129S1SvlmJ	Dom	608
1	113736579	113737366	PG129S1T00000000313	PGALLT00000087372	+	PgeneID:ENSMUST00000185792.1	ParentID:ENSMUST00000060847	LEVEL_1	PSSD	[[113736579, 113737366]]	1	113735714	113737677	129S1SvlmJ	Dom	787
1	1567872	1568321	PG129S1T00000007646	PGALLT00000092988	-	PgeneID:ENSMUST00000193889.1	ParentID:ENSMUST00000003521	LEVEL_1	PSSD	[[1567872, 1568321]]	1	1567478	1583770	129S1SvlmJ	Dom	449
1	42402309	42404013	PG129S1T00000000080	PGALLT00000087193	+	PgeneID:ENSMUST00000189199.1	ParentID:ENSMUST00000121783	LEVEL_1	PSSD	[[42402309, 42404013]]	1	42402362	42402364	129S1SvlmJ	Dom	2
1	42402309	42404013	PG129S1T00000000080	PGALLT00000087193	+	PgeneID:ENSMUST00000189199.1	ParentID:ENSMUST00000121783	LEVEL_1	PSSD	[[42402309, 42404013]]	1	42402953	42402954	129S1SvlmJ	Dom	1
1	42402309	42404013	PG129S1T00000000080	PGALLT00000087193	+	PgeneID:ENSMUST00000189199.1	ParentID:ENSMUST00000121783	LEVEL_1	PSSD	[[42402309, 42404013]]	1	42403268	42403272	129S1SvlmJ	Dom	4
1	42402309	42404013	PG129S1T00000000080	PGALLT00000087193	+	PgeneID:ENSMUST00000189199.1	ParentID:ENSMUST00000121783	LEVEL_1	PSSD	[[42402309, 42404013]]	1	42403593	42403596	129S1SvlmJ	Dom	3
1	42402309	42404013	PG129S1T00000000080	PGALLT00000087193	+	PgeneID:ENSMUST00000189199.1	ParentID:ENSMUST00000121783	LEVEL_1	PSSD	[[42402309, 42404013]]	1	42403639	42403640	129S1SvlmJ	Dom	1
1	167052933	167054666	PG129S1T00000012183	PGALLT00000096451	+	PgeneID:ENSMUST00000195878.1	ParentID:ENSMUST00000034136	LEVEL_1	PSSD	[[167052933, 167054666]]	1	167052603	167054704	129S1SvlmJ	Dom	1733
1	110203564	110203755	PG129S1T00000007688	PGALLT00000093019	-	PgeneID:ENSMUST00000186072.1	ParentID:ENSMUST00000021428	LEVEL_1	PSSD	[[110203564, 110203755]]	1	110201920	110207964	129S1SvlmJ	Dom	191
1	76237396	76238199	PG129S1T00000007654	PGALLT00000092994	+	PgeneID:ENSMUST00000121823.1	ParentID:ENSMUST00000137376	LEVEL_1	PSSD	[[76237396, 76238199]]	1	76237180	76237443	129S1SvlmJ	Dom	47
1	76237396	76238199	PG129S1T00000007654	PGALLT00000092994	+	PgeneID:ENSMUST00000121823.1	ParentID:ENSMUST00000137376	LEVEL_1	PSSD	[[76237396, 76238199]]	1	76237449	76237555	129S1SvlmJ	Dom	106
1	76237396	76238199	PG129S1T00000007654	PGALLT00000092994	+	PgeneID:ENSMUST00000121823.1	ParentID:ENSMUST00000137376	LEVEL_1	PSSD	[[76237396, 76238199]]	1	76237556	76237672	129S1SvlmJ	Dom	116
1	76237396	76238199	PG129S1T00000007654	PGALLT00000092994	+	PgeneID:ENSMUST00000121823.1	ParentID:ENSMUST00000137376	LEVEL_1	PSSD	[[76237396, 76238199]]	1	76237678	76238015	129S1SvlmJ	Dom	337
1	76237396	76238199	PG129S1T00000007654	PGALLT00000092994	+	PgeneID:ENSMUST00000121823.1	ParentID:ENSMUST00000137376	LEVEL_1	PSSD	[[76237396, 76238199]]	1	76238016	76239584	129S1SvlmJ	Dom	183
1	76731899	76732298	PG129S1T00000000142	PGALLT00000087241	-	PgeneID:ENSMUST00000191607.1	ParentID:ENSMUST00000179857	LEVEL_1	PSSD	[[76731899, 76732298]]	1	76725387	76739723	129S1SvlmJ	Dom	399
1	4863189	4867093	PG129S1T00000000043	PGALLT00000087164	+	PgeneID:ENSMUST00000194219.1	ParentID:ENSMUST00000034960	LEVEL_1	PSSD	[[4863189, 4867093]]	1	4858371	4864505	129S1SvlmJ	Dom	1316
1	4863189	4867093	PG129S1T00000000043	PGALLT00000087164	+	PgeneID:ENSMUST00000194219.1	ParentID:ENSMUST00000034960	LEVEL_1	PSSD	[[4863189, 4867093]]	1	4866825	4867096	129S1SvlmJ	Dom	268
1	4863189	4867093	PG129S1T00000000043	PGALLT00000087164	+	PgeneID:ENSMUST00000194219.1	ParentID:ENSMUST00000034960	LEVEL_1	PSSD	[[4863189, 4867093]]	1	4864506	4866824	129S1SvlmJ	Dom	2318
1	107335299	107335521	PG129S1T00000002591	PGALLT00000089109	+	PgeneID:ENSMUST00000187431.1	ParentID:ENSMUST00000055303	LEVEL_1	DUP	[[107335299, 107335521]]	1	107333777	107335387	129S1SvlmJ	Dom	88
1	107335299	107335521	PG129S1T00000002591	PGALLT00000089109	+	PgeneID:ENSMUST00000187431.1	ParentID:ENSMUST00000055303	LEVEL_1	DUP	[[107335299, 107335521]]	1	107335388	107335427	129S1SvlmJ	Dom	39
1	107335299	107335521	PG129S1T00000002591	PGALLT00000089109	+	PgeneID:ENSMUST00000187431.1	ParentID:ENSMUST00000055303	LEVEL_1	DUP	[[107335299, 107335521]]	1	107335428	107335459	129S1SvlmJ	Dom	31
1	107335299	107335521	PG129S1T00000002591	PGALLT00000089109	+	PgeneID:ENSMUST00000187431.1	ParentID:ENSMUST00000055303	LEVEL_1	DUP	[[107335299, 107335521]]	1	107335460	107338460	129S1SvlmJ	Dom	61
1	162677883	162678168	PG129S1T00000004065	PGALLT00000090254	+	PgeneID:ENSMUST00000191746.1	ParentID:ENSMUST00000106599	LEVEL_1	PSSD	[[162677883, 162678168]]	1	162677124	162678600	129S1SvlmJ	Dom	285
1	57382400	57385153	PG129S1T00000001962	PGALLT00000088631	-	PgeneID:ENSMUST00000186851.1	ParentID:ENSMUST00000112529	LEVEL_1	PSSD	[[57382400, 57382948], [57385076, 57385153]]	1	57364696	57394040	129S1SvlmJ	Dom	2753
1	44199194	44200131	PG129S1T00000001602	PGALLT00000088361	+	PgeneID:ENSMUST00000189212.1	ParentID:ENSMUST00000027123	LEVEL_1	PSSD	[[44199194, 44200131]]	1	44196345	44202830	129S1SvlmJ	Dom	937
6	84612194	84613189	PG129S1T00000012372	PGALLT00000096601	-	PgeneID:ENSMUST00000206919.1	ParentID:ENSMUST00000082223	LEVEL_1	PSSD	[[84612194, 84613189]]	6	84612190	84612315	129S1SvlmJ	Dom	121
6	84612194	84613189	PG129S1T00000012372	PGALLT00000096601	-	PgeneID:ENSMUST00000206919.1	ParentID:ENSMUST00000082223	LEVEL_1	PSSD	[[84612194, 84613189]]	6	84612316	84612429	129S1SvlmJ	Dom	113
6	84612194	84613189	PG129S1T00000012372	PGALLT00000096601	-	PgeneID:ENSMUST00000206919.1	ParentID:ENSMUST00000082223	LEVEL_1	PSSD	[[84612194, 84613189]]	6	84612431	84612559	129S1SvlmJ	Dom	128
6	84612194	84613189	PG129S1T00000012372	PGALLT00000096601	-	PgeneID:ENSMUST00000206919.1	ParentID:ENSMUST00000082223	LEVEL_1	PSSD	[[84612194, 84613189]]	6	84612562	84612671	129S1SvlmJ	Dom	109
6	84612194	84613189	PG129S1T00000012372	PGALLT00000096601	-	PgeneID:ENSMUST00000206919.1	ParentID:ENSMUST00000082223	LEVEL_1	PSSD	[[84612194, 84613189]]	6	84612679	84613021	129S1SvlmJ	Dom	342
6	84612194	84613189	PG129S1T00000012372	PGALLT00000096601	-	PgeneID:ENSMUST00000206919.1	ParentID:ENSMUST00000082223	LEVEL_1	PSSD	[[84612194, 84613189]]	6	84613053	84613195	129S1SvlmJ	Dom	136
6	70638757	70640100	PG129S1T00000007373	PGALLT00000092778	+	PgeneID:ENSMUST00000196786.1	ParentID:ENSMUST00000171737	LEVEL_1	PSSD	[[70638757, 70639525], [70639587, 70640100]]	6	70638984	70639077	129S1SvlmJ	Dom	93
6	70638757	70640100	PG129S1T00000007373	PGALLT00000092778	+	PgeneID:ENSMUST00000196786.1	ParentID:ENSMUST00000171737	LEVEL_1	PSSD	[[70638757, 70639525], [70639587, 70640100]]	6	70639080	70639111	129S1SvlmJ	Dom	31
6	70638757	70640100	PG129S1T00000007373	PGALLT00000092778	+	PgeneID:ENSMUST00000196786.1	ParentID:ENSMUST00000171737	LEVEL_1	PSSD	[[70638757, 70639525], [70639587, 70640100]]	6	70639112	70639150	129S1SvlmJ	Dom	38
6	70638757	70640100	PG129S1T00000007373	PGALLT00000092778	+	PgeneID:ENSMUST00000196786.1	ParentID:ENSMUST00000171737	LEVEL_1	PSSD	[[70638757, 70639525], [70639587, 70640100]]	6	70639737	70639754	129S1SvlmJ	Dom	17
6	70638757	70640100	PG129S1T00000007373	PGALLT00000092778	+	PgeneID:ENSMUST00000196786.1	ParentID:ENSMUST00000171737	LEVEL_1	PSSD	[[70638757, 70639525], [70639587, 70640100]]	6	70640009	70640012	129S1SvlmJ	Dom	3
1	149705824	149706216	PG129S1T00000011174	PGALLT00000095656	-	PgeneID:ENSMUST00000077630.6	ParentID:ENSMUST00000161308	LEVEL_1	PSSD	[[149705824, 149706216]]	1	149698147	149707063	129S1SvlmJ	Dom	392
1	28983912	28984449	PG129S1T00000007155	PGALLT00000092613	-	PgeneID:ENSMUST00000186120.1	ParentID:ENSMUST00000031851	LEVEL_1	PSSD	[[28983912, 28984449]]	1	28982887	28990438	129S1SvlmJ	Dom	537
1	60608368	60609279	PG129S1T00000005476	PGALLT00000091345	-	PgeneID:ENSMUST00000122243.1	ParentID:ENSMUST00000178855	LEVEL_1	PSSD	[[60608368, 60608610], [60609090, 60609279]]	1	60609089	60609456	129S1SvlmJ	Dom	190
1	60608368	60609279	PG129S1T00000005476	PGALLT00000091345	-	PgeneID:ENSMUST00000122243.1	ParentID:ENSMUST00000178855	LEVEL_1	PSSD	[[60608368, 60608610], [60609090, 60609279]]	1	60603655	60608610	129S1SvlmJ	Dom	242
1	27360624	27361203	PG129S1T00000011529	PGALLT00000095925	+	PgeneID:ENSMUST00000186678.1	ParentID:ENSMUST00000079716	LEVEL_1	PSSD	[[27360624, 27361203]]	1	27359701	27361371	129S1SvlmJ	Dom	579
1	32935754	32936448	PG129S1T00000003698	PGALLT00000089962	-	PgeneID:ENSMUST00000189108.1	ParentID:ENSMUST00000071006	LEVEL_1	PSSD	[[32935754, 32936448]]	1	32935573	32938267	129S1SvlmJ	Dom	694
1	196176693	196177073	PG129S1T00000002115	PGALLT00000088751	-	PgeneID:ENSMUST00000191699.1	ParentID:ENSMUST00000118501	LEVEL_1	PSSD	[[196176693, 196177073]]	1	196176997	196177085	129S1SvlmJ	Dom	76
4	16307862	16308986	PG129S1T00000012421	PGALLT00000096639	+	PgeneID:ENSMUST00000118921.1	ParentID:ENSMUST00000134364	LEVEL_1	PSSD	[[16307862, 16308986]]	4	16308359	16308607	129S1SvlmJ	Dom	248
1	122756288	122756807	PG129S1T00000011295	PGALLT00000095749	+	PgeneID:ENSMUST00000174509.1	ParentID:ENSMUST00000057885	LEVEL_1	PSSD	[[122756288, 122756807]]	1	122753148	122758292	129S1SvlmJ	Dom	519
1	162453629	162453879	PG129S1T00000004188	PGALLT00000090358	+	PgeneID:ENSMUST00000189791.1	ParentID:ENSMUST00000059980	LEVEL_1	transcribed_PSSD	[[162453629, 162453879]]	1	162453467	162454731	129S1SvlmJ	Dom	250
1	50815551	50817690	PG129S1T00000009923	PGALLT00000094697	-	PgeneID:ENSMUST00000187104.1	ParentID:ENSMUST00000026990	LEVEL_1	PSSD	[[50815551, 50817690]]	1	50810732	50824865	129S1SvlmJ	Dom	2139
1	65118440	65118877	PG129S1T00000007272	PGALLT00000092697	+	PgeneID:ENSMUST00000181350.1	ParentID:ENSMUST00000086535	LEVEL_1	PSSD	[[65118440, 65118877]]	1	65117388	65119755	129S1SvlmJ	Dom	437
1	51441596	51442400	PG129S1T00000007861	PGALLT00000093138	-	PgeneID:ENSMUST00000097103.4	ParentID:ENSMUST00000079419	LEVEL_1	PSSD	[[51441596, 51441756], [51441847, 51442400]]	1	51441662	51441756	129S1SvlmJ	Dom	94
1	51441596	51442400	PG129S1T00000007861	PGALLT00000093138	-	PgeneID:ENSMUST00000097103.4	ParentID:ENSMUST00000079419	LEVEL_1	PSSD	[[51441596, 51441756], [51441847, 51442400]]	1	51441846	51441964	129S1SvlmJ	Dom	118
1	51441596	51442400	PG129S1T00000007861	PGALLT00000093138	-	PgeneID:ENSMUST00000097103.4	ParentID:ENSMUST00000079419	LEVEL_1	PSSD	[[51441596, 51441756], [51441847, 51442400]]	1	51441965	51442008	129S1SvlmJ	Dom	43
1	51441596	51442400	PG129S1T00000007861	PGALLT00000093138	-	PgeneID:ENSMUST00000097103.4	ParentID:ENSMUST00000079419	LEVEL_1	PSSD	[[51441596, 51441756], [51441847, 51442400]]	1	51442012	51442336	129S1SvlmJ	Dom	324
1	51441596	51442400	PG129S1T00000007861	PGALLT00000093138	-	PgeneID:ENSMUST00000097103.4	ParentID:ENSMUST00000079419	LEVEL_1	PSSD	[[51441596, 51441756], [51441847, 51442400]]	1	51442337	51456203	129S1SvlmJ	Dom	63
1	48802706	48804235	PG129S1T00000011584	PGALLT00000095972	-	PgeneID:ENSMUST00000189810.1	ParentID:ENSMUST00000027123	LEVEL_1	PSSD	[[48802706, 48804235]]	1	48802335	48806522	129S1SvlmJ	Dom	1529
1	89585910	89586767	PG129S1T00000009631	PGALLT00000094487	+	PgeneID:ENSMUST00000120438.1	ParentID:ENSMUST00000049289	LEVEL_1	DUP	[[89585910, 89586767]]	1	89583725	89586978	129S1SvlmJ	Dom	857
1	64327490	64330013	PG129S1T00000010151	PGALLT00000094875	+	PgeneID:ENSMUST00000117621.1	ParentID:ENSMUST00000155824	LEVEL_1	PSSD	[[64327490, 64327765], [64329825, 64330013]]	1	64326997	64327765	129S1SvlmJ	Dom	275
1	64327490	64330013	PG129S1T00000010151	PGALLT00000094875	+	PgeneID:ENSMUST00000117621.1	ParentID:ENSMUST00000155824	LEVEL_1	PSSD	[[64327490, 64327765], [64329825, 64330013]]	1	64329824	64330200	129S1SvlmJ	Dom	189
1	99005025	99016627	PG129S1T00000010541	PGALLT00000095157	+	PgeneID:ENSMUST00000187797.1	ParentID:ENSMUST00000071985	LEVEL_1	DUP	[[99005025, 99005180], [99016475, 99016627]]	1	99011558	99011797	129S1SvlmJ	Dom	239
1	99005025	99016627	PG129S1T00000010541	PGALLT00000095157	+	PgeneID:ENSMUST00000187797.1	ParentID:ENSMUST00000071985	LEVEL_1	DUP	[[99005025, 99005180], [99016475, 99016627]]	1	98997859	99010725	129S1SvlmJ	Dom	5700
1	99005025	99016627	PG129S1T00000010541	PGALLT00000095157	+	PgeneID:ENSMUST00000187797.1	ParentID:ENSMUST00000071985	LEVEL_1	DUP	[[99005025, 99005180], [99016475, 99016627]]	1	99012537	99027941	129S1SvlmJ	Dom	4090
1	110190514	110191114	PG129S1T00000012902	PGALLT00000097005	+	PgeneID:ENSMUST00000186286.1	ParentID:ENSMUST00000059825	LEVEL_1	PSSD	[[110190514, 110191114]]	1	110188507	110192614	129S1SvlmJ	Dom	600
C1024929	683	1562	PG129S1T00000013310	PGALLT00000097307	-	PgeneID:ENSMUST00000118818.1	ParentID:NA	LEVEL_2	PSSD	[[683, 1562]]	C1024929	734	1129	129S1SvlmJ	Dom	395
C1024929	683	1562	PG129S1T00000013310	PGALLT00000097307	-	PgeneID:ENSMUST00000118818.1	ParentID:NA	LEVEL_2	PSSD	[[683, 1562]]	C1024929	1130	1207	129S1SvlmJ	Dom	77
C1024929	683	1562	PG129S1T00000013310	PGALLT00000097307	-	PgeneID:ENSMUST00000118818.1	ParentID:NA	LEVEL_2	PSSD	[[683, 1562]]	C1024929	1215	1450	129S1SvlmJ	Dom	235
C1024929	683	1562	PG129S1T00000013310	PGALLT00000097307	-	PgeneID:ENSMUST00000118818.1	ParentID:NA	LEVEL_2	PSSD	[[683, 1562]]	C1024929	1454	1465	129S1SvlmJ	Dom	11
C1024929	683	1562	PG129S1T00000013310	PGALLT00000097307	-	PgeneID:ENSMUST00000118818.1	ParentID:NA	LEVEL_2	PSSD	[[683, 1562]]	C1024929	1467	1557	129S1SvlmJ	Dom	90
1	51644374	51645269	PG129S1T00000008464	PGALLT00000093594	-	PgeneID:ENSMUST00000185261.1	ParentID:ENSMUST00000151187	LEVEL_1	DUP	[[51644374, 51645269]]	1	51638480	51668844	129S1SvlmJ	Dom	895
1	60887493	60889026	PG129S1T00000010206	PGALLT00000094917	+	PgeneID:ENSMUST00000122024.1	ParentID:ENSMUST00000080411	LEVEL_1	PSSD	[[60887493, 60887860], [60887925, 60889026]]	1	60876142	60888076	129S1SvlmJ	Dom	583
1	60887493	60889026	PG129S1T00000010206	PGALLT00000094917	+	PgeneID:ENSMUST00000122024.1	ParentID:ENSMUST00000080411	LEVEL_1	PSSD	[[60887493, 60887860], [60887925, 60889026]]	1	60888078	60913207	129S1SvlmJ	Dom	948
1	200990004	200990931	PG129S1T00000002785	PGALLT00000089257	+	PgeneID:ENSMUST00000194272.1	ParentID:ENSMUST00000054289	LEVEL_1	PSSD	[[200990004, 200990931]]	1	200985474	201000660	129S1SvlmJ	Dom	927
X	85339908	85343825	PG129S1T00000006831	PGALLT00000092370	-	PgeneID:ENSMUST00000119378.1	ParentID:ENSMUST00000071095	LEVEL_1	PSSD	[[85339908, 85343825]]	X	85342831	85342855	129S1SvlmJ	Dom	24
X	85339908	85343825	PG129S1T00000006831	PGALLT00000092370	-	PgeneID:ENSMUST00000119378.1	ParentID:ENSMUST00000071095	LEVEL_1	PSSD	[[85339908, 85343825]]	X	85342858	85342909	129S1SvlmJ	Dom	51
X	85339908	85343825	PG129S1T00000006831	PGALLT00000092370	-	PgeneID:ENSMUST00000119378.1	ParentID:ENSMUST00000071095	LEVEL_1	PSSD	[[85339908, 85343825]]	X	85342912	85343050	129S1SvlmJ	Dom	138
X	85339908	85343825	PG129S1T00000006831	PGALLT00000092370	-	PgeneID:ENSMUST00000119378.1	ParentID:ENSMUST00000071095	LEVEL_1	PSSD	[[85339908, 85343825]]	X	85343051	85343375	129S1SvlmJ	Dom	324
1	19016262	19057766	PG129S1T00000002846	PGALLT00000089296	+	PgeneID:ENSMUST00000140035.1	ParentID:NA	LEVEL_2	PSSD	[[19016262, 19016296], [19057586, 19057766]]	1	19015673	19016762	129S1SvlmJ	Dom	500
1	19016262	19057766	PG129S1T00000002846	PGALLT00000089296	+	PgeneID:ENSMUST00000140035.1	ParentID:NA	LEVEL_2	PSSD	[[19016262, 19016296], [19057586, 19057766]]	1	19016784	19017640	129S1SvlmJ	Dom	856
1	19016262	19057766	PG129S1T00000002846	PGALLT00000089296	+	PgeneID:ENSMUST00000140035.1	ParentID:NA	LEVEL_2	PSSD	[[19016262, 19016296], [19057586, 19057766]]	1	19017692	19017735	129S1SvlmJ	Dom	43
1	19016262	19057766	PG129S1T00000002846	PGALLT00000089296	+	PgeneID:ENSMUST00000140035.1	ParentID:NA	LEVEL_2	PSSD	[[19016262, 19016296], [19057586, 19057766]]	1	19017739	19019065	129S1SvlmJ	Dom	1326
1	19016262	19057766	PG129S1T00000002846	PGALLT00000089296	+	PgeneID:ENSMUST00000140035.1	ParentID:NA	LEVEL_2	PSSD	[[19016262, 19016296], [19057586, 19057766]]	1	19019096	19019508	129S1SvlmJ	Dom	412
1	19016262	19057766	PG129S1T00000002846	PGALLT00000089296	+	PgeneID:ENSMUST00000140035.1	ParentID:NA	LEVEL_2	PSSD	[[19016262, 19016296], [19057586, 19057766]]	1	19019672	19019677	129S1SvlmJ	Dom	5
1	19016262	19057766	PG129S1T00000002846	PGALLT00000089296	+	PgeneID:ENSMUST00000140035.1	ParentID:NA	LEVEL_2	PSSD	[[19016262, 19016296], [19057586, 19057766]]	1	19019682	19019684	129S1SvlmJ	Dom	2
1	19016262	19057766	PG129S1T00000002846	PGALLT00000089296	+	PgeneID:ENSMUST00000140035.1	ParentID:NA	LEVEL_2	PSSD	[[19016262, 19016296], [19057586, 19057766]]	1	19028142	19028143	129S1SvlmJ	Dom	1
1	19016262	19057766	PG129S1T00000002846	PGALLT00000089296	+	PgeneID:ENSMUST00000140035.1	ParentID:NA	LEVEL_2	PSSD	[[19016262, 19016296], [19057586, 19057766]]	1	19028154	19028489	129S1SvlmJ	Dom	335
1	19016262	19057766	PG129S1T00000002846	PGALLT00000089296	+	PgeneID:ENSMUST00000140035.1	ParentID:NA	LEVEL_2	PSSD	[[19016262, 19016296], [19057586, 19057766]]	1	19038606	19038621	129S1SvlmJ	Dom	15
1	19016262	19057766	PG129S1T00000002846	PGALLT00000089296	+	PgeneID:ENSMUST00000140035.1	ParentID:NA	LEVEL_2	PSSD	[[19016262, 19016296], [19057586, 19057766]]	1	19039754	19039800	129S1SvlmJ	Dom	46
1	19016262	19057766	PG129S1T00000002846	PGALLT00000089296	+	PgeneID:ENSMUST00000140035.1	ParentID:NA	LEVEL_2	PSSD	[[19016262, 19016296], [19057586, 19057766]]	1	19039801	19039836	129S1SvlmJ	Dom	35
1	19016262	19057766	PG129S1T00000002846	PGALLT00000089296	+	PgeneID:ENSMUST00000140035.1	ParentID:NA	LEVEL_2	PSSD	[[19016262, 19016296], [19057586, 19057766]]	1	19039840	19039844	129S1SvlmJ	Dom	4
1	19016262	19057766	PG129S1T00000002846	PGALLT00000089296	+	PgeneID:ENSMUST00000140035.1	ParentID:NA	LEVEL_2	PSSD	[[19016262, 19016296], [19057586, 19057766]]	1	19041208	19041363	129S1SvlmJ	Dom	155
1	19016262	19057766	PG129S1T00000002846	PGALLT00000089296	+	PgeneID:ENSMUST00000140035.1	ParentID:NA	LEVEL_2	PSSD	[[19016262, 19016296], [19057586, 19057766]]	1	19041371	19041379	129S1SvlmJ	Dom	8
1	19016262	19057766	PG129S1T00000002846	PGALLT00000089296	+	PgeneID:ENSMUST00000140035.1	ParentID:NA	LEVEL_2	PSSD	[[19016262, 19016296], [19057586, 19057766]]	1	19041389	19041458	129S1SvlmJ	Dom	69
1	19016262	19057766	PG129S1T00000002846	PGALLT00000089296	+	PgeneID:ENSMUST00000140035.1	ParentID:NA	LEVEL_2	PSSD	[[19016262, 19016296], [19057586, 19057766]]	1	19046837	19047648	129S1SvlmJ	Dom	811
1	19016262	19057766	PG129S1T00000002846	PGALLT00000089296	+	PgeneID:ENSMUST00000140035.1	ParentID:NA	LEVEL_2	PSSD	[[19016262, 19016296], [19057586, 19057766]]	1	19049515	19050222	129S1SvlmJ	Dom	707
1	19016262	19057766	PG129S1T00000002846	PGALLT00000089296	+	PgeneID:ENSMUST00000140035.1	ParentID:NA	LEVEL_2	PSSD	[[19016262, 19016296], [19057586, 19057766]]	1	19053036	19053039	129S1SvlmJ	Dom	3
1	19016262	19057766	PG129S1T00000002846	PGALLT00000089296	+	PgeneID:ENSMUST00000140035.1	ParentID:NA	LEVEL_2	PSSD	[[19016262, 19016296], [19057586, 19057766]]	1	19053416	19053444	129S1SvlmJ	Dom	28
1	19016262	19057766	PG129S1T00000002846	PGALLT00000089296	+	PgeneID:ENSMUST00000140035.1	ParentID:NA	LEVEL_2	PSSD	[[19016262, 19016296], [19057586, 19057766]]	1	19053599	19053626	129S1SvlmJ	Dom	27
1	19016262	19057766	PG129S1T00000002846	PGALLT00000089296	+	PgeneID:ENSMUST00000140035.1	ParentID:NA	LEVEL_2	PSSD	[[19016262, 19016296], [19057586, 19057766]]	1	19054767	19054941	129S1SvlmJ	Dom	174
1	19016262	19057766	PG129S1T00000002846	PGALLT00000089296	+	PgeneID:ENSMUST00000140035.1	ParentID:NA	LEVEL_2	PSSD	[[19016262, 19016296], [19057586, 19057766]]	1	19054983	19054984	129S1SvlmJ	Dom	1
1	19016262	19057766	PG129S1T00000002846	PGALLT00000089296	+	PgeneID:ENSMUST00000140035.1	ParentID:NA	LEVEL_2	PSSD	[[19016262, 19016296], [19057586, 19057766]]	1	19055285	19055294	129S1SvlmJ	Dom	9
1	19016262	19057766	PG129S1T00000002846	PGALLT00000089296	+	PgeneID:ENSMUST00000140035.1	ParentID:NA	LEVEL_2	PSSD	[[19016262, 19016296], [19057586, 19057766]]	1	19055492	19055493	129S1SvlmJ	Dom	1
1	19016262	19057766	PG129S1T00000002846	PGALLT00000089296	+	PgeneID:ENSMUST00000140035.1	ParentID:NA	LEVEL_2	PSSD	[[19016262, 19016296], [19057586, 19057766]]	1	19056677	19056678	129S1SvlmJ	Dom	1
1	19016262	19057766	PG129S1T00000002846	PGALLT00000089296	+	PgeneID:ENSMUST00000140035.1	ParentID:NA	LEVEL_2	PSSD	[[19016262, 19016296], [19057586, 19057766]]	1	19057092	19057105	129S1SvlmJ	Dom	13
1	19016262	19057766	PG129S1T00000002846	PGALLT00000089296	+	PgeneID:ENSMUST00000140035.1	ParentID:NA	LEVEL_2	PSSD	[[19016262, 19016296], [19057586, 19057766]]	1	19057503	19057507	129S1SvlmJ	Dom	4
1	19016262	19057766	PG129S1T00000002846	PGALLT00000089296	+	PgeneID:ENSMUST00000140035.1	ParentID:NA	LEVEL_2	PSSD	[[19016262, 19016296], [19057586, 19057766]]	1	19057585	19057587	129S1SvlmJ	Dom	2
1	7847410	7848944	PG129S1T00000000413	PGALLT00000087446	-	PgeneID:ENSMUST00000118350.1	ParentID:ENSMUST00000015800	LEVEL_1	PSSD	[[7847410, 7848944]]	1	7836294	7847878	129S1SvlmJ	Dom	468
1	7847410	7848944	PG129S1T00000000413	PGALLT00000087446	-	PgeneID:ENSMUST00000118350.1	ParentID:ENSMUST00000015800	LEVEL_1	PSSD	[[7847410, 7848944]]	1	7848568	7859733	129S1SvlmJ	Dom	376
1	7847410	7848944	PG129S1T00000000413	PGALLT00000087446	-	PgeneID:ENSMUST00000118350.1	ParentID:ENSMUST00000015800	LEVEL_1	PSSD	[[7847410, 7848944]]	1	7847879	7848563	129S1SvlmJ	Dom	684
1	88449854	88451688	PG129S1T00000008704	PGALLT00000093775	-	PgeneID:ENSMUST00000191416.1	ParentID:ENSMUST00000194746	LEVEL_1	PSSD	[[88449854, 88450127], [88451566, 88451688]]	1	88441584	88450221	129S1SvlmJ	Dom	367
1	88449854	88451688	PG129S1T00000008704	PGALLT00000093775	-	PgeneID:ENSMUST00000191416.1	ParentID:ENSMUST00000194746	LEVEL_1	PSSD	[[88449854, 88450127], [88451566, 88451688]]	1	88451245	88464960	129S1SvlmJ	Dom	443
1	187460268	187460399	PG129S1T00000010183	PGALLT00000094897	-	PgeneID:ENSMUST00000191980.1	ParentID:NA	LEVEL_2	DUP	[[187460268, 187460399]]	1	187456327	187464974	129S1SvlmJ	Dom	131
1	189019311	189020303	PG129S1T00000003927	PGALLT00000090143	-	PgeneID:ENSMUST00000181525.1	ParentID:ENSMUST00000118875	LEVEL_1	PSSD	[[189019311, 189020303]]	1	189019052	189022447	129S1SvlmJ	Dom	992
1	106696254	106697613	PG129S1T00000011601	PGALLT00000095985	+	PgeneID:ENSMUST00000189434.1	ParentID:ENSMUST00000161308	LEVEL_1	DUP	[[106696254, 106696424], [106697415, 106697613]]	1	106690514	106701999	129S1SvlmJ	Dom	1359
1	182477888	182478422	PG129S1T00000011010	PGALLT00000095531	-	PgeneID:ENSMUST00000193904.1	ParentID:ENSMUST00000150815	LEVEL_1	PSSD	[[182477888, 182478422]]	1	182477803	182484534	129S1SvlmJ	Dom	534
1	89591117	89591920	PG129S1T00000003779	PGALLT00000090027	+	PgeneID:ENSMUST00000122258.1	ParentID:ENSMUST00000049289	LEVEL_1	DUP	[[89591117, 89591920]]	1	89590782	89594609	129S1SvlmJ	Dom	803
1	157171833	157172648	PG129S1T00000009081	PGALLT00000094060	-	PgeneID:ENSMUST00000121610.1	ParentID:ENSMUST00000022163	LEVEL_1	PSSD	[[157171833, 157172648]]	1	157166516	157175390	129S1SvlmJ	Dom	815
1	84125079	84127975	PG129S1T00000000466	PGALLT00000087485	+	PgeneID:ENSMUST00000186994.1	ParentID:ENSMUST00000071230	LEVEL_1	PSSD	[[84125079, 84125333], [84127421, 84127975]]	1	84123020	84125926	129S1SvlmJ	Dom	847
1	84125079	84127975	PG129S1T00000000466	PGALLT00000087485	+	PgeneID:ENSMUST00000186994.1	ParentID:ENSMUST00000071230	LEVEL_1	PSSD	[[84125079, 84125333], [84127421, 84127975]]	1	84125929	84125931	129S1SvlmJ	Dom	2
1	84125079	84127975	PG129S1T00000000466	PGALLT00000087485	+	PgeneID:ENSMUST00000186994.1	ParentID:ENSMUST00000071230	LEVEL_1	PSSD	[[84125079, 84125333], [84127421, 84127975]]	1	84125951	84125955	129S1SvlmJ	Dom	4
1	84125079	84127975	PG129S1T00000000466	PGALLT00000087485	+	PgeneID:ENSMUST00000186994.1	ParentID:ENSMUST00000071230	LEVEL_1	PSSD	[[84125079, 84125333], [84127421, 84127975]]	1	84126233	84126468	129S1SvlmJ	Dom	235
1	84125079	84127975	PG129S1T00000000466	PGALLT00000087485	+	PgeneID:ENSMUST00000186994.1	ParentID:ENSMUST00000071230	LEVEL_1	PSSD	[[84125079, 84125333], [84127421, 84127975]]	1	84127919	84136540	129S1SvlmJ	Dom	56
1	15581510	15587995	PG129S1T00000000179	PGALLT00000087274	-	PgeneID:ENSMUST00000185773.1	ParentID:ENSMUST00000064420	LEVEL_1	DUP	[[15581510, 15581690], [15587888, 15587995]]	1	15581284	15583540	129S1SvlmJ	Dom	2030
1	15581510	15587995	PG129S1T00000000179	PGALLT00000087274	-	PgeneID:ENSMUST00000185773.1	ParentID:ENSMUST00000064420	LEVEL_1	DUP	[[15581510, 15581690], [15587888, 15587995]]	1	15583541	15585677	129S1SvlmJ	Dom	2136
1	15581510	15587995	PG129S1T00000000179	PGALLT00000087274	-	PgeneID:ENSMUST00000185773.1	ParentID:ENSMUST00000064420	LEVEL_1	DUP	[[15581510, 15581690], [15587888, 15587995]]	1	15585678	15586038	129S1SvlmJ	Dom	360
1	15581510	15587995	PG129S1T00000000179	PGALLT00000087274	-	PgeneID:ENSMUST00000185773.1	ParentID:ENSMUST00000064420	LEVEL_1	DUP	[[15581510, 15581690], [15587888, 15587995]]	1	15586039	15587315	129S1SvlmJ	Dom	1276
1	15581510	15587995	PG129S1T00000000179	PGALLT00000087274	-	PgeneID:ENSMUST00000185773.1	ParentID:ENSMUST00000064420	LEVEL_1	DUP	[[15581510, 15581690], [15587888, 15587995]]	1	15587319	15587331	129S1SvlmJ	Dom	12
1	15581510	15587995	PG129S1T00000000179	PGALLT00000087274	-	PgeneID:ENSMUST00000185773.1	ParentID:ENSMUST00000064420	LEVEL_1	DUP	[[15581510, 15581690], [15587888, 15587995]]	1	15587333	15587581	129S1SvlmJ	Dom	248
1	15581510	15587995	PG129S1T00000000179	PGALLT00000087274	-	PgeneID:ENSMUST00000185773.1	ParentID:ENSMUST00000064420	LEVEL_1	DUP	[[15581510, 15581690], [15587888, 15587995]]	1	15587583	15588430	129S1SvlmJ	Dom	412
1	60870645	60872044	PG129S1T00000000849	PGALLT00000087787	+	PgeneID:ENSMUST00000121926.1	ParentID:ENSMUST00000032373	LEVEL_1	PSSD	[[60870645, 60871236], [60871844, 60872044]]	1	60870421	60871678	129S1SvlmJ	Dom	1033
1	60870645	60872044	PG129S1T00000000849	PGALLT00000087787	+	PgeneID:ENSMUST00000121926.1	ParentID:ENSMUST00000032373	LEVEL_1	PSSD	[[60870645, 60871236], [60871844, 60872044]]	1	60871735	60872430	129S1SvlmJ	Dom	309
1	47275853	47277863	PG129S1T00000006814	PGALLT00000092358	-	PgeneID:ENSMUST00000186401.1	ParentID:ENSMUST00000067103	LEVEL_1	PSSD	[[47275853, 47277863]]	1	47275847	47283467	129S1SvlmJ	Dom	2010
1	90693854	90694653	PG129S1T00000001215	PGALLT00000088061	-	PgeneID:ENSMUST00000191231.1	ParentID:ENSMUST00000137376	LEVEL_1	PSSD	[[90693854, 90694653]]	1	90687435	90699742	129S1SvlmJ	Dom	799
1	76155663	76156209	PG129S1T00000003198	PGALLT00000089574	+	PgeneID:ENSMUST00000117745.1	ParentID:ENSMUST00000102811	LEVEL_1	PSSD	[[76155663, 76156209]]	1	76152137	76156442	129S1SvlmJ	Dom	546
1	58943819	58952444	PG129S1T00000009009	PGALLT00000094012	-	PgeneID:ENSMUST00000054653.7	ParentID:NA	LEVEL_2	DUP	[[58943819, 58944105], [58949367, 58952444]]	1	58940653	58944567	129S1SvlmJ	Dom	748
1	58943819	58952444	PG129S1T00000009009	PGALLT00000094012	-	PgeneID:ENSMUST00000054653.7	ParentID:NA	LEVEL_2	DUP	[[58943819, 58944105], [58949367, 58952444]]	1	58944569	58944926	129S1SvlmJ	Dom	357
1	58943819	58952444	PG129S1T00000009009	PGALLT00000094012	-	PgeneID:ENSMUST00000054653.7	ParentID:NA	LEVEL_2	DUP	[[58943819, 58944105], [58949367, 58952444]]	1	58944928	58947031	129S1SvlmJ	Dom	2103
1	58943819	58952444	PG129S1T00000009009	PGALLT00000094012	-	PgeneID:ENSMUST00000054653.7	ParentID:NA	LEVEL_2	DUP	[[58943819, 58944105], [58949367, 58952444]]	1	58947897	58947900	129S1SvlmJ	Dom	3
1	58943819	58952444	PG129S1T00000009009	PGALLT00000094012	-	PgeneID:ENSMUST00000054653.7	ParentID:NA	LEVEL_2	DUP	[[58943819, 58944105], [58949367, 58952444]]	1	58947922	58948126	129S1SvlmJ	Dom	204
1	58943819	58952444	PG129S1T00000009009	PGALLT00000094012	-	PgeneID:ENSMUST00000054653.7	ParentID:NA	LEVEL_2	DUP	[[58943819, 58944105], [58949367, 58952444]]	1	58948130	58948536	129S1SvlmJ	Dom	406
1	58943819	58952444	PG129S1T00000009009	PGALLT00000094012	-	PgeneID:ENSMUST00000054653.7	ParentID:NA	LEVEL_2	DUP	[[58943819, 58944105], [58949367, 58952444]]	1	58948541	58953087	129S1SvlmJ	Dom	3903
17	95314340	95320702	PG129S1T00000002853	PGALLT00000089302	+	PgeneID:ENSMUST00000119343.1	ParentID:ENSMUST00000061280	LEVEL_1	PSSD	[[95314340, 95320702]]	17	95319541	95319542	129S1SvlmJ	Dom	1
17	95314340	95320702	PG129S1T00000002853	PGALLT00000089302	+	PgeneID:ENSMUST00000119343.1	ParentID:ENSMUST00000061280	LEVEL_1	PSSD	[[95314340, 95320702]]	17	95320227	95320228	129S1SvlmJ	Dom	1
17	95314340	95320702	PG129S1T00000002853	PGALLT00000089302	+	PgeneID:ENSMUST00000119343.1	ParentID:ENSMUST00000061280	LEVEL_1	PSSD	[[95314340, 95320702]]	17	95320233	95320234	129S1SvlmJ	Dom	1
1	15625083	15635215	PG129S1T00000008909	PGALLT00000093932	-	PgeneID:ENSMUST00000188360.1	ParentID:NA	LEVEL_2	transcribed_DUP	[[15625083, 15625157], [15635149, 15635215]]	1	15620135	15641216	129S1SvlmJ	Dom	10132
1	62782331	62783209	PG129S1T00000011422	PGALLT00000095846	+	PgeneID:ENSMUST00000118720.1	ParentID:ENSMUST00000146867	LEVEL_1	PSSD	[[62782331, 62783209]]	1	62780790	62782679	129S1SvlmJ	Dom	348
1	62782331	62783209	PG129S1T00000011422	PGALLT00000095846	+	PgeneID:ENSMUST00000118720.1	ParentID:ENSMUST00000146867	LEVEL_1	PSSD	[[62782331, 62783209]]	1	62782680	62783169	129S1SvlmJ	Dom	489
1	62782331	62783209	PG129S1T00000011422	PGALLT00000095846	+	PgeneID:ENSMUST00000118720.1	ParentID:ENSMUST00000146867	LEVEL_1	PSSD	[[62782331, 62783209]]	1	62783171	62783251	129S1SvlmJ	Dom	38
1	106375749	106376068	PG129S1T00000003534	PGALLT00000089839	+	PgeneID:ENSMUST00000187501.1	ParentID:ENSMUST00000196402	LEVEL_1	PSSD	[[106375749, 106376068]]	1	106375688	106376782	129S1SvlmJ	Dom	319
1	182782896	182783553	PG129S1T00000001697	PGALLT00000088428	-	PgeneID:ENSMUST00000193453.1	ParentID:ENSMUST00000054289	LEVEL_1	PSSD	[[182782896, 182782959], [182783024, 182783553]]	1	182780463	182782990	129S1SvlmJ	Dom	94
1	182782896	182783553	PG129S1T00000001697	PGALLT00000088428	-	PgeneID:ENSMUST00000193453.1	ParentID:ENSMUST00000054289	LEVEL_1	PSSD	[[182782896, 182782959], [182783024, 182783553]]	1	182783011	182784398	129S1SvlmJ	Dom	542
1	172690505	172691172	PG129S1T00000007697	PGALLT00000093024	+	PgeneID:ENSMUST00000192761.1	ParentID:NA	LEVEL_2	DUP	[[172690505, 172691172]]	1	172690481	172692501	129S1SvlmJ	Dom	667
1	46840354	46841684	PG129S1T00000003141	PGALLT00000089527	+	PgeneID:ENSMUST00000187720.1	ParentID:ENSMUST00000110551	LEVEL_1	PSSD	[[46840354, 46840413], [46841003, 46841684]]	1	46838421	46842261	129S1SvlmJ	Dom	1330
1	183435964	183436280	PG129S1T00000002570	PGALLT00000089094	+	PgeneID:ENSMUST00000195582.1	ParentID:ENSMUST00000172023	LEVEL_1	PSSD	[[183435964, 183436280]]	1	183428388	183439751	129S1SvlmJ	Dom	316
1	65216750	65217707	PG129S1T00000001321	PGALLT00000088147	+	PgeneID:ENSMUST00000161621.1	ParentID:ENSMUST00000026681	LEVEL_1	PSSD	[[65216750, 65217707]]	1	65215143	65220859	129S1SvlmJ	Dom	957
17	31893012	31917723	PG129S1T00000013266	PGALLT00000097276	-	PgeneID:ENSMUST00000160550.7	ParentID:ENSMUST00000041616	LEVEL_1	transcribed_DUP	[[31893012, 31893134], [31895223, 31895366], [31896243, 31896365], [31898972, 31899078], [31917634, 31917723]]	17	31912024	31912025	129S1SvlmJ	Dom	1
17	31893012	31917723	PG129S1T00000013266	PGALLT00000097276	-	PgeneID:ENSMUST00000160550.7	ParentID:ENSMUST00000041616	LEVEL_1	transcribed_DUP	[[31893012, 31893134], [31895223, 31895366], [31896243, 31896365], [31898972, 31899078], [31917634, 31917723]]	17	31912028	31912029	129S1SvlmJ	Dom	1
17	31893012	31917723	PG129S1T00000013266	PGALLT00000097276	-	PgeneID:ENSMUST00000160550.7	ParentID:ENSMUST00000041616	LEVEL_1	transcribed_DUP	[[31893012, 31893134], [31895223, 31895366], [31896243, 31896365], [31898972, 31899078], [31917634, 31917723]]	17	31912047	31912123	129S1SvlmJ	Dom	76
17	31893012	31917723	PG129S1T00000013266	PGALLT00000097276	-	PgeneID:ENSMUST00000160550.7	ParentID:ENSMUST00000041616	LEVEL_1	transcribed_DUP	[[31893012, 31893134], [31895223, 31895366], [31896243, 31896365], [31898972, 31899078], [31917634, 31917723]]	17	31912626	31912629	129S1SvlmJ	Dom	3
17	31893012	31917723	PG129S1T00000013266	PGALLT00000097276	-	PgeneID:ENSMUST00000160550.7	ParentID:ENSMUST00000041616	LEVEL_1	transcribed_DUP	[[31893012, 31893134], [31895223, 31895366], [31896243, 31896365], [31898972, 31899078], [31917634, 31917723]]	17	31912654	31912655	129S1SvlmJ	Dom	1
17	31893012	31917723	PG129S1T00000013266	PGALLT00000097276	-	PgeneID:ENSMUST00000160550.7	ParentID:ENSMUST00000041616	LEVEL_1	transcribed_DUP	[[31893012, 31893134], [31895223, 31895366], [31896243, 31896365], [31898972, 31899078], [31917634, 31917723]]	17	31912824	31912905	129S1SvlmJ	Dom	81
1	43944072	43947643	PG129S1T00000004362	PGALLT00000090492	-	PgeneID:ENSMUST00000188283.1	ParentID:ENSMUST00000102866	LEVEL_1	PSSD	[[43944072, 43947643]]	1	43943491	43944178	129S1SvlmJ	Dom	106
1	43944072	43947643	PG129S1T00000004362	PGALLT00000090492	-	PgeneID:ENSMUST00000188283.1	ParentID:ENSMUST00000102866	LEVEL_1	PSSD	[[43944072, 43947643]]	1	43944184	43944948	129S1SvlmJ	Dom	764
1	43944072	43947643	PG129S1T00000004362	PGALLT00000090492	-	PgeneID:ENSMUST00000188283.1	ParentID:ENSMUST00000102866	LEVEL_1	PSSD	[[43944072, 43947643]]	1	43944951	43950423	129S1SvlmJ	Dom	2692
1	6002550	6003034	PG129S1T00000005830	PGALLT00000091612	+	PgeneID:ENSMUST00000191876.1	ParentID:ENSMUST00000042235	LEVEL_1	PSSD	[[6002550, 6003034]]	1	6002390	6002960	129S1SvlmJ	Dom	410
1	6002550	6003034	PG129S1T00000005830	PGALLT00000091612	+	PgeneID:ENSMUST00000191876.1	ParentID:ENSMUST00000042235	LEVEL_1	PSSD	[[6002550, 6003034]]	1	6002961	6003032	129S1SvlmJ	Dom	71
1	171104419	171105305	PG129S1T00000005740	PGALLT00000091552	-	PgeneID:ENSMUST00000193556.1	ParentID:ENSMUST00000111964	LEVEL_1	PSSD	[[171104419, 171105305]]	1	171103739	171109284	129S1SvlmJ	Dom	886
1	102507127	102507685	PG129S1T00000006953	PGALLT00000092462	+	PgeneID:ENSMUST00000185791.1	ParentID:ENSMUST00000190341	LEVEL_1	PSSD	[[102507127, 102507685]]	1	102506855	102507901	129S1SvlmJ	Dom	558
1	177333765	177336325	PG129S1T00000005667	PGALLT00000091491	-	PgeneID:ENSMUST00000043170.3	ParentID:NA	LEVEL_2	DUP	[[177333765, 177333866], [177334320, 177334478], [177336290, 177336325]]	1	177334115	177334116	129S1SvlmJ	Dom	1
1	177333765	177336325	PG129S1T00000005667	PGALLT00000091491	-	PgeneID:ENSMUST00000043170.3	ParentID:NA	LEVEL_2	DUP	[[177333765, 177333866], [177334320, 177334478], [177336290, 177336325]]	1	177336312	177336395	129S1SvlmJ	Dom	13
1	120707909	120708252	PG129S1T00000003130	PGALLT00000089519	+	PgeneID:ENSMUST00000190923.1	ParentID:ENSMUST00000195554	LEVEL_1	PSSD	[[120707909, 120708252]]	1	120707816	120707952	129S1SvlmJ	Dom	43
1	102565155	102565577	PG129S1T00000011723	PGALLT00000096084	+	PgeneID:ENSMUST00000190334.1	ParentID:ENSMUST00000075280	LEVEL_1	PSSD	[[102565155, 102565577]]	1	102565135	102565539	129S1SvlmJ	Dom	384
1	102565155	102565577	PG129S1T00000011723	PGALLT00000096084	+	PgeneID:ENSMUST00000190334.1	ParentID:ENSMUST00000075280	LEVEL_1	PSSD	[[102565155, 102565577]]	1	102565540	102565573	129S1SvlmJ	Dom	33
1	186746679	186749522	PG129S1T00000006194	PGALLT00000091885	-	PgeneID:ENSMUST00000192714.1	ParentID:ENSMUST00000118875	LEVEL_1	transcribed_PSSD	[[186746679, 186747019], [186748908, 186749522]]	1	186745169	186746752	129S1SvlmJ	Dom	73
1	186746679	186749522	PG129S1T00000006194	PGALLT00000091885	-	PgeneID:ENSMUST00000192714.1	ParentID:ENSMUST00000118875	LEVEL_1	transcribed_PSSD	[[186746679, 186747019], [186748908, 186749522]]	1	186746775	186747019	129S1SvlmJ	Dom	244
1	186746679	186749522	PG129S1T00000006194	PGALLT00000091885	-	PgeneID:ENSMUST00000192714.1	ParentID:ENSMUST00000118875	LEVEL_1	transcribed_PSSD	[[186746679, 186747019], [186748908, 186749522]]	1	186747070	186747081	129S1SvlmJ	Dom	11
1	186746679	186749522	PG129S1T00000006194	PGALLT00000091885	-	PgeneID:ENSMUST00000192714.1	ParentID:ENSMUST00000118875	LEVEL_1	transcribed_PSSD	[[186746679, 186747019], [186748908, 186749522]]	1	186748904	186751609	129S1SvlmJ	Dom	618
1	43375706	43376696	PG129S1T00000010570	PGALLT00000095179	-	PgeneID:ENSMUST00000191483.1	ParentID:ENSMUST00000031795	LEVEL_1	PSSD	[[43375706, 43376696]]	1	43375111	43376377	129S1SvlmJ	Dom	671
1	43375706	43376696	PG129S1T00000010570	PGALLT00000095179	-	PgeneID:ENSMUST00000191483.1	ParentID:ENSMUST00000031795	LEVEL_1	PSSD	[[43375706, 43376696]]	1	43376430	43376431	129S1SvlmJ	Dom	1
1	43375706	43376696	PG129S1T00000010570	PGALLT00000095179	-	PgeneID:ENSMUST00000191483.1	ParentID:ENSMUST00000031795	LEVEL_1	PSSD	[[43375706, 43376696]]	1	43376605	43376606	129S1SvlmJ	Dom	1
1	43375706	43376696	PG129S1T00000010570	PGALLT00000095179	-	PgeneID:ENSMUST00000191483.1	ParentID:ENSMUST00000031795	LEVEL_1	PSSD	[[43375706, 43376696]]	1	43376667	43378917	129S1SvlmJ	Dom	29
1	94179724	94179769	PG129S1T00000000528	PGALLT00000087534	+	PgeneID:ENSMUST00000204141.1	ParentID:NA	LEVEL_2	DUP	[[94179724, 94179769]]	1	94174474	94182575	129S1SvlmJ	Dom	45
1	187561756	187570800	PG129S1T00000000618	PGALLT00000087600	+	PgeneID:ENSMUST00000193613.1	ParentID:ENSMUST00000035295	LEVEL_1	DUP	[[187561756, 187561825], [187568350, 187569085], [187570660, 187570800]]	1	187560494	187561989	129S1SvlmJ	Dom	233
1	187561756	187570800	PG129S1T00000000618	PGALLT00000087600	+	PgeneID:ENSMUST00000193613.1	ParentID:ENSMUST00000035295	LEVEL_1	DUP	[[187561756, 187561825], [187568350, 187569085], [187570660, 187570800]]	1	187561995	187563853	129S1SvlmJ	Dom	1858
1	187561756	187570800	PG129S1T00000000618	PGALLT00000087600	+	PgeneID:ENSMUST00000193613.1	ParentID:ENSMUST00000035295	LEVEL_1	DUP	[[187561756, 187561825], [187568350, 187569085], [187570660, 187570800]]	1	187563855	187563856	129S1SvlmJ	Dom	1
1	187561756	187570800	PG129S1T00000000618	PGALLT00000087600	+	PgeneID:ENSMUST00000193613.1	ParentID:ENSMUST00000035295	LEVEL_1	DUP	[[187561756, 187561825], [187568350, 187569085], [187570660, 187570800]]	1	187564676	187564809	129S1SvlmJ	Dom	133
1	187561756	187570800	PG129S1T00000000618	PGALLT00000087600	+	PgeneID:ENSMUST00000193613.1	ParentID:ENSMUST00000035295	LEVEL_1	DUP	[[187561756, 187561825], [187568350, 187569085], [187570660, 187570800]]	1	187564812	187569564	129S1SvlmJ	Dom	4752
1	187561756	187570800	PG129S1T00000000618	PGALLT00000087600	+	PgeneID:ENSMUST00000193613.1	ParentID:ENSMUST00000035295	LEVEL_1	DUP	[[187561756, 187561825], [187568350, 187569085], [187570660, 187570800]]	1	187569565	187571675	129S1SvlmJ	Dom	1235
1	187561756	187570800	PG129S1T00000000618	PGALLT00000087600	+	PgeneID:ENSMUST00000193613.1	ParentID:ENSMUST00000035295	LEVEL_1	DUP	[[187561756, 187561825], [187568350, 187569085], [187570660, 187570800]]	1	187563857	187564604	129S1SvlmJ	Dom	747
1	2103368	2104966	PG129S1T00000000509	PGALLT00000087518	+	PgeneID:ENSMUST00000169520.1	ParentID:ENSMUST00000027123	LEVEL_1	PSSD	[[2103368, 2104966]]	1	2102404	2106776	129S1SvlmJ	Dom	1598
1	31723894	31726342	PG129S1T00000000970	PGALLT00000087875	+	PgeneID:ENSMUST00000191215.2	ParentID:ENSMUST00000160155	LEVEL_1	PSSD	[[31723894, 31725260], [31725383, 31726342]]	1	31721939	31725260	129S1SvlmJ	Dom	1366
1	31723894	31726342	PG129S1T00000000970	PGALLT00000087875	+	PgeneID:ENSMUST00000191215.2	ParentID:ENSMUST00000160155	LEVEL_1	PSSD	[[31723894, 31725260], [31725383, 31726342]]	1	31725271	31725272	129S1SvlmJ	Dom	1
1	31723894	31726342	PG129S1T00000000970	PGALLT00000087875	+	PgeneID:ENSMUST00000191215.2	ParentID:ENSMUST00000160155	LEVEL_1	PSSD	[[31723894, 31725260], [31725383, 31726342]]	1	31725382	31725717	129S1SvlmJ	Dom	335
1	31723894	31726342	PG129S1T00000000970	PGALLT00000087875	+	PgeneID:ENSMUST00000191215.2	ParentID:ENSMUST00000160155	LEVEL_1	PSSD	[[31723894, 31725260], [31725383, 31726342]]	1	31725718	31727696	129S1SvlmJ	Dom	624
1	4251423	4251581	PG129S1T00000012675	PGALLT00000096828	+	PgeneID:ENSMUST00000191883.1	ParentID:NA	LEVEL_2	PSSD	[[4251423, 4251581]]	1	4250429	4252318	129S1SvlmJ	Dom	158
X	106230014	106235794	PG129S1T00000004884	PGALLT00000090897	-	PgeneID:ENSMUST00000117365.1	ParentID:ENSMUST00000169681	LEVEL_1	PSSD	[[106230014, 106233449], [106235694, 106235794]]	X	106230858	106230859	129S1SvlmJ	Dom	1
1	169025593	169027972	PG129S1T00000009115	PGALLT00000094086	+	PgeneID:ENSMUST00000191040.1	ParentID:ENSMUST00000035105	LEVEL_1	PSSD	[[169025593, 169026131], [169027502, 169027616], [169027747, 169027972]]	1	169025134	169025687	129S1SvlmJ	Dom	94
1	169025593	169027972	PG129S1T00000009115	PGALLT00000094086	+	PgeneID:ENSMUST00000191040.1	ParentID:ENSMUST00000035105	LEVEL_1	PSSD	[[169025593, 169026131], [169027502, 169027616], [169027747, 169027972]]	1	169027465	169027616	129S1SvlmJ	Dom	151
1	169025593	169027972	PG129S1T00000009115	PGALLT00000094086	+	PgeneID:ENSMUST00000191040.1	ParentID:ENSMUST00000035105	LEVEL_1	PSSD	[[169025593, 169026131], [169027502, 169027616], [169027747, 169027972]]	1	169027745	169028133	129S1SvlmJ	Dom	227
1	54247211	54248505	PG129S1T00000011636	PGALLT00000096013	+	PgeneID:ENSMUST00000185933.1	ParentID:ENSMUST00000109940	LEVEL_1	PSSD	[[54247211, 54248505]]	1	54245462	54253337	129S1SvlmJ	Dom	1294
1	45114106	45115602	PG129S1T00000009162	PGALLT00000094121	-	PgeneID:ENSMUST00000173340.1	ParentID:ENSMUST00000165173	LEVEL_1	PSSD	[[45114106, 45115602]]	1	45113997	45114320	129S1SvlmJ	Dom	214
1	45114106	45115602	PG129S1T00000009162	PGALLT00000094121	-	PgeneID:ENSMUST00000173340.1	ParentID:ENSMUST00000165173	LEVEL_1	PSSD	[[45114106, 45115602]]	1	45114324	45114326	129S1SvlmJ	Dom	2
1	45114106	45115602	PG129S1T00000009162	PGALLT00000094121	-	PgeneID:ENSMUST00000173340.1	ParentID:ENSMUST00000165173	LEVEL_1	PSSD	[[45114106, 45115602]]	1	45114414	45115851	129S1SvlmJ	Dom	1188
1	26874093	26876990	PG129S1T00000005833	PGALLT00000091615	-	PgeneID:ENSMUST00000122295.2	ParentID:ENSMUST00000023104	LEVEL_1	PSSD	[[26874093, 26876990]]	1	26873239	26874229	129S1SvlmJ	Dom	136
1	26874093	26876990	PG129S1T00000005833	PGALLT00000091615	-	PgeneID:ENSMUST00000122295.2	ParentID:ENSMUST00000023104	LEVEL_1	PSSD	[[26874093, 26876990]]	1	26874230	26874296	129S1SvlmJ	Dom	66
1	26874093	26876990	PG129S1T00000005833	PGALLT00000091615	-	PgeneID:ENSMUST00000122295.2	ParentID:ENSMUST00000023104	LEVEL_1	PSSD	[[26874093, 26876990]]	1	26874311	26876722	129S1SvlmJ	Dom	2411
1	26874093	26876990	PG129S1T00000005833	PGALLT00000091615	-	PgeneID:ENSMUST00000122295.2	ParentID:ENSMUST00000023104	LEVEL_1	PSSD	[[26874093, 26876990]]	1	26876725	26878104	129S1SvlmJ	Dom	265
1	14174438	14175764	PG129S1T00000011337	PGALLT00000095782	-	PgeneID:ENSMUST00000186738.1	ParentID:ENSMUST00000169314	LEVEL_1	PSSD	[[14174438, 14175764]]	1	14171419	14176452	129S1SvlmJ	Dom	1326
1	43506680	43507199	PG129S1T00000000837	PGALLT00000087779	-	PgeneID:ENSMUST00000186385.1	ParentID:ENSMUST00000030051	LEVEL_1	PSSD	[[43506680, 43507199]]	1	43505432	43509510	129S1SvlmJ	Dom	519
1	84184547	84185710	PG129S1T00000011435	PGALLT00000095856	-	PgeneID:ENSMUST00000178732.2	ParentID:ENSMUST00000036004	LEVEL_1	PSSD	[[84184547, 84185710]]	1	84181801	84197750	129S1SvlmJ	Dom	1163
1	44848332	44850288	PG129S1T00000000061	PGALLT00000087179	+	PgeneID:ENSMUST00000187682.1	ParentID:ENSMUST00000108988	LEVEL_1	PSSD	[[44848332, 44850288]]	1	44848156	44848675	129S1SvlmJ	Dom	343
1	44848332	44850288	PG129S1T00000000061	PGALLT00000087179	+	PgeneID:ENSMUST00000187682.1	ParentID:ENSMUST00000108988	LEVEL_1	PSSD	[[44848332, 44850288]]	1	44848682	44848769	129S1SvlmJ	Dom	87
1	44848332	44850288	PG129S1T00000000061	PGALLT00000087179	+	PgeneID:ENSMUST00000187682.1	ParentID:ENSMUST00000108988	LEVEL_1	PSSD	[[44848332, 44850288]]	1	44848772	44848987	129S1SvlmJ	Dom	215
1	44848332	44850288	PG129S1T00000000061	PGALLT00000087179	+	PgeneID:ENSMUST00000187682.1	ParentID:ENSMUST00000108988	LEVEL_1	PSSD	[[44848332, 44850288]]	1	44849004	44849378	129S1SvlmJ	Dom	374
1	44848332	44850288	PG129S1T00000000061	PGALLT00000087179	+	PgeneID:ENSMUST00000187682.1	ParentID:ENSMUST00000108988	LEVEL_1	PSSD	[[44848332, 44850288]]	1	44849383	44856860	129S1SvlmJ	Dom	905
1	175528331	175528534	PG129S1T00000011493	PGALLT00000095894	+	PgeneID:ENSMUST00000193654.1	ParentID:ENSMUST00000015499	LEVEL_1	DUP	[[175528331, 175528534]]	1	175527532	175528599	129S1SvlmJ	Dom	203
1	101864113	101864682	PG129S1T00000009957	PGALLT00000094726	+	PgeneID:ENSMUST00000189923.1	ParentID:ENSMUST00000042235	LEVEL_1	PSSD	[[101864113, 101864682]]	1	101862672	101867968	129S1SvlmJ	Dom	569
1	177158863	177159219	PG129S1T00000000547	PGALLT00000087548	+	PgeneID:ENSMUST00000193676.1	ParentID:ENSMUST00000086535	LEVEL_1	PSSD	[[177158863, 177159219]]	1	177158702	177159740	129S1SvlmJ	Dom	356
1	58547632	58547763	PG129S1T00000004674	PGALLT00000090731	+	PgeneID:ENSMUST00000188643.1	ParentID:ENSMUST00000027189	LEVEL_1	transcribed_DUP	[[58547632, 58547763]]	1	58547444	58547981	129S1SvlmJ	Dom	131
1	112880813	112884604	PG129S1T00000005946	PGALLT00000091700	+	PgeneID:ENSMUST00000189583.1	ParentID:ENSMUST00000115808	LEVEL_1	PSSD	[[112880813, 112884604]]	1	112878979	112880931	129S1SvlmJ	Dom	118
1	112880813	112884604	PG129S1T00000005946	PGALLT00000091700	+	PgeneID:ENSMUST00000189583.1	ParentID:ENSMUST00000115808	LEVEL_1	PSSD	[[112880813, 112884604]]	1	112880940	112885875	129S1SvlmJ	Dom	3664
1	109347450	109348343	PG129S1T00000011620	PGALLT00000096002	-	PgeneID:ENSMUST00000120323.1	ParentID:ENSMUST00000102814	LEVEL_1	PSSD	[[109347450, 109347654], [109347762, 109348343]]	1	109347153	109347654	129S1SvlmJ	Dom	204
1	109347450	109348343	PG129S1T00000011620	PGALLT00000096002	-	PgeneID:ENSMUST00000120323.1	ParentID:ENSMUST00000102814	LEVEL_1	PSSD	[[109347450, 109347654], [109347762, 109348343]]	1	109347759	109348180	129S1SvlmJ	Dom	421
1	109347450	109348343	PG129S1T00000011620	PGALLT00000096002	-	PgeneID:ENSMUST00000120323.1	ParentID:ENSMUST00000102814	LEVEL_1	PSSD	[[109347450, 109347654], [109347762, 109348343]]	1	109348181	109348393	129S1SvlmJ	Dom	162
1	73868851	73869218	PG129S1T00000007515	PGALLT00000092891	-	PgeneID:ENSMUST00000190038.1	ParentID:ENSMUST00000199174	LEVEL_1	PSSD	[[73868851, 73869218]]	1	73860781	73872686	129S1SvlmJ	Dom	367
1	128765505	128766138	PG129S1T00000004702	PGALLT00000090753	-	PgeneID:ENSMUST00000191239.1	ParentID:ENSMUST00000059825	LEVEL_1	PSSD	[[128765505, 128766138]]	1	128765218	128766174	129S1SvlmJ	Mus	633
1	106591395	106593466	PG129S1T00000005998	PGALLT00000091736	+	PgeneID:ENSMUST00000186157.1	ParentID:ENSMUST00000103064	LEVEL_1	PSSD	[[106591395, 106592305], [106592425, 106593466]]	1	106590343	106592717	129S1SvlmJ	Dom	1322
1	106591395	106593466	PG129S1T00000005998	PGALLT00000091736	+	PgeneID:ENSMUST00000186157.1	ParentID:ENSMUST00000103064	LEVEL_1	PSSD	[[106591395, 106592305], [106592425, 106593466]]	1	106592718	106592719	129S1SvlmJ	Dom	1
1	106591395	106593466	PG129S1T00000005998	PGALLT00000091736	+	PgeneID:ENSMUST00000186157.1	ParentID:ENSMUST00000103064	LEVEL_1	PSSD	[[106591395, 106592305], [106592425, 106593466]]	1	106592721	106592874	129S1SvlmJ	Dom	153
1	106591395	106593466	PG129S1T00000005998	PGALLT00000091736	+	PgeneID:ENSMUST00000186157.1	ParentID:ENSMUST00000103064	LEVEL_1	PSSD	[[106591395, 106592305], [106592425, 106593466]]	1	106592875	106592949	129S1SvlmJ	Dom	74
1	106591395	106593466	PG129S1T00000005998	PGALLT00000091736	+	PgeneID:ENSMUST00000186157.1	ParentID:ENSMUST00000103064	LEVEL_1	PSSD	[[106591395, 106592305], [106592425, 106593466]]	1	106592953	106596398	129S1SvlmJ	Dom	513
1	22885210	22886592	PG129S1T00000005098	PGALLT00000091061	+	PgeneID:ENSMUST00000188406.1	ParentID:ENSMUST00000073456	LEVEL_1	PSSD	[[22885210, 22886592]]	1	22884362	22885445	129S1SvlmJ	Dom	235
1	22885210	22886592	PG129S1T00000005098	PGALLT00000091061	+	PgeneID:ENSMUST00000188406.1	ParentID:ENSMUST00000073456	LEVEL_1	PSSD	[[22885210, 22886592]]	1	22885449	22888337	129S1SvlmJ	Dom	1143
1	198518989	198519453	PG129S1T00000001154	PGALLT00000088017	+	PgeneID:ENSMUST00000195195.1	ParentID:ENSMUST00000150576	LEVEL_1	PSSD	[[198518989, 198519453]]	1	198517092	198519497	129S1SvlmJ	Dom	464
1	45145705	45148154	PG129S1T00000000942	PGALLT00000087858	+	PgeneID:ENSMUST00000189861.1	ParentID:ENSMUST00000123519	LEVEL_1	DUP	[[45145705, 45145837], [45146091, 45146271], [45147910, 45148154]]	1	45142435	45147280	129S1SvlmJ	Dom	1575
1	45145705	45148154	PG129S1T00000000942	PGALLT00000087858	+	PgeneID:ENSMUST00000189861.1	ParentID:ENSMUST00000123519	LEVEL_1	DUP	[[45145705, 45145837], [45146091, 45146271], [45147910, 45148154]]	1	45147515	45149183	129S1SvlmJ	Dom	639
3	145346212	145348286	PG129S1T00000002531	PGALLT00000089063	-	PgeneID:ENSMUST00000196903.1	ParentID:ENSMUST00000034428	LEVEL_1	PSSD	[[145346212, 145348286]]	3	145346297	145346340	129S1SvlmJ	Dom	43
3	145346212	145348286	PG129S1T00000002531	PGALLT00000089063	-	PgeneID:ENSMUST00000196903.1	ParentID:ENSMUST00000034428	LEVEL_1	PSSD	[[145346212, 145348286]]	3	145347536	145347538	129S1SvlmJ	Dom	2
1	108095679	108096203	PG129S1T00000010795	PGALLT00000095355	-	PgeneID:ENSMUST00000186616.1	ParentID:ENSMUST00000039118	LEVEL_1	PSSD	[[108095679, 108096203]]	1	108095258	108096866	129S1SvlmJ	Dom	524
1	200576330	200576775	PG129S1T00000010403	PGALLT00000095055	+	PgeneID:ENSMUST00000191762.1	ParentID:ENSMUST00000127514	LEVEL_1	PSSD	[[200576330, 200576775]]	1	200575825	200576509	129S1SvlmJ	Dom	179
1	200576330	200576775	PG129S1T00000010403	PGALLT00000095055	+	PgeneID:ENSMUST00000191762.1	ParentID:ENSMUST00000127514	LEVEL_1	PSSD	[[200576330, 200576775]]	1	200576510	200576793	129S1SvlmJ	Dom	265
1	142202975	142203677	PG129S1T00000001408	PGALLT00000088213	+	PgeneID:ENSMUST00000186523.2	ParentID:ENSMUST00000048702	LEVEL_1	PSSD	[[142202975, 142203677]]	1	142188034	142209437	129S1SvlmJ	Dom	702
2	70255382	70257536	PG129S1T00000007773	PGALLT00000093076	+	PgeneID:ENSMUST00000188981.1	ParentID:NA	LEVEL_2	DUP	[[70255382, 70255484], [70256491, 70256607], [70257366, 70257536]]	2	70254864	70258040	129S1SvlmJ	Dom	2154
1	188746454	188747283	PG129S1T00000003481	PGALLT00000089798	-	PgeneID:ENSMUST00000194902.1	ParentID:ENSMUST00000170715	LEVEL_1	PSSD	[[188746454, 188747283]]	1	188744809	188747395	129S1SvlmJ	Dom	829
1	187789672	187791790	PG129S1T00000006970	PGALLT00000092476	+	PgeneID:ENSMUST00000192106.1	ParentID:ENSMUST00000019697	LEVEL_1	PSSD	[[187789672, 187791790]]	1	187786315	187794434	129S1SvlmJ	Dom	2118
1	1554253	1559140	PG129S1T00000004706	PGALLT00000090756	+	PgeneID:ENSMUST00000195361.1	ParentID:ENSMUST00000168015	LEVEL_1	PSSD	[[1554253, 1555039], [1556550, 1559140]]	1	1548916	1555482	129S1SvlmJ	Dom	1229
1	1554253	1559140	PG129S1T00000004706	PGALLT00000090756	+	PgeneID:ENSMUST00000195361.1	ParentID:ENSMUST00000168015	LEVEL_1	PSSD	[[1554253, 1555039], [1556550, 1559140]]	1	1556244	1562581	129S1SvlmJ	Dom	2896
1	106542074	106542541	PG129S1T00000004217	PGALLT00000090378	-	PgeneID:ENSMUST00000190187.1	ParentID:ENSMUST00000102898	LEVEL_1	PSSD	[[106542074, 106542541]]	1	106540617	106542824	129S1SvlmJ	Dom	467
1	179401141	179406344	PG129S1T00000009298	PGALLT00000094230	-	PgeneID:ENSMUST00000192876.5	ParentID:ENSMUST00000169797	LEVEL_1	transcribed_DUP	[[179401141, 179401329], [179403398, 179403471], [179406000, 179406344]]	1	179400625	179401370	129S1SvlmJ	Dom	229
1	179401141	179406344	PG129S1T00000009298	PGALLT00000094230	-	PgeneID:ENSMUST00000192876.5	ParentID:ENSMUST00000169797	LEVEL_1	transcribed_DUP	[[179401141, 179401329], [179403398, 179403471], [179406000, 179406344]]	1	179401371	179401512	129S1SvlmJ	Dom	141
1	179401141	179406344	PG129S1T00000009298	PGALLT00000094230	-	PgeneID:ENSMUST00000192876.5	ParentID:ENSMUST00000169797	LEVEL_1	transcribed_DUP	[[179401141, 179401329], [179403398, 179403471], [179406000, 179406344]]	1	179401513	179403475	129S1SvlmJ	Dom	1962
1	179401141	179406344	PG129S1T00000009298	PGALLT00000094230	-	PgeneID:ENSMUST00000192876.5	ParentID:ENSMUST00000169797	LEVEL_1	transcribed_DUP	[[179401141, 179401329], [179403398, 179403471], [179406000, 179406344]]	1	179404421	179404436	129S1SvlmJ	Dom	15
1	179401141	179406344	PG129S1T00000009298	PGALLT00000094230	-	PgeneID:ENSMUST00000192876.5	ParentID:ENSMUST00000169797	LEVEL_1	transcribed_DUP	[[179401141, 179401329], [179403398, 179403471], [179406000, 179406344]]	1	179404485	179404486	129S1SvlmJ	Dom	1
1	179401141	179406344	PG129S1T00000009298	PGALLT00000094230	-	PgeneID:ENSMUST00000192876.5	ParentID:ENSMUST00000169797	LEVEL_1	transcribed_DUP	[[179401141, 179401329], [179403398, 179403471], [179406000, 179406344]]	1	179405247	179405248	129S1SvlmJ	Dom	1
1	179401141	179406344	PG129S1T00000009298	PGALLT00000094230	-	PgeneID:ENSMUST00000192876.5	ParentID:ENSMUST00000169797	LEVEL_1	transcribed_DUP	[[179401141, 179401329], [179403398, 179403471], [179406000, 179406344]]	1	179405661	179405674	129S1SvlmJ	Dom	13
1	179401141	179406344	PG129S1T00000009298	PGALLT00000094230	-	PgeneID:ENSMUST00000192876.5	ParentID:ENSMUST00000169797	LEVEL_1	transcribed_DUP	[[179401141, 179401329], [179403398, 179403471], [179406000, 179406344]]	1	179406003	179406041	129S1SvlmJ	Dom	38
1	179401141	179406344	PG129S1T00000009298	PGALLT00000094230	-	PgeneID:ENSMUST00000192876.5	ParentID:ENSMUST00000169797	LEVEL_1	transcribed_DUP	[[179401141, 179401329], [179403398, 179403471], [179406000, 179406344]]	1	179406042	179406412	129S1SvlmJ	Dom	302
1	64625881	64626460	PG129S1T00000003865	PGALLT00000090095	-	PgeneID:ENSMUST00000187877.1	ParentID:ENSMUST00000058733	LEVEL_1	PSSD	[[64625881, 64626460]]	1	64623988	64627087	129S1SvlmJ	Dom	579
1	16936335	16936862	PG129S1T00000005575	PGALLT00000091419	-	PgeneID:ENSMUST00000190883.1	ParentID:ENSMUST00000079716	LEVEL_1	PSSD	[[16936335, 16936862]]	1	16935891	16936966	129S1SvlmJ	Dom	527
1	27041523	27042029	PG129S1T00000001112	PGALLT00000087984	+	PgeneID:ENSMUST00000081488.2	ParentID:ENSMUST00000075242	LEVEL_1	PSSD	[[27041523, 27042029]]	1	27041174	27041671	129S1SvlmJ	Dom	148
1	27041523	27042029	PG129S1T00000001112	PGALLT00000087984	+	PgeneID:ENSMUST00000081488.2	ParentID:ENSMUST00000075242	LEVEL_1	PSSD	[[27041523, 27042029]]	1	27041868	27041869	129S1SvlmJ	Dom	1
1	27041523	27042029	PG129S1T00000001112	PGALLT00000087984	+	PgeneID:ENSMUST00000081488.2	ParentID:ENSMUST00000075242	LEVEL_1	PSSD	[[27041523, 27042029]]	1	27041883	27041884	129S1SvlmJ	Dom	1
1	27041523	27042029	PG129S1T00000001112	PGALLT00000087984	+	PgeneID:ENSMUST00000081488.2	ParentID:ENSMUST00000075242	LEVEL_1	PSSD	[[27041523, 27042029]]	1	27041927	27047413	129S1SvlmJ	Dom	102
1	155201722	155202081	PG129S1T00000005354	PGALLT00000091255	+	PgeneID:ENSMUST00000186208.1	ParentID:ENSMUST00000020794	LEVEL_1	PSSD	[[155201722, 155202081]]	1	155196001	155214970	129S1SvlmJ	Dom	359
1	72568646	72569256	PG129S1T00000011973	PGALLT00000096277	+	PgeneID:ENSMUST00000189382.1	ParentID:ENSMUST00000100799	LEVEL_1	PSSD	[[72568646, 72568992], [72569034, 72569256]]	1	72568651	72568992	129S1SvlmJ	Dom	341
1	72568646	72569256	PG129S1T00000011973	PGALLT00000096277	+	PgeneID:ENSMUST00000189382.1	ParentID:ENSMUST00000100799	LEVEL_1	PSSD	[[72568646, 72568992], [72569034, 72569256]]	1	72569033	72569081	129S1SvlmJ	Dom	48
1	72568646	72569256	PG129S1T00000011973	PGALLT00000096277	+	PgeneID:ENSMUST00000189382.1	ParentID:ENSMUST00000100799	LEVEL_1	PSSD	[[72568646, 72568992], [72569034, 72569256]]	1	72569108	72571918	129S1SvlmJ	Dom	148
1	70445762	70445849	PG129S1T00000004758	PGALLT00000090800	-	PgeneID:ENSMUST00000186767.1	ParentID:NA	LEVEL_2	DUP	[[70445762, 70445849]]	1	70443813	70447559	129S1SvlmJ	Dom	87
1	19056551	19057645	PG129S1T00000004572	PGALLT00000090645	+	PgeneID:ENSMUST00000142979.1	ParentID:ENSMUST00000147615	LEVEL_1	DUP	[[19056551, 19056623], [19056919, 19057099], [19057550, 19057645]]	1	19056677	19056678	129S1SvlmJ	Dom	1
1	19056551	19057645	PG129S1T00000004572	PGALLT00000090645	+	PgeneID:ENSMUST00000142979.1	ParentID:ENSMUST00000147615	LEVEL_1	DUP	[[19056551, 19056623], [19056919, 19057099], [19057550, 19057645]]	1	19057092	19057105	129S1SvlmJ	Dom	13
1	19056551	19057645	PG129S1T00000004572	PGALLT00000090645	+	PgeneID:ENSMUST00000142979.1	ParentID:ENSMUST00000147615	LEVEL_1	DUP	[[19056551, 19056623], [19056919, 19057099], [19057550, 19057645]]	1	19057503	19057507	129S1SvlmJ	Dom	4
1	19056551	19057645	PG129S1T00000004572	PGALLT00000090645	+	PgeneID:ENSMUST00000142979.1	ParentID:ENSMUST00000147615	LEVEL_1	DUP	[[19056551, 19056623], [19056919, 19057099], [19057550, 19057645]]	1	19057585	19057587	129S1SvlmJ	Dom	2
1	14792794	14793172	PG129S1T00000003565	PGALLT00000089863	-	PgeneID:ENSMUST00000187478.1	ParentID:ENSMUST00000118875	LEVEL_1	PSSD	[[14792794, 14793172]]	1	14791801	14796603	129S1SvlmJ	Dom	378
1	122564393	122565167	PG129S1T00000007217	PGALLT00000092657	+	PgeneID:ENSMUST00000189807.1	ParentID:ENSMUST00000131430	LEVEL_1	PSSD	[[122564393, 122564423], [122564792, 122565167]]	1	122559573	122581536	129S1SvlmJ	Dom	774
1	155821395	155823505	PG129S1T00000001884	PGALLT00000088572	+	PgeneID:ENSMUST00000181451.1	ParentID:ENSMUST00000118875	LEVEL_1	PSSD	[[155821395, 155822266], [155823210, 155823505]]	1	155819576	155822367	129S1SvlmJ	Dom	972
1	155821395	155823505	PG129S1T00000001884	PGALLT00000088572	+	PgeneID:ENSMUST00000181451.1	ParentID:ENSMUST00000118875	LEVEL_1	PSSD	[[155821395, 155822266], [155823210, 155823505]]	1	155823068	155823120	129S1SvlmJ	Dom	52
1	155821395	155823505	PG129S1T00000001884	PGALLT00000088572	+	PgeneID:ENSMUST00000181451.1	ParentID:ENSMUST00000118875	LEVEL_1	PSSD	[[155821395, 155822266], [155823210, 155823505]]	1	155823136	155824017	129S1SvlmJ	Dom	369
1	88876325	88876447	PG129S1T00000003258	PGALLT00000089621	+	PgeneID:ENSMUST00000168856.1	ParentID:ENSMUST00000022894	LEVEL_1	PSSD	[[88876325, 88876447]]	1	88875994	88876476	129S1SvlmJ	Dom	122
1	98657852	98733307	PG129S1T00000012785	PGALLT00000096911	-	PgeneID:ENSMUST00000178359.2	ParentID:ENSMUST00000027575	LEVEL_1	transcribed_DUP	[[98657852, 98657971], [98667205, 98667393], [98679150, 98679314], [98723515, 98723679], [98733182, 98733307]]	1	98657502	98658116	129S1SvlmJ	Dom	264
1	98657852	98733307	PG129S1T00000012785	PGALLT00000096911	-	PgeneID:ENSMUST00000178359.2	ParentID:ENSMUST00000027575	LEVEL_1	transcribed_DUP	[[98657852, 98657971], [98667205, 98667393], [98679150, 98679314], [98723515, 98723679], [98733182, 98733307]]	1	98658260	98660488	129S1SvlmJ	Dom	2228
1	98657852	98733307	PG129S1T00000012785	PGALLT00000096911	-	PgeneID:ENSMUST00000178359.2	ParentID:ENSMUST00000027575	LEVEL_1	transcribed_DUP	[[98657852, 98657971], [98667205, 98667393], [98679150, 98679314], [98723515, 98723679], [98733182, 98733307]]	1	98661872	98661874	129S1SvlmJ	Dom	2
1	98657852	98733307	PG129S1T00000012785	PGALLT00000096911	-	PgeneID:ENSMUST00000178359.2	ParentID:ENSMUST00000027575	LEVEL_1	transcribed_DUP	[[98657852, 98657971], [98667205, 98667393], [98679150, 98679314], [98723515, 98723679], [98733182, 98733307]]	1	98661881	98662787	129S1SvlmJ	Dom	906
1	98657852	98733307	PG129S1T00000012785	PGALLT00000096911	-	PgeneID:ENSMUST00000178359.2	ParentID:ENSMUST00000027575	LEVEL_1	transcribed_DUP	[[98657852, 98657971], [98667205, 98667393], [98679150, 98679314], [98723515, 98723679], [98733182, 98733307]]	1	98666161	98666163	129S1SvlmJ	Dom	2
1	98657852	98733307	PG129S1T00000012785	PGALLT00000096911	-	PgeneID:ENSMUST00000178359.2	ParentID:ENSMUST00000027575	LEVEL_1	transcribed_DUP	[[98657852, 98657971], [98667205, 98667393], [98679150, 98679314], [98723515, 98723679], [98733182, 98733307]]	1	98666355	98666404	129S1SvlmJ	Dom	49
1	98657852	98733307	PG129S1T00000012785	PGALLT00000096911	-	PgeneID:ENSMUST00000178359.2	ParentID:ENSMUST00000027575	LEVEL_1	transcribed_DUP	[[98657852, 98657971], [98667205, 98667393], [98679150, 98679314], [98723515, 98723679], [98733182, 98733307]]	1	98666436	98668258	129S1SvlmJ	Dom	1822
1	98657852	98733307	PG129S1T00000012785	PGALLT00000096911	-	PgeneID:ENSMUST00000178359.2	ParentID:ENSMUST00000027575	LEVEL_1	transcribed_DUP	[[98657852, 98657971], [98667205, 98667393], [98679150, 98679314], [98723515, 98723679], [98733182, 98733307]]	1	98668259	98669231	129S1SvlmJ	Dom	972
1	98657852	98733307	PG129S1T00000012785	PGALLT00000096911	-	PgeneID:ENSMUST00000178359.2	ParentID:ENSMUST00000027575	LEVEL_1	transcribed_DUP	[[98657852, 98657971], [98667205, 98667393], [98679150, 98679314], [98723515, 98723679], [98733182, 98733307]]	1	98669433	98673068	129S1SvlmJ	Dom	3635
1	98657852	98733307	PG129S1T00000012785	PGALLT00000096911	-	PgeneID:ENSMUST00000178359.2	ParentID:ENSMUST00000027575	LEVEL_1	transcribed_DUP	[[98657852, 98657971], [98667205, 98667393], [98679150, 98679314], [98723515, 98723679], [98733182, 98733307]]	1	98673069	98674631	129S1SvlmJ	Dom	1562
1	98657852	98733307	PG129S1T00000012785	PGALLT00000096911	-	PgeneID:ENSMUST00000178359.2	ParentID:ENSMUST00000027575	LEVEL_1	transcribed_DUP	[[98657852, 98657971], [98667205, 98667393], [98679150, 98679314], [98723515, 98723679], [98733182, 98733307]]	1	98674646	98674697	129S1SvlmJ	Dom	51
1	98657852	98733307	PG129S1T00000012785	PGALLT00000096911	-	PgeneID:ENSMUST00000178359.2	ParentID:ENSMUST00000027575	LEVEL_1	transcribed_DUP	[[98657852, 98657971], [98667205, 98667393], [98679150, 98679314], [98723515, 98723679], [98733182, 98733307]]	1	98674699	98674706	129S1SvlmJ	Dom	7
1	98657852	98733307	PG129S1T00000012785	PGALLT00000096911	-	PgeneID:ENSMUST00000178359.2	ParentID:ENSMUST00000027575	LEVEL_1	transcribed_DUP	[[98657852, 98657971], [98667205, 98667393], [98679150, 98679314], [98723515, 98723679], [98733182, 98733307]]	1	98674766	98674767	129S1SvlmJ	Dom	1
1	98657852	98733307	PG129S1T00000012785	PGALLT00000096911	-	PgeneID:ENSMUST00000178359.2	ParentID:ENSMUST00000027575	LEVEL_1	transcribed_DUP	[[98657852, 98657971], [98667205, 98667393], [98679150, 98679314], [98723515, 98723679], [98733182, 98733307]]	1	98674846	98676812	129S1SvlmJ	Dom	1966
1	98657852	98733307	PG129S1T00000012785	PGALLT00000096911	-	PgeneID:ENSMUST00000178359.2	ParentID:ENSMUST00000027575	LEVEL_1	transcribed_DUP	[[98657852, 98657971], [98667205, 98667393], [98679150, 98679314], [98723515, 98723679], [98733182, 98733307]]	1	98676826	98678494	129S1SvlmJ	Dom	1668
1	98657852	98733307	PG129S1T00000012785	PGALLT00000096911	-	PgeneID:ENSMUST00000178359.2	ParentID:ENSMUST00000027575	LEVEL_1	transcribed_DUP	[[98657852, 98657971], [98667205, 98667393], [98679150, 98679314], [98723515, 98723679], [98733182, 98733307]]	1	98678498	98680139	129S1SvlmJ	Dom	1641
1	98657852	98733307	PG129S1T00000012785	PGALLT00000096911	-	PgeneID:ENSMUST00000178359.2	ParentID:ENSMUST00000027575	LEVEL_1	transcribed_DUP	[[98657852, 98657971], [98667205, 98667393], [98679150, 98679314], [98723515, 98723679], [98733182, 98733307]]	1	98680155	98680197	129S1SvlmJ	Dom	42
1	98657852	98733307	PG129S1T00000012785	PGALLT00000096911	-	PgeneID:ENSMUST00000178359.2	ParentID:ENSMUST00000027575	LEVEL_1	transcribed_DUP	[[98657852, 98657971], [98667205, 98667393], [98679150, 98679314], [98723515, 98723679], [98733182, 98733307]]	1	98680200	98680204	129S1SvlmJ	Dom	4
1	98657852	98733307	PG129S1T00000012785	PGALLT00000096911	-	PgeneID:ENSMUST00000178359.2	ParentID:ENSMUST00000027575	LEVEL_1	transcribed_DUP	[[98657852, 98657971], [98667205, 98667393], [98679150, 98679314], [98723515, 98723679], [98733182, 98733307]]	1	98680213	98680324	129S1SvlmJ	Dom	111
1	98657852	98733307	PG129S1T00000012785	PGALLT00000096911	-	PgeneID:ENSMUST00000178359.2	ParentID:ENSMUST00000027575	LEVEL_1	transcribed_DUP	[[98657852, 98657971], [98667205, 98667393], [98679150, 98679314], [98723515, 98723679], [98733182, 98733307]]	1	98681218	98681301	129S1SvlmJ	Dom	83
1	98657852	98733307	PG129S1T00000012785	PGALLT00000096911	-	PgeneID:ENSMUST00000178359.2	ParentID:ENSMUST00000027575	LEVEL_1	transcribed_DUP	[[98657852, 98657971], [98667205, 98667393], [98679150, 98679314], [98723515, 98723679], [98733182, 98733307]]	1	98681771	98682890	129S1SvlmJ	Dom	1119
1	98657852	98733307	PG129S1T00000012785	PGALLT00000096911	-	PgeneID:ENSMUST00000178359.2	ParentID:ENSMUST00000027575	LEVEL_1	transcribed_DUP	[[98657852, 98657971], [98667205, 98667393], [98679150, 98679314], [98723515, 98723679], [98733182, 98733307]]	1	98682900	98683431	129S1SvlmJ	Dom	531
1	98657852	98733307	PG129S1T00000012785	PGALLT00000096911	-	PgeneID:ENSMUST00000178359.2	ParentID:ENSMUST00000027575	LEVEL_1	transcribed_DUP	[[98657852, 98657971], [98667205, 98667393], [98679150, 98679314], [98723515, 98723679], [98733182, 98733307]]	1	98683433	98685002	129S1SvlmJ	Dom	1569
1	98657852	98733307	PG129S1T00000012785	PGALLT00000096911	-	PgeneID:ENSMUST00000178359.2	ParentID:ENSMUST00000027575	LEVEL_1	transcribed_DUP	[[98657852, 98657971], [98667205, 98667393], [98679150, 98679314], [98723515, 98723679], [98733182, 98733307]]	1	98685006	98686903	129S1SvlmJ	Dom	1897
1	98657852	98733307	PG129S1T00000012785	PGALLT00000096911	-	PgeneID:ENSMUST00000178359.2	ParentID:ENSMUST00000027575	LEVEL_1	transcribed_DUP	[[98657852, 98657971], [98667205, 98667393], [98679150, 98679314], [98723515, 98723679], [98733182, 98733307]]	1	98686904	98688237	129S1SvlmJ	Dom	1333
1	98657852	98733307	PG129S1T00000012785	PGALLT00000096911	-	PgeneID:ENSMUST00000178359.2	ParentID:ENSMUST00000027575	LEVEL_1	transcribed_DUP	[[98657852, 98657971], [98667205, 98667393], [98679150, 98679314], [98723515, 98723679], [98733182, 98733307]]	1	98688238	98689144	129S1SvlmJ	Dom	906
1	98657852	98733307	PG129S1T00000012785	PGALLT00000096911	-	PgeneID:ENSMUST00000178359.2	ParentID:ENSMUST00000027575	LEVEL_1	transcribed_DUP	[[98657852, 98657971], [98667205, 98667393], [98679150, 98679314], [98723515, 98723679], [98733182, 98733307]]	1	98690811	98694682	129S1SvlmJ	Dom	3871
1	98657852	98733307	PG129S1T00000012785	PGALLT00000096911	-	PgeneID:ENSMUST00000178359.2	ParentID:ENSMUST00000027575	LEVEL_1	transcribed_DUP	[[98657852, 98657971], [98667205, 98667393], [98679150, 98679314], [98723515, 98723679], [98733182, 98733307]]	1	98694683	98694706	129S1SvlmJ	Dom	23
1	98657852	98733307	PG129S1T00000012785	PGALLT00000096911	-	PgeneID:ENSMUST00000178359.2	ParentID:ENSMUST00000027575	LEVEL_1	transcribed_DUP	[[98657852, 98657971], [98667205, 98667393], [98679150, 98679314], [98723515, 98723679], [98733182, 98733307]]	1	98694707	98695449	129S1SvlmJ	Dom	742
1	98657852	98733307	PG129S1T00000012785	PGALLT00000096911	-	PgeneID:ENSMUST00000178359.2	ParentID:ENSMUST00000027575	LEVEL_1	transcribed_DUP	[[98657852, 98657971], [98667205, 98667393], [98679150, 98679314], [98723515, 98723679], [98733182, 98733307]]	1	98695472	98695498	129S1SvlmJ	Dom	26
1	98657852	98733307	PG129S1T00000012785	PGALLT00000096911	-	PgeneID:ENSMUST00000178359.2	ParentID:ENSMUST00000027575	LEVEL_1	transcribed_DUP	[[98657852, 98657971], [98667205, 98667393], [98679150, 98679314], [98723515, 98723679], [98733182, 98733307]]	1	98696063	98696117	129S1SvlmJ	Dom	54
1	98657852	98733307	PG129S1T00000012785	PGALLT00000096911	-	PgeneID:ENSMUST00000178359.2	ParentID:ENSMUST00000027575	LEVEL_1	transcribed_DUP	[[98657852, 98657971], [98667205, 98667393], [98679150, 98679314], [98723515, 98723679], [98733182, 98733307]]	1	98696129	98696132	129S1SvlmJ	Dom	3
1	98657852	98733307	PG129S1T00000012785	PGALLT00000096911	-	PgeneID:ENSMUST00000178359.2	ParentID:ENSMUST00000027575	LEVEL_1	transcribed_DUP	[[98657852, 98657971], [98667205, 98667393], [98679150, 98679314], [98723515, 98723679], [98733182, 98733307]]	1	98696140	98696143	129S1SvlmJ	Dom	3
1	98657852	98733307	PG129S1T00000012785	PGALLT00000096911	-	PgeneID:ENSMUST00000178359.2	ParentID:ENSMUST00000027575	LEVEL_1	transcribed_DUP	[[98657852, 98657971], [98667205, 98667393], [98679150, 98679314], [98723515, 98723679], [98733182, 98733307]]	1	98696152	98696637	129S1SvlmJ	Dom	485
1	98657852	98733307	PG129S1T00000012785	PGALLT00000096911	-	PgeneID:ENSMUST00000178359.2	ParentID:ENSMUST00000027575	LEVEL_1	transcribed_DUP	[[98657852, 98657971], [98667205, 98667393], [98679150, 98679314], [98723515, 98723679], [98733182, 98733307]]	1	98701026	98708641	129S1SvlmJ	Dom	7615
1	98657852	98733307	PG129S1T00000012785	PGALLT00000096911	-	PgeneID:ENSMUST00000178359.2	ParentID:ENSMUST00000027575	LEVEL_1	transcribed_DUP	[[98657852, 98657971], [98667205, 98667393], [98679150, 98679314], [98723515, 98723679], [98733182, 98733307]]	1	98716400	98716683	129S1SvlmJ	Dom	283
1	98657852	98733307	PG129S1T00000012785	PGALLT00000096911	-	PgeneID:ENSMUST00000178359.2	ParentID:ENSMUST00000027575	LEVEL_1	transcribed_DUP	[[98657852, 98657971], [98667205, 98667393], [98679150, 98679314], [98723515, 98723679], [98733182, 98733307]]	1	98716687	98718130	129S1SvlmJ	Dom	1443
1	98657852	98733307	PG129S1T00000012785	PGALLT00000096911	-	PgeneID:ENSMUST00000178359.2	ParentID:ENSMUST00000027575	LEVEL_1	transcribed_DUP	[[98657852, 98657971], [98667205, 98667393], [98679150, 98679314], [98723515, 98723679], [98733182, 98733307]]	1	98721816	98723734	129S1SvlmJ	Dom	1918
1	98657852	98733307	PG129S1T00000012785	PGALLT00000096911	-	PgeneID:ENSMUST00000178359.2	ParentID:ENSMUST00000027575	LEVEL_1	transcribed_DUP	[[98657852, 98657971], [98667205, 98667393], [98679150, 98679314], [98723515, 98723679], [98733182, 98733307]]	1	98723983	98724494	129S1SvlmJ	Dom	511
1	98657852	98733307	PG129S1T00000012785	PGALLT00000096911	-	PgeneID:ENSMUST00000178359.2	ParentID:ENSMUST00000027575	LEVEL_1	transcribed_DUP	[[98657852, 98657971], [98667205, 98667393], [98679150, 98679314], [98723515, 98723679], [98733182, 98733307]]	1	98724497	98725342	129S1SvlmJ	Dom	845
1	98657852	98733307	PG129S1T00000012785	PGALLT00000096911	-	PgeneID:ENSMUST00000178359.2	ParentID:ENSMUST00000027575	LEVEL_1	transcribed_DUP	[[98657852, 98657971], [98667205, 98667393], [98679150, 98679314], [98723515, 98723679], [98733182, 98733307]]	1	98725354	98725355	129S1SvlmJ	Dom	1
1	98657852	98733307	PG129S1T00000012785	PGALLT00000096911	-	PgeneID:ENSMUST00000178359.2	ParentID:ENSMUST00000027575	LEVEL_1	transcribed_DUP	[[98657852, 98657971], [98667205, 98667393], [98679150, 98679314], [98723515, 98723679], [98733182, 98733307]]	1	98727870	98727887	129S1SvlmJ	Dom	17
1	98657852	98733307	PG129S1T00000012785	PGALLT00000096911	-	PgeneID:ENSMUST00000178359.2	ParentID:ENSMUST00000027575	LEVEL_1	transcribed_DUP	[[98657852, 98657971], [98667205, 98667393], [98679150, 98679314], [98723515, 98723679], [98733182, 98733307]]	1	98727891	98727892	129S1SvlmJ	Dom	1
1	98657852	98733307	PG129S1T00000012785	PGALLT00000096911	-	PgeneID:ENSMUST00000178359.2	ParentID:ENSMUST00000027575	LEVEL_1	transcribed_DUP	[[98657852, 98657971], [98667205, 98667393], [98679150, 98679314], [98723515, 98723679], [98733182, 98733307]]	1	98727894	98728667	129S1SvlmJ	Dom	773
1	98657852	98733307	PG129S1T00000012785	PGALLT00000096911	-	PgeneID:ENSMUST00000178359.2	ParentID:ENSMUST00000027575	LEVEL_1	transcribed_DUP	[[98657852, 98657971], [98667205, 98667393], [98679150, 98679314], [98723515, 98723679], [98733182, 98733307]]	1	98730771	98731592	129S1SvlmJ	Dom	821
1	98657852	98733307	PG129S1T00000012785	PGALLT00000096911	-	PgeneID:ENSMUST00000178359.2	ParentID:ENSMUST00000027575	LEVEL_1	transcribed_DUP	[[98657852, 98657971], [98667205, 98667393], [98679150, 98679314], [98723515, 98723679], [98733182, 98733307]]	1	98731916	98732420	129S1SvlmJ	Dom	504
1	98657852	98733307	PG129S1T00000012785	PGALLT00000096911	-	PgeneID:ENSMUST00000178359.2	ParentID:ENSMUST00000027575	LEVEL_1	transcribed_DUP	[[98657852, 98657971], [98667205, 98667393], [98679150, 98679314], [98723515, 98723679], [98733182, 98733307]]	1	98732422	98732426	129S1SvlmJ	Dom	4
1	98657852	98733307	PG129S1T00000012785	PGALLT00000096911	-	PgeneID:ENSMUST00000178359.2	ParentID:ENSMUST00000027575	LEVEL_1	transcribed_DUP	[[98657852, 98657971], [98667205, 98667393], [98679150, 98679314], [98723515, 98723679], [98733182, 98733307]]	1	98732444	98733878	129S1SvlmJ	Dom	863
1	98657852	98733307	PG129S1T00000012785	PGALLT00000096911	-	PgeneID:ENSMUST00000178359.2	ParentID:ENSMUST00000027575	LEVEL_1	transcribed_DUP	[[98657852, 98657971], [98667205, 98667393], [98679150, 98679314], [98723515, 98723679], [98733182, 98733307]]	1	98662928	98664790	129S1SvlmJ	Dom	1862
1	98657852	98733307	PG129S1T00000012785	PGALLT00000096911	-	PgeneID:ENSMUST00000178359.2	ParentID:ENSMUST00000027575	LEVEL_1	transcribed_DUP	[[98657852, 98657971], [98667205, 98667393], [98679150, 98679314], [98723515, 98723679], [98733182, 98733307]]	1	98680327	98681194	129S1SvlmJ	Dom	867
1	98657852	98733307	PG129S1T00000012785	PGALLT00000096911	-	PgeneID:ENSMUST00000178359.2	ParentID:ENSMUST00000027575	LEVEL_1	transcribed_DUP	[[98657852, 98657971], [98667205, 98667393], [98679150, 98679314], [98723515, 98723679], [98733182, 98733307]]	1	98710281	98716396	129S1SvlmJ	Dom	6115
1	98657852	98733307	PG129S1T00000012785	PGALLT00000096911	-	PgeneID:ENSMUST00000178359.2	ParentID:ENSMUST00000027575	LEVEL_1	transcribed_DUP	[[98657852, 98657971], [98667205, 98667393], [98679150, 98679314], [98723515, 98723679], [98733182, 98733307]]	1	98728668	98730274	129S1SvlmJ	Dom	1606
4	58051763	58054573	PG129S1T00000013187	PGALLT00000073759	-	PgeneID:ENSMUST00000059546.4	ParentID:ENSMUST00000035105	LEVEL_1	PSSD	[[58051763, 58054573]]	4	58054296	58054449	129S1SvlmJ	Dom	153
1	23501021	23501590	PG129S1T00000013320	PGALLT00000097315	-	PgeneID:ENSMUST00000190216.1	ParentID:ENSMUST00000118543	LEVEL_1	PSSD	[[23501021, 23501590]]	1	23497510	23502409	129S1SvlmJ	Dom	569
1	114447469	114457354	PG129S1T00000010021	PGALLT00000094781	-	PgeneID:ENSMUST00000109467.2	ParentID:ENSMUST00000098473	LEVEL_1	PSSD	[[114447469, 114457354]]	1	114447324	114447940	129S1SvlmJ	Dom	471
1	114447469	114457354	PG129S1T00000010021	PGALLT00000094781	-	PgeneID:ENSMUST00000109467.2	ParentID:ENSMUST00000098473	LEVEL_1	PSSD	[[114447469, 114457354]]	1	114447947	114448611	129S1SvlmJ	Dom	664
1	114447469	114457354	PG129S1T00000010021	PGALLT00000094781	-	PgeneID:ENSMUST00000109467.2	ParentID:ENSMUST00000098473	LEVEL_1	PSSD	[[114447469, 114457354]]	1	114448616	114450034	129S1SvlmJ	Dom	1418
1	114447469	114457354	PG129S1T00000010021	PGALLT00000094781	-	PgeneID:ENSMUST00000109467.2	ParentID:ENSMUST00000098473	LEVEL_1	PSSD	[[114447469, 114457354]]	1	114450035	114452088	129S1SvlmJ	Dom	2053
1	114447469	114457354	PG129S1T00000010021	PGALLT00000094781	-	PgeneID:ENSMUST00000109467.2	ParentID:ENSMUST00000098473	LEVEL_1	PSSD	[[114447469, 114457354]]	1	114452090	114452668	129S1SvlmJ	Dom	578
1	114447469	114457354	PG129S1T00000010021	PGALLT00000094781	-	PgeneID:ENSMUST00000109467.2	ParentID:ENSMUST00000098473	LEVEL_1	PSSD	[[114447469, 114457354]]	1	114452676	114452705	129S1SvlmJ	Dom	29
1	114447469	114457354	PG129S1T00000010021	PGALLT00000094781	-	PgeneID:ENSMUST00000109467.2	ParentID:ENSMUST00000098473	LEVEL_1	PSSD	[[114447469, 114457354]]	1	114454622	114454650	129S1SvlmJ	Dom	28
1	114447469	114457354	PG129S1T00000010021	PGALLT00000094781	-	PgeneID:ENSMUST00000109467.2	ParentID:ENSMUST00000098473	LEVEL_1	PSSD	[[114447469, 114457354]]	1	114454819	114454820	129S1SvlmJ	Dom	1
1	114447469	114457354	PG129S1T00000010021	PGALLT00000094781	-	PgeneID:ENSMUST00000109467.2	ParentID:ENSMUST00000098473	LEVEL_1	PSSD	[[114447469, 114457354]]	1	114454824	114454871	129S1SvlmJ	Dom	47
1	114447469	114457354	PG129S1T00000010021	PGALLT00000094781	-	PgeneID:ENSMUST00000109467.2	ParentID:ENSMUST00000098473	LEVEL_1	PSSD	[[114447469, 114457354]]	1	114454873	114455003	129S1SvlmJ	Dom	130
1	114447469	114457354	PG129S1T00000010021	PGALLT00000094781	-	PgeneID:ENSMUST00000109467.2	ParentID:ENSMUST00000098473	LEVEL_1	PSSD	[[114447469, 114457354]]	1	114455008	114455011	129S1SvlmJ	Dom	3
1	114447469	114457354	PG129S1T00000010021	PGALLT00000094781	-	PgeneID:ENSMUST00000109467.2	ParentID:ENSMUST00000098473	LEVEL_1	PSSD	[[114447469, 114457354]]	1	114455219	114455757	129S1SvlmJ	Dom	538
1	114447469	114457354	PG129S1T00000010021	PGALLT00000094781	-	PgeneID:ENSMUST00000109467.2	ParentID:ENSMUST00000098473	LEVEL_1	PSSD	[[114447469, 114457354]]	1	114455762	114455765	129S1SvlmJ	Dom	3
1	114447469	114457354	PG129S1T00000010021	PGALLT00000094781	-	PgeneID:ENSMUST00000109467.2	ParentID:ENSMUST00000098473	LEVEL_1	PSSD	[[114447469, 114457354]]	1	114455872	114455999	129S1SvlmJ	Dom	127
1	114447469	114457354	PG129S1T00000010021	PGALLT00000094781	-	PgeneID:ENSMUST00000109467.2	ParentID:ENSMUST00000098473	LEVEL_1	PSSD	[[114447469, 114457354]]	1	114456000	114456105	129S1SvlmJ	Dom	105
1	114447469	114457354	PG129S1T00000010021	PGALLT00000094781	-	PgeneID:ENSMUST00000109467.2	ParentID:ENSMUST00000098473	LEVEL_1	PSSD	[[114447469, 114457354]]	1	114456106	114456331	129S1SvlmJ	Dom	225
1	114447469	114457354	PG129S1T00000010021	PGALLT00000094781	-	PgeneID:ENSMUST00000109467.2	ParentID:ENSMUST00000098473	LEVEL_1	PSSD	[[114447469, 114457354]]	1	114456956	114458773	129S1SvlmJ	Dom	398
1	87746060	87746517	PG129S1T00000001453	PGALLT00000088245	+	PgeneID:ENSMUST00000163337.3	ParentID:ENSMUST00000009039	LEVEL_1	PSSD	[[87746060, 87746517]]	1	87745878	87746686	129S1SvlmJ	Dom	457
1	107421035	107421360	PG129S1T00000012403	PGALLT00000096627	+	PgeneID:ENSMUST00000191422.1	ParentID:ENSMUST00000195554	LEVEL_1	PSSD	[[107421035, 107421360]]	1	107420358	107422515	129S1SvlmJ	Dom	325
3	137819075	137821424	PG129S1T00000009988	PGALLT00000094753	+	PgeneID:ENSMUST00000200368.1	ParentID:ENSMUST00000162342	LEVEL_1	PSSD	[[137819075, 137821424]]	3	137819073	137819164	129S1SvlmJ	Dom	89
3	137819075	137821424	PG129S1T00000009988	PGALLT00000094753	+	PgeneID:ENSMUST00000200368.1	ParentID:ENSMUST00000162342	LEVEL_1	PSSD	[[137819075, 137821424]]	3	137819172	137819644	129S1SvlmJ	Dom	472
3	137819075	137821424	PG129S1T00000009988	PGALLT00000094753	+	PgeneID:ENSMUST00000200368.1	ParentID:ENSMUST00000162342	LEVEL_1	PSSD	[[137819075, 137821424]]	3	137819645	137820180	129S1SvlmJ	Dom	535
3	137819075	137821424	PG129S1T00000009988	PGALLT00000094753	+	PgeneID:ENSMUST00000200368.1	ParentID:ENSMUST00000162342	LEVEL_1	PSSD	[[137819075, 137821424]]	3	137820199	137820530	129S1SvlmJ	Dom	331
3	137819075	137821424	PG129S1T00000009988	PGALLT00000094753	+	PgeneID:ENSMUST00000200368.1	ParentID:ENSMUST00000162342	LEVEL_1	PSSD	[[137819075, 137821424]]	3	137820531	137820915	129S1SvlmJ	Dom	384
3	137819075	137821424	PG129S1T00000009988	PGALLT00000094753	+	PgeneID:ENSMUST00000200368.1	ParentID:ENSMUST00000162342	LEVEL_1	PSSD	[[137819075, 137821424]]	3	137820918	137821177	129S1SvlmJ	Dom	259
3	137819075	137821424	PG129S1T00000009988	PGALLT00000094753	+	PgeneID:ENSMUST00000200368.1	ParentID:ENSMUST00000162342	LEVEL_1	PSSD	[[137819075, 137821424]]	3	137821208	137821446	129S1SvlmJ	Dom	216
1	88079557	88080706	PG129S1T00000002316	PGALLT00000088899	-	PgeneID:ENSMUST00000190273.1	ParentID:ENSMUST00000023364	LEVEL_1	PSSD	[[88079557, 88080706]]	1	88076936	88090267	129S1SvlmJ	Dom	1149
3	103298782	103301132	PG129S1T00000009374	PGALLT00000094293	+	PgeneID:ENSMUST00000198794.1	ParentID:ENSMUST00000114839	LEVEL_1	PSSD	[[103298782, 103301132]]	3	103299326	103299517	129S1SvlmJ	Dom	191
3	103298782	103301132	PG129S1T00000009374	PGALLT00000094293	+	PgeneID:ENSMUST00000198794.1	ParentID:ENSMUST00000114839	LEVEL_1	PSSD	[[103298782, 103301132]]	3	103299518	103299531	129S1SvlmJ	Dom	13
3	103298782	103301132	PG129S1T00000009374	PGALLT00000094293	+	PgeneID:ENSMUST00000198794.1	ParentID:ENSMUST00000114839	LEVEL_1	PSSD	[[103298782, 103301132]]	3	103299533	103299539	129S1SvlmJ	Dom	6
3	103298782	103301132	PG129S1T00000009374	PGALLT00000094293	+	PgeneID:ENSMUST00000198794.1	ParentID:ENSMUST00000114839	LEVEL_1	PSSD	[[103298782, 103301132]]	3	103299566	103299626	129S1SvlmJ	Dom	60
3	103298782	103301132	PG129S1T00000009374	PGALLT00000094293	+	PgeneID:ENSMUST00000198794.1	ParentID:ENSMUST00000114839	LEVEL_1	PSSD	[[103298782, 103301132]]	3	103299628	103299632	129S1SvlmJ	Dom	4
3	103298782	103301132	PG129S1T00000009374	PGALLT00000094293	+	PgeneID:ENSMUST00000198794.1	ParentID:ENSMUST00000114839	LEVEL_1	PSSD	[[103298782, 103301132]]	3	103299633	103299844	129S1SvlmJ	Dom	211
3	103298782	103301132	PG129S1T00000009374	PGALLT00000094293	+	PgeneID:ENSMUST00000198794.1	ParentID:ENSMUST00000114839	LEVEL_1	PSSD	[[103298782, 103301132]]	3	103299865	103299971	129S1SvlmJ	Dom	106
3	103298782	103301132	PG129S1T00000009374	PGALLT00000094293	+	PgeneID:ENSMUST00000198794.1	ParentID:ENSMUST00000114839	LEVEL_1	PSSD	[[103298782, 103301132]]	3	103300058	103300061	129S1SvlmJ	Dom	3
3	103298782	103301132	PG129S1T00000009374	PGALLT00000094293	+	PgeneID:ENSMUST00000198794.1	ParentID:ENSMUST00000114839	LEVEL_1	PSSD	[[103298782, 103301132]]	3	103300182	103300185	129S1SvlmJ	Dom	3
3	103298782	103301132	PG129S1T00000009374	PGALLT00000094293	+	PgeneID:ENSMUST00000198794.1	ParentID:ENSMUST00000114839	LEVEL_1	PSSD	[[103298782, 103301132]]	3	103300203	103300230	129S1SvlmJ	Dom	27
3	103298782	103301132	PG129S1T00000009374	PGALLT00000094293	+	PgeneID:ENSMUST00000198794.1	ParentID:ENSMUST00000114839	LEVEL_1	PSSD	[[103298782, 103301132]]	3	103300431	103300444	129S1SvlmJ	Dom	13
3	103298782	103301132	PG129S1T00000009374	PGALLT00000094293	+	PgeneID:ENSMUST00000198794.1	ParentID:ENSMUST00000114839	LEVEL_1	PSSD	[[103298782, 103301132]]	3	103300496	103300497	129S1SvlmJ	Dom	1
3	103298782	103301132	PG129S1T00000009374	PGALLT00000094293	+	PgeneID:ENSMUST00000198794.1	ParentID:ENSMUST00000114839	LEVEL_1	PSSD	[[103298782, 103301132]]	3	103300569	103300570	129S1SvlmJ	Dom	1
3	103298782	103301132	PG129S1T00000009374	PGALLT00000094293	+	PgeneID:ENSMUST00000198794.1	ParentID:ENSMUST00000114839	LEVEL_1	PSSD	[[103298782, 103301132]]	3	103300690	103300704	129S1SvlmJ	Dom	14
1	193812645	193813242	PG129S1T00000005742	PGALLT00000091553	-	PgeneID:ENSMUST00000192135.1	ParentID:ENSMUST00000005923	LEVEL_1	PSSD	[[193812645, 193813242]]	1	193811973	193833817	129S1SvlmJ	Dom	597
1	146761998	146762766	PG129S1T00000003315	PGALLT00000089661	-	PgeneID:ENSMUST00000191024.2	ParentID:ENSMUST00000052396	LEVEL_1	PSSD	[[146761998, 146762766]]	1	146759956	146767879	129S1SvlmJ	Dom	768
1	140682128	140683619	PG129S1T00000011573	PGALLT00000095961	-	PgeneID:ENSMUST00000195232.1	ParentID:ENSMUST00000160640	LEVEL_1	PSSD	[[140682128, 140683619]]	1	140682887	140683289	129S1SvlmJ	Dom	402
1	140682128	140683619	PG129S1T00000011573	PGALLT00000095961	-	PgeneID:ENSMUST00000195232.1	ParentID:ENSMUST00000160640	LEVEL_1	PSSD	[[140682128, 140683619]]	1	140683290	140684932	129S1SvlmJ	Dom	329
1	4158382	4158411	PG129S1T00000007325	PGALLT00000092739	+	PgeneID:ENSMUST00000191703.1	ParentID:NA	LEVEL_2	PSSD	[[4158382, 4158411]]	1	4158271	4159034	129S1SvlmJ	Dom	29
4	117329572	117330598	PG129S1T00000002024	PGALLT00000088677	+	PgeneID:ENSMUST00000121683.1	ParentID:ENSMUST00000161308	LEVEL_1	PSSD	[[117329572, 117330598]]	4	117330025	117330131	129S1SvlmJ	Dom	106
4	117329572	117330598	PG129S1T00000002024	PGALLT00000088677	+	PgeneID:ENSMUST00000121683.1	ParentID:ENSMUST00000161308	LEVEL_1	PSSD	[[117329572, 117330598]]	4	117330132	117330252	129S1SvlmJ	Dom	120
4	117329572	117330598	PG129S1T00000002024	PGALLT00000088677	+	PgeneID:ENSMUST00000121683.1	ParentID:ENSMUST00000161308	LEVEL_1	PSSD	[[117329572, 117330598]]	4	117330253	117330499	129S1SvlmJ	Dom	246
1	143180624	143181398	PG129S1T00000005017	PGALLT00000091003	-	PgeneID:ENSMUST00000129972.1	ParentID:ENSMUST00000137376	LEVEL_1	PSSD	[[143180624, 143181398]]	1	143171996	143183051	129S1SvlmJ	Dom	774
1	1806545	1807984	PG129S1T00000004789	PGALLT00000090826	+	PgeneID:ENSMUST00000193658.1	ParentID:ENSMUST00000022268	LEVEL_1	PSSD	[[1806545, 1807984]]	1	1807708	1807719	129S1SvlmJ	Dom	11
1	1806545	1807984	PG129S1T00000004789	PGALLT00000090826	+	PgeneID:ENSMUST00000193658.1	ParentID:ENSMUST00000022268	LEVEL_1	PSSD	[[1806545, 1807984]]	1	1807836	1812635	129S1SvlmJ	Dom	148
1	1806545	1807984	PG129S1T00000004789	PGALLT00000090826	+	PgeneID:ENSMUST00000193658.1	ParentID:ENSMUST00000022268	LEVEL_1	PSSD	[[1806545, 1807984]]	1	1801277	1807490	129S1SvlmJ	Dom	945
2	66807253	66808153	PG129S1T00000007849	PGALLT00000093131	+	PgeneID:ENSMUST00000122405.1	ParentID:ENSMUST00000071230	LEVEL_1	PSSD	[[66807253, 66808153]]	2	66807565	66807745	129S1SvlmJ	Dom	180
2	66807253	66808153	PG129S1T00000007849	PGALLT00000093131	+	PgeneID:ENSMUST00000122405.1	ParentID:ENSMUST00000071230	LEVEL_1	PSSD	[[66807253, 66808153]]	2	66807746	66807867	129S1SvlmJ	Dom	121
1	33417549	33417838	PG129S1T00000003412	PGALLT00000089743	-	PgeneID:ENSMUST00000193622.1	ParentID:ENSMUST00000132917	LEVEL_1	PSSD	[[33417549, 33417838]]	1	33417022	33418102	129S1SvlmJ	Dom	289
1	198860628	198861319	PG129S1T00000005351	PGALLT00000091253	-	PgeneID:ENSMUST00000192352.1	ParentID:ENSMUST00000031264	LEVEL_1	PSSD	[[198860628, 198861319]]	1	198852211	198862096	129S1SvlmJ	Dom	691
1	140341478	140341865	PG129S1T00000009606	PGALLT00000094469	+	PgeneID:ENSMUST00000088648.4	ParentID:ENSMUST00000086535	LEVEL_1	PSSD	[[140341478, 140341865]]	1	140341459	140342404	129S1SvlmJ	Dom	387
X	149408146	149409084	PG129S1T00000009400	PGALLT00000094315	+	PgeneID:ENSMUST00000121650.1	ParentID:ENSMUST00000136559	LEVEL_1	PSSD	[[149408146, 149409084]]	X	149408392	149408395	129S1SvlmJ	Dom	3
1	63202832	63203139	PG129S1T00000007765	PGALLT00000093071	+	PgeneID:ENSMUST00000118179.1	ParentID:ENSMUST00000199031	LEVEL_1	PSSD	[[63202832, 63203139]]	1	63202635	63213649	129S1SvlmJ	Dom	307
1	80278207	80279929	PG129S1T00000011796	PGALLT00000096140	-	PgeneID:ENSMUST00000187291.1	ParentID:ENSMUST00000042235	LEVEL_1	PSSD	[[80278207, 80279929]]	1	80277302	80279081	129S1SvlmJ	Dom	874
1	80278207	80279929	PG129S1T00000011796	PGALLT00000096140	-	PgeneID:ENSMUST00000187291.1	ParentID:ENSMUST00000042235	LEVEL_1	PSSD	[[80278207, 80279929]]	1	80279085	80281056	129S1SvlmJ	Dom	844
1	177571297	177572062	PG129S1T00000008802	PGALLT00000093850	+	PgeneID:ENSMUST00000194947.1	ParentID:ENSMUST00000025357	LEVEL_1	PSSD	[[177571297, 177572062]]	1	177570480	177573671	129S1SvlmJ	Dom	765
1	32018462	32019297	PG129S1T00000000975	PGALLT00000087880	+	PgeneID:ENSMUST00000185377.1	ParentID:ENSMUST00000035301	LEVEL_1	PSSD	[[32018462, 32019297]]	1	32016421	32019145	129S1SvlmJ	Dom	683
1	32018462	32019297	PG129S1T00000000975	PGALLT00000087880	+	PgeneID:ENSMUST00000185377.1	ParentID:ENSMUST00000035301	LEVEL_1	PSSD	[[32018462, 32019297]]	1	32019146	32019411	129S1SvlmJ	Dom	151
1	119221835	119226490	PG129S1T00000012802	PGALLT00000096924	+	PgeneID:ENSMUST00000185884.1	ParentID:ENSMUST00000084731	LEVEL_1	PSSD	[[119221835, 119226490]]	1	119221016	119222941	129S1SvlmJ	Dom	1106
1	119221835	119226490	PG129S1T00000012802	PGALLT00000096924	+	PgeneID:ENSMUST00000185884.1	ParentID:ENSMUST00000084731	LEVEL_1	PSSD	[[119221835, 119226490]]	1	119222942	119226562	129S1SvlmJ	Dom	3548
1	172852435	172852848	PG129S1T00000009476	PGALLT00000094370	-	PgeneID:ENSMUST00000194887.1	ParentID:ENSMUST00000102696	LEVEL_1	PSSD	[[172852435, 172852848]]	1	172850479	172853474	129S1SvlmJ	Dom	413
1	101456657	101458586	PG129S1T00000008253	PGALLT00000093429	-	PgeneID:ENSMUST00000191164.1	ParentID:ENSMUST00000032915	LEVEL_1	PSSD	[[101456657, 101458586]]	1	101452758	101462274	129S1SvlmJ	Dom	1929
1	154653248	154655609	PG129S1T00000008780	PGALLT00000093833	-	PgeneID:ENSMUST00000190706.1	ParentID:ENSMUST00000024739	LEVEL_1	PSSD	[[154653248, 154655609]]	1	154652584	154661754	129S1SvlmJ	Dom	2361
1	149346919	149349300	PG129S1T00000012713	PGALLT00000096856	+	PgeneID:ENSMUST00000185254.1	ParentID:ENSMUST00000061283	LEVEL_1	PSSD	[[149346919, 149349300]]	1	149346181	149349281	129S1SvlmJ	Dom	2362
1	149346919	149349300	PG129S1T00000012713	PGALLT00000096856	+	PgeneID:ENSMUST00000185254.1	ParentID:ENSMUST00000061283	LEVEL_1	PSSD	[[149346919, 149349300]]	1	149349283	149349304	129S1SvlmJ	Dom	17
1	187926074	187926385	PG129S1T00000006541	PGALLT00000092150	-	PgeneID:ENSMUST00000159474.1	ParentID:ENSMUST00000080492	LEVEL_1	PSSD	[[187926074, 187926385]]	1	187924767	187929542	129S1SvlmJ	Dom	311
6	134187169	134196816	PG129S1T00000005036	PGALLT00000091017	-	PgeneID:ENSMUST00000119671.2	ParentID:ENSMUST00000032288	LEVEL_1	DUP	[[134187169, 134187298], [134193887, 134194094], [134196708, 134196816]]	6	134190870	134190871	129S1SvlmJ	Dom	1
1	109503513	109522309	PG129S1T00000013314	PGALLT00000097311	-	PgeneID:ENSMUST00000122463.1	ParentID:ENSMUST00000023861	LEVEL_1	DUP	[[109503513, 109503913], [109504535, 109504648], [109505046, 109505209], [109505914, 109506036], [109522148, 109522309]]	1	109504297	109504298	129S1SvlmJ	Dom	1
1	109503513	109522309	PG129S1T00000013314	PGALLT00000097311	-	PgeneID:ENSMUST00000122463.1	ParentID:ENSMUST00000023861	LEVEL_1	DUP	[[109503513, 109503913], [109504535, 109504648], [109505046, 109505209], [109505914, 109506036], [109522148, 109522309]]	1	109504447	109504451	129S1SvlmJ	Dom	4
1	109503513	109522309	PG129S1T00000013314	PGALLT00000097311	-	PgeneID:ENSMUST00000122463.1	ParentID:ENSMUST00000023861	LEVEL_1	DUP	[[109503513, 109503913], [109504535, 109504648], [109505046, 109505209], [109505914, 109506036], [109522148, 109522309]]	1	109505854	109505858	129S1SvlmJ	Dom	4
1	109503513	109522309	PG129S1T00000013314	PGALLT00000097311	-	PgeneID:ENSMUST00000122463.1	ParentID:ENSMUST00000023861	LEVEL_1	DUP	[[109503513, 109503913], [109504535, 109504648], [109505046, 109505209], [109505914, 109506036], [109522148, 109522309]]	1	109506001	109506002	129S1SvlmJ	Dom	1
1	109503513	109522309	PG129S1T00000013314	PGALLT00000097311	-	PgeneID:ENSMUST00000122463.1	ParentID:ENSMUST00000023861	LEVEL_1	DUP	[[109503513, 109503913], [109504535, 109504648], [109505046, 109505209], [109505914, 109506036], [109522148, 109522309]]	1	109506043	109506044	129S1SvlmJ	Dom	1
1	109503513	109522309	PG129S1T00000013314	PGALLT00000097311	-	PgeneID:ENSMUST00000122463.1	ParentID:ENSMUST00000023861	LEVEL_1	DUP	[[109503513, 109503913], [109504535, 109504648], [109505046, 109505209], [109505914, 109506036], [109522148, 109522309]]	1	109506059	109506063	129S1SvlmJ	Dom	4
1	109503513	109522309	PG129S1T00000013314	PGALLT00000097311	-	PgeneID:ENSMUST00000122463.1	ParentID:ENSMUST00000023861	LEVEL_1	DUP	[[109503513, 109503913], [109504535, 109504648], [109505046, 109505209], [109505914, 109506036], [109522148, 109522309]]	1	109506275	109506276	129S1SvlmJ	Dom	1
1	109503513	109522309	PG129S1T00000013314	PGALLT00000097311	-	PgeneID:ENSMUST00000122463.1	ParentID:ENSMUST00000023861	LEVEL_1	DUP	[[109503513, 109503913], [109504535, 109504648], [109505046, 109505209], [109505914, 109506036], [109522148, 109522309]]	1	109506460	109506462	129S1SvlmJ	Dom	2
1	109503513	109522309	PG129S1T00000013314	PGALLT00000097311	-	PgeneID:ENSMUST00000122463.1	ParentID:ENSMUST00000023861	LEVEL_1	DUP	[[109503513, 109503913], [109504535, 109504648], [109505046, 109505209], [109505914, 109506036], [109522148, 109522309]]	1	109506702	109506711	129S1SvlmJ	Dom	9
1	109503513	109522309	PG129S1T00000013314	PGALLT00000097311	-	PgeneID:ENSMUST00000122463.1	ParentID:ENSMUST00000023861	LEVEL_1	DUP	[[109503513, 109503913], [109504535, 109504648], [109505046, 109505209], [109505914, 109506036], [109522148, 109522309]]	1	109506732	109507504	129S1SvlmJ	Dom	772
1	109503513	109522309	PG129S1T00000013314	PGALLT00000097311	-	PgeneID:ENSMUST00000122463.1	ParentID:ENSMUST00000023861	LEVEL_1	DUP	[[109503513, 109503913], [109504535, 109504648], [109505046, 109505209], [109505914, 109506036], [109522148, 109522309]]	1	109507506	109508141	129S1SvlmJ	Dom	635
1	109503513	109522309	PG129S1T00000013314	PGALLT00000097311	-	PgeneID:ENSMUST00000122463.1	ParentID:ENSMUST00000023861	LEVEL_1	DUP	[[109503513, 109503913], [109504535, 109504648], [109505046, 109505209], [109505914, 109506036], [109522148, 109522309]]	1	109508142	109508615	129S1SvlmJ	Dom	473
1	109503513	109522309	PG129S1T00000013314	PGALLT00000097311	-	PgeneID:ENSMUST00000122463.1	ParentID:ENSMUST00000023861	LEVEL_1	DUP	[[109503513, 109503913], [109504535, 109504648], [109505046, 109505209], [109505914, 109506036], [109522148, 109522309]]	1	109508628	109508650	129S1SvlmJ	Dom	22
1	109503513	109522309	PG129S1T00000013314	PGALLT00000097311	-	PgeneID:ENSMUST00000122463.1	ParentID:ENSMUST00000023861	LEVEL_1	DUP	[[109503513, 109503913], [109504535, 109504648], [109505046, 109505209], [109505914, 109506036], [109522148, 109522309]]	1	109513296	109513712	129S1SvlmJ	Dom	416
1	109503513	109522309	PG129S1T00000013314	PGALLT00000097311	-	PgeneID:ENSMUST00000122463.1	ParentID:ENSMUST00000023861	LEVEL_1	DUP	[[109503513, 109503913], [109504535, 109504648], [109505046, 109505209], [109505914, 109506036], [109522148, 109522309]]	1	109515340	109515341	129S1SvlmJ	Dom	1
1	109503513	109522309	PG129S1T00000013314	PGALLT00000097311	-	PgeneID:ENSMUST00000122463.1	ParentID:ENSMUST00000023861	LEVEL_1	DUP	[[109503513, 109503913], [109504535, 109504648], [109505046, 109505209], [109505914, 109506036], [109522148, 109522309]]	1	109515361	109516200	129S1SvlmJ	Dom	839
1	109503513	109522309	PG129S1T00000013314	PGALLT00000097311	-	PgeneID:ENSMUST00000122463.1	ParentID:ENSMUST00000023861	LEVEL_1	DUP	[[109503513, 109503913], [109504535, 109504648], [109505046, 109505209], [109505914, 109506036], [109522148, 109522309]]	1	109516241	109517964	129S1SvlmJ	Dom	1723
1	109503513	109522309	PG129S1T00000013314	PGALLT00000097311	-	PgeneID:ENSMUST00000122463.1	ParentID:ENSMUST00000023861	LEVEL_1	DUP	[[109503513, 109503913], [109504535, 109504648], [109505046, 109505209], [109505914, 109506036], [109522148, 109522309]]	1	109518620	109518661	129S1SvlmJ	Dom	41
1	109503513	109522309	PG129S1T00000013314	PGALLT00000097311	-	PgeneID:ENSMUST00000122463.1	ParentID:ENSMUST00000023861	LEVEL_1	DUP	[[109503513, 109503913], [109504535, 109504648], [109505046, 109505209], [109505914, 109506036], [109522148, 109522309]]	1	109518668	109519144	129S1SvlmJ	Dom	476
1	109503513	109522309	PG129S1T00000013314	PGALLT00000097311	-	PgeneID:ENSMUST00000122463.1	ParentID:ENSMUST00000023861	LEVEL_1	DUP	[[109503513, 109503913], [109504535, 109504648], [109505046, 109505209], [109505914, 109506036], [109522148, 109522309]]	1	109519265	109530944	129S1SvlmJ	Dom	3044
1	6757514	6759029	PG129S1T00000002793	PGALLT00000089263	+	PgeneID:ENSMUST00000170449.1	ParentID:NA	LEVEL_2	PSSD	[[6757514, 6758434], [6758942, 6759029]]	1	6757383	6757739	129S1SvlmJ	Dom	225
1	6757514	6759029	PG129S1T00000002793	PGALLT00000089263	+	PgeneID:ENSMUST00000170449.1	ParentID:NA	LEVEL_2	PSSD	[[6757514, 6758434], [6758942, 6759029]]	1	6757747	6758523	129S1SvlmJ	Dom	776
1	6757514	6759029	PG129S1T00000002793	PGALLT00000089263	+	PgeneID:ENSMUST00000170449.1	ParentID:NA	LEVEL_2	PSSD	[[6757514, 6758434], [6758942, 6759029]]	1	6758524	6758529	129S1SvlmJ	Dom	5
1	6757514	6759029	PG129S1T00000002793	PGALLT00000089263	+	PgeneID:ENSMUST00000170449.1	ParentID:NA	LEVEL_2	PSSD	[[6757514, 6758434], [6758942, 6759029]]	1	6758995	6758996	129S1SvlmJ	Dom	1
1	106719892	106720700	PG129S1T00000001785	PGALLT00000088491	-	PgeneID:ENSMUST00000191059.1	ParentID:ENSMUST00000102814	LEVEL_1	PSSD	[[106719892, 106720028], [106720128, 106720700]]	1	106719197	106720048	129S1SvlmJ	Dom	156
1	106719892	106720700	PG129S1T00000001785	PGALLT00000088491	-	PgeneID:ENSMUST00000191059.1	ParentID:ENSMUST00000102814	LEVEL_1	PSSD	[[106719892, 106720028], [106720128, 106720700]]	1	106720084	106720134	129S1SvlmJ	Dom	50
1	106719892	106720700	PG129S1T00000001785	PGALLT00000088491	-	PgeneID:ENSMUST00000191059.1	ParentID:ENSMUST00000102814	LEVEL_1	PSSD	[[106719892, 106720028], [106720128, 106720700]]	1	106720138	106720923	129S1SvlmJ	Dom	562
1	122671873	122672536	PG129S1T00000007043	PGALLT00000092528	+	PgeneID:ENSMUST00000190750.1	ParentID:ENSMUST00000111720	LEVEL_1	PSSD	[[122671873, 122672536]]	1	122667870	122678667	129S1SvlmJ	Dom	663
1	184546099	184546644	PG129S1T00000003810	PGALLT00000090051	-	PgeneID:ENSMUST00000094270.4	ParentID:NA	LEVEL_2	pseudogene	[[184546099, 184546644]]	1	184545454	184549550	129S1SvlmJ	Dom	545
1	76129857	76130204	PG129S1T00000003235	PGALLT00000089601	+	PgeneID:ENSMUST00000118933.1	ParentID:ENSMUST00000080300	LEVEL_1	PSSD	[[76129857, 76130204]]	1	76124705	76133477	129S1SvlmJ	Dom	347
1	69725062	69726288	PG129S1T00000010306	PGALLT00000094983	+	PgeneID:ENSMUST00000187740.1	ParentID:ENSMUST00000059433	LEVEL_1	PSSD	[[69725062, 69726288]]	1	69723600	69731269	129S1SvlmJ	Dom	1226
1	154790666	154791316	PG129S1T00000011247	PGALLT00000095712	+	PgeneID:ENSMUST00000189312.1	ParentID:ENSMUST00000102696	LEVEL_1	PSSD	[[154790666, 154791316]]	1	154778738	154801464	129S1SvlmJ	Dom	650
13	5560019	5560706	PG129S1T00000011298	PGALLT00000095751	-	PgeneID:ENSMUST00000071184.3	ParentID:ENSMUST00000129935	LEVEL_1	PSSD	[[5560019, 5560706]]	13	5560483	5560501	129S1SvlmJ	Dom	18
13	5560019	5560706	PG129S1T00000011298	PGALLT00000095751	-	PgeneID:ENSMUST00000071184.3	ParentID:ENSMUST00000129935	LEVEL_1	PSSD	[[5560019, 5560706]]	13	5560612	5560617	129S1SvlmJ	Dom	5
1	14932279	14933303	PG129S1T00000011965	PGALLT00000096270	+	PgeneID:ENSMUST00000188959.1	ParentID:ENSMUST00000026681	LEVEL_1	PSSD	[[14932279, 14933303]]	1	14928558	14932584	129S1SvlmJ	Dom	305
1	14932279	14933303	PG129S1T00000011965	PGALLT00000096270	+	PgeneID:ENSMUST00000188959.1	ParentID:ENSMUST00000026681	LEVEL_1	PSSD	[[14932279, 14933303]]	1	14932592	14933234	129S1SvlmJ	Dom	642
1	14932279	14933303	PG129S1T00000011965	PGALLT00000096270	+	PgeneID:ENSMUST00000188959.1	ParentID:ENSMUST00000026681	LEVEL_1	PSSD	[[14932279, 14933303]]	1	14933241	14933912	129S1SvlmJ	Dom	62
2	59858712	59860292	PG129S1T00000008806	PGALLT00000093854	-	PgeneID:ENSMUST00000120360.1	ParentID:ENSMUST00000129935	LEVEL_1	PSSD	[[59858712, 59859057], [59860064, 59860292]]	2	59858691	59859057	129S1SvlmJ	Dom	345
2	59858712	59860292	PG129S1T00000008806	PGALLT00000093854	-	PgeneID:ENSMUST00000120360.1	ParentID:ENSMUST00000129935	LEVEL_1	PSSD	[[59858712, 59859057], [59860064, 59860292]]	2	59860063	59860289	129S1SvlmJ	Dom	226
1	65645374	65645645	PG129S1T00000010208	PGALLT00000094919	-	PgeneID:ENSMUST00000191528.1	ParentID:NA	LEVEL_2	DUP	[[65645374, 65645645]]	1	65642658	65648459	129S1SvlmJ	Dom	271
1	16661133	16661456	PG129S1T00000010111	PGALLT00000094845	+	PgeneID:ENSMUST00000185704.1	ParentID:ENSMUST00000053298	LEVEL_1	PSSD	[[16661133, 16661456]]	1	16660565	16662637	129S1SvlmJ	Dom	323
1	185070260	185070963	PG129S1T00000010368	PGALLT00000095027	+	PgeneID:ENSMUST00000192621.1	ParentID:ENSMUST00000058825	LEVEL_1	PSSD	[[185070260, 185070673], [185070777, 185070963]]	1	185056993	185070673	129S1SvlmJ	Dom	413
1	185070260	185070963	PG129S1T00000010368	PGALLT00000095027	+	PgeneID:ENSMUST00000192621.1	ParentID:ENSMUST00000058825	LEVEL_1	PSSD	[[185070260, 185070673], [185070777, 185070963]]	1	185070776	185074371	129S1SvlmJ	Dom	187
1	52954893	52959022	PG129S1T00000000464	PGALLT00000087484	+	PgeneID:ENSMUST00000190697.1	ParentID:ENSMUST00000027131	LEVEL_1	DUP	[[52954893, 52955081], [52958873, 52959022]]	1	52957672	52960182	129S1SvlmJ	Dom	1350
1	48559697	48559928	PG129S1T00000008632	PGALLT00000093717	-	PgeneID:ENSMUST00000186142.1	ParentID:ENSMUST00000045356	LEVEL_1	PSSD	[[48559697, 48559928]]	1	48554117	48560467	129S1SvlmJ	Dom	231
1	111890474	111890660	PG129S1T00000000117	PGALLT00000087225	-	PgeneID:ENSMUST00000185658.1	ParentID:ENSMUST00000034689	LEVEL_1	PSSD	[[111890474, 111890660]]	1	111886912	111891808	129S1SvlmJ	Dom	186
1	14973407	14973892	PG129S1T00000000476	PGALLT00000087493	-	PgeneID:ENSMUST00000186816.1	ParentID:ENSMUST00000155824	LEVEL_1	PSSD	[[14973407, 14973892]]	1	14973719	14978476	129S1SvlmJ	Dom	173
4	95089117	95089580	PG129S1T00000001532	PGALLT00000088307	-	PgeneID:ENSMUST00000119789.1	ParentID:ENSMUST00000059802	LEVEL_1	PSSD	[[95089117, 95089580]]	4	95089354	95089561	129S1SvlmJ	Dom	207
1	52278179	52278606	PG129S1T00000012653	PGALLT00000096812	+	PgeneID:ENSMUST00000188413.1	ParentID:ENSMUST00000101014	LEVEL_1	PSSD	[[52278179, 52278606]]	1	52277231	52283058	129S1SvlmJ	Dom	427
1	18973381	18977184	PG129S1T00000006233	PGALLT00000091911	-	PgeneID:ENSMUST00000178260.1	ParentID:ENSMUST00000124990	LEVEL_1	DUP	[[18973381, 18973506], [18974316, 18974457], [18976123, 18976244], [18977136, 18977184]]	1	18973162	18973888	129S1SvlmJ	Dom	507
1	18973381	18977184	PG129S1T00000006233	PGALLT00000091911	-	PgeneID:ENSMUST00000178260.1	ParentID:ENSMUST00000124990	LEVEL_1	DUP	[[18973381, 18973506], [18974316, 18974457], [18976123, 18976244], [18977136, 18977184]]	1	18973889	18973978	129S1SvlmJ	Dom	89
1	18973381	18977184	PG129S1T00000006233	PGALLT00000091911	-	PgeneID:ENSMUST00000178260.1	ParentID:ENSMUST00000124990	LEVEL_1	DUP	[[18973381, 18973506], [18974316, 18974457], [18976123, 18976244], [18977136, 18977184]]	1	18973991	18974145	129S1SvlmJ	Dom	154
1	18973381	18977184	PG129S1T00000006233	PGALLT00000091911	-	PgeneID:ENSMUST00000178260.1	ParentID:ENSMUST00000124990	LEVEL_1	DUP	[[18973381, 18973506], [18974316, 18974457], [18976123, 18976244], [18977136, 18977184]]	1	18974150	18974812	129S1SvlmJ	Dom	662
1	18973381	18977184	PG129S1T00000006233	PGALLT00000091911	-	PgeneID:ENSMUST00000178260.1	ParentID:ENSMUST00000124990	LEVEL_1	DUP	[[18973381, 18973506], [18974316, 18974457], [18976123, 18976244], [18977136, 18977184]]	1	18974813	18975558	129S1SvlmJ	Dom	745
1	18973381	18977184	PG129S1T00000006233	PGALLT00000091911	-	PgeneID:ENSMUST00000178260.1	ParentID:ENSMUST00000124990	LEVEL_1	DUP	[[18973381, 18973506], [18974316, 18974457], [18976123, 18976244], [18977136, 18977184]]	1	18975751	18978059	129S1SvlmJ	Dom	1433
1	1721559	1723940	PG129S1T00000000800	PGALLT00000087750	-	PgeneID:ENSMUST00000182774.1	ParentID:ENSMUST00000197477	LEVEL_1	PSSD	[[1721559, 1722436], [1723291, 1723940]]	1	1720786	1722436	129S1SvlmJ	Dom	877
1	1721559	1723940	PG129S1T00000000800	PGALLT00000087750	-	PgeneID:ENSMUST00000182774.1	ParentID:ENSMUST00000197477	LEVEL_1	PSSD	[[1721559, 1722436], [1723291, 1723940]]	1	1723290	1723295	129S1SvlmJ	Dom	5
1	1721559	1723940	PG129S1T00000000800	PGALLT00000087750	-	PgeneID:ENSMUST00000182774.1	ParentID:ENSMUST00000197477	LEVEL_1	PSSD	[[1721559, 1722436], [1723291, 1723940]]	1	1723302	1728148	129S1SvlmJ	Dom	638
1	21276006	21276994	PG129S1T00000007436	PGALLT00000092826	+	PgeneID:ENSMUST00000180769.1	ParentID:ENSMUST00000118875	LEVEL_1	PSSD	[[21276006, 21276994]]	1	21275800	21276560	129S1SvlmJ	Dom	554
1	21276006	21276994	PG129S1T00000007436	PGALLT00000092826	+	PgeneID:ENSMUST00000180769.1	ParentID:ENSMUST00000118875	LEVEL_1	PSSD	[[21276006, 21276994]]	1	21276561	21278270	129S1SvlmJ	Dom	433
4	11219987	11220427	PG129S1T00000005193	PGALLT00000091135	+	PgeneID:ENSMUST00000121022.1	ParentID:ENSMUST00000164181	LEVEL_1	PSSD	[[11219987, 11220427]]	4	11220234	11220467	129S1SvlmJ	Dom	193
1	6709461	6712054	PG129S1T00000000481	PGALLT00000087498	-	PgeneID:ENSMUST00000192792.1	ParentID:ENSMUST00000174294	LEVEL_1	PSSD	[[6709461, 6710458], [6711014, 6711247], [6711472, 6712054]]	1	6708930	6717219	129S1SvlmJ	Dom	2593
1	147425509	147426888	PG129S1T00000003375	PGALLT00000089713	-	PgeneID:ENSMUST00000185806.2	ParentID:ENSMUST00000034966	LEVEL_1	PSSD	[[147425509, 147426888]]	1	147426233	147426864	129S1SvlmJ	Dom	631
1	147425509	147426888	PG129S1T00000003375	PGALLT00000089713	-	PgeneID:ENSMUST00000185806.2	ParentID:ENSMUST00000034966	LEVEL_1	PSSD	[[147425509, 147426888]]	1	147426865	147428493	129S1SvlmJ	Dom	23
1	44660940	44661678	PG129S1T00000010188	PGALLT00000094900	+	PgeneID:ENSMUST00000185744.1	ParentID:ENSMUST00000079716	LEVEL_1	PSSD	[[44660940, 44661221], [44661377, 44661678]]	1	44660603	44661362	129S1SvlmJ	Dom	422
1	44660940	44661678	PG129S1T00000010188	PGALLT00000094900	+	PgeneID:ENSMUST00000185744.1	ParentID:ENSMUST00000079716	LEVEL_1	PSSD	[[44660940, 44661221], [44661377, 44661678]]	1	44661373	44661716	129S1SvlmJ	Dom	305
1	4435948	4437680	PG129S1T00000008708	PGALLT00000093777	-	PgeneID:ENSMUST00000195269.1	ParentID:ENSMUST00000029445	LEVEL_1	PSSD	[[4435948, 4437680]]	1	4432790	4438056	129S1SvlmJ	Dom	1732
1	120217176	120218786	PG129S1T00000007571	PGALLT00000092933	+	PgeneID:ENSMUST00000188825.1	ParentID:ENSMUST00000037315	LEVEL_1	PSSD	[[120217176, 120218786]]	1	120210823	120221969	129S1SvlmJ	Dom	1610
1	110645847	110648621	PG129S1T00000005111	PGALLT00000091071	-	PgeneID:ENSMUST00000122149.1	ParentID:ENSMUST00000047864	LEVEL_1	PSSD	[[110645847, 110648621]]	1	110645844	110645953	129S1SvlmJ	Dom	106
1	110645847	110648621	PG129S1T00000005111	PGALLT00000091071	-	PgeneID:ENSMUST00000122149.1	ParentID:ENSMUST00000047864	LEVEL_1	PSSD	[[110645847, 110648621]]	1	110645985	110646207	129S1SvlmJ	Dom	222
1	110645847	110648621	PG129S1T00000005111	PGALLT00000091071	-	PgeneID:ENSMUST00000122149.1	ParentID:ENSMUST00000047864	LEVEL_1	PSSD	[[110645847, 110648621]]	1	110646208	110646373	129S1SvlmJ	Dom	165
1	110645847	110648621	PG129S1T00000005111	PGALLT00000091071	-	PgeneID:ENSMUST00000122149.1	ParentID:ENSMUST00000047864	LEVEL_1	PSSD	[[110645847, 110648621]]	1	110646374	110647499	129S1SvlmJ	Dom	1125
1	110645847	110648621	PG129S1T00000005111	PGALLT00000091071	-	PgeneID:ENSMUST00000122149.1	ParentID:ENSMUST00000047864	LEVEL_1	PSSD	[[110645847, 110648621]]	1	110647502	110649357	129S1SvlmJ	Dom	1119
1	179059282	179060464	PG129S1T00000004743	PGALLT00000090786	+	PgeneID:ENSMUST00000085885.4	ParentID:ENSMUST00000056592	LEVEL_1	DUP	[[179059282, 179059508], [179059912, 179060464]]	1	179058123	179063291	129S1SvlmJ	Dom	1182
1	51438123	51438625	PG129S1T00000008905	PGALLT00000093929	-	PgeneID:ENSMUST00000189886.1	ParentID:ENSMUST00000203816	LEVEL_1	PSSD	[[51438123, 51438625]]	1	51436749	51438425	129S1SvlmJ	Dom	302
1	51438123	51438625	PG129S1T00000008905	PGALLT00000093929	-	PgeneID:ENSMUST00000189886.1	ParentID:ENSMUST00000203816	LEVEL_1	PSSD	[[51438123, 51438625]]	1	51438429	51438771	129S1SvlmJ	Dom	196
1	142902141	142902363	PG129S1T00000008740	PGALLT00000093802	-	PgeneID:ENSMUST00000197347.1	ParentID:NA	LEVEL_2	PSSD	[[142902141, 142902363]]	1	142895751	142903229	129S1SvlmJ	Dom	222
6	121371054	121374056	PG129S1T00000008459	PGALLT00000093590	-	PgeneID:ENSMUST00000185373.1	ParentID:ENSMUST00000027649	LEVEL_1	PSSD	[[121371054, 121374056]]	6	121371052	121371145	129S1SvlmJ	Dom	91
6	121371054	121374056	PG129S1T00000008459	PGALLT00000093590	-	PgeneID:ENSMUST00000185373.1	ParentID:ENSMUST00000027649	LEVEL_1	PSSD	[[121371054, 121374056]]	6	121371151	121371239	129S1SvlmJ	Dom	88
1	21960645	21961511	PG129S1T00000009145	PGALLT00000094111	+	PgeneID:ENSMUST00000180661.1	ParentID:ENSMUST00000118875	LEVEL_1	PSSD	[[21960645, 21961511]]	1	21957200	21962101	129S1SvlmJ	Dom	866
1	149564662	149565753	PG129S1T00000011069	PGALLT00000095572	-	PgeneID:ENSMUST00000187574.1	ParentID:ENSMUST00000048209	LEVEL_1	PSSD	[[149564662, 149565753]]	1	149559869	149568550	129S1SvlmJ	Dom	1091
3	48027041	48027356	PG129S1T00000011783	PGALLT00000096130	+	PgeneID:ENSMUST00000192608.1	ParentID:ENSMUST00000099329	LEVEL_1	PSSD	[[48027041, 48027356]]	3	48027293	48027592	129S1SvlmJ	Dom	63
2	20651174	20651713	PG129S1T00000011258	PGALLT00000095721	-	PgeneID:ENSMUST00000121960.1	ParentID:ENSMUST00000079716	LEVEL_1	PSSD	[[20651174, 20651713]]	2	20651284	20651440	129S1SvlmJ	Dom	156
1	46219683	46220286	PG129S1T00000003486	PGALLT00000089802	-	PgeneID:ENSMUST00000185210.1	ParentID:ENSMUST00000031309	LEVEL_1	PSSD	[[46219683, 46220286]]	1	46219676	46219900	129S1SvlmJ	Dom	217
1	46219683	46220286	PG129S1T00000003486	PGALLT00000089802	-	PgeneID:ENSMUST00000185210.1	ParentID:ENSMUST00000031309	LEVEL_1	PSSD	[[46219683, 46220286]]	1	46220158	46220291	129S1SvlmJ	Dom	128
1	37608799	37609570	PG129S1T00000007114	PGALLT00000092582	+	PgeneID:ENSMUST00000193251.1	ParentID:ENSMUST00000137376	LEVEL_1	PSSD	[[37608799, 37609570]]	1	37605725	37610849	129S1SvlmJ	Dom	771
1	170987276	170988971	PG129S1T00000002800	PGALLT00000089268	+	PgeneID:ENSMUST00000192239.1	ParentID:ENSMUST00000037057	LEVEL_1	PSSD	[[170987276, 170988971]]	1	170982491	170993142	129S1SvlmJ	Dom	1695
1	1771639	1772272	PG129S1T00000003792	PGALLT00000090037	-	PgeneID:ENSMUST00000195671.1	ParentID:ENSMUST00000074849	LEVEL_1	PSSD	[[1771639, 1772272]]	1	1770420	1793069	129S1SvlmJ	Dom	633
6	134332950	134333055	PG129S1T00000000238	PGALLT00000087317	-	PgeneID:ENSMUST00000203745.1	ParentID:NA	LEVEL_2	PSSD	[[134332950, 134333055]]	6	134332890	134333014	129S1SvlmJ	Dom	64
6	134332950	134333055	PG129S1T00000000238	PGALLT00000087317	-	PgeneID:ENSMUST00000203745.1	ParentID:NA	LEVEL_2	PSSD	[[134332950, 134333055]]	6	134333019	134333112	129S1SvlmJ	Dom	36
11	27332743	27333013	PG129S1T00000005250	PGALLT00000091181	-	PgeneID:ENSMUST00000120863.1	ParentID:ENSMUST00000047412	LEVEL_1	PSSD	[[27332743, 27333013]]	11	27332779	27332781	129S1SvlmJ	Dom	2
1	100043218	100044201	PG129S1T00000006278	PGALLT00000091949	+	PgeneID:ENSMUST00000180540.1	ParentID:ENSMUST00000118875	LEVEL_1	PSSD	[[100043218, 100044201]]	1	100040965	100046009	129S1SvlmJ	Dom	983
6	65096943	65097840	PG129S1T00000012384	PGALLT00000096610	+	PgeneID:ENSMUST00000203873.1	ParentID:jg11493.t1	LEVEL_1	PSSD	[[65096943, 65097840]]	6	65097690	65097694	129S1SvlmJ	Dom	4
6	65096943	65097840	PG129S1T00000012384	PGALLT00000096610	+	PgeneID:ENSMUST00000203873.1	ParentID:jg11493.t1	LEVEL_1	PSSD	[[65096943, 65097840]]	6	65097695	65097885	129S1SvlmJ	Dom	145
1	54848153	54851403	PG129S1T00000011172	PGALLT00000095654	+	PgeneID:ENSMUST00000160730.1	ParentID:ENSMUST00000190686	LEVEL_1	PSSD	[[54848153, 54848545], [54850298, 54851403]]	1	54847550	54849655	129S1SvlmJ	Dom	1502
1	132042931	132043352	PG129S1T00000004050	PGALLT00000090242	+	PgeneID:ENSMUST00000185285.1	ParentID:ENSMUST00000035983	LEVEL_1	PSSD	[[132042931, 132043352]]	1	132042850	132043545	129S1SvlmJ	Dom	421
1	158121680	158122588	PG129S1T00000009032	PGALLT00000094029	+	PgeneID:ENSMUST00000110797.1	ParentID:ENSMUST00000076991	LEVEL_1	PSSD	[[158121680, 158122588]]	1	158121606	158129237	129S1SvlmJ	Mus	908
1	1969903	1970174	PG129S1T00000011661	PGALLT00000096032	-	PgeneID:ENSMUST00000168963.1	ParentID:ENSMUST00000040888	LEVEL_1	PSSD	[[1969903, 1970174]]	1	1965320	1971146	129S1SvlmJ	Dom	271
1	48156303	48157233	PG129S1T00000012724	PGALLT00000096865	+	PgeneID:ENSMUST00000191041.1	ParentID:ENSMUST00000024739	LEVEL_1	PSSD	[[48156303, 48156997], [48157097, 48157233]]	1	48155296	48157362	129S1SvlmJ	Dom	930
1	166568884	166570080	PG129S1T00000002097	PGALLT00000088738	-	PgeneID:ENSMUST00000194329.1	ParentID:ENSMUST00000015435	LEVEL_1	PSSD	[[166568884, 166570080]]	1	166567768	166570222	129S1SvlmJ	Dom	1196
1	102553739	102554405	PG129S1T00000012301	PGALLT00000096542	+	PgeneID:ENSMUST00000186725.1	ParentID:NA	LEVEL_2	PSSD	[[102553739, 102554405]]	1	102553511	102554875	129S1SvlmJ	Dom	666
1	58522591	58529549	PG129S1T00000004881	PGALLT00000090894	+	PgeneID:ENSMUST00000190385.1	ParentID:ENSMUST00000134445	LEVEL_1	PSSD	[[58522591, 58522886], [58522995, 58523049], [58529113, 58529549]]	1	58522172	58522886	129S1SvlmJ	Dom	295
1	58522591	58529549	PG129S1T00000004881	PGALLT00000090894	+	PgeneID:ENSMUST00000190385.1	ParentID:ENSMUST00000134445	LEVEL_1	PSSD	[[58522591, 58522886], [58522995, 58523049], [58529113, 58529549]]	1	58522994	58523320	129S1SvlmJ	Dom	326
1	58522591	58529549	PG129S1T00000004881	PGALLT00000090894	+	PgeneID:ENSMUST00000190385.1	ParentID:ENSMUST00000134445	LEVEL_1	PSSD	[[58522591, 58522886], [58522995, 58523049], [58529113, 58529549]]	1	58526214	58526406	129S1SvlmJ	Dom	192
1	58522591	58529549	PG129S1T00000004881	PGALLT00000090894	+	PgeneID:ENSMUST00000190385.1	ParentID:ENSMUST00000134445	LEVEL_1	PSSD	[[58522591, 58522886], [58522995, 58523049], [58529113, 58529549]]	1	58528485	58528527	129S1SvlmJ	Dom	42
1	58522591	58529549	PG129S1T00000004881	PGALLT00000090894	+	PgeneID:ENSMUST00000190385.1	ParentID:ENSMUST00000134445	LEVEL_1	PSSD	[[58522591, 58522886], [58522995, 58523049], [58529113, 58529549]]	1	58528782	58529006	129S1SvlmJ	Dom	224
1	58522591	58529549	PG129S1T00000004881	PGALLT00000090894	+	PgeneID:ENSMUST00000190385.1	ParentID:ENSMUST00000134445	LEVEL_1	PSSD	[[58522591, 58522886], [58522995, 58523049], [58529113, 58529549]]	1	58529007	58529151	129S1SvlmJ	Dom	144
1	58522591	58529549	PG129S1T00000004881	PGALLT00000090894	+	PgeneID:ENSMUST00000190385.1	ParentID:ENSMUST00000134445	LEVEL_1	PSSD	[[58522591, 58522886], [58522995, 58523049], [58529113, 58529549]]	1	58529168	58529280	129S1SvlmJ	Dom	112
1	58522591	58529549	PG129S1T00000004881	PGALLT00000090894	+	PgeneID:ENSMUST00000190385.1	ParentID:ENSMUST00000134445	LEVEL_1	PSSD	[[58522591, 58522886], [58522995, 58523049], [58529113, 58529549]]	1	58529281	58529517	129S1SvlmJ	Dom	236
1	58522591	58529549	PG129S1T00000004881	PGALLT00000090894	+	PgeneID:ENSMUST00000190385.1	ParentID:ENSMUST00000134445	LEVEL_1	PSSD	[[58522591, 58522886], [58522995, 58523049], [58529113, 58529549]]	1	58529518	58529781	129S1SvlmJ	Dom	31
1	20486335	20487136	PG129S1T00000007612	PGALLT00000092965	+	PgeneID:ENSMUST00000180414.1	ParentID:ENSMUST00000118875	LEVEL_1	PSSD	[[20486335, 20487136]]	1	20483002	20489271	129S1SvlmJ	Dom	801
1	148581240	148584670	PG129S1T00000013019	PGALLT00000097092	-	PgeneID:ENSMUST00000186440.1	ParentID:ENSMUST00000182301	LEVEL_1	PSSD	[[148581240, 148584347], [148584486, 148584670]]	1	148580758	148585277	129S1SvlmJ	Dom	3430
1	95046759	95047547	PG129S1T00000004926	PGALLT00000090928	+	PgeneID:ENSMUST00000096427.5	ParentID:ENSMUST00000137376	LEVEL_1	PSSD	[[95046759, 95047547]]	1	95044424	95054549	129S1SvlmJ	Dom	788
1	57339529	57340433	PG129S1T00000001894	PGALLT00000088581	-	PgeneID:ENSMUST00000188636.1	ParentID:ENSMUST00000031617	LEVEL_1	PSSD	[[57339529, 57340433]]	1	57332725	57342445	129S1SvlmJ	Dom	904
14	68722946	68724115	PG129S1T00000002120	PGALLT00000088754	-	PgeneID:ENSMUST00000120402.1	ParentID:ENSMUST00000031862	LEVEL_1	PSSD	[[68722946, 68724115]]	14	68723044	68723112	129S1SvlmJ	Dom	68
14	68722946	68724115	PG129S1T00000002120	PGALLT00000088754	-	PgeneID:ENSMUST00000120402.1	ParentID:ENSMUST00000031862	LEVEL_1	PSSD	[[68722946, 68724115]]	14	68723113	68723129	129S1SvlmJ	Dom	16
14	68722946	68724115	PG129S1T00000002120	PGALLT00000088754	-	PgeneID:ENSMUST00000120402.1	ParentID:ENSMUST00000031862	LEVEL_1	PSSD	[[68722946, 68724115]]	14	68723131	68723249	129S1SvlmJ	Dom	118
14	68722946	68724115	PG129S1T00000002120	PGALLT00000088754	-	PgeneID:ENSMUST00000120402.1	ParentID:ENSMUST00000031862	LEVEL_1	PSSD	[[68722946, 68724115]]	14	68723254	68723364	129S1SvlmJ	Dom	110
14	68722946	68724115	PG129S1T00000002120	PGALLT00000088754	-	PgeneID:ENSMUST00000120402.1	ParentID:ENSMUST00000031862	LEVEL_1	PSSD	[[68722946, 68724115]]	14	68723365	68723366	129S1SvlmJ	Dom	1
14	68722946	68724115	PG129S1T00000002120	PGALLT00000088754	-	PgeneID:ENSMUST00000120402.1	ParentID:ENSMUST00000031862	LEVEL_1	PSSD	[[68722946, 68724115]]	14	68723445	68723448	129S1SvlmJ	Dom	3
14	68722946	68724115	PG129S1T00000002120	PGALLT00000088754	-	PgeneID:ENSMUST00000120402.1	ParentID:ENSMUST00000031862	LEVEL_1	PSSD	[[68722946, 68724115]]	14	68723450	68723720	129S1SvlmJ	Dom	270
14	68722946	68724115	PG129S1T00000002120	PGALLT00000088754	-	PgeneID:ENSMUST00000120402.1	ParentID:ENSMUST00000031862	LEVEL_1	PSSD	[[68722946, 68724115]]	14	68723855	68723956	129S1SvlmJ	Dom	101
14	68722946	68724115	PG129S1T00000002120	PGALLT00000088754	-	PgeneID:ENSMUST00000120402.1	ParentID:ENSMUST00000031862	LEVEL_1	PSSD	[[68722946, 68724115]]	14	68723957	68724112	129S1SvlmJ	Dom	155
1	90496341	90497015	PG129S1T00000001963	PGALLT00000088632	+	PgeneID:ENSMUST00000190713.1	ParentID:ENSMUST00000030381	LEVEL_1	PSSD	[[90496341, 90497015]]	1	90495424	90498942	129S1SvlmJ	Dom	674
1	124483890	124485303	PG129S1T00000002271	PGALLT00000088868	-	PgeneID:ENSMUST00000185259.1	ParentID:ENSMUST00000088233	LEVEL_1	PSSD	[[124483890, 124485303]]	1	124482835	124487085	129S1SvlmJ	Dom	1413
1	121882324	121883303	PG129S1T00000011609	PGALLT00000095992	+	PgeneID:ENSMUST00000181691.1	ParentID:ENSMUST00000118875	LEVEL_1	PSSD	[[121882324, 121883303]]	1	121881228	121884309	129S1SvlmJ	Dom	979
1	108598534	108599702	PG129S1T00000009579	PGALLT00000094451	+	PgeneID:ENSMUST00000189471.1	ParentID:ENSMUST00000102553	LEVEL_1	PSSD	[[108598534, 108599702]]	1	108597597	108599394	129S1SvlmJ	Dom	860
1	108598534	108599702	PG129S1T00000009579	PGALLT00000094451	+	PgeneID:ENSMUST00000189471.1	ParentID:ENSMUST00000102553	LEVEL_1	PSSD	[[108598534, 108599702]]	1	108599395	108603342	129S1SvlmJ	Dom	307
2	151118165	151119337	PG129S1T00000002340	PGALLT00000088917	+	PgeneID:ENSMUST00000089275.2	ParentID:ENSMUST00000013845	LEVEL_1	PSSD	[[151118165, 151119001], [151119126, 151119337]]	2	151118164	151118216	129S1SvlmJ	Dom	51
2	151118165	151119337	PG129S1T00000002340	PGALLT00000088917	+	PgeneID:ENSMUST00000089275.2	ParentID:ENSMUST00000013845	LEVEL_1	PSSD	[[151118165, 151119001], [151119126, 151119337]]	2	151118218	151118315	129S1SvlmJ	Dom	97
2	151118165	151119337	PG129S1T00000002340	PGALLT00000088917	+	PgeneID:ENSMUST00000089275.2	ParentID:ENSMUST00000013845	LEVEL_1	PSSD	[[151118165, 151119001], [151119126, 151119337]]	2	151118319	151118571	129S1SvlmJ	Dom	252
2	151118165	151119337	PG129S1T00000002340	PGALLT00000088917	+	PgeneID:ENSMUST00000089275.2	ParentID:ENSMUST00000013845	LEVEL_1	PSSD	[[151118165, 151119001], [151119126, 151119337]]	2	151118573	151119001	129S1SvlmJ	Dom	428
2	151118165	151119337	PG129S1T00000002340	PGALLT00000088917	+	PgeneID:ENSMUST00000089275.2	ParentID:ENSMUST00000013845	LEVEL_1	PSSD	[[151118165, 151119001], [151119126, 151119337]]	2	151119125	151119204	129S1SvlmJ	Dom	79
2	151118165	151119337	PG129S1T00000002340	PGALLT00000088917	+	PgeneID:ENSMUST00000089275.2	ParentID:ENSMUST00000013845	LEVEL_1	PSSD	[[151118165, 151119001], [151119126, 151119337]]	2	151119212	151119335	129S1SvlmJ	Dom	123
2	151118165	151119337	PG129S1T00000002340	PGALLT00000088917	+	PgeneID:ENSMUST00000089275.2	ParentID:ENSMUST00000013845	LEVEL_1	PSSD	[[151118165, 151119001], [151119126, 151119337]]	2	151119336	151119349	129S1SvlmJ	Dom	1
1	23907002	23909351	PG129S1T00000002358	PGALLT00000088931	-	PgeneID:ENSMUST00000185358.1	ParentID:ENSMUST00000196402	LEVEL_1	PSSD	[[23907002, 23907321], [23909116, 23909351]]	1	23906352	23907764	129S1SvlmJ	Dom	762
1	23907002	23909351	PG129S1T00000002358	PGALLT00000088931	-	PgeneID:ENSMUST00000185358.1	ParentID:ENSMUST00000196402	LEVEL_1	PSSD	[[23907002, 23907321], [23909116, 23909351]]	1	23907914	23907922	129S1SvlmJ	Dom	8
1	23907002	23909351	PG129S1T00000002358	PGALLT00000088931	-	PgeneID:ENSMUST00000185358.1	ParentID:ENSMUST00000196402	LEVEL_1	PSSD	[[23907002, 23907321], [23909116, 23909351]]	1	23907928	23907939	129S1SvlmJ	Dom	11
1	23907002	23909351	PG129S1T00000002358	PGALLT00000088931	-	PgeneID:ENSMUST00000185358.1	ParentID:ENSMUST00000196402	LEVEL_1	PSSD	[[23907002, 23907321], [23909116, 23909351]]	1	23907967	23908225	129S1SvlmJ	Dom	258
1	156066511	156066884	PG129S1T00000005418	PGALLT00000091302	-	PgeneID:ENSMUST00000206952.1	ParentID:NA	LEVEL_2	pseudogene	[[156066511, 156066884]]	1	156065534	156066683	129S1SvlmJ	Dom	172
1	156066511	156066884	PG129S1T00000005418	PGALLT00000091302	-	PgeneID:ENSMUST00000206952.1	ParentID:NA	LEVEL_2	pseudogene	[[156066511, 156066884]]	1	156066689	156067642	129S1SvlmJ	Dom	195
1	3623397	3640836	PG129S1T00000011161	PGALLT00000095646	-	PgeneID:ENSMUST00000194240.1	ParentID:ENSMUST00000114167	LEVEL_1	PSSD	[[3623397, 3640836]]	1	3634109	3634111	129S1SvlmJ	Dom	2
1	3623397	3640836	PG129S1T00000011161	PGALLT00000095646	-	PgeneID:ENSMUST00000194240.1	ParentID:ENSMUST00000114167	LEVEL_1	PSSD	[[3623397, 3640836]]	1	3635187	3635190	129S1SvlmJ	Dom	3
1	3623397	3640836	PG129S1T00000011161	PGALLT00000095646	-	PgeneID:ENSMUST00000194240.1	ParentID:ENSMUST00000114167	LEVEL_1	PSSD	[[3623397, 3640836]]	1	3639220	3639222	129S1SvlmJ	Dom	2
1	3623397	3640836	PG129S1T00000011161	PGALLT00000095646	-	PgeneID:ENSMUST00000194240.1	ParentID:ENSMUST00000114167	LEVEL_1	PSSD	[[3623397, 3640836]]	1	3639439	3644129	129S1SvlmJ	Dom	1397
1	187959594	187960271	PG129S1T00000006606	PGALLT00000092193	-	PgeneID:ENSMUST00000160086.1	ParentID:ENSMUST00000077856	LEVEL_1	DUP	[[187959594, 187959631], [187959983, 187960271]]	1	187959484	187966683	129S1SvlmJ	Dom	677
1	79154338	79154604	PG129S1T00000007304	PGALLT00000092725	+	PgeneID:ENSMUST00000186625.1	ParentID:ENSMUST00000016344	LEVEL_1	DUP	[[79154338, 79154604]]	1	79153958	79155146	129S1SvlmJ	Dom	266
1	52918226	52918831	PG129S1T00000005804	PGALLT00000091594	+	PgeneID:ENSMUST00000186919.1	ParentID:ENSMUST00000165173	LEVEL_1	PSSD	[[52918226, 52918831]]	1	52917061	52919797	129S1SvlmJ	Dom	605
1	120394469	120396532	PG129S1T00000010640	PGALLT00000095235	-	PgeneID:ENSMUST00000191380.1	ParentID:ENSMUST00000086281	LEVEL_1	DUP	[[120394469, 120394846], [120394993, 120395896], [120396404, 120396532]]	1	120393968	120398690	129S1SvlmJ	Dom	2063
1	178343281	178344134	PG129S1T00000006514	PGALLT00000092127	+	PgeneID:ENSMUST00000194187.1	ParentID:ENSMUST00000035105	LEVEL_1	transcribed_PSSD	[[178343281, 178344134]]	1	178342077	178346046	129S1SvlmJ	Dom	853
1	116040976	116041711	PG129S1T00000008133	PGALLT00000093339	-	PgeneID:ENSMUST00000190670.1	ParentID:NA	LEVEL_2	PSSD	[[116040976, 116041711]]	1	116040919	116043595	129S1SvlmJ	Dom	735
1	4857497	4857782	PG129S1T00000009790	PGALLT00000094603	+	PgeneID:ENSMUST00000195081.1	ParentID:NA	LEVEL_2	PSSD	[[4857497, 4857782]]	1	4856549	4858369	129S1SvlmJ	Dom	285
1	180194051	180194993	PG129S1T00000012021	PGALLT00000096318	+	PgeneID:ENSMUST00000192471.1	ParentID:ENSMUST00000053941	LEVEL_1	DUP	[[180194051, 180194054], [180194125, 180194993]]	1	180193741	180194054	129S1SvlmJ	Dom	3
1	180194051	180194993	PG129S1T00000012021	PGALLT00000096318	+	PgeneID:ENSMUST00000192471.1	ParentID:ENSMUST00000053941	LEVEL_1	DUP	[[180194051, 180194054], [180194125, 180194993]]	1	180194124	180194823	129S1SvlmJ	Dom	699
1	180194051	180194993	PG129S1T00000012021	PGALLT00000096318	+	PgeneID:ENSMUST00000192471.1	ParentID:ENSMUST00000053941	LEVEL_1	DUP	[[180194051, 180194054], [180194125, 180194993]]	1	180194824	180195050	129S1SvlmJ	Dom	169
1	13231190	13231736	PG129S1T00000012854	PGALLT00000096969	-	PgeneID:ENSMUST00000188671.1	ParentID:NA	LEVEL_2	PSSD	[[13231190, 13231331], [13231628, 13231736]]	1	13226630	13231958	129S1SvlmJ	Dom	546
3	96677215	96679801	PG129S1T00000010972	PGALLT00000095499	+	PgeneID:ENSMUST00000151268.1	ParentID:NA	LEVEL_2	PSSD	[[96677215, 96677326], [96677864, 96678035], [96678187, 96678259], [96678373, 96678373], [96678491, 96678611], [96678759, 96678888], [96679280, 96679403], [96679737, 96679801]]	3	96677088	96677326	129S1SvlmJ	Dom	111
3	96677215	96679801	PG129S1T00000010972	PGALLT00000095499	+	PgeneID:ENSMUST00000151268.1	ParentID:NA	LEVEL_2	PSSD	[[96677215, 96677326], [96677864, 96678035], [96678187, 96678259], [96678373, 96678373], [96678491, 96678611], [96678759, 96678888], [96679280, 96679403], [96679737, 96679801]]	3	96677863	96678035	129S1SvlmJ	Dom	172
3	96677215	96679801	PG129S1T00000010972	PGALLT00000095499	+	PgeneID:ENSMUST00000151268.1	ParentID:NA	LEVEL_2	PSSD	[[96677215, 96677326], [96677864, 96678035], [96678187, 96678259], [96678373, 96678373], [96678491, 96678611], [96678759, 96678888], [96679280, 96679403], [96679737, 96679801]]	3	96678186	96678259	129S1SvlmJ	Dom	73
3	96677215	96679801	PG129S1T00000010972	PGALLT00000095499	+	PgeneID:ENSMUST00000151268.1	ParentID:NA	LEVEL_2	PSSD	[[96677215, 96677326], [96677864, 96678035], [96678187, 96678259], [96678373, 96678373], [96678491, 96678611], [96678759, 96678888], [96679280, 96679403], [96679737, 96679801]]	3	96678372	96678479	129S1SvlmJ	Dom	107
3	96677215	96679801	PG129S1T00000010972	PGALLT00000095499	+	PgeneID:ENSMUST00000151268.1	ParentID:NA	LEVEL_2	PSSD	[[96677215, 96677326], [96677864, 96678035], [96678187, 96678259], [96678373, 96678373], [96678491, 96678611], [96678759, 96678888], [96679280, 96679403], [96679737, 96679801]]	3	96678480	96678611	129S1SvlmJ	Dom	131
3	96677215	96679801	PG129S1T00000010972	PGALLT00000095499	+	PgeneID:ENSMUST00000151268.1	ParentID:NA	LEVEL_2	PSSD	[[96677215, 96677326], [96677864, 96678035], [96678187, 96678259], [96678373, 96678373], [96678491, 96678611], [96678759, 96678888], [96679280, 96679403], [96679737, 96679801]]	3	96678758	96678888	129S1SvlmJ	Dom	130
3	96677215	96679801	PG129S1T00000010972	PGALLT00000095499	+	PgeneID:ENSMUST00000151268.1	ParentID:NA	LEVEL_2	PSSD	[[96677215, 96677326], [96677864, 96678035], [96678187, 96678259], [96678373, 96678373], [96678491, 96678611], [96678759, 96678888], [96679280, 96679403], [96679737, 96679801]]	3	96679279	96680283	129S1SvlmJ	Dom	522
1	61028706	61029217	PG129S1T00000007530	PGALLT00000092901	-	PgeneID:ENSMUST00000121041.1	ParentID:ENSMUST00000009157	LEVEL_1	PSSD	[[61028706, 61029217]]	1	61009706	61029542	129S1SvlmJ	Dom	511
1	48910477	48913697	PG129S1T00000010240	PGALLT00000094943	+	PgeneID:ENSMUST00000185858.1	ParentID:ENSMUST00000109207	LEVEL_1	PSSD	[[48910477, 48913697]]	1	48909047	48911155	129S1SvlmJ	Dom	678
1	48910477	48913697	PG129S1T00000010240	PGALLT00000094943	+	PgeneID:ENSMUST00000185858.1	ParentID:ENSMUST00000109207	LEVEL_1	PSSD	[[48910477, 48913697]]	1	48911159	48911168	129S1SvlmJ	Dom	9
1	48910477	48913697	PG129S1T00000010240	PGALLT00000094943	+	PgeneID:ENSMUST00000185858.1	ParentID:ENSMUST00000109207	LEVEL_1	PSSD	[[48910477, 48913697]]	1	48911175	48911183	129S1SvlmJ	Dom	8
1	48910477	48913697	PG129S1T00000010240	PGALLT00000094943	+	PgeneID:ENSMUST00000185858.1	ParentID:ENSMUST00000109207	LEVEL_1	PSSD	[[48910477, 48913697]]	1	48911923	48912173	129S1SvlmJ	Dom	250
1	48910477	48913697	PG129S1T00000010240	PGALLT00000094943	+	PgeneID:ENSMUST00000185858.1	ParentID:ENSMUST00000109207	LEVEL_1	PSSD	[[48910477, 48913697]]	1	48912217	48913741	129S1SvlmJ	Dom	1480
1	134058340	134076406	PG129S1T00000010085	PGALLT00000094825	-	PgeneID:ENSMUST00000189393.1	ParentID:NA	LEVEL_2	DUP	[[134058340, 134058480], [134059026, 134059152], [134074484, 134074574], [134075137, 134075313], [134076237, 134076406]]	1	134056834	134059972	129S1SvlmJ	Dom	1632
1	134058340	134076406	PG129S1T00000010085	PGALLT00000094825	-	PgeneID:ENSMUST00000189393.1	ParentID:NA	LEVEL_2	DUP	[[134058340, 134058480], [134059026, 134059152], [134074484, 134074574], [134075137, 134075313], [134076237, 134076406]]	1	134059980	134059983	129S1SvlmJ	Dom	3
1	134058340	134076406	PG129S1T00000010085	PGALLT00000094825	-	PgeneID:ENSMUST00000189393.1	ParentID:NA	LEVEL_2	DUP	[[134058340, 134058480], [134059026, 134059152], [134074484, 134074574], [134075137, 134075313], [134076237, 134076406]]	1	134061059	134064071	129S1SvlmJ	Dom	3012
1	134058340	134076406	PG129S1T00000010085	PGALLT00000094825	-	PgeneID:ENSMUST00000189393.1	ParentID:NA	LEVEL_2	DUP	[[134058340, 134058480], [134059026, 134059152], [134074484, 134074574], [134075137, 134075313], [134076237, 134076406]]	1	134066360	134066444	129S1SvlmJ	Dom	84
1	134058340	134076406	PG129S1T00000010085	PGALLT00000094825	-	PgeneID:ENSMUST00000189393.1	ParentID:NA	LEVEL_2	DUP	[[134058340, 134058480], [134059026, 134059152], [134074484, 134074574], [134075137, 134075313], [134076237, 134076406]]	1	134066675	134067146	129S1SvlmJ	Dom	471
1	134058340	134076406	PG129S1T00000010085	PGALLT00000094825	-	PgeneID:ENSMUST00000189393.1	ParentID:NA	LEVEL_2	DUP	[[134058340, 134058480], [134059026, 134059152], [134074484, 134074574], [134075137, 134075313], [134076237, 134076406]]	1	134069198	134069202	129S1SvlmJ	Dom	4
1	134058340	134076406	PG129S1T00000010085	PGALLT00000094825	-	PgeneID:ENSMUST00000189393.1	ParentID:NA	LEVEL_2	DUP	[[134058340, 134058480], [134059026, 134059152], [134074484, 134074574], [134075137, 134075313], [134076237, 134076406]]	1	134069225	134110473	129S1SvlmJ	Dom	7181
1	15799041	15811195	PG129S1T00000011399	PGALLT00000095831	-	PgeneID:ENSMUST00000126871.1	ParentID:NA	LEVEL_2	DUP	[[15799041, 15799218], [15811155, 15811195]]	1	15798844	15806309	129S1SvlmJ	Dom	7268
1	15799041	15811195	PG129S1T00000011399	PGALLT00000095831	-	PgeneID:ENSMUST00000126871.1	ParentID:NA	LEVEL_2	DUP	[[15799041, 15799218], [15811155, 15811195]]	1	15806336	15807491	129S1SvlmJ	Dom	1155
1	15799041	15811195	PG129S1T00000011399	PGALLT00000095831	-	PgeneID:ENSMUST00000126871.1	ParentID:NA	LEVEL_2	DUP	[[15799041, 15799218], [15811155, 15811195]]	1	15808895	15809793	129S1SvlmJ	Dom	898
1	15799041	15811195	PG129S1T00000011399	PGALLT00000095831	-	PgeneID:ENSMUST00000126871.1	ParentID:NA	LEVEL_2	DUP	[[15799041, 15799218], [15811155, 15811195]]	1	15809794	15809860	129S1SvlmJ	Dom	66
1	15799041	15811195	PG129S1T00000011399	PGALLT00000095831	-	PgeneID:ENSMUST00000126871.1	ParentID:NA	LEVEL_2	DUP	[[15799041, 15799218], [15811155, 15811195]]	1	15809861	15809903	129S1SvlmJ	Dom	42
1	15799041	15811195	PG129S1T00000011399	PGALLT00000095831	-	PgeneID:ENSMUST00000126871.1	ParentID:NA	LEVEL_2	DUP	[[15799041, 15799218], [15811155, 15811195]]	1	15809905	15811429	129S1SvlmJ	Dom	1290
1	30000382	30002087	PG129S1T00000001506	PGALLT00000088287	+	PgeneID:ENSMUST00000117896.2	ParentID:ENSMUST00000102758	LEVEL_1	PSSD	[[30000382, 30002087]]	1	30000720	30006660	129S1SvlmJ	Dom	1367
1	30000382	30002087	PG129S1T00000001506	PGALLT00000088287	+	PgeneID:ENSMUST00000117896.2	ParentID:ENSMUST00000102758	LEVEL_1	PSSD	[[30000382, 30002087]]	1	29998885	30000718	129S1SvlmJ	Dom	336
4	102391080	102394535	PG129S1T00000001882	PGALLT00000088570	-	PgeneID:ENSMUST00000118151.1	ParentID:ENSMUST00000115374	LEVEL_1	PSSD	[[102391080, 102391893], [102391983, 102392069], [102392292, 102393343], [102393623, 102394535]]	4	102391012	102391115	129S1SvlmJ	Dom	35
4	102391080	102394535	PG129S1T00000001882	PGALLT00000088570	-	PgeneID:ENSMUST00000118151.1	ParentID:ENSMUST00000115374	LEVEL_1	PSSD	[[102391080, 102391893], [102391983, 102392069], [102392292, 102393343], [102393623, 102394535]]	4	102391116	102391238	129S1SvlmJ	Dom	122
4	102391080	102394535	PG129S1T00000001882	PGALLT00000088570	-	PgeneID:ENSMUST00000118151.1	ParentID:ENSMUST00000115374	LEVEL_1	PSSD	[[102391080, 102391893], [102391983, 102392069], [102392292, 102393343], [102393623, 102394535]]	4	102391638	102391893	129S1SvlmJ	Dom	255
4	102391080	102394535	PG129S1T00000001882	PGALLT00000088570	-	PgeneID:ENSMUST00000118151.1	ParentID:ENSMUST00000115374	LEVEL_1	PSSD	[[102391080, 102391893], [102391983, 102392069], [102392292, 102393343], [102393623, 102394535]]	4	102392540	102392905	129S1SvlmJ	Dom	365
4	102391080	102394535	PG129S1T00000001882	PGALLT00000088570	-	PgeneID:ENSMUST00000118151.1	ParentID:ENSMUST00000115374	LEVEL_1	PSSD	[[102391080, 102391893], [102391983, 102392069], [102392292, 102393343], [102393623, 102394535]]	4	102392906	102393348	129S1SvlmJ	Dom	442
4	102391080	102394535	PG129S1T00000001882	PGALLT00000088570	-	PgeneID:ENSMUST00000118151.1	ParentID:ENSMUST00000115374	LEVEL_1	PSSD	[[102391080, 102391893], [102391983, 102392069], [102392292, 102393343], [102393623, 102394535]]	4	102393622	102393654	129S1SvlmJ	Dom	32
4	102391080	102394535	PG129S1T00000001882	PGALLT00000088570	-	PgeneID:ENSMUST00000118151.1	ParentID:ENSMUST00000115374	LEVEL_1	PSSD	[[102391080, 102391893], [102391983, 102392069], [102392292, 102393343], [102393623, 102394535]]	4	102393655	102393993	129S1SvlmJ	Dom	338
4	102391080	102394535	PG129S1T00000001882	PGALLT00000088570	-	PgeneID:ENSMUST00000118151.1	ParentID:ENSMUST00000115374	LEVEL_1	PSSD	[[102391080, 102391893], [102391983, 102392069], [102392292, 102393343], [102393623, 102394535]]	4	102393994	102394203	129S1SvlmJ	Dom	209
4	102391080	102394535	PG129S1T00000001882	PGALLT00000088570	-	PgeneID:ENSMUST00000118151.1	ParentID:ENSMUST00000115374	LEVEL_1	PSSD	[[102391080, 102391893], [102391983, 102392069], [102392292, 102393343], [102393623, 102394535]]	4	102394217	102394323	129S1SvlmJ	Dom	106
4	102391080	102394535	PG129S1T00000001882	PGALLT00000088570	-	PgeneID:ENSMUST00000118151.1	ParentID:ENSMUST00000115374	LEVEL_1	PSSD	[[102391080, 102391893], [102391983, 102392069], [102392292, 102393343], [102393623, 102394535]]	4	102394398	102394544	129S1SvlmJ	Dom	137
1	87579266	87580028	PG129S1T00000006652	PGALLT00000092230	+	PgeneID:ENSMUST00000186141.1	ParentID:ENSMUST00000103172	LEVEL_1	PSSD	[[87579266, 87579425], [87579745, 87580028]]	1	87579151	87580038	129S1SvlmJ	Dom	762
1	42817843	42819502	PG129S1T00000008222	PGALLT00000093405	+	PgeneID:ENSMUST00000163003.1	ParentID:ENSMUST00000080926	LEVEL_1	PSSD	[[42817843, 42819502]]	1	42815336	42819511	129S1SvlmJ	Dom	1659
1	105145567	105240331	PG129S1T00000008857	PGALLT00000093896	+	PgeneID:ENSMUST00000186155.1	ParentID:ENSMUST00000043725	LEVEL_1	DUP	[[105145567, 105145722], [105150182, 105150354], [105174525, 105174632], [105210614, 105210724], [105240124, 105240331]]	1	105142592	105149407	129S1SvlmJ	Dom	3840
1	105145567	105240331	PG129S1T00000008857	PGALLT00000093896	+	PgeneID:ENSMUST00000186155.1	ParentID:ENSMUST00000043725	LEVEL_1	DUP	[[105145567, 105145722], [105150182, 105150354], [105174525, 105174632], [105210614, 105210724], [105240124, 105240331]]	1	105149409	105151829	129S1SvlmJ	Dom	2420
1	105145567	105240331	PG129S1T00000008857	PGALLT00000093896	+	PgeneID:ENSMUST00000186155.1	ParentID:ENSMUST00000043725	LEVEL_1	DUP	[[105145567, 105145722], [105150182, 105150354], [105174525, 105174632], [105210614, 105210724], [105240124, 105240331]]	1	105156845	105156846	129S1SvlmJ	Dom	1
1	105145567	105240331	PG129S1T00000008857	PGALLT00000093896	+	PgeneID:ENSMUST00000186155.1	ParentID:ENSMUST00000043725	LEVEL_1	DUP	[[105145567, 105145722], [105150182, 105150354], [105174525, 105174632], [105210614, 105210724], [105240124, 105240331]]	1	105156864	105159323	129S1SvlmJ	Dom	2459
1	105145567	105240331	PG129S1T00000008857	PGALLT00000093896	+	PgeneID:ENSMUST00000186155.1	ParentID:ENSMUST00000043725	LEVEL_1	DUP	[[105145567, 105145722], [105150182, 105150354], [105174525, 105174632], [105210614, 105210724], [105240124, 105240331]]	1	105159325	105164745	129S1SvlmJ	Dom	5420
1	105145567	105240331	PG129S1T00000008857	PGALLT00000093896	+	PgeneID:ENSMUST00000186155.1	ParentID:ENSMUST00000043725	LEVEL_1	DUP	[[105145567, 105145722], [105150182, 105150354], [105174525, 105174632], [105210614, 105210724], [105240124, 105240331]]	1	105164769	105164776	129S1SvlmJ	Dom	7
1	105145567	105240331	PG129S1T00000008857	PGALLT00000093896	+	PgeneID:ENSMUST00000186155.1	ParentID:ENSMUST00000043725	LEVEL_1	DUP	[[105145567, 105145722], [105150182, 105150354], [105174525, 105174632], [105210614, 105210724], [105240124, 105240331]]	1	105164783	105167647	129S1SvlmJ	Dom	2864
1	105145567	105240331	PG129S1T00000008857	PGALLT00000093896	+	PgeneID:ENSMUST00000186155.1	ParentID:ENSMUST00000043725	LEVEL_1	DUP	[[105145567, 105145722], [105150182, 105150354], [105174525, 105174632], [105210614, 105210724], [105240124, 105240331]]	1	105169137	105169780	129S1SvlmJ	Dom	643
1	105145567	105240331	PG129S1T00000008857	PGALLT00000093896	+	PgeneID:ENSMUST00000186155.1	ParentID:ENSMUST00000043725	LEVEL_1	DUP	[[105145567, 105145722], [105150182, 105150354], [105174525, 105174632], [105210614, 105210724], [105240124, 105240331]]	1	105172433	105173399	129S1SvlmJ	Dom	966
1	105145567	105240331	PG129S1T00000008857	PGALLT00000093896	+	PgeneID:ENSMUST00000186155.1	ParentID:ENSMUST00000043725	LEVEL_1	DUP	[[105145567, 105145722], [105150182, 105150354], [105174525, 105174632], [105210614, 105210724], [105240124, 105240331]]	1	105174179	105174408	129S1SvlmJ	Dom	229
1	105145567	105240331	PG129S1T00000008857	PGALLT00000093896	+	PgeneID:ENSMUST00000186155.1	ParentID:ENSMUST00000043725	LEVEL_1	DUP	[[105145567, 105145722], [105150182, 105150354], [105174525, 105174632], [105210614, 105210724], [105240124, 105240331]]	1	105174411	105174414	129S1SvlmJ	Dom	3
1	105145567	105240331	PG129S1T00000008857	PGALLT00000093896	+	PgeneID:ENSMUST00000186155.1	ParentID:ENSMUST00000043725	LEVEL_1	DUP	[[105145567, 105145722], [105150182, 105150354], [105174525, 105174632], [105210614, 105210724], [105240124, 105240331]]	1	105174415	105174483	129S1SvlmJ	Dom	68
1	105145567	105240331	PG129S1T00000008857	PGALLT00000093896	+	PgeneID:ENSMUST00000186155.1	ParentID:ENSMUST00000043725	LEVEL_1	DUP	[[105145567, 105145722], [105150182, 105150354], [105174525, 105174632], [105210614, 105210724], [105240124, 105240331]]	1	105174487	105176330	129S1SvlmJ	Dom	1843
1	105145567	105240331	PG129S1T00000008857	PGALLT00000093896	+	PgeneID:ENSMUST00000186155.1	ParentID:ENSMUST00000043725	LEVEL_1	DUP	[[105145567, 105145722], [105150182, 105150354], [105174525, 105174632], [105210614, 105210724], [105240124, 105240331]]	1	105176332	105178698	129S1SvlmJ	Dom	2366
1	105145567	105240331	PG129S1T00000008857	PGALLT00000093896	+	PgeneID:ENSMUST00000186155.1	ParentID:ENSMUST00000043725	LEVEL_1	DUP	[[105145567, 105145722], [105150182, 105150354], [105174525, 105174632], [105210614, 105210724], [105240124, 105240331]]	1	105178699	105184648	129S1SvlmJ	Dom	5949
1	105145567	105240331	PG129S1T00000008857	PGALLT00000093896	+	PgeneID:ENSMUST00000186155.1	ParentID:ENSMUST00000043725	LEVEL_1	DUP	[[105145567, 105145722], [105150182, 105150354], [105174525, 105174632], [105210614, 105210724], [105240124, 105240331]]	1	105185545	105193776	129S1SvlmJ	Dom	8231
1	105145567	105240331	PG129S1T00000008857	PGALLT00000093896	+	PgeneID:ENSMUST00000186155.1	ParentID:ENSMUST00000043725	LEVEL_1	DUP	[[105145567, 105145722], [105150182, 105150354], [105174525, 105174632], [105210614, 105210724], [105240124, 105240331]]	1	105193812	105193820	129S1SvlmJ	Dom	8
1	105145567	105240331	PG129S1T00000008857	PGALLT00000093896	+	PgeneID:ENSMUST00000186155.1	ParentID:ENSMUST00000043725	LEVEL_1	DUP	[[105145567, 105145722], [105150182, 105150354], [105174525, 105174632], [105210614, 105210724], [105240124, 105240331]]	1	105195424	105197376	129S1SvlmJ	Dom	1952
1	105145567	105240331	PG129S1T00000008857	PGALLT00000093896	+	PgeneID:ENSMUST00000186155.1	ParentID:ENSMUST00000043725	LEVEL_1	DUP	[[105145567, 105145722], [105150182, 105150354], [105174525, 105174632], [105210614, 105210724], [105240124, 105240331]]	1	105209328	105209366	129S1SvlmJ	Dom	38
1	105145567	105240331	PG129S1T00000008857	PGALLT00000093896	+	PgeneID:ENSMUST00000186155.1	ParentID:ENSMUST00000043725	LEVEL_1	DUP	[[105145567, 105145722], [105150182, 105150354], [105174525, 105174632], [105210614, 105210724], [105240124, 105240331]]	1	105209464	105211059	129S1SvlmJ	Dom	1595
1	105145567	105240331	PG129S1T00000008857	PGALLT00000093896	+	PgeneID:ENSMUST00000186155.1	ParentID:ENSMUST00000043725	LEVEL_1	DUP	[[105145567, 105145722], [105150182, 105150354], [105174525, 105174632], [105210614, 105210724], [105240124, 105240331]]	1	105223103	105225538	129S1SvlmJ	Dom	2435
1	105145567	105240331	PG129S1T00000008857	PGALLT00000093896	+	PgeneID:ENSMUST00000186155.1	ParentID:ENSMUST00000043725	LEVEL_1	DUP	[[105145567, 105145722], [105150182, 105150354], [105174525, 105174632], [105210614, 105210724], [105240124, 105240331]]	1	105225542	105225544	129S1SvlmJ	Dom	2
1	105145567	105240331	PG129S1T00000008857	PGALLT00000093896	+	PgeneID:ENSMUST00000186155.1	ParentID:ENSMUST00000043725	LEVEL_1	DUP	[[105145567, 105145722], [105150182, 105150354], [105174525, 105174632], [105210614, 105210724], [105240124, 105240331]]	1	105225567	105225937	129S1SvlmJ	Dom	370
1	105145567	105240331	PG129S1T00000008857	PGALLT00000093896	+	PgeneID:ENSMUST00000186155.1	ParentID:ENSMUST00000043725	LEVEL_1	DUP	[[105145567, 105145722], [105150182, 105150354], [105174525, 105174632], [105210614, 105210724], [105240124, 105240331]]	1	105226722	105231522	129S1SvlmJ	Dom	4800
1	105145567	105240331	PG129S1T00000008857	PGALLT00000093896	+	PgeneID:ENSMUST00000186155.1	ParentID:ENSMUST00000043725	LEVEL_1	DUP	[[105145567, 105145722], [105150182, 105150354], [105174525, 105174632], [105210614, 105210724], [105240124, 105240331]]	1	105231527	105233191	129S1SvlmJ	Dom	1664
1	105145567	105240331	PG129S1T00000008857	PGALLT00000093896	+	PgeneID:ENSMUST00000186155.1	ParentID:ENSMUST00000043725	LEVEL_1	DUP	[[105145567, 105145722], [105150182, 105150354], [105174525, 105174632], [105210614, 105210724], [105240124, 105240331]]	1	105233213	105233226	129S1SvlmJ	Dom	13
1	105145567	105240331	PG129S1T00000008857	PGALLT00000093896	+	PgeneID:ENSMUST00000186155.1	ParentID:ENSMUST00000043725	LEVEL_1	DUP	[[105145567, 105145722], [105150182, 105150354], [105174525, 105174632], [105210614, 105210724], [105240124, 105240331]]	1	105234742	105234886	129S1SvlmJ	Dom	144
1	105145567	105240331	PG129S1T00000008857	PGALLT00000093896	+	PgeneID:ENSMUST00000186155.1	ParentID:ENSMUST00000043725	LEVEL_1	DUP	[[105145567, 105145722], [105150182, 105150354], [105174525, 105174632], [105210614, 105210724], [105240124, 105240331]]	1	105234887	105236032	129S1SvlmJ	Dom	1145
1	105145567	105240331	PG129S1T00000008857	PGALLT00000093896	+	PgeneID:ENSMUST00000186155.1	ParentID:ENSMUST00000043725	LEVEL_1	DUP	[[105145567, 105145722], [105150182, 105150354], [105174525, 105174632], [105210614, 105210724], [105240124, 105240331]]	1	105236034	105244308	129S1SvlmJ	Dom	4297
1	105145567	105240331	PG129S1T00000008857	PGALLT00000093896	+	PgeneID:ENSMUST00000186155.1	ParentID:ENSMUST00000043725	LEVEL_1	DUP	[[105145567, 105145722], [105150182, 105150354], [105174525, 105174632], [105210614, 105210724], [105240124, 105240331]]	1	105197379	105209324	129S1SvlmJ	Dom	11945
1	105145567	105240331	PG129S1T00000008857	PGALLT00000093896	+	PgeneID:ENSMUST00000186155.1	ParentID:ENSMUST00000043725	LEVEL_1	DUP	[[105145567, 105145722], [105150182, 105150354], [105174525, 105174632], [105210614, 105210724], [105240124, 105240331]]	1	105211064	105221940	129S1SvlmJ	Dom	10876
1	144074447	144128688	PG129S1T00000002727	PGALLT00000089212	-	PgeneID:ENSMUST00000126680.1	ParentID:ENSMUST00000027612	LEVEL_1	DUP	[[144074447, 144074581], [144075297, 144075485], [144094440, 144094619], [144095730, 144095915], [144127920, 144128093], [144128436, 144128688]]	1	144087801	144087872	129S1SvlmJ	Dom	71
1	144074447	144128688	PG129S1T00000002727	PGALLT00000089212	-	PgeneID:ENSMUST00000126680.1	ParentID:ENSMUST00000027612	LEVEL_1	DUP	[[144074447, 144074581], [144075297, 144075485], [144094440, 144094619], [144095730, 144095915], [144127920, 144128093], [144128436, 144128688]]	1	144087893	144087894	129S1SvlmJ	Dom	1
1	144074447	144128688	PG129S1T00000002727	PGALLT00000089212	-	PgeneID:ENSMUST00000126680.1	ParentID:ENSMUST00000027612	LEVEL_1	DUP	[[144074447, 144074581], [144075297, 144075485], [144094440, 144094619], [144095730, 144095915], [144127920, 144128093], [144128436, 144128688]]	1	144087905	144087909	129S1SvlmJ	Dom	4
1	144074447	144128688	PG129S1T00000002727	PGALLT00000089212	-	PgeneID:ENSMUST00000126680.1	ParentID:ENSMUST00000027612	LEVEL_1	DUP	[[144074447, 144074581], [144075297, 144075485], [144094440, 144094619], [144095730, 144095915], [144127920, 144128093], [144128436, 144128688]]	1	144087935	144087937	129S1SvlmJ	Dom	2
1	144074447	144128688	PG129S1T00000002727	PGALLT00000089212	-	PgeneID:ENSMUST00000126680.1	ParentID:ENSMUST00000027612	LEVEL_1	DUP	[[144074447, 144074581], [144075297, 144075485], [144094440, 144094619], [144095730, 144095915], [144127920, 144128093], [144128436, 144128688]]	1	144087972	144087985	129S1SvlmJ	Dom	13
1	144074447	144128688	PG129S1T00000002727	PGALLT00000089212	-	PgeneID:ENSMUST00000126680.1	ParentID:ENSMUST00000027612	LEVEL_1	DUP	[[144074447, 144074581], [144075297, 144075485], [144094440, 144094619], [144095730, 144095915], [144127920, 144128093], [144128436, 144128688]]	1	144087991	144088008	129S1SvlmJ	Dom	17
1	144074447	144128688	PG129S1T00000002727	PGALLT00000089212	-	PgeneID:ENSMUST00000126680.1	ParentID:ENSMUST00000027612	LEVEL_1	DUP	[[144074447, 144074581], [144075297, 144075485], [144094440, 144094619], [144095730, 144095915], [144127920, 144128093], [144128436, 144128688]]	1	144088067	144088068	129S1SvlmJ	Dom	1
1	144074447	144128688	PG129S1T00000002727	PGALLT00000089212	-	PgeneID:ENSMUST00000126680.1	ParentID:ENSMUST00000027612	LEVEL_1	DUP	[[144074447, 144074581], [144075297, 144075485], [144094440, 144094619], [144095730, 144095915], [144127920, 144128093], [144128436, 144128688]]	1	144088447	144088450	129S1SvlmJ	Dom	3
1	144074447	144128688	PG129S1T00000002727	PGALLT00000089212	-	PgeneID:ENSMUST00000126680.1	ParentID:ENSMUST00000027612	LEVEL_1	DUP	[[144074447, 144074581], [144075297, 144075485], [144094440, 144094619], [144095730, 144095915], [144127920, 144128093], [144128436, 144128688]]	1	144088514	144088518	129S1SvlmJ	Dom	4
1	144074447	144128688	PG129S1T00000002727	PGALLT00000089212	-	PgeneID:ENSMUST00000126680.1	ParentID:ENSMUST00000027612	LEVEL_1	DUP	[[144074447, 144074581], [144075297, 144075485], [144094440, 144094619], [144095730, 144095915], [144127920, 144128093], [144128436, 144128688]]	1	144089679	144089701	129S1SvlmJ	Dom	22
1	144074447	144128688	PG129S1T00000002727	PGALLT00000089212	-	PgeneID:ENSMUST00000126680.1	ParentID:ENSMUST00000027612	LEVEL_1	DUP	[[144074447, 144074581], [144075297, 144075485], [144094440, 144094619], [144095730, 144095915], [144127920, 144128093], [144128436, 144128688]]	1	144089709	144089713	129S1SvlmJ	Dom	4
1	144074447	144128688	PG129S1T00000002727	PGALLT00000089212	-	PgeneID:ENSMUST00000126680.1	ParentID:ENSMUST00000027612	LEVEL_1	DUP	[[144074447, 144074581], [144075297, 144075485], [144094440, 144094619], [144095730, 144095915], [144127920, 144128093], [144128436, 144128688]]	1	144090306	144090308	129S1SvlmJ	Dom	2
1	144074447	144128688	PG129S1T00000002727	PGALLT00000089212	-	PgeneID:ENSMUST00000126680.1	ParentID:ENSMUST00000027612	LEVEL_1	DUP	[[144074447, 144074581], [144075297, 144075485], [144094440, 144094619], [144095730, 144095915], [144127920, 144128093], [144128436, 144128688]]	1	144090623	144090624	129S1SvlmJ	Dom	1
1	144074447	144128688	PG129S1T00000002727	PGALLT00000089212	-	PgeneID:ENSMUST00000126680.1	ParentID:ENSMUST00000027612	LEVEL_1	DUP	[[144074447, 144074581], [144075297, 144075485], [144094440, 144094619], [144095730, 144095915], [144127920, 144128093], [144128436, 144128688]]	1	144091198	144091296	129S1SvlmJ	Dom	98
1	144074447	144128688	PG129S1T00000002727	PGALLT00000089212	-	PgeneID:ENSMUST00000126680.1	ParentID:ENSMUST00000027612	LEVEL_1	DUP	[[144074447, 144074581], [144075297, 144075485], [144094440, 144094619], [144095730, 144095915], [144127920, 144128093], [144128436, 144128688]]	1	144093638	144093696	129S1SvlmJ	Dom	58
1	144074447	144128688	PG129S1T00000002727	PGALLT00000089212	-	PgeneID:ENSMUST00000126680.1	ParentID:ENSMUST00000027612	LEVEL_1	DUP	[[144074447, 144074581], [144075297, 144075485], [144094440, 144094619], [144095730, 144095915], [144127920, 144128093], [144128436, 144128688]]	1	144094097	144094099	129S1SvlmJ	Dom	2
1	144074447	144128688	PG129S1T00000002727	PGALLT00000089212	-	PgeneID:ENSMUST00000126680.1	ParentID:ENSMUST00000027612	LEVEL_1	DUP	[[144074447, 144074581], [144075297, 144075485], [144094440, 144094619], [144095730, 144095915], [144127920, 144128093], [144128436, 144128688]]	1	144095059	144095099	129S1SvlmJ	Dom	40
1	144074447	144128688	PG129S1T00000002727	PGALLT00000089212	-	PgeneID:ENSMUST00000126680.1	ParentID:ENSMUST00000027612	LEVEL_1	DUP	[[144074447, 144074581], [144075297, 144075485], [144094440, 144094619], [144095730, 144095915], [144127920, 144128093], [144128436, 144128688]]	1	144095966	144095967	129S1SvlmJ	Dom	1
1	144074447	144128688	PG129S1T00000002727	PGALLT00000089212	-	PgeneID:ENSMUST00000126680.1	ParentID:ENSMUST00000027612	LEVEL_1	DUP	[[144074447, 144074581], [144075297, 144075485], [144094440, 144094619], [144095730, 144095915], [144127920, 144128093], [144128436, 144128688]]	1	144096045	144096046	129S1SvlmJ	Dom	1
1	144074447	144128688	PG129S1T00000002727	PGALLT00000089212	-	PgeneID:ENSMUST00000126680.1	ParentID:ENSMUST00000027612	LEVEL_1	DUP	[[144074447, 144074581], [144075297, 144075485], [144094440, 144094619], [144095730, 144095915], [144127920, 144128093], [144128436, 144128688]]	1	144096239	144096262	129S1SvlmJ	Dom	23
1	144074447	144128688	PG129S1T00000002727	PGALLT00000089212	-	PgeneID:ENSMUST00000126680.1	ParentID:ENSMUST00000027612	LEVEL_1	DUP	[[144074447, 144074581], [144075297, 144075485], [144094440, 144094619], [144095730, 144095915], [144127920, 144128093], [144128436, 144128688]]	1	144096309	144096333	129S1SvlmJ	Dom	24
1	144074447	144128688	PG129S1T00000002727	PGALLT00000089212	-	PgeneID:ENSMUST00000126680.1	ParentID:ENSMUST00000027612	LEVEL_1	DUP	[[144074447, 144074581], [144075297, 144075485], [144094440, 144094619], [144095730, 144095915], [144127920, 144128093], [144128436, 144128688]]	1	144096606	144096611	129S1SvlmJ	Dom	5
1	144074447	144128688	PG129S1T00000002727	PGALLT00000089212	-	PgeneID:ENSMUST00000126680.1	ParentID:ENSMUST00000027612	LEVEL_1	DUP	[[144074447, 144074581], [144075297, 144075485], [144094440, 144094619], [144095730, 144095915], [144127920, 144128093], [144128436, 144128688]]	1	144096797	144096798	129S1SvlmJ	Dom	1
1	144074447	144128688	PG129S1T00000002727	PGALLT00000089212	-	PgeneID:ENSMUST00000126680.1	ParentID:ENSMUST00000027612	LEVEL_1	DUP	[[144074447, 144074581], [144075297, 144075485], [144094440, 144094619], [144095730, 144095915], [144127920, 144128093], [144128436, 144128688]]	1	144097529	144097530	129S1SvlmJ	Dom	1
1	144074447	144128688	PG129S1T00000002727	PGALLT00000089212	-	PgeneID:ENSMUST00000126680.1	ParentID:ENSMUST00000027612	LEVEL_1	DUP	[[144074447, 144074581], [144075297, 144075485], [144094440, 144094619], [144095730, 144095915], [144127920, 144128093], [144128436, 144128688]]	1	144098001	144098004	129S1SvlmJ	Dom	3
1	144074447	144128688	PG129S1T00000002727	PGALLT00000089212	-	PgeneID:ENSMUST00000126680.1	ParentID:ENSMUST00000027612	LEVEL_1	DUP	[[144074447, 144074581], [144075297, 144075485], [144094440, 144094619], [144095730, 144095915], [144127920, 144128093], [144128436, 144128688]]	1	144098188	144098189	129S1SvlmJ	Dom	1
1	144074447	144128688	PG129S1T00000002727	PGALLT00000089212	-	PgeneID:ENSMUST00000126680.1	ParentID:ENSMUST00000027612	LEVEL_1	DUP	[[144074447, 144074581], [144075297, 144075485], [144094440, 144094619], [144095730, 144095915], [144127920, 144128093], [144128436, 144128688]]	1	144098225	144098226	129S1SvlmJ	Dom	1
1	144074447	144128688	PG129S1T00000002727	PGALLT00000089212	-	PgeneID:ENSMUST00000126680.1	ParentID:ENSMUST00000027612	LEVEL_1	DUP	[[144074447, 144074581], [144075297, 144075485], [144094440, 144094619], [144095730, 144095915], [144127920, 144128093], [144128436, 144128688]]	1	144098287	144098288	129S1SvlmJ	Dom	1
1	144074447	144128688	PG129S1T00000002727	PGALLT00000089212	-	PgeneID:ENSMUST00000126680.1	ParentID:ENSMUST00000027612	LEVEL_1	DUP	[[144074447, 144074581], [144075297, 144075485], [144094440, 144094619], [144095730, 144095915], [144127920, 144128093], [144128436, 144128688]]	1	144098764	144098765	129S1SvlmJ	Dom	1
1	144074447	144128688	PG129S1T00000002727	PGALLT00000089212	-	PgeneID:ENSMUST00000126680.1	ParentID:ENSMUST00000027612	LEVEL_1	DUP	[[144074447, 144074581], [144075297, 144075485], [144094440, 144094619], [144095730, 144095915], [144127920, 144128093], [144128436, 144128688]]	1	144098767	144098768	129S1SvlmJ	Dom	1
1	144074447	144128688	PG129S1T00000002727	PGALLT00000089212	-	PgeneID:ENSMUST00000126680.1	ParentID:ENSMUST00000027612	LEVEL_1	DUP	[[144074447, 144074581], [144075297, 144075485], [144094440, 144094619], [144095730, 144095915], [144127920, 144128093], [144128436, 144128688]]	1	144098789	144098794	129S1SvlmJ	Dom	5
1	144074447	144128688	PG129S1T00000002727	PGALLT00000089212	-	PgeneID:ENSMUST00000126680.1	ParentID:ENSMUST00000027612	LEVEL_1	DUP	[[144074447, 144074581], [144075297, 144075485], [144094440, 144094619], [144095730, 144095915], [144127920, 144128093], [144128436, 144128688]]	1	144099089	144099092	129S1SvlmJ	Dom	3
1	144074447	144128688	PG129S1T00000002727	PGALLT00000089212	-	PgeneID:ENSMUST00000126680.1	ParentID:ENSMUST00000027612	LEVEL_1	DUP	[[144074447, 144074581], [144075297, 144075485], [144094440, 144094619], [144095730, 144095915], [144127920, 144128093], [144128436, 144128688]]	1	144099409	144099414	129S1SvlmJ	Dom	5
1	144074447	144128688	PG129S1T00000002727	PGALLT00000089212	-	PgeneID:ENSMUST00000126680.1	ParentID:ENSMUST00000027612	LEVEL_1	DUP	[[144074447, 144074581], [144075297, 144075485], [144094440, 144094619], [144095730, 144095915], [144127920, 144128093], [144128436, 144128688]]	1	144099914	144099925	129S1SvlmJ	Dom	11
1	144074447	144128688	PG129S1T00000002727	PGALLT00000089212	-	PgeneID:ENSMUST00000126680.1	ParentID:ENSMUST00000027612	LEVEL_1	DUP	[[144074447, 144074581], [144075297, 144075485], [144094440, 144094619], [144095730, 144095915], [144127920, 144128093], [144128436, 144128688]]	1	144099949	144099955	129S1SvlmJ	Dom	6
1	144074447	144128688	PG129S1T00000002727	PGALLT00000089212	-	PgeneID:ENSMUST00000126680.1	ParentID:ENSMUST00000027612	LEVEL_1	DUP	[[144074447, 144074581], [144075297, 144075485], [144094440, 144094619], [144095730, 144095915], [144127920, 144128093], [144128436, 144128688]]	1	144100026	144100027	129S1SvlmJ	Dom	1
1	144074447	144128688	PG129S1T00000002727	PGALLT00000089212	-	PgeneID:ENSMUST00000126680.1	ParentID:ENSMUST00000027612	LEVEL_1	DUP	[[144074447, 144074581], [144075297, 144075485], [144094440, 144094619], [144095730, 144095915], [144127920, 144128093], [144128436, 144128688]]	1	144100141	144100145	129S1SvlmJ	Dom	4
1	144074447	144128688	PG129S1T00000002727	PGALLT00000089212	-	PgeneID:ENSMUST00000126680.1	ParentID:ENSMUST00000027612	LEVEL_1	DUP	[[144074447, 144074581], [144075297, 144075485], [144094440, 144094619], [144095730, 144095915], [144127920, 144128093], [144128436, 144128688]]	1	144100300	144100311	129S1SvlmJ	Dom	11
1	144074447	144128688	PG129S1T00000002727	PGALLT00000089212	-	PgeneID:ENSMUST00000126680.1	ParentID:ENSMUST00000027612	LEVEL_1	DUP	[[144074447, 144074581], [144075297, 144075485], [144094440, 144094619], [144095730, 144095915], [144127920, 144128093], [144128436, 144128688]]	1	144100390	144100394	129S1SvlmJ	Dom	4
1	144074447	144128688	PG129S1T00000002727	PGALLT00000089212	-	PgeneID:ENSMUST00000126680.1	ParentID:ENSMUST00000027612	LEVEL_1	DUP	[[144074447, 144074581], [144075297, 144075485], [144094440, 144094619], [144095730, 144095915], [144127920, 144128093], [144128436, 144128688]]	1	144100457	144100466	129S1SvlmJ	Dom	9
1	144074447	144128688	PG129S1T00000002727	PGALLT00000089212	-	PgeneID:ENSMUST00000126680.1	ParentID:ENSMUST00000027612	LEVEL_1	DUP	[[144074447, 144074581], [144075297, 144075485], [144094440, 144094619], [144095730, 144095915], [144127920, 144128093], [144128436, 144128688]]	1	144100497	144100498	129S1SvlmJ	Dom	1
1	144074447	144128688	PG129S1T00000002727	PGALLT00000089212	-	PgeneID:ENSMUST00000126680.1	ParentID:ENSMUST00000027612	LEVEL_1	DUP	[[144074447, 144074581], [144075297, 144075485], [144094440, 144094619], [144095730, 144095915], [144127920, 144128093], [144128436, 144128688]]	1	144100500	144101415	129S1SvlmJ	Dom	915
1	144074447	144128688	PG129S1T00000002727	PGALLT00000089212	-	PgeneID:ENSMUST00000126680.1	ParentID:ENSMUST00000027612	LEVEL_1	DUP	[[144074447, 144074581], [144075297, 144075485], [144094440, 144094619], [144095730, 144095915], [144127920, 144128093], [144128436, 144128688]]	1	144101439	144101451	129S1SvlmJ	Dom	12
1	144074447	144128688	PG129S1T00000002727	PGALLT00000089212	-	PgeneID:ENSMUST00000126680.1	ParentID:ENSMUST00000027612	LEVEL_1	DUP	[[144074447, 144074581], [144075297, 144075485], [144094440, 144094619], [144095730, 144095915], [144127920, 144128093], [144128436, 144128688]]	1	144101452	144101460	129S1SvlmJ	Dom	8
1	144074447	144128688	PG129S1T00000002727	PGALLT00000089212	-	PgeneID:ENSMUST00000126680.1	ParentID:ENSMUST00000027612	LEVEL_1	DUP	[[144074447, 144074581], [144075297, 144075485], [144094440, 144094619], [144095730, 144095915], [144127920, 144128093], [144128436, 144128688]]	1	144101492	144101493	129S1SvlmJ	Dom	1
1	144074447	144128688	PG129S1T00000002727	PGALLT00000089212	-	PgeneID:ENSMUST00000126680.1	ParentID:ENSMUST00000027612	LEVEL_1	DUP	[[144074447, 144074581], [144075297, 144075485], [144094440, 144094619], [144095730, 144095915], [144127920, 144128093], [144128436, 144128688]]	1	144101760	144101764	129S1SvlmJ	Dom	4
1	144074447	144128688	PG129S1T00000002727	PGALLT00000089212	-	PgeneID:ENSMUST00000126680.1	ParentID:ENSMUST00000027612	LEVEL_1	DUP	[[144074447, 144074581], [144075297, 144075485], [144094440, 144094619], [144095730, 144095915], [144127920, 144128093], [144128436, 144128688]]	1	144101857	144101861	129S1SvlmJ	Dom	4
1	144074447	144128688	PG129S1T00000002727	PGALLT00000089212	-	PgeneID:ENSMUST00000126680.1	ParentID:ENSMUST00000027612	LEVEL_1	DUP	[[144074447, 144074581], [144075297, 144075485], [144094440, 144094619], [144095730, 144095915], [144127920, 144128093], [144128436, 144128688]]	1	144102013	144102017	129S1SvlmJ	Dom	4
1	144074447	144128688	PG129S1T00000002727	PGALLT00000089212	-	PgeneID:ENSMUST00000126680.1	ParentID:ENSMUST00000027612	LEVEL_1	DUP	[[144074447, 144074581], [144075297, 144075485], [144094440, 144094619], [144095730, 144095915], [144127920, 144128093], [144128436, 144128688]]	1	144102050	144102069	129S1SvlmJ	Dom	19
1	144074447	144128688	PG129S1T00000002727	PGALLT00000089212	-	PgeneID:ENSMUST00000126680.1	ParentID:ENSMUST00000027612	LEVEL_1	DUP	[[144074447, 144074581], [144075297, 144075485], [144094440, 144094619], [144095730, 144095915], [144127920, 144128093], [144128436, 144128688]]	1	144102138	144102139	129S1SvlmJ	Dom	1
1	144074447	144128688	PG129S1T00000002727	PGALLT00000089212	-	PgeneID:ENSMUST00000126680.1	ParentID:ENSMUST00000027612	LEVEL_1	DUP	[[144074447, 144074581], [144075297, 144075485], [144094440, 144094619], [144095730, 144095915], [144127920, 144128093], [144128436, 144128688]]	1	144102184	144102186	129S1SvlmJ	Dom	2
1	144074447	144128688	PG129S1T00000002727	PGALLT00000089212	-	PgeneID:ENSMUST00000126680.1	ParentID:ENSMUST00000027612	LEVEL_1	DUP	[[144074447, 144074581], [144075297, 144075485], [144094440, 144094619], [144095730, 144095915], [144127920, 144128093], [144128436, 144128688]]	1	144102249	144102254	129S1SvlmJ	Dom	5
1	144074447	144128688	PG129S1T00000002727	PGALLT00000089212	-	PgeneID:ENSMUST00000126680.1	ParentID:ENSMUST00000027612	LEVEL_1	DUP	[[144074447, 144074581], [144075297, 144075485], [144094440, 144094619], [144095730, 144095915], [144127920, 144128093], [144128436, 144128688]]	1	144102264	144102266	129S1SvlmJ	Dom	2
1	144074447	144128688	PG129S1T00000002727	PGALLT00000089212	-	PgeneID:ENSMUST00000126680.1	ParentID:ENSMUST00000027612	LEVEL_1	DUP	[[144074447, 144074581], [144075297, 144075485], [144094440, 144094619], [144095730, 144095915], [144127920, 144128093], [144128436, 144128688]]	1	144102292	144102300	129S1SvlmJ	Dom	8
1	144074447	144128688	PG129S1T00000002727	PGALLT00000089212	-	PgeneID:ENSMUST00000126680.1	ParentID:ENSMUST00000027612	LEVEL_1	DUP	[[144074447, 144074581], [144075297, 144075485], [144094440, 144094619], [144095730, 144095915], [144127920, 144128093], [144128436, 144128688]]	1	144102393	144102394	129S1SvlmJ	Dom	1
1	144074447	144128688	PG129S1T00000002727	PGALLT00000089212	-	PgeneID:ENSMUST00000126680.1	ParentID:ENSMUST00000027612	LEVEL_1	DUP	[[144074447, 144074581], [144075297, 144075485], [144094440, 144094619], [144095730, 144095915], [144127920, 144128093], [144128436, 144128688]]	1	144102767	144102815	129S1SvlmJ	Dom	48
1	144074447	144128688	PG129S1T00000002727	PGALLT00000089212	-	PgeneID:ENSMUST00000126680.1	ParentID:ENSMUST00000027612	LEVEL_1	DUP	[[144074447, 144074581], [144075297, 144075485], [144094440, 144094619], [144095730, 144095915], [144127920, 144128093], [144128436, 144128688]]	1	144102941	144102942	129S1SvlmJ	Dom	1
1	144074447	144128688	PG129S1T00000002727	PGALLT00000089212	-	PgeneID:ENSMUST00000126680.1	ParentID:ENSMUST00000027612	LEVEL_1	DUP	[[144074447, 144074581], [144075297, 144075485], [144094440, 144094619], [144095730, 144095915], [144127920, 144128093], [144128436, 144128688]]	1	144103121	144103122	129S1SvlmJ	Dom	1
1	144074447	144128688	PG129S1T00000002727	PGALLT00000089212	-	PgeneID:ENSMUST00000126680.1	ParentID:ENSMUST00000027612	LEVEL_1	DUP	[[144074447, 144074581], [144075297, 144075485], [144094440, 144094619], [144095730, 144095915], [144127920, 144128093], [144128436, 144128688]]	1	144103412	144103413	129S1SvlmJ	Dom	1
1	144074447	144128688	PG129S1T00000002727	PGALLT00000089212	-	PgeneID:ENSMUST00000126680.1	ParentID:ENSMUST00000027612	LEVEL_1	DUP	[[144074447, 144074581], [144075297, 144075485], [144094440, 144094619], [144095730, 144095915], [144127920, 144128093], [144128436, 144128688]]	1	144103977	144103981	129S1SvlmJ	Dom	4
1	144074447	144128688	PG129S1T00000002727	PGALLT00000089212	-	PgeneID:ENSMUST00000126680.1	ParentID:ENSMUST00000027612	LEVEL_1	DUP	[[144074447, 144074581], [144075297, 144075485], [144094440, 144094619], [144095730, 144095915], [144127920, 144128093], [144128436, 144128688]]	1	144104042	144104046	129S1SvlmJ	Dom	4
1	144074447	144128688	PG129S1T00000002727	PGALLT00000089212	-	PgeneID:ENSMUST00000126680.1	ParentID:ENSMUST00000027612	LEVEL_1	DUP	[[144074447, 144074581], [144075297, 144075485], [144094440, 144094619], [144095730, 144095915], [144127920, 144128093], [144128436, 144128688]]	1	144104071	144104072	129S1SvlmJ	Dom	1
1	144074447	144128688	PG129S1T00000002727	PGALLT00000089212	-	PgeneID:ENSMUST00000126680.1	ParentID:ENSMUST00000027612	LEVEL_1	DUP	[[144074447, 144074581], [144075297, 144075485], [144094440, 144094619], [144095730, 144095915], [144127920, 144128093], [144128436, 144128688]]	1	144104146	144104149	129S1SvlmJ	Dom	3
1	144074447	144128688	PG129S1T00000002727	PGALLT00000089212	-	PgeneID:ENSMUST00000126680.1	ParentID:ENSMUST00000027612	LEVEL_1	DUP	[[144074447, 144074581], [144075297, 144075485], [144094440, 144094619], [144095730, 144095915], [144127920, 144128093], [144128436, 144128688]]	1	144104199	144104200	129S1SvlmJ	Dom	1
1	144074447	144128688	PG129S1T00000002727	PGALLT00000089212	-	PgeneID:ENSMUST00000126680.1	ParentID:ENSMUST00000027612	LEVEL_1	DUP	[[144074447, 144074581], [144075297, 144075485], [144094440, 144094619], [144095730, 144095915], [144127920, 144128093], [144128436, 144128688]]	1	144104333	144104342	129S1SvlmJ	Dom	9
1	144074447	144128688	PG129S1T00000002727	PGALLT00000089212	-	PgeneID:ENSMUST00000126680.1	ParentID:ENSMUST00000027612	LEVEL_1	DUP	[[144074447, 144074581], [144075297, 144075485], [144094440, 144094619], [144095730, 144095915], [144127920, 144128093], [144128436, 144128688]]	1	144104802	144107584	129S1SvlmJ	Dom	2782
1	144074447	144128688	PG129S1T00000002727	PGALLT00000089212	-	PgeneID:ENSMUST00000126680.1	ParentID:ENSMUST00000027612	LEVEL_1	DUP	[[144074447, 144074581], [144075297, 144075485], [144094440, 144094619], [144095730, 144095915], [144127920, 144128093], [144128436, 144128688]]	1	144108945	144108952	129S1SvlmJ	Dom	7
1	144074447	144128688	PG129S1T00000002727	PGALLT00000089212	-	PgeneID:ENSMUST00000126680.1	ParentID:ENSMUST00000027612	LEVEL_1	DUP	[[144074447, 144074581], [144075297, 144075485], [144094440, 144094619], [144095730, 144095915], [144127920, 144128093], [144128436, 144128688]]	1	144108953	144108962	129S1SvlmJ	Dom	9
1	144074447	144128688	PG129S1T00000002727	PGALLT00000089212	-	PgeneID:ENSMUST00000126680.1	ParentID:ENSMUST00000027612	LEVEL_1	DUP	[[144074447, 144074581], [144075297, 144075485], [144094440, 144094619], [144095730, 144095915], [144127920, 144128093], [144128436, 144128688]]	1	144108964	144108966	129S1SvlmJ	Dom	2
1	144074447	144128688	PG129S1T00000002727	PGALLT00000089212	-	PgeneID:ENSMUST00000126680.1	ParentID:ENSMUST00000027612	LEVEL_1	DUP	[[144074447, 144074581], [144075297, 144075485], [144094440, 144094619], [144095730, 144095915], [144127920, 144128093], [144128436, 144128688]]	1	144115230	144123752	129S1SvlmJ	Dom	8522
1	144074447	144128688	PG129S1T00000002727	PGALLT00000089212	-	PgeneID:ENSMUST00000126680.1	ParentID:ENSMUST00000027612	LEVEL_1	DUP	[[144074447, 144074581], [144075297, 144075485], [144094440, 144094619], [144095730, 144095915], [144127920, 144128093], [144128436, 144128688]]	1	144123757	144124414	129S1SvlmJ	Dom	657
1	144074447	144128688	PG129S1T00000002727	PGALLT00000089212	-	PgeneID:ENSMUST00000126680.1	ParentID:ENSMUST00000027612	LEVEL_1	DUP	[[144074447, 144074581], [144075297, 144075485], [144094440, 144094619], [144095730, 144095915], [144127920, 144128093], [144128436, 144128688]]	1	144125796	144127423	129S1SvlmJ	Dom	1627
1	144074447	144128688	PG129S1T00000002727	PGALLT00000089212	-	PgeneID:ENSMUST00000126680.1	ParentID:ENSMUST00000027612	LEVEL_1	DUP	[[144074447, 144074581], [144075297, 144075485], [144094440, 144094619], [144095730, 144095915], [144127920, 144128093], [144128436, 144128688]]	1	144127426	144127429	129S1SvlmJ	Dom	3
1	144074447	144128688	PG129S1T00000002727	PGALLT00000089212	-	PgeneID:ENSMUST00000126680.1	ParentID:ENSMUST00000027612	LEVEL_1	DUP	[[144074447, 144074581], [144075297, 144075485], [144094440, 144094619], [144095730, 144095915], [144127920, 144128093], [144128436, 144128688]]	1	144127445	144127446	129S1SvlmJ	Dom	1
1	144074447	144128688	PG129S1T00000002727	PGALLT00000089212	-	PgeneID:ENSMUST00000126680.1	ParentID:ENSMUST00000027612	LEVEL_1	DUP	[[144074447, 144074581], [144075297, 144075485], [144094440, 144094619], [144095730, 144095915], [144127920, 144128093], [144128436, 144128688]]	1	144127480	144127482	129S1SvlmJ	Dom	2
1	144074447	144128688	PG129S1T00000002727	PGALLT00000089212	-	PgeneID:ENSMUST00000126680.1	ParentID:ENSMUST00000027612	LEVEL_1	DUP	[[144074447, 144074581], [144075297, 144075485], [144094440, 144094619], [144095730, 144095915], [144127920, 144128093], [144128436, 144128688]]	1	144127513	144127515	129S1SvlmJ	Dom	2
1	144074447	144128688	PG129S1T00000002727	PGALLT00000089212	-	PgeneID:ENSMUST00000126680.1	ParentID:ENSMUST00000027612	LEVEL_1	DUP	[[144074447, 144074581], [144075297, 144075485], [144094440, 144094619], [144095730, 144095915], [144127920, 144128093], [144128436, 144128688]]	1	144127687	144127688	129S1SvlmJ	Dom	1
1	144074447	144128688	PG129S1T00000002727	PGALLT00000089212	-	PgeneID:ENSMUST00000126680.1	ParentID:ENSMUST00000027612	LEVEL_1	DUP	[[144074447, 144074581], [144075297, 144075485], [144094440, 144094619], [144095730, 144095915], [144127920, 144128093], [144128436, 144128688]]	1	144127694	144127695	129S1SvlmJ	Dom	1
1	144074447	144128688	PG129S1T00000002727	PGALLT00000089212	-	PgeneID:ENSMUST00000126680.1	ParentID:ENSMUST00000027612	LEVEL_1	DUP	[[144074447, 144074581], [144075297, 144075485], [144094440, 144094619], [144095730, 144095915], [144127920, 144128093], [144128436, 144128688]]	1	144127786	144127787	129S1SvlmJ	Dom	1
1	144074447	144128688	PG129S1T00000002727	PGALLT00000089212	-	PgeneID:ENSMUST00000126680.1	ParentID:ENSMUST00000027612	LEVEL_1	DUP	[[144074447, 144074581], [144075297, 144075485], [144094440, 144094619], [144095730, 144095915], [144127920, 144128093], [144128436, 144128688]]	1	144128132	144128133	129S1SvlmJ	Dom	1
1	144074447	144128688	PG129S1T00000002727	PGALLT00000089212	-	PgeneID:ENSMUST00000126680.1	ParentID:ENSMUST00000027612	LEVEL_1	DUP	[[144074447, 144074581], [144075297, 144075485], [144094440, 144094619], [144095730, 144095915], [144127920, 144128093], [144128436, 144128688]]	1	144128145	144128149	129S1SvlmJ	Dom	4
1	144074447	144128688	PG129S1T00000002727	PGALLT00000089212	-	PgeneID:ENSMUST00000126680.1	ParentID:ENSMUST00000027612	LEVEL_1	DUP	[[144074447, 144074581], [144075297, 144075485], [144094440, 144094619], [144095730, 144095915], [144127920, 144128093], [144128436, 144128688]]	1	144128155	144128156	129S1SvlmJ	Dom	1
1	144074447	144128688	PG129S1T00000002727	PGALLT00000089212	-	PgeneID:ENSMUST00000126680.1	ParentID:ENSMUST00000027612	LEVEL_1	DUP	[[144074447, 144074581], [144075297, 144075485], [144094440, 144094619], [144095730, 144095915], [144127920, 144128093], [144128436, 144128688]]	1	144128670	144128724	129S1SvlmJ	Dom	18
1	144074447	144128688	PG129S1T00000002727	PGALLT00000089212	-	PgeneID:ENSMUST00000126680.1	ParentID:ENSMUST00000027612	LEVEL_1	DUP	[[144074447, 144074581], [144075297, 144075485], [144094440, 144094619], [144095730, 144095915], [144127920, 144128093], [144128436, 144128688]]	1	144108967	144115218	129S1SvlmJ	Dom	6251
1	60979992	60980563	PG129S1T00000005806	PGALLT00000091595	+	PgeneID:ENSMUST00000121555.1	ParentID:ENSMUST00000054220	LEVEL_1	PSSD	[[60979992, 60980563]]	1	60977014	60980594	129S1SvlmJ	Dom	571
1	4382303	4382786	PG129S1T00000001699	PGALLT00000088430	-	PgeneID:ENSMUST00000182051.1	ParentID:ENSMUST00000131374	LEVEL_1	PSSD	[[4382303, 4382786]]	1	4381688	4385066	129S1SvlmJ	Dom	483
1	80901193	80901535	PG129S1T00000000410	PGALLT00000087443	+	PgeneID:ENSMUST00000186421.1	ParentID:ENSMUST00000145148	LEVEL_1	PSSD	[[80901193, 80901535]]	1	80896453	80909766	129S1SvlmJ	Dom	342
1	67045758	67048291	PG129S1T00000003681	PGALLT00000089948	+	PgeneID:ENSMUST00000118992.1	ParentID:ENSMUST00000144077	LEVEL_1	PSSD	[[67045758, 67046317], [67046495, 67046767], [67047766, 67048291]]	1	67046486	67048731	129S1SvlmJ	Dom	1805
1	67045758	67048291	PG129S1T00000003681	PGALLT00000089948	+	PgeneID:ENSMUST00000118992.1	ParentID:ENSMUST00000144077	LEVEL_1	PSSD	[[67045758, 67046317], [67046495, 67046767], [67047766, 67048291]]	1	67042333	67046485	129S1SvlmJ	Dom	727
1	18951720	18951854	PG129S1T00000005205	PGALLT00000091144	-	PgeneID:ENSMUST00000178869.7	ParentID:ENSMUST00000034902	LEVEL_1	transcribed_DUP	[[18951720, 18951854]]	1	18950698	18951884	129S1SvlmJ	Dom	134
1	47894906	47895220	PG129S1T00000000711	PGALLT00000087676	+	PgeneID:ENSMUST00000188192.1	ParentID:ENSMUST00000050410	LEVEL_1	PSSD	[[47894906, 47895220]]	1	47893009	47897041	129S1SvlmJ	Dom	314
1	112748737	112749666	PG129S1T00000003370	PGALLT00000089708	+	PgeneID:ENSMUST00000189337.1	ParentID:ENSMUST00000062684	LEVEL_1	PSSD	[[112748737, 112749666]]	1	112746869	112752931	129S1SvlmJ	Dom	929
1	33364546	33366761	PG129S1T00000007418	PGALLT00000092813	+	PgeneID:ENSMUST00000193847.1	ParentID:ENSMUST00000050867	LEVEL_1	PSSD	[[33364546, 33366761]]	1	33362230	33368631	129S1SvlmJ	Dom	2215
1	167131078	167132512	PG129S1T00000003348	PGALLT00000089692	+	PgeneID:ENSMUST00000192573.1	ParentID:ENSMUST00000091299	LEVEL_1	PSSD	[[167131078, 167131697], [167131868, 167132512]]	1	167128248	167132765	129S1SvlmJ	Dom	1434
6	17167444	17168405	PG129S1T00000007863	PGALLT00000093140	+	PgeneID:ENSMUST00000201774.1	ParentID:NA	LEVEL_2	PSSD	[[17167444, 17167563], [17167597, 17168405]]	6	17167296	17167563	129S1SvlmJ	Dom	119
6	17167444	17168405	PG129S1T00000007863	PGALLT00000093140	+	PgeneID:ENSMUST00000201774.1	ParentID:NA	LEVEL_2	PSSD	[[17167444, 17167563], [17167597, 17168405]]	6	17167596	17167921	129S1SvlmJ	Dom	325
6	17167444	17168405	PG129S1T00000007863	PGALLT00000093140	+	PgeneID:ENSMUST00000201774.1	ParentID:NA	LEVEL_2	PSSD	[[17167444, 17167563], [17167597, 17168405]]	6	17167922	17168696	129S1SvlmJ	Dom	483
1	179671075	179675403	PG129S1T00000009781	PGALLT00000094595	-	PgeneID:ENSMUST00000195346.1	ParentID:ENSMUST00000147604	LEVEL_1	DUP	[[179671075, 179671282], [179674989, 179675403]]	1	179670831	179671609	129S1SvlmJ	Dom	534
1	179671075	179675403	PG129S1T00000009781	PGALLT00000094595	-	PgeneID:ENSMUST00000195346.1	ParentID:ENSMUST00000147604	LEVEL_1	DUP	[[179671075, 179671282], [179674989, 179675403]]	1	179671612	179672049	129S1SvlmJ	Dom	437
1	179671075	179675403	PG129S1T00000009781	PGALLT00000094595	-	PgeneID:ENSMUST00000195346.1	ParentID:ENSMUST00000147604	LEVEL_1	DUP	[[179671075, 179671282], [179674989, 179675403]]	1	179673572	179677906	129S1SvlmJ	Dom	1831
1	175084771	175085416	PG129S1T00000005673	PGALLT00000091497	-	PgeneID:ENSMUST00000076828.1	ParentID:ENSMUST00000049385	LEVEL_1	PSSD	[[175084771, 175085416]]	1	175084406	175085600	129S1SvlmJ	Dom	645
1	111299113	111300385	PG129S1T00000003226	PGALLT00000089595	-	PgeneID:ENSMUST00000188261.1	ParentID:ENSMUST00000023803	LEVEL_1	PSSD	[[111299113, 111300385]]	1	111299089	111301664	129S1SvlmJ	Dom	1272
1	63159320	63159740	PG129S1T00000009543	PGALLT00000094423	+	PgeneID:ENSMUST00000122045.1	ParentID:ENSMUST00000205490	LEVEL_1	PSSD	[[63159320, 63159740]]	1	63159068	63162631	129S1SvlmJ	Dom	420
1	82683033	82683805	PG129S1T00000005831	PGALLT00000091613	+	PgeneID:ENSMUST00000186198.1	ParentID:ENSMUST00000035105	LEVEL_1	PSSD	[[82683033, 82683805]]	1	82682652	82683807	129S1SvlmJ	Dom	772
1	32921580	32921872	PG129S1T00000008812	PGALLT00000093859	-	PgeneID:ENSMUST00000188334.1	ParentID:NA	LEVEL_2	PSSD	[[32921580, 32921872]]	1	32920626	32921610	129S1SvlmJ	Dom	30
1	32921580	32921872	PG129S1T00000008812	PGALLT00000093859	-	PgeneID:ENSMUST00000188334.1	ParentID:NA	LEVEL_2	PSSD	[[32921580, 32921872]]	1	32921611	32922157	129S1SvlmJ	Dom	261
1	33014944	33016340	PG129S1T00000012127	PGALLT00000096406	-	PgeneID:ENSMUST00000192986.1	ParentID:ENSMUST00000165173	LEVEL_1	PSSD	[[33014944, 33016340]]	1	33015447	33016348	129S1SvlmJ	Dom	893
1	33014944	33016340	PG129S1T00000012127	PGALLT00000096406	-	PgeneID:ENSMUST00000192986.1	ParentID:ENSMUST00000165173	LEVEL_1	PSSD	[[33014944, 33016340]]	1	33013301	33015446	129S1SvlmJ	Dom	502
1	43866244	43866876	PG129S1T00000013142	PGALLT00000097182	+	PgeneID:ENSMUST00000190083.1	ParentID:ENSMUST00000031862	LEVEL_1	PSSD	[[43866244, 43866876]]	1	43865900	43866246	129S1SvlmJ	Dom	2
1	43866244	43866876	PG129S1T00000013142	PGALLT00000097182	+	PgeneID:ENSMUST00000190083.1	ParentID:ENSMUST00000031862	LEVEL_1	PSSD	[[43866244, 43866876]]	1	43866247	43866782	129S1SvlmJ	Dom	535
1	43866244	43866876	PG129S1T00000013142	PGALLT00000097182	+	PgeneID:ENSMUST00000190083.1	ParentID:ENSMUST00000031862	LEVEL_1	PSSD	[[43866244, 43866876]]	1	43866813	43867162	129S1SvlmJ	Dom	63
1	114285598	114286219	PG129S1T00000009175	PGALLT00000094129	-	PgeneID:ENSMUST00000077111.4	ParentID:ENSMUST00000127874	LEVEL_1	PSSD	[[114285598, 114286219]]	1	114285363	114285603	129S1SvlmJ	Dom	5
1	114285598	114286219	PG129S1T00000009175	PGALLT00000094129	-	PgeneID:ENSMUST00000077111.4	ParentID:ENSMUST00000127874	LEVEL_1	PSSD	[[114285598, 114286219]]	1	114285837	114285838	129S1SvlmJ	Dom	1
1	114285598	114286219	PG129S1T00000009175	PGALLT00000094129	-	PgeneID:ENSMUST00000077111.4	ParentID:ENSMUST00000127874	LEVEL_1	PSSD	[[114285598, 114286219]]	1	114286059	114286669	129S1SvlmJ	Dom	160
1	31464532	31466146	PG129S1T00000001356	PGALLT00000088172	-	PgeneID:ENSMUST00000191025.1	ParentID:ENSMUST00000034226	LEVEL_1	PSSD	[[31464532, 31466146]]	1	31463546	31471720	129S1SvlmJ	Dom	1614
1	3575747	3576219	PG129S1T00000010345	PGALLT00000095007	-	PgeneID:ENSMUST00000192950.1	ParentID:ENSMUST00000055792	LEVEL_1	PSSD	[[3575747, 3576219]]	1	3575511	3576330	129S1SvlmJ	Dom	472
1	41009452	41010785	PG129S1T00000009275	PGALLT00000094213	+	PgeneID:ENSMUST00000191574.1	ParentID:ENSMUST00000111964	LEVEL_1	PSSD	[[41009452, 41010785]]	1	41002764	41016528	129S1SvlmJ	Dom	1333
1	153789993	153791528	PG129S1T00000001415	PGALLT00000088217	+	PgeneID:ENSMUST00000188281.1	ParentID:ENSMUST00000090212	LEVEL_1	PSSD	[[153789993, 153791528]]	1	153789525	153793513	129S1SvlmJ	Dom	1535
1	55072964	55073490	PG129S1T00000002510	PGALLT00000089044	+	PgeneID:ENSMUST00000162574.1	ParentID:ENSMUST00000112384	LEVEL_1	PSSD	[[55072964, 55073490]]	1	55071541	55073507	129S1SvlmJ	Dom	526
1	33435553	33435815	PG129S1T00000002580	PGALLT00000089100	+	PgeneID:ENSMUST00000192315.1	ParentID:ENSMUST00000006579	LEVEL_1	PSSD	[[33435553, 33435815]]	1	33434199	33436360	129S1SvlmJ	Dom	262
1	190024474	190024886	PG129S1T00000005562	PGALLT00000091409	+	PgeneID:ENSMUST00000194142.1	ParentID:ENSMUST00000113627	LEVEL_1	PSSD	[[190024474, 190024886]]	1	190023405	190025076	129S1SvlmJ	Dom	412
1	125078802	125080238	PG129S1T00000007381	PGALLT00000092785	+	PgeneID:ENSMUST00000185647.1	ParentID:ENSMUST00000059515	LEVEL_1	PSSD	[[125078802, 125080238]]	1	125077891	125082106	129S1SvlmJ	Dom	1436
1	84027114	84027531	PG129S1T00000007071	PGALLT00000092551	+	PgeneID:ENSMUST00000190858.1	ParentID:ENSMUST00000028471	LEVEL_1	PSSD	[[84027114, 84027531]]	1	84014786	84030602	129S1SvlmJ	Dom	417
1	180035958	180039499	PG129S1T00000001281	PGALLT00000088115	-	PgeneID:ENSMUST00000195502.1	ParentID:jg11607.t1	LEVEL_1	DUP	[[180035958, 180039499]]	1	180034202	180036750	129S1SvlmJ	Dom	792
1	180035958	180039499	PG129S1T00000001281	PGALLT00000088115	-	PgeneID:ENSMUST00000195502.1	ParentID:jg11607.t1	LEVEL_1	DUP	[[180035958, 180039499]]	1	180036751	180039058	129S1SvlmJ	Dom	2307
1	180035958	180039499	PG129S1T00000001281	PGALLT00000088115	-	PgeneID:ENSMUST00000195502.1	ParentID:jg11607.t1	LEVEL_1	DUP	[[180035958, 180039499]]	1	180039059	180042804	129S1SvlmJ	Dom	440
1	23105635	23106078	PG129S1T00000011293	PGALLT00000095747	+	PgeneID:ENSMUST00000119680.1	ParentID:ENSMUST00000137376	LEVEL_1	PSSD	[[23105635, 23106078]]	1	23105411	23105745	129S1SvlmJ	Dom	110
1	23105635	23106078	PG129S1T00000011293	PGALLT00000095747	+	PgeneID:ENSMUST00000119680.1	ParentID:ENSMUST00000137376	LEVEL_1	PSSD	[[23105635, 23106078]]	1	23105746	23106765	129S1SvlmJ	Dom	332
1	98382683	98384318	PG129S1T00000005009	PGALLT00000090998	+	PgeneID:ENSMUST00000191608.1	ParentID:ENSMUST00000166497	LEVEL_1	PSSD	[[98382683, 98382869], [98382939, 98384318]]	1	98381880	98386107	129S1SvlmJ	Dom	1635
1	180131865	180132330	PG129S1T00000012146	PGALLT00000096422	+	PgeneID:ENSMUST00000201135.1	ParentID:NA	LEVEL_2	DUP	[[180131865, 180132330]]	1	180131711	180132435	129S1SvlmJ	Dom	465
7	85115743	85116060	PG129S1T00000009479	PGALLT00000094373	-	PgeneID:ENSMUST00000168653.1	ParentID:ENSMUST00000085546	LEVEL_1	PSSD	[[85115743, 85116060]]	7	85115514	85116031	129S1SvlmJ	Dom	288
7	85115743	85116060	PG129S1T00000009479	PGALLT00000094373	-	PgeneID:ENSMUST00000168653.1	ParentID:ENSMUST00000085546	LEVEL_1	PSSD	[[85115743, 85116060]]	7	85116034	85116296	129S1SvlmJ	Dom	26
1	29394988	29395949	PG129S1T00000008141	PGALLT00000093345	+	PgeneID:ENSMUST00000189666.1	ParentID:ENSMUST00000064703	LEVEL_1	PSSD	[[29394988, 29395949]]	1	29394665	29395045	129S1SvlmJ	Dom	57
1	29394988	29395949	PG129S1T00000008141	PGALLT00000093345	+	PgeneID:ENSMUST00000189666.1	ParentID:ENSMUST00000064703	LEVEL_1	PSSD	[[29394988, 29395949]]	1	29395055	29395196	129S1SvlmJ	Dom	141
1	29394988	29395949	PG129S1T00000008141	PGALLT00000093345	+	PgeneID:ENSMUST00000189666.1	ParentID:ENSMUST00000064703	LEVEL_1	PSSD	[[29394988, 29395949]]	1	29395197	29395660	129S1SvlmJ	Dom	463
1	29394988	29395949	PG129S1T00000008141	PGALLT00000093345	+	PgeneID:ENSMUST00000189666.1	ParentID:ENSMUST00000064703	LEVEL_1	PSSD	[[29394988, 29395949]]	1	29395661	29395972	129S1SvlmJ	Dom	288
1	93012304	93012496	PG129S1T00000005099	PGALLT00000091062	-	PgeneID:ENSMUST00000188403.1	ParentID:ENSMUST00000118280	LEVEL_1	PSSD	[[93012304, 93012496]]	1	93012182	93012817	129S1SvlmJ	Dom	192
1	177343773	177344050	PG129S1T00000003096	PGALLT00000089492	+	PgeneID:ENSMUST00000195218.1	ParentID:ENSMUST00000037023	LEVEL_1	PSSD	[[177343773, 177344050]]	1	177343760	177344064	129S1SvlmJ	Dom	277
1	83745626	83746254	PG129S1T00000004665	PGALLT00000090723	-	PgeneID:ENSMUST00000185925.1	ParentID:ENSMUST00000078878	LEVEL_1	PSSD	[[83745626, 83746254]]	1	83742023	83748002	129S1SvlmJ	Dom	628
1	103269977	103270462	PG129S1T00000004435	PGALLT00000090542	+	PgeneID:ENSMUST00000188761.1	ParentID:ENSMUST00000054607	LEVEL_1	PSSD	[[103269977, 103270462]]	1	103269303	103270555	129S1SvlmJ	Dom	485
5	89063209	89065275	PG129S1T00000006527	PGALLT00000092139	+	PgeneID:ENSMUST00000199391.1	ParentID:ENSMUST00000015800	LEVEL_1	PSSD	[[89063209, 89064102], [89064158, 89065275]]	5	89063452	89063698	129S1SvlmJ	Dom	246
5	89063209	89065275	PG129S1T00000006527	PGALLT00000092139	+	PgeneID:ENSMUST00000199391.1	ParentID:ENSMUST00000015800	LEVEL_1	PSSD	[[89063209, 89064102], [89064158, 89065275]]	5	89063775	89063981	129S1SvlmJ	Dom	206
5	89063209	89065275	PG129S1T00000006527	PGALLT00000092139	+	PgeneID:ENSMUST00000199391.1	ParentID:ENSMUST00000015800	LEVEL_1	PSSD	[[89063209, 89064102], [89064158, 89065275]]	5	89063152	89063432	129S1SvlmJ	Dom	223
1	38004110	38005094	PG129S1T00000011039	PGALLT00000095549	-	PgeneID:ENSMUST00000174365.1	ParentID:ENSMUST00000046754	LEVEL_1	PSSD	[[38004110, 38005094]]	1	38003753	38004233	129S1SvlmJ	Dom	123
1	38004110	38005094	PG129S1T00000011039	PGALLT00000095549	-	PgeneID:ENSMUST00000174365.1	ParentID:ENSMUST00000046754	LEVEL_1	PSSD	[[38004110, 38005094]]	1	38004235	38004397	129S1SvlmJ	Dom	162
1	38004110	38005094	PG129S1T00000011039	PGALLT00000095549	-	PgeneID:ENSMUST00000174365.1	ParentID:ENSMUST00000046754	LEVEL_1	PSSD	[[38004110, 38005094]]	1	38004398	38010881	129S1SvlmJ	Dom	696
1	52402784	52403950	PG129S1T00000003743	PGALLT00000090001	-	PgeneID:ENSMUST00000162523.1	ParentID:ENSMUST00000094361	LEVEL_1	PSSD	[[52402784, 52403950]]	1	52402367	52408737	129S1SvlmJ	Dom	1166
1	80771612	80772111	PG129S1T00000006452	PGALLT00000092081	+	PgeneID:ENSMUST00000190355.1	ParentID:ENSMUST00000109132	LEVEL_1	PSSD	[[80771612, 80772111]]	1	80770503	80773678	129S1SvlmJ	Dom	499
1	65655999	65658824	PG129S1T00000003366	PGALLT00000089704	-	PgeneID:ENSMUST00000187755.1	ParentID:ENSMUST00000051758	LEVEL_1	PSSD	[[65655999, 65658824]]	1	65651832	65659395	129S1SvlmJ	Dom	2825
1	162662430	162663123	PG129S1T00000008604	PGALLT00000093695	-	PgeneID:ENSMUST00000191692.1	ParentID:ENSMUST00000017548	LEVEL_1	PSSD	[[162662430, 162663123]]	1	162662417	162664252	129S1SvlmJ	Dom	693
1	21129893	21130536	PG129S1T00000000106	PGALLT00000087216	-	PgeneID:ENSMUST00000189078.1	ParentID:ENSMUST00000175977	LEVEL_1	PSSD	[[21129893, 21130536]]	1	21128951	21133398	129S1SvlmJ	Dom	643
1	48641152	48642278	PG129S1T00000006216	PGALLT00000091898	+	PgeneID:ENSMUST00000186145.1	ParentID:ENSMUST00000016463	LEVEL_1	PSSD	[[48641152, 48641964], [48642071, 48642278]]	1	48640847	48643642	129S1SvlmJ	Dom	1126
4	51424590	51427112	PG129S1T00000010840	PGALLT00000095392	+	PgeneID:ENSMUST00000120435.1	ParentID:ENSMUST00000092048	LEVEL_1	PSSD	[[51424590, 51424739], [51426473, 51427112]]	4	51425049	51425132	129S1SvlmJ	Dom	83
4	51424590	51427112	PG129S1T00000010840	PGALLT00000095392	+	PgeneID:ENSMUST00000120435.1	ParentID:ENSMUST00000092048	LEVEL_1	PSSD	[[51424590, 51424739], [51426473, 51427112]]	4	51425135	51425199	129S1SvlmJ	Dom	64
4	51424590	51427112	PG129S1T00000010840	PGALLT00000095392	+	PgeneID:ENSMUST00000120435.1	ParentID:ENSMUST00000092048	LEVEL_1	PSSD	[[51424590, 51424739], [51426473, 51427112]]	4	51426932	51427009	129S1SvlmJ	Dom	77
4	51424590	51427112	PG129S1T00000010840	PGALLT00000095392	+	PgeneID:ENSMUST00000120435.1	ParentID:ENSMUST00000092048	LEVEL_1	PSSD	[[51424590, 51424739], [51426473, 51427112]]	4	51427014	51427056	129S1SvlmJ	Dom	42
4	51424590	51427112	PG129S1T00000010840	PGALLT00000095392	+	PgeneID:ENSMUST00000120435.1	ParentID:ENSMUST00000092048	LEVEL_1	PSSD	[[51424590, 51424739], [51426473, 51427112]]	4	51427103	51427120	129S1SvlmJ	Dom	9
1	138191337	138195501	PG129S1T00000006761	PGALLT00000092312	+	PgeneID:ENSMUST00000189357.1	ParentID:ENSMUST00000021639	LEVEL_1	DUP	[[138191337, 138191669], [138192192, 138192421], [138195232, 138195501]]	1	138190564	138191682	129S1SvlmJ	Dom	345
1	138191337	138195501	PG129S1T00000006761	PGALLT00000092312	+	PgeneID:ENSMUST00000189357.1	ParentID:ENSMUST00000021639	LEVEL_1	DUP	[[138191337, 138191669], [138192192, 138192421], [138195232, 138195501]]	1	138191686	138193011	129S1SvlmJ	Dom	1325
1	138191337	138195501	PG129S1T00000006761	PGALLT00000092312	+	PgeneID:ENSMUST00000189357.1	ParentID:ENSMUST00000021639	LEVEL_1	DUP	[[138191337, 138191669], [138192192, 138192421], [138195232, 138195501]]	1	138193017	138194335	129S1SvlmJ	Dom	1318
1	138191337	138195501	PG129S1T00000006761	PGALLT00000092312	+	PgeneID:ENSMUST00000189357.1	ParentID:ENSMUST00000021639	LEVEL_1	DUP	[[138191337, 138191669], [138192192, 138192421], [138195232, 138195501]]	1	138194337	138194567	129S1SvlmJ	Dom	230
1	138191337	138195501	PG129S1T00000006761	PGALLT00000092312	+	PgeneID:ENSMUST00000189357.1	ParentID:ENSMUST00000021639	LEVEL_1	DUP	[[138191337, 138191669], [138192192, 138192421], [138195232, 138195501]]	1	138194587	138197620	129S1SvlmJ	Dom	914
1	33011326	33011806	PG129S1T00000005106	PGALLT00000091066	-	PgeneID:ENSMUST00000186179.1	ParentID:ENSMUST00000165173	LEVEL_1	PSSD	[[33011326, 33011806]]	1	33011339	33013299	129S1SvlmJ	Dom	467
1	35141690	35142034	PG129S1T00000007729	PGALLT00000093048	+	PgeneID:ENSMUST00000161062.1	ParentID:ENSMUST00000049385	LEVEL_1	PSSD	[[35141690, 35142034]]	1	35138361	35150265	129S1SvlmJ	Dom	344
1	51796951	51799459	PG129S1T00000007023	PGALLT00000092516	-	PgeneID:ENSMUST00000185256.1	ParentID:ENSMUST00000095295	LEVEL_1	PSSD	[[51796951, 51799459]]	1	51782988	51804036	129S1SvlmJ	Dom	2508
1	59103904	59105286	PG129S1T00000000686	PGALLT00000087654	+	PgeneID:ENSMUST00000188408.1	ParentID:ENSMUST00000024739	LEVEL_1	PSSD	[[59103904, 59105286]]	1	59102511	59110844	129S1SvlmJ	Dom	1382
1	58653883	58659532	PG129S1T00000005927	PGALLT00000091686	+	PgeneID:ENSMUST00000056409.3	ParentID:NA	LEVEL_2	PSSD	[[58653883, 58654175], [58658363, 58658506], [58659472, 58659532]]	1	58652007	58654176	129S1SvlmJ	Dom	293
1	58653883	58659532	PG129S1T00000005927	PGALLT00000091686	+	PgeneID:ENSMUST00000056409.3	ParentID:NA	LEVEL_2	PSSD	[[58653883, 58654175], [58658363, 58658506], [58659472, 58659532]]	1	58654178	58666352	129S1SvlmJ	Dom	5354
1	62778179	62779386	PG129S1T00000002861	PGALLT00000089308	-	PgeneID:ENSMUST00000119592.1	ParentID:ENSMUST00000193210	LEVEL_1	PSSD	[[62778179, 62778229], [62779077, 62779386]]	1	62776330	62780156	129S1SvlmJ	Dom	1207
1	38346199	38346831	PG129S1T00000006380	PGALLT00000092023	-	PgeneID:ENSMUST00000195631.1	ParentID:ENSMUST00000000756	LEVEL_1	PSSD	[[38346199, 38346831]]	1	38346098	38346831	129S1SvlmJ	Dom	632
1	65645648	65646327	PG129S1T00000009947	PGALLT00000094719	-	PgeneID:ENSMUST00000191063.1	ParentID:NA	LEVEL_2	DUP	[[65645648, 65646327]]	1	65642658	65648459	129S1SvlmJ	Dom	679
scaffold23340	6886	8972	PG129S1T00000001923	PGALLT00000088603	+	PgeneID:ENSMUST00000120807.1	ParentID:NA	LEVEL_2	DUP	[[6886, 7007], [7444, 7513], [7794, 7949], [8569, 8972]]	scaffold23340	6589	7063	129S1SvlmJ	Dom	177
scaffold23340	6886	8972	PG129S1T00000001923	PGALLT00000088603	+	PgeneID:ENSMUST00000120807.1	ParentID:NA	LEVEL_2	DUP	[[6886, 7007], [7444, 7513], [7794, 7949], [8569, 8972]]	scaffold23340	7067	7174	129S1SvlmJ	Dom	107
scaffold23340	6886	8972	PG129S1T00000001923	PGALLT00000088603	+	PgeneID:ENSMUST00000120807.1	ParentID:NA	LEVEL_2	DUP	[[6886, 7007], [7444, 7513], [7794, 7949], [8569, 8972]]	scaffold23340	7178	7285	129S1SvlmJ	Dom	107
scaffold23340	6886	8972	PG129S1T00000001923	PGALLT00000088603	+	PgeneID:ENSMUST00000120807.1	ParentID:NA	LEVEL_2	DUP	[[6886, 7007], [7444, 7513], [7794, 7949], [8569, 8972]]	scaffold23340	7286	9746	129S1SvlmJ	Dom	1686
1	107720657	107721273	PG129S1T00000004038	PGALLT00000090232	+	PgeneID:ENSMUST00000187782.1	ParentID:ENSMUST00000137376	LEVEL_1	PSSD	[[107720657, 107721273]]	1	107720649	107722007	129S1SvlmJ	Dom	616
1	135759481	135760863	PG129S1T00000011541	PGALLT00000095934	+	PgeneID:ENSMUST00000159853.1	ParentID:ENSMUST00000079033	LEVEL_1	PSSD	[[135759481, 135759766], [135760383, 135760863]]	1	135759722	135759727	129S1SvlmJ	Dom	5
1	135759481	135760863	PG129S1T00000011541	PGALLT00000095934	+	PgeneID:ENSMUST00000159853.1	ParentID:ENSMUST00000079033	LEVEL_1	PSSD	[[135759481, 135759766], [135760383, 135760863]]	1	135760164	135760205	129S1SvlmJ	Dom	41
1	135759481	135760863	PG129S1T00000011541	PGALLT00000095934	+	PgeneID:ENSMUST00000159853.1	ParentID:ENSMUST00000079033	LEVEL_1	PSSD	[[135759481, 135759766], [135760383, 135760863]]	1	135760206	135760244	129S1SvlmJ	Dom	38
1	135759481	135760863	PG129S1T00000011541	PGALLT00000095934	+	PgeneID:ENSMUST00000159853.1	ParentID:ENSMUST00000079033	LEVEL_1	PSSD	[[135759481, 135759766], [135760383, 135760863]]	1	135760853	135764489	129S1SvlmJ	Dom	10
1	89551637	89552480	PG129S1T00000011390	PGALLT00000095823	+	PgeneID:ENSMUST00000119313.1	ParentID:ENSMUST00000058237	LEVEL_1	DUP	[[89551637, 89552480]]	1	89552245	89552246	129S1SvlmJ	Dom	1
1	82622464	82624952	PG129S1T00000012605	PGALLT00000096774	-	PgeneID:ENSMUST00000117185.1	ParentID:ENSMUST00000093801	LEVEL_1	PSSD	[[82622464, 82623340], [82624654, 82624952]]	1	82622614	82623161	129S1SvlmJ	Dom	547
1	82622464	82624952	PG129S1T00000012605	PGALLT00000096774	-	PgeneID:ENSMUST00000117185.1	ParentID:ENSMUST00000093801	LEVEL_1	PSSD	[[82622464, 82623340], [82624654, 82624952]]	1	82623193	82623199	129S1SvlmJ	Dom	6
1	82622464	82624952	PG129S1T00000012605	PGALLT00000096774	-	PgeneID:ENSMUST00000117185.1	ParentID:ENSMUST00000093801	LEVEL_1	PSSD	[[82622464, 82623340], [82624654, 82624952]]	1	82623212	82623222	129S1SvlmJ	Dom	10
1	82622464	82624952	PG129S1T00000012605	PGALLT00000096774	-	PgeneID:ENSMUST00000117185.1	ParentID:ENSMUST00000093801	LEVEL_1	PSSD	[[82622464, 82623340], [82624654, 82624952]]	1	82623235	82623241	129S1SvlmJ	Dom	6
1	82622464	82624952	PG129S1T00000012605	PGALLT00000096774	-	PgeneID:ENSMUST00000117185.1	ParentID:ENSMUST00000093801	LEVEL_1	PSSD	[[82622464, 82623340], [82624654, 82624952]]	1	82624708	82625194	129S1SvlmJ	Dom	244
7	109094890	109862159	PG129S1T00000006169	PGALLT00000091867	-	PgeneID:ENSMUST00000184842.1	ParentID:NA	LEVEL_2	DUP	[[109094890, 109096057], [109096169, 109097063], [109851483, 109851961], [109852209, 109852645], [109852998, 109853415], [109859046, 109859400], [109859503, 109862159]]	7	109142422	109142429	129S1SvlmJ	Dom	7
7	109094890	109862159	PG129S1T00000006169	PGALLT00000091867	-	PgeneID:ENSMUST00000184842.1	ParentID:NA	LEVEL_2	DUP	[[109094890, 109096057], [109096169, 109097063], [109851483, 109851961], [109852209, 109852645], [109852998, 109853415], [109859046, 109859400], [109859503, 109862159]]	7	109142434	109142891	129S1SvlmJ	Dom	457
7	109094890	109862159	PG129S1T00000006169	PGALLT00000091867	-	PgeneID:ENSMUST00000184842.1	ParentID:NA	LEVEL_2	DUP	[[109094890, 109096057], [109096169, 109097063], [109851483, 109851961], [109852209, 109852645], [109852998, 109853415], [109859046, 109859400], [109859503, 109862159]]	7	109142939	109142946	129S1SvlmJ	Dom	7
7	109094890	109862159	PG129S1T00000006169	PGALLT00000091867	-	PgeneID:ENSMUST00000184842.1	ParentID:NA	LEVEL_2	DUP	[[109094890, 109096057], [109096169, 109097063], [109851483, 109851961], [109852209, 109852645], [109852998, 109853415], [109859046, 109859400], [109859503, 109862159]]	7	109142947	109143072	129S1SvlmJ	Dom	125
7	109094890	109862159	PG129S1T00000006169	PGALLT00000091867	-	PgeneID:ENSMUST00000184842.1	ParentID:NA	LEVEL_2	DUP	[[109094890, 109096057], [109096169, 109097063], [109851483, 109851961], [109852209, 109852645], [109852998, 109853415], [109859046, 109859400], [109859503, 109862159]]	7	109143074	109143089	129S1SvlmJ	Dom	15
7	109094890	109862159	PG129S1T00000006169	PGALLT00000091867	-	PgeneID:ENSMUST00000184842.1	ParentID:NA	LEVEL_2	DUP	[[109094890, 109096057], [109096169, 109097063], [109851483, 109851961], [109852209, 109852645], [109852998, 109853415], [109859046, 109859400], [109859503, 109862159]]	7	109143091	109143270	129S1SvlmJ	Dom	179
7	109094890	109862159	PG129S1T00000006169	PGALLT00000091867	-	PgeneID:ENSMUST00000184842.1	ParentID:NA	LEVEL_2	DUP	[[109094890, 109096057], [109096169, 109097063], [109851483, 109851961], [109852209, 109852645], [109852998, 109853415], [109859046, 109859400], [109859503, 109862159]]	7	109143282	109143408	129S1SvlmJ	Dom	126
7	109094890	109862159	PG129S1T00000006169	PGALLT00000091867	-	PgeneID:ENSMUST00000184842.1	ParentID:NA	LEVEL_2	DUP	[[109094890, 109096057], [109096169, 109097063], [109851483, 109851961], [109852209, 109852645], [109852998, 109853415], [109859046, 109859400], [109859503, 109862159]]	7	109143411	109143485	129S1SvlmJ	Dom	74
7	109094890	109862159	PG129S1T00000006169	PGALLT00000091867	-	PgeneID:ENSMUST00000184842.1	ParentID:NA	LEVEL_2	DUP	[[109094890, 109096057], [109096169, 109097063], [109851483, 109851961], [109852209, 109852645], [109852998, 109853415], [109859046, 109859400], [109859503, 109862159]]	7	109143509	109143753	129S1SvlmJ	Dom	244
7	109094890	109862159	PG129S1T00000006169	PGALLT00000091867	-	PgeneID:ENSMUST00000184842.1	ParentID:NA	LEVEL_2	DUP	[[109094890, 109096057], [109096169, 109097063], [109851483, 109851961], [109852209, 109852645], [109852998, 109853415], [109859046, 109859400], [109859503, 109862159]]	7	109164880	109165188	129S1SvlmJ	Dom	308
7	109094890	109862159	PG129S1T00000006169	PGALLT00000091867	-	PgeneID:ENSMUST00000184842.1	ParentID:NA	LEVEL_2	DUP	[[109094890, 109096057], [109096169, 109097063], [109851483, 109851961], [109852209, 109852645], [109852998, 109853415], [109859046, 109859400], [109859503, 109862159]]	7	109165189	109165601	129S1SvlmJ	Dom	412
7	109094890	109862159	PG129S1T00000006169	PGALLT00000091867	-	PgeneID:ENSMUST00000184842.1	ParentID:NA	LEVEL_2	DUP	[[109094890, 109096057], [109096169, 109097063], [109851483, 109851961], [109852209, 109852645], [109852998, 109853415], [109859046, 109859400], [109859503, 109862159]]	7	109165606	109165607	129S1SvlmJ	Dom	1
7	109094890	109862159	PG129S1T00000006169	PGALLT00000091867	-	PgeneID:ENSMUST00000184842.1	ParentID:NA	LEVEL_2	DUP	[[109094890, 109096057], [109096169, 109097063], [109851483, 109851961], [109852209, 109852645], [109852998, 109853415], [109859046, 109859400], [109859503, 109862159]]	7	109167204	109167228	129S1SvlmJ	Dom	24
7	109094890	109862159	PG129S1T00000006169	PGALLT00000091867	-	PgeneID:ENSMUST00000184842.1	ParentID:NA	LEVEL_2	DUP	[[109094890, 109096057], [109096169, 109097063], [109851483, 109851961], [109852209, 109852645], [109852998, 109853415], [109859046, 109859400], [109859503, 109862159]]	7	109340318	109340480	129S1SvlmJ	Dom	162
7	109094890	109862159	PG129S1T00000006169	PGALLT00000091867	-	PgeneID:ENSMUST00000184842.1	ParentID:NA	LEVEL_2	DUP	[[109094890, 109096057], [109096169, 109097063], [109851483, 109851961], [109852209, 109852645], [109852998, 109853415], [109859046, 109859400], [109859503, 109862159]]	7	109340481	109340649	129S1SvlmJ	Dom	168
7	109094890	109862159	PG129S1T00000006169	PGALLT00000091867	-	PgeneID:ENSMUST00000184842.1	ParentID:NA	LEVEL_2	DUP	[[109094890, 109096057], [109096169, 109097063], [109851483, 109851961], [109852209, 109852645], [109852998, 109853415], [109859046, 109859400], [109859503, 109862159]]	7	109781678	109781718	129S1SvlmJ	Dom	40
7	109094890	109862159	PG129S1T00000006169	PGALLT00000091867	-	PgeneID:ENSMUST00000184842.1	ParentID:NA	LEVEL_2	DUP	[[109094890, 109096057], [109096169, 109097063], [109851483, 109851961], [109852209, 109852645], [109852998, 109853415], [109859046, 109859400], [109859503, 109862159]]	7	109781719	109781743	129S1SvlmJ	Dom	24
1	169442857	169443339	PG129S1T00000005723	PGALLT00000091537	+	PgeneID:ENSMUST00000195691.1	ParentID:ENSMUST00000112043	LEVEL_1	PSSD	[[169442857, 169443339]]	1	169442498	169443786	129S1SvlmJ	Dom	482
1	48255604	48256614	PG129S1T00000009671	PGALLT00000094518	+	PgeneID:ENSMUST00000181115.1	ParentID:ENSMUST00000118875	LEVEL_1	PSSD	[[48255604, 48256614]]	1	48252998	48258599	129S1SvlmJ	Dom	1010
1	192240479	192241220	PG129S1T00000012512	PGALLT00000096702	+	PgeneID:ENSMUST00000192616.1	ParentID:ENSMUST00000073456	LEVEL_1	transcribed_PSSD	[[192240479, 192241220]]	1	192240393	192241149	129S1SvlmJ	Mus	670
1	192240479	192241220	PG129S1T00000012512	PGALLT00000096702	+	PgeneID:ENSMUST00000192616.1	ParentID:ENSMUST00000073456	LEVEL_1	transcribed_PSSD	[[192240479, 192241220]]	1	192241157	192243281	129S1SvlmJ	Mus	63
1	150861958	150862781	PG129S1T00000002312	PGALLT00000088895	+	PgeneID:ENSMUST00000163646.2	ParentID:ENSMUST00000102926	LEVEL_1	PSSD	[[150861958, 150862781]]	1	150859947	150862856	129S1SvlmJ	Dom	823
5	91633603	91634160	PG129S1T00000001900	PGALLT00000088587	+	PgeneID:ENSMUST00000202112.1	ParentID:NA	LEVEL_2	PSSD	[[91633603, 91634160]]	5	91633894	91633895	129S1SvlmJ	Dom	1
1	164524102	164525491	PG129S1T00000010222	PGALLT00000094929	+	PgeneID:ENSMUST00000194705.1	ParentID:ENSMUST00000042493	LEVEL_1	PSSD	[[164524102, 164525491]]	1	164515325	164524280	129S1SvlmJ	Dom	178
1	164524102	164525491	PG129S1T00000010222	PGALLT00000094929	+	PgeneID:ENSMUST00000194705.1	ParentID:ENSMUST00000042493	LEVEL_1	PSSD	[[164524102, 164525491]]	1	164524385	164524386	129S1SvlmJ	Dom	1
1	164524102	164525491	PG129S1T00000010222	PGALLT00000094929	+	PgeneID:ENSMUST00000194705.1	ParentID:ENSMUST00000042493	LEVEL_1	PSSD	[[164524102, 164525491]]	1	164524405	164524410	129S1SvlmJ	Dom	5
1	164524102	164525491	PG129S1T00000010222	PGALLT00000094929	+	PgeneID:ENSMUST00000194705.1	ParentID:ENSMUST00000042493	LEVEL_1	PSSD	[[164524102, 164525491]]	1	164524590	164525641	129S1SvlmJ	Dom	901
1	180221403	180222782	PG129S1T00000008497	PGALLT00000093613	+	PgeneID:ENSMUST00000201957.1	ParentID:NA	LEVEL_2	DUP	[[180221403, 180221673], [180221734, 180221924], [180222518, 180222782]]	1	180221315	180222411	129S1SvlmJ	Dom	1008
1	180221403	180222782	PG129S1T00000008497	PGALLT00000093613	+	PgeneID:ENSMUST00000201957.1	ParentID:NA	LEVEL_2	DUP	[[180221403, 180221673], [180221734, 180221924], [180222518, 180222782]]	1	180222415	180222714	129S1SvlmJ	Dom	299
1	180221403	180222782	PG129S1T00000008497	PGALLT00000093613	+	PgeneID:ENSMUST00000201957.1	ParentID:NA	LEVEL_2	DUP	[[180221403, 180221673], [180221734, 180221924], [180222518, 180222782]]	1	180222717	180222865	129S1SvlmJ	Dom	65
1	171951611	171951781	PG129S1T00000000087	PGALLT00000087199	-	PgeneID:ENSMUST00000118577.1	ParentID:NA	LEVEL_2	PSSD	[[171951611, 171951781]]	1	171946513	171958576	129S1SvlmJ	Dom	170
3	94902665	94903427	PG129S1T00000000847	PGALLT00000087785	-	PgeneID:ENSMUST00000198353.1	ParentID:NA	LEVEL_2	transcribed_PSSD	[[94902665, 94902782], [94902896, 94903016], [94903055, 94903175], [94903247, 94903310], [94903361, 94903427]]	3	94902660	94902751	129S1SvlmJ	Dom	86
3	130202377	130205655	PG129S1T00000001577	PGALLT00000088344	-	PgeneID:ENSMUST00000159343.2	ParentID:ENSMUST00000017548	LEVEL_1	PSSD	[[130202377, 130202397], [130205093, 130205655]]	3	130202277	130202397	129S1SvlmJ	Dom	20
3	130202377	130205655	PG129S1T00000001577	PGALLT00000088344	-	PgeneID:ENSMUST00000159343.2	ParentID:ENSMUST00000017548	LEVEL_1	PSSD	[[130202377, 130202397], [130205093, 130205655]]	3	130205092	130205150	129S1SvlmJ	Dom	58
1	2451899	2453558	PG129S1T00000000825	PGALLT00000087769	-	PgeneID:ENSMUST00000193351.1	ParentID:ENSMUST00000019109	LEVEL_1	PSSD	[[2451899, 2453135], [2453484, 2453558]]	1	2451816	2452986	129S1SvlmJ	Dom	1087
1	2451899	2453558	PG129S1T00000000825	PGALLT00000087769	-	PgeneID:ENSMUST00000193351.1	ParentID:ENSMUST00000019109	LEVEL_1	PSSD	[[2451899, 2453135], [2453484, 2453558]]	1	2452987	2453172	129S1SvlmJ	Dom	185
1	2451899	2453558	PG129S1T00000000825	PGALLT00000087769	-	PgeneID:ENSMUST00000193351.1	ParentID:ENSMUST00000019109	LEVEL_1	PSSD	[[2451899, 2453135], [2453484, 2453558]]	1	2453400	2453712	129S1SvlmJ	Dom	158
1	4146332	4146995	PG129S1T00000004773	PGALLT00000090813	+	PgeneID:ENSMUST00000194393.1	ParentID:ENSMUST00000085546	LEVEL_1	PSSD	[[4146332, 4146995]]	1	4146520	4148116	129S1SvlmJ	Dom	475
1	4146332	4146995	PG129S1T00000004773	PGALLT00000090813	+	PgeneID:ENSMUST00000194393.1	ParentID:ENSMUST00000085546	LEVEL_1	PSSD	[[4146332, 4146995]]	1	4140125	4146504	129S1SvlmJ	Dom	172
1	13520694	13524365	PG129S1T00000006241	PGALLT00000091918	+	PgeneID:ENSMUST00000185778.1	ParentID:ENSMUST00000079716	LEVEL_1	PSSD	[[13520694, 13521223], [13524344, 13524365]]	1	13520409	13521223	129S1SvlmJ	Dom	529
1	13520694	13524365	PG129S1T00000006241	PGALLT00000091918	+	PgeneID:ENSMUST00000185778.1	ParentID:ENSMUST00000079716	LEVEL_1	PSSD	[[13520694, 13521223], [13524344, 13524365]]	1	13521224	13521466	129S1SvlmJ	Dom	242
1	89418164	89419024	PG129S1T00000009247	PGALLT00000094189	+	PgeneID:ENSMUST00000119510.1	ParentID:ENSMUST00000113142	LEVEL_1	DUP	[[89418164, 89419024]]	1	89417953	89419000	129S1SvlmJ	Dom	836
1	89418164	89419024	PG129S1T00000009247	PGALLT00000094189	+	PgeneID:ENSMUST00000119510.1	ParentID:ENSMUST00000113142	LEVEL_1	DUP	[[89418164, 89419024]]	1	89419012	89419465	129S1SvlmJ	Dom	12
1	48103784	48105522	PG129S1T00000007452	PGALLT00000092838	-	PgeneID:ENSMUST00000189223.1	ParentID:jg5380.t1	LEVEL_1	PSSD	[[48103784, 48105321], [48105428, 48105522]]	1	48105349	48105374	129S1SvlmJ	Dom	25
1	48103784	48105522	PG129S1T00000007452	PGALLT00000092838	-	PgeneID:ENSMUST00000189223.1	ParentID:jg5380.t1	LEVEL_1	PSSD	[[48103784, 48105321], [48105428, 48105522]]	1	48105380	48105523	129S1SvlmJ	Dom	142
1	48103784	48105522	PG129S1T00000007452	PGALLT00000092838	-	PgeneID:ENSMUST00000189223.1	ParentID:jg5380.t1	LEVEL_1	PSSD	[[48103784, 48105321], [48105428, 48105522]]	1	48102990	48105347	129S1SvlmJ	Dom	1563
1	143034943	143035594	PG129S1T00000003670	PGALLT00000089940	-	PgeneID:ENSMUST00000140747.2	ParentID:ENSMUST00000054289	LEVEL_1	PSSD	[[143034943, 143035594]]	1	143035281	143040427	129S1SvlmJ	Dom	313
1	157732440	157733142	PG129S1T00000002982	PGALLT00000089401	-	PgeneID:ENSMUST00000187136.1	ParentID:ENSMUST00000170715	LEVEL_1	PSSD	[[157732440, 157733142]]	1	157730054	157734986	129S1SvlmJ	Dom	702
18	9947800	9948847	PG129S1T00000000723	PGALLT00000087688	-	PgeneID:ENSMUST00000121453.1	ParentID:ENSMUST00000073456	LEVEL_1	PSSD	[[9947800, 9948043], [9948114, 9948847]]	18	9947785	9947811	129S1SvlmJ	Mus	11
18	9947800	9948847	PG129S1T00000000723	PGALLT00000087688	-	PgeneID:ENSMUST00000121453.1	ParentID:ENSMUST00000073456	LEVEL_1	PSSD	[[9947800, 9948043], [9948114, 9948847]]	18	9947813	9947924	129S1SvlmJ	Mus	111
18	9947800	9948847	PG129S1T00000000723	PGALLT00000087688	-	PgeneID:ENSMUST00000121453.1	ParentID:ENSMUST00000073456	LEVEL_1	PSSD	[[9947800, 9948043], [9948114, 9948847]]	18	9947926	9948113	129S1SvlmJ	Mus	187
18	9947800	9948847	PG129S1T00000000723	PGALLT00000087688	-	PgeneID:ENSMUST00000121453.1	ParentID:ENSMUST00000073456	LEVEL_1	PSSD	[[9947800, 9948043], [9948114, 9948847]]	18	9948612	9948616	129S1SvlmJ	Mus	4
18	9947800	9948847	PG129S1T00000000723	PGALLT00000087688	-	PgeneID:ENSMUST00000121453.1	ParentID:ENSMUST00000073456	LEVEL_1	PSSD	[[9947800, 9948043], [9948114, 9948847]]	18	9948627	9948652	129S1SvlmJ	Mus	25
5	5963871	5964065	PG129S1T00000008709	PGALLT00000093778	+	PgeneID:ENSMUST00000118448.1	ParentID:ENSMUST00000167504	LEVEL_1	PSSD	[[5963871, 5964065]]	5	5963861	5964133	129S1SvlmJ	Dom	194
1	66302442	66306436	PG129S1T00000002646	PGALLT00000089148	+	PgeneID:ENSMUST00000118496.1	ParentID:ENSMUST00000055738	LEVEL_1	PSSD	[[66302442, 66306436]]	1	66300359	66303718	129S1SvlmJ	Dom	1276
1	66302442	66306436	PG129S1T00000002646	PGALLT00000089148	+	PgeneID:ENSMUST00000118496.1	ParentID:ENSMUST00000055738	LEVEL_1	PSSD	[[66302442, 66306436]]	1	66303738	66303775	129S1SvlmJ	Dom	37
1	66302442	66306436	PG129S1T00000002646	PGALLT00000089148	+	PgeneID:ENSMUST00000118496.1	ParentID:ENSMUST00000055738	LEVEL_1	PSSD	[[66302442, 66306436]]	1	66305205	66305470	129S1SvlmJ	Dom	265
1	66302442	66306436	PG129S1T00000002646	PGALLT00000089148	+	PgeneID:ENSMUST00000118496.1	ParentID:ENSMUST00000055738	LEVEL_1	PSSD	[[66302442, 66306436]]	1	66305982	66307139	129S1SvlmJ	Dom	454
1	52034664	52035126	PG129S1T00000001068	PGALLT00000087949	+	PgeneID:ENSMUST00000191424.1	ParentID:ENSMUST00000150739	LEVEL_1	PSSD	[[52034664, 52035126]]	1	52017018	52043940	129S1SvlmJ	Dom	462
4	89163484	89167467	PG129S1T00000010564	PGALLT00000095174	+	PgeneID:ENSMUST00000203590.1	ParentID:ENSMUST00000081335	LEVEL_1	PSSD	[[89163484, 89163816], [89166278, 89167467]]	4	89165598	89166072	129S1SvlmJ	Dom	474
4	89163484	89167467	PG129S1T00000010564	PGALLT00000095174	+	PgeneID:ENSMUST00000203590.1	ParentID:ENSMUST00000081335	LEVEL_1	PSSD	[[89163484, 89163816], [89166278, 89167467]]	4	89166138	89166142	129S1SvlmJ	Dom	4
1	109221042	109226238	PG129S1T00000004861	PGALLT00000090880	-	PgeneID:ENSMUST00000122046.1	ParentID:ENSMUST00000023861	LEVEL_1	DUP	[[109221042, 109221437], [109222061, 109222216], [109222497, 109222639], [109223376, 109223493], [109224201, 109224323], [109225479, 109225535], [109226077, 109226238]]	1	109217654	109224339	129S1SvlmJ	Dom	3297
1	109221042	109226238	PG129S1T00000004861	PGALLT00000090880	-	PgeneID:ENSMUST00000122046.1	ParentID:ENSMUST00000023861	LEVEL_1	DUP	[[109221042, 109221437], [109222061, 109222216], [109222497, 109222639], [109223376, 109223493], [109224201, 109224323], [109225479, 109225535], [109226077, 109226238]]	1	109224427	109226731	129S1SvlmJ	Dom	1811
1	55110230	55111122	PG129S1T00000005272	PGALLT00000091196	-	PgeneID:ENSMUST00000188319.1	ParentID:ENSMUST00000038406	LEVEL_1	PSSD	[[55110230, 55111122]]	1	55095689	55124353	129S1SvlmJ	Dom	892
1	120411385	120411702	PG129S1T00000010375	PGALLT00000095033	+	PgeneID:ENSMUST00000187470.1	ParentID:ENSMUST00000080407	LEVEL_1	DUP	[[120411385, 120411702]]	1	120411354	120411409	129S1SvlmJ	Dom	24
1	120411385	120411702	PG129S1T00000010375	PGALLT00000095033	+	PgeneID:ENSMUST00000187470.1	ParentID:ENSMUST00000080407	LEVEL_1	DUP	[[120411385, 120411702]]	1	120411427	120411456	129S1SvlmJ	Dom	29
1	120411385	120411702	PG129S1T00000010375	PGALLT00000095033	+	PgeneID:ENSMUST00000187470.1	ParentID:ENSMUST00000080407	LEVEL_1	DUP	[[120411385, 120411702]]	1	120411590	120411896	129S1SvlmJ	Dom	112
1	18446563	18447761	PG129S1T00000002477	PGALLT00000089020	+	PgeneID:ENSMUST00000186367.1	ParentID:ENSMUST00000204592	LEVEL_1	PSSD	[[18446563, 18447761]]	1	18445957	18447051	129S1SvlmJ	Dom	488
1	18446563	18447761	PG129S1T00000002477	PGALLT00000089020	+	PgeneID:ENSMUST00000186367.1	ParentID:ENSMUST00000204592	LEVEL_1	PSSD	[[18446563, 18447761]]	1	18447065	18447726	129S1SvlmJ	Dom	661
1	18446563	18447761	PG129S1T00000002477	PGALLT00000089020	+	PgeneID:ENSMUST00000186367.1	ParentID:ENSMUST00000204592	LEVEL_1	PSSD	[[18446563, 18447761]]	1	18447727	18447764	129S1SvlmJ	Dom	34
1	125720091	125720467	PG129S1T00000011900	PGALLT00000096213	+	PgeneID:ENSMUST00000190942.1	ParentID:ENSMUST00000131430	LEVEL_1	PSSD	[[125720091, 125720467]]	1	125719728	125724619	129S1SvlmJ	Dom	376
1	4923674	4924613	PG129S1T00000005774	PGALLT00000091575	+	PgeneID:ENSMUST00000194305.1	ParentID:ENSMUST00000170715	LEVEL_1	PSSD	[[4923674, 4924613]]	1	4922893	4924449	129S1SvlmJ	Dom	775
1	4923674	4924613	PG129S1T00000005774	PGALLT00000091575	+	PgeneID:ENSMUST00000194305.1	ParentID:ENSMUST00000170715	LEVEL_1	PSSD	[[4923674, 4924613]]	1	4924456	4924832	129S1SvlmJ	Dom	157
1	18811587	18819913	PG129S1T00000009118	PGALLT00000094089	+	PgeneID:ENSMUST00000189119.1	ParentID:ENSMUST00000027067	LEVEL_1	DUP	[[18811587, 18811632], [18812956, 18813089], [18815029, 18815169], [18818479, 18818610], [18819796, 18819913]]	1	18807058	18819302	129S1SvlmJ	Dom	7715
1	18811587	18819913	PG129S1T00000009118	PGALLT00000094089	+	PgeneID:ENSMUST00000189119.1	ParentID:ENSMUST00000027067	LEVEL_1	DUP	[[18811587, 18811632], [18812956, 18813089], [18815029, 18815169], [18818479, 18818610], [18819796, 18819913]]	1	18819303	18826173	129S1SvlmJ	Dom	610
1	32752432	32754299	PG129S1T00000006981	PGALLT00000092485	+	PgeneID:ENSMUST00000187302.1	ParentID:ENSMUST00000065793	LEVEL_1	PSSD	[[32752432, 32753020], [32753496, 32754299]]	1	32753229	32753841	129S1SvlmJ	Dom	612
1	32752432	32754299	PG129S1T00000006981	PGALLT00000092485	+	PgeneID:ENSMUST00000187302.1	ParentID:ENSMUST00000065793	LEVEL_1	PSSD	[[32752432, 32753020], [32753496, 32754299]]	1	32753843	32754425	129S1SvlmJ	Dom	456
1	32752432	32754299	PG129S1T00000006981	PGALLT00000092485	+	PgeneID:ENSMUST00000187302.1	ParentID:ENSMUST00000065793	LEVEL_1	PSSD	[[32752432, 32753020], [32753496, 32754299]]	1	32749473	32753225	129S1SvlmJ	Dom	793
1	126136885	126137001	PG129S1T00000003437	PGALLT00000089764	+	PgeneID:ENSMUST00000188837.1	ParentID:ENSMUST00000004072	LEVEL_1	PSSD	[[126136885, 126137001]]	1	126136804	126140896	129S1SvlmJ	Dom	116
1	67221273	67222912	PG129S1T00000010131	PGALLT00000094861	+	PgeneID:ENSMUST00000121328.1	ParentID:ENSMUST00000001416	LEVEL_1	PSSD	[[67221273, 67222368], [67222626, 67222912]]	1	67220348	67224618	129S1SvlmJ	Dom	1639
1	5705238	5706366	PG129S1T00000002877	PGALLT00000089321	-	PgeneID:ENSMUST00000140995.1	ParentID:ENSMUST00000003313	LEVEL_1	PSSD	[[5705238, 5706366]]	1	5705578	5708168	129S1SvlmJ	Dom	788
1	33178345	33178711	PG129S1T00000004393	PGALLT00000090514	+	PgeneID:ENSMUST00000194977.1	ParentID:ENSMUST00000082418	LEVEL_1	PSSD	[[33178345, 33178711]]	1	33177562	33179459	129S1SvlmJ	Dom	366
scaffold30545	2549	3709	PG129S1T00000000817	PGALLT00000087764	-	PgeneID:ENSMUST00000205067.1	ParentID:NA	LEVEL_2	DUP	[[2549, 3709]]	scaffold30545	3662	3851	129S1SvlmJ	Dom	47
X	116828053	116830082	PG129S1T00000007482	PGALLT00000092864	+	PgeneID:ENSMUST00000117075.1	ParentID:ENSMUST00000054607	LEVEL_1	PSSD	[[116828053, 116830082]]	X	116828467	116829069	129S1SvlmJ	Dom	602
X	116828053	116830082	PG129S1T00000007482	PGALLT00000092864	+	PgeneID:ENSMUST00000117075.1	ParentID:ENSMUST00000054607	LEVEL_1	PSSD	[[116828053, 116830082]]	X	116829093	116829183	129S1SvlmJ	Dom	90
X	116828053	116830082	PG129S1T00000007482	PGALLT00000092864	+	PgeneID:ENSMUST00000117075.1	ParentID:ENSMUST00000054607	LEVEL_1	PSSD	[[116828053, 116830082]]	X	116829185	116829497	129S1SvlmJ	Dom	312
1	140360840	140363038	PG129S1T00000011610	PGALLT00000095993	+	PgeneID:ENSMUST00000190220.1	ParentID:ENSMUST00000031341	LEVEL_1	PSSD	[[140360840, 140363038]]	1	140360022	140360972	129S1SvlmJ	Dom	132
1	198016364	198016814	PG129S1T00000000777	PGALLT00000087731	-	PgeneID:ENSMUST00000192719.1	ParentID:ENSMUST00000068408	LEVEL_1	PSSD	[[198016364, 198016814]]	1	198010014	198017416	129S1SvlmJ	Dom	450
1	104396106	104396705	PG129S1T00000003472	PGALLT00000089791	-	PgeneID:ENSMUST00000188225.1	ParentID:ENSMUST00000135833	LEVEL_1	PSSD	[[104396106, 104396705]]	1	104384501	104397447	129S1SvlmJ	Dom	599
17	88194641	88195486	PG129S1T00000011590	PGALLT00000095977	+	PgeneID:ENSMUST00000187459.1	ParentID:ENSMUST00000080217	LEVEL_1	PSSD	[[88194641, 88195486]]	17	88195456	88195483	129S1SvlmJ	Dom	27
17	88194641	88195486	PG129S1T00000011590	PGALLT00000095977	+	PgeneID:ENSMUST00000187459.1	ParentID:ENSMUST00000080217	LEVEL_1	PSSD	[[88194641, 88195486]]	17	88194628	88195398	129S1SvlmJ	Dom	757
2	20296360	20296850	PG129S1T00000012613	PGALLT00000096781	-	PgeneID:ENSMUST00000187117.1	ParentID:NA	LEVEL_2	DUP	[[20296360, 20296850]]	2	20296359	20296854	129S1SvlmJ	Dom	490
6	146911073	146913378	PG129S1T00000007388	PGALLT00000092791	+	PgeneID:ENSMUST00000174516.1	ParentID:ENSMUST00000110551	LEVEL_1	PSSD	[[146911073, 146913378]]	6	146911067	146911118	129S1SvlmJ	Mus	45
6	146911073	146913378	PG129S1T00000007388	PGALLT00000092791	+	PgeneID:ENSMUST00000174516.1	ParentID:ENSMUST00000110551	LEVEL_1	PSSD	[[146911073, 146913378]]	6	146911193	146911253	129S1SvlmJ	Mus	60
6	146911073	146913378	PG129S1T00000007388	PGALLT00000092791	+	PgeneID:ENSMUST00000174516.1	ParentID:ENSMUST00000110551	LEVEL_1	PSSD	[[146911073, 146913378]]	6	146911254	146911323	129S1SvlmJ	Mus	69
6	146911073	146913378	PG129S1T00000007388	PGALLT00000092791	+	PgeneID:ENSMUST00000174516.1	ParentID:ENSMUST00000110551	LEVEL_1	PSSD	[[146911073, 146913378]]	6	146911325	146911337	129S1SvlmJ	Mus	12
6	146911073	146913378	PG129S1T00000007388	PGALLT00000092791	+	PgeneID:ENSMUST00000174516.1	ParentID:ENSMUST00000110551	LEVEL_1	PSSD	[[146911073, 146913378]]	6	146911339	146911385	129S1SvlmJ	Mus	46
6	146911073	146913378	PG129S1T00000007388	PGALLT00000092791	+	PgeneID:ENSMUST00000174516.1	ParentID:ENSMUST00000110551	LEVEL_1	PSSD	[[146911073, 146913378]]	6	146911386	146911678	129S1SvlmJ	Mus	292
6	146911073	146913378	PG129S1T00000007388	PGALLT00000092791	+	PgeneID:ENSMUST00000174516.1	ParentID:ENSMUST00000110551	LEVEL_1	PSSD	[[146911073, 146913378]]	6	146911680	146912396	129S1SvlmJ	Mus	716
1	98739908	98740946	PG129S1T00000007389	PGALLT00000092792	+	PgeneID:ENSMUST00000180888.1	ParentID:ENSMUST00000118875	LEVEL_1	PSSD	[[98739908, 98740946]]	1	98736788	98741114	129S1SvlmJ	Dom	1038
1	112682331	112682871	PG129S1T00000005117	PGALLT00000091075	-	PgeneID:ENSMUST00000187425.1	ParentID:ENSMUST00000206470	LEVEL_1	PSSD	[[112682331, 112682871]]	1	112681228	112688289	129S1SvlmJ	Dom	540
1	6663400	6665155	PG129S1T00000010814	PGALLT00000095374	+	PgeneID:ENSMUST00000195217.1	ParentID:ENSMUST00000044478	LEVEL_1	PSSD	[[6663400, 6665155]]	1	6662922	6666493	129S1SvlmJ	Dom	1755
1	158460186	158461140	PG129S1T00000008292	PGALLT00000093459	-	PgeneID:ENSMUST00000186414.1	ParentID:ENSMUST00000110551	LEVEL_1	PSSD	[[158460186, 158461140]]	1	158460253	158460259	129S1SvlmJ	Mus	6
1	158460186	158461140	PG129S1T00000008292	PGALLT00000093459	-	PgeneID:ENSMUST00000186414.1	ParentID:ENSMUST00000110551	LEVEL_1	PSSD	[[158460186, 158461140]]	1	158460604	158460605	129S1SvlmJ	Mus	1
1	158460186	158461140	PG129S1T00000008292	PGALLT00000093459	-	PgeneID:ENSMUST00000186414.1	ParentID:ENSMUST00000110551	LEVEL_1	PSSD	[[158460186, 158461140]]	1	158461134	158461138	129S1SvlmJ	Mus	4
1	2794758	2795189	PG129S1T00000005131	PGALLT00000091084	-	PgeneID:ENSMUST00000193797.1	ParentID:ENSMUST00000206963	LEVEL_1	PSSD	[[2794758, 2795189]]	1	2794677	2802231	129S1SvlmJ	Dom	431
1	164332385	164334393	PG129S1T00000003298	PGALLT00000089649	-	PgeneID:ENSMUST00000193824.1	ParentID:ENSMUST00000114836	LEVEL_1	DUP	[[164332385, 164333127], [164333427, 164333597], [164334162, 164334393]]	1	164334028	164338043	129S1SvlmJ	Dom	365
1	164332385	164334393	PG129S1T00000003298	PGALLT00000089649	-	PgeneID:ENSMUST00000193824.1	ParentID:ENSMUST00000114836	LEVEL_1	DUP	[[164332385, 164333127], [164333427, 164333597], [164334162, 164334393]]	1	164331276	164334025	129S1SvlmJ	Dom	1640
1	171452880	171454788	PG129S1T00000000196	PGALLT00000087287	+	PgeneID:ENSMUST00000184037.1	ParentID:ENSMUST00000080449	LEVEL_1	PSSD	[[171452880, 171454788]]	1	171434885	171460106	129S1SvlmJ	Dom	1908
1	177937749	177938127	PG129S1T00000003409	PGALLT00000089740	+	PgeneID:ENSMUST00000192810.1	ParentID:ENSMUST00000078804	LEVEL_1	PSSD	[[177937749, 177938127]]	1	177937450	177938574	129S1SvlmJ	Dom	378
1	156896558	156897362	PG129S1T00000010317	PGALLT00000094989	+	PgeneID:ENSMUST00000165944.2	ParentID:ENSMUST00000137376	LEVEL_1	PSSD	[[156896558, 156897362]]	1	156895486	156898324	129S1SvlmJ	Dom	804
1	160806766	160807651	PG129S1T00000005258	PGALLT00000091186	+	PgeneID:ENSMUST00000192007.1	ParentID:ENSMUST00000051043	LEVEL_1	PSSD	[[160806766, 160807651]]	1	160806353	160816228	129S1SvlmJ	Dom	885
1	109074655	109076818	PG129S1T00000007298	PGALLT00000092721	-	PgeneID:ENSMUST00000120271.1	ParentID:ENSMUST00000034513	LEVEL_1	PSSD	[[109074655, 109076818]]	1	109074570	109074749	129S1SvlmJ	Dom	94
1	109074655	109076818	PG129S1T00000007298	PGALLT00000092721	-	PgeneID:ENSMUST00000120271.1	ParentID:ENSMUST00000034513	LEVEL_1	PSSD	[[109074655, 109076818]]	1	109074750	109090290	129S1SvlmJ	Dom	2068
1	72966071	72966658	PG129S1T00000008583	PGALLT00000093679	+	PgeneID:ENSMUST00000146593.1	ParentID:ENSMUST00000079716	LEVEL_1	PSSD	[[72966071, 72966658]]	1	72965074	72966263	129S1SvlmJ	Dom	192
1	72966071	72966658	PG129S1T00000008583	PGALLT00000093679	+	PgeneID:ENSMUST00000146593.1	ParentID:ENSMUST00000079716	LEVEL_1	PSSD	[[72966071, 72966658]]	1	72966270	72966351	129S1SvlmJ	Dom	81
1	72966071	72966658	PG129S1T00000008583	PGALLT00000093679	+	PgeneID:ENSMUST00000146593.1	ParentID:ENSMUST00000079716	LEVEL_1	PSSD	[[72966071, 72966658]]	1	72966375	72966376	129S1SvlmJ	Dom	1
1	72966071	72966658	PG129S1T00000008583	PGALLT00000093679	+	PgeneID:ENSMUST00000146593.1	ParentID:ENSMUST00000079716	LEVEL_1	PSSD	[[72966071, 72966658]]	1	72966508	72967776	129S1SvlmJ	Dom	150
1	62200961	62201219	PG129S1T00000001120	PGALLT00000087991	-	PgeneID:ENSMUST00000188955.1	ParentID:NA	LEVEL_2	PSSD	[[62200961, 62201219]]	1	62194369	62205934	129S1SvlmJ	Dom	258
3	35462111	35462924	PG129S1T00000003756	PGALLT00000090012	-	PgeneID:ENSMUST00000119004.1	ParentID:ENSMUST00000021942	LEVEL_1	PSSD	[[35462111, 35462924]]	3	35462092	35462365	129S1SvlmJ	Dom	254
3	35462111	35462924	PG129S1T00000003756	PGALLT00000090012	-	PgeneID:ENSMUST00000119004.1	ParentID:ENSMUST00000021942	LEVEL_1	PSSD	[[35462111, 35462924]]	3	35462374	35462543	129S1SvlmJ	Dom	169
3	35462111	35462924	PG129S1T00000003756	PGALLT00000090012	-	PgeneID:ENSMUST00000119004.1	ParentID:ENSMUST00000021942	LEVEL_1	PSSD	[[35462111, 35462924]]	3	35462555	35462815	129S1SvlmJ	Dom	260
3	35462111	35462924	PG129S1T00000003756	PGALLT00000090012	-	PgeneID:ENSMUST00000119004.1	ParentID:ENSMUST00000021942	LEVEL_1	PSSD	[[35462111, 35462924]]	3	35462833	35462941	129S1SvlmJ	Dom	91
1	29521242	29521945	PG129S1T00000006344	PGALLT00000092000	+	PgeneID:ENSMUST00000185859.1	ParentID:ENSMUST00000026125	LEVEL_1	PSSD	[[29521242, 29521945]]	1	29519718	29522596	129S1SvlmJ	Dom	703
1	72472873	72473352	PG129S1T00000012890	PGALLT00000096994	+	PgeneID:ENSMUST00000076314.5	ParentID:ENSMUST00000035983	LEVEL_1	PSSD	[[72472873, 72473352]]	1	72462075	72478938	129S1SvlmJ	Dom	479
1	171563005	171563419	PG129S1T00000010220	PGALLT00000094928	-	PgeneID:ENSMUST00000195801.1	ParentID:ENSMUST00000069579	LEVEL_1	PSSD	[[171563005, 171563419]]	1	171561899	171581933	129S1SvlmJ	Dom	414
1	159929706	159929953	PG129S1T00000010253	PGALLT00000094952	+	PgeneID:ENSMUST00000191584.1	ParentID:ENSMUST00000199428	LEVEL_1	PSSD	[[159929706, 159929953]]	1	159925937	159933840	129S1SvlmJ	Mus	247
1	94605835	94609210	PG129S1T00000011183	PGALLT00000095661	-	PgeneID:ENSMUST00000191179.1	ParentID:ENSMUST00000163709	LEVEL_1	PSSD	[[94605835, 94606013], [94606417, 94607088], [94607936, 94609210]]	1	94600649	94609391	129S1SvlmJ	Dom	3375
1	68588440	68588886	PG129S1T00000003822	PGALLT00000090061	-	PgeneID:ENSMUST00000117740.1	ParentID:ENSMUST00000035983	LEVEL_1	PSSD	[[68588440, 68588886]]	1	68587926	68589097	129S1SvlmJ	Dom	446
1	54839486	54840240	PG129S1T00000007956	PGALLT00000093208	-	PgeneID:ENSMUST00000185999.1	ParentID:ENSMUST00000137376	LEVEL_1	PSSD	[[54839486, 54840240]]	1	54839485	54844548	129S1SvlmJ	Dom	754
1	29205117	29206178	PG129S1T00000009494	PGALLT00000094387	-	PgeneID:ENSMUST00000135273.2	ParentID:ENSMUST00000026125	LEVEL_1	PSSD	[[29205117, 29206178]]	1	29204988	29205280	129S1SvlmJ	Dom	163
1	29205117	29206178	PG129S1T00000009494	PGALLT00000094387	-	PgeneID:ENSMUST00000135273.2	ParentID:ENSMUST00000026125	LEVEL_1	PSSD	[[29205117, 29206178]]	1	29205281	29205293	129S1SvlmJ	Dom	12
1	29205117	29206178	PG129S1T00000009494	PGALLT00000094387	-	PgeneID:ENSMUST00000135273.2	ParentID:ENSMUST00000026125	LEVEL_1	PSSD	[[29205117, 29206178]]	1	29205294	29205300	129S1SvlmJ	Dom	6
1	29205117	29206178	PG129S1T00000009494	PGALLT00000094387	-	PgeneID:ENSMUST00000135273.2	ParentID:ENSMUST00000026125	LEVEL_1	PSSD	[[29205117, 29206178]]	1	29205311	29205317	129S1SvlmJ	Dom	6
1	29205117	29206178	PG129S1T00000009494	PGALLT00000094387	-	PgeneID:ENSMUST00000135273.2	ParentID:ENSMUST00000026125	LEVEL_1	PSSD	[[29205117, 29206178]]	1	29205396	29205397	129S1SvlmJ	Dom	1
1	121526943	121527261	PG129S1T00000000118	PGALLT00000087226	+	PgeneID:ENSMUST00000190981.1	ParentID:NA	LEVEL_2	PSSD	[[121526943, 121527261]]	1	121525413	121527075	129S1SvlmJ	Dom	132
1	121526943	121527261	PG129S1T00000000118	PGALLT00000087226	+	PgeneID:ENSMUST00000190981.1	ParentID:NA	LEVEL_2	PSSD	[[121526943, 121527261]]	1	121527076	121527635	129S1SvlmJ	Dom	185
1	64082767	64100812	PG129S1T00000000829	PGALLT00000087773	+	PgeneID:ENSMUST00000120486.2	ParentID:NA	LEVEL_2	unitary_pseudogene	[[64082767, 64082850], [64085603, 64085704], [64088854, 64088951], [64090048, 64090177], [64091432, 64091500], [64093582, 64093678], [64093787, 64093865], [64099584, 64099668], [64100564, 64100812]]	1	64091252	64091552	129S1SvlmJ	Dom	300
1	64082767	64100812	PG129S1T00000000829	PGALLT00000087773	+	PgeneID:ENSMUST00000120486.2	ParentID:NA	LEVEL_2	unitary_pseudogene	[[64082767, 64082850], [64085603, 64085704], [64088854, 64088951], [64090048, 64090177], [64091432, 64091500], [64093582, 64093678], [64093787, 64093865], [64099584, 64099668], [64100564, 64100812]]	1	64091579	64093681	129S1SvlmJ	Dom	2102
1	64082767	64100812	PG129S1T00000000829	PGALLT00000087773	+	PgeneID:ENSMUST00000120486.2	ParentID:NA	LEVEL_2	unitary_pseudogene	[[64082767, 64082850], [64085603, 64085704], [64088854, 64088951], [64090048, 64090177], [64091432, 64091500], [64093582, 64093678], [64093787, 64093865], [64099584, 64099668], [64100564, 64100812]]	1	64094433	64105623	129S1SvlmJ	Dom	6379
1	64082767	64100812	PG129S1T00000000829	PGALLT00000087773	+	PgeneID:ENSMUST00000120486.2	ParentID:NA	LEVEL_2	unitary_pseudogene	[[64082767, 64082850], [64085603, 64085704], [64088854, 64088951], [64090048, 64090177], [64091432, 64091500], [64093582, 64093678], [64093787, 64093865], [64099584, 64099668], [64100564, 64100812]]	1	64076860	64091250	129S1SvlmJ	Dom	8483
1	64082767	64100812	PG129S1T00000000829	PGALLT00000087773	+	PgeneID:ENSMUST00000120486.2	ParentID:NA	LEVEL_2	unitary_pseudogene	[[64082767, 64082850], [64085603, 64085704], [64088854, 64088951], [64090048, 64090177], [64091432, 64091500], [64093582, 64093678], [64093787, 64093865], [64099584, 64099668], [64100564, 64100812]]	1	64093685	64094432	129S1SvlmJ	Dom	747
4	124155748	124171339	PG129S1T00000000727	PGALLT00000087690	-	PgeneID:ENSMUST00000119988.1	ParentID:NA	LEVEL_2	DUP	[[124155748, 124155822], [124157152, 124157267], [124157862, 124157959], [124171207, 124171339]]	4	124160658	124160672	129S1SvlmJ	Dom	14
1	48999199	48999669	PG129S1T00000000195	PGALLT00000087286	-	PgeneID:ENSMUST00000186262.1	ParentID:ENSMUST00000006764	LEVEL_1	PSSD	[[48999199, 48999669]]	1	48998965	49000134	129S1SvlmJ	Dom	470
1	176689687	176689981	PG129S1T00000001190	PGALLT00000088041	+	PgeneID:ENSMUST00000194254.1	ParentID:ENSMUST00000112384	LEVEL_1	PSSD	[[176689687, 176689981]]	1	176687966	176691502	129S1SvlmJ	Dom	294
1	71927139	71927216	PG129S1T00000003374	PGALLT00000089712	-	PgeneID:ENSMUST00000186254.1	ParentID:ENSMUST00000062740	LEVEL_1	PSSD	[[71927139, 71927216]]	1	71927171	71927178	129S1SvlmJ	Dom	7
1	18574352	18575550	PG129S1T00000012659	PGALLT00000096817	+	PgeneID:ENSMUST00000185639.1	ParentID:NA	LEVEL_2	PSSD	[[18574352, 18575038], [18575384, 18575550]]	1	18574087	18574615	129S1SvlmJ	Dom	263
1	18574352	18575550	PG129S1T00000012659	PGALLT00000096817	+	PgeneID:ENSMUST00000185639.1	ParentID:NA	LEVEL_2	PSSD	[[18574352, 18575038], [18575384, 18575550]]	1	18574617	18574894	129S1SvlmJ	Dom	277
1	18574352	18575550	PG129S1T00000012659	PGALLT00000096817	+	PgeneID:ENSMUST00000185639.1	ParentID:NA	LEVEL_2	PSSD	[[18574352, 18575038], [18575384, 18575550]]	1	18574895	18574997	129S1SvlmJ	Dom	102
1	18574352	18575550	PG129S1T00000012659	PGALLT00000096817	+	PgeneID:ENSMUST00000185639.1	ParentID:NA	LEVEL_2	PSSD	[[18574352, 18575038], [18575384, 18575550]]	1	18574998	18575027	129S1SvlmJ	Dom	29
1	18574352	18575550	PG129S1T00000012659	PGALLT00000096817	+	PgeneID:ENSMUST00000185639.1	ParentID:NA	LEVEL_2	PSSD	[[18574352, 18575038], [18575384, 18575550]]	1	18575028	18576726	129S1SvlmJ	Dom	522
5	112106370	112108273	PG129S1T00000010977	PGALLT00000095502	-	PgeneID:ENSMUST00000061226.5	ParentID:ENSMUST00000121783	LEVEL_1	PSSD	[[112106370, 112108273]]	5	112106334	112106505	129S1SvlmJ	Dom	135
5	112106370	112108273	PG129S1T00000010977	PGALLT00000095502	-	PgeneID:ENSMUST00000061226.5	ParentID:ENSMUST00000121783	LEVEL_1	PSSD	[[112106370, 112108273]]	5	112106516	112106820	129S1SvlmJ	Dom	304
5	112106370	112108273	PG129S1T00000010977	PGALLT00000095502	-	PgeneID:ENSMUST00000061226.5	ParentID:ENSMUST00000121783	LEVEL_1	PSSD	[[112106370, 112108273]]	5	112107062	112107063	129S1SvlmJ	Dom	1
5	112106370	112108273	PG129S1T00000010977	PGALLT00000095502	-	PgeneID:ENSMUST00000061226.5	ParentID:ENSMUST00000121783	LEVEL_1	PSSD	[[112106370, 112108273]]	5	112107529	112107643	129S1SvlmJ	Dom	114
5	112106370	112108273	PG129S1T00000010977	PGALLT00000095502	-	PgeneID:ENSMUST00000061226.5	ParentID:ENSMUST00000121783	LEVEL_1	PSSD	[[112106370, 112108273]]	5	112107652	112107682	129S1SvlmJ	Dom	30
5	112106370	112108273	PG129S1T00000010977	PGALLT00000095502	-	PgeneID:ENSMUST00000061226.5	ParentID:ENSMUST00000121783	LEVEL_1	PSSD	[[112106370, 112108273]]	5	112107695	112107732	129S1SvlmJ	Dom	37
5	112106370	112108273	PG129S1T00000010977	PGALLT00000095502	-	PgeneID:ENSMUST00000061226.5	ParentID:ENSMUST00000121783	LEVEL_1	PSSD	[[112106370, 112108273]]	5	112107744	112108078	129S1SvlmJ	Dom	334
1	189924231	189940422	PG129S1T00000010032	PGALLT00000094790	-	PgeneID:ENSMUST00000121490.1	ParentID:NA	LEVEL_2	PSSD	[[189924231, 189924313], [189924423, 189924426], [189925458, 189925617], [189926788, 189926939], [189927204, 189927288], [189930116, 189930211], [189931026, 189931130], [189932114, 189932191], [189937895, 189937993], [189938465, 189938569], [189940322, 189940422]]	1	189924422	189926782	129S1SvlmJ	Dom	2360
1	189924231	189940422	PG129S1T00000010032	PGALLT00000094790	-	PgeneID:ENSMUST00000121490.1	ParentID:NA	LEVEL_2	PSSD	[[189924231, 189924313], [189924423, 189924426], [189925458, 189925617], [189926788, 189926939], [189927204, 189927288], [189930116, 189930211], [189931026, 189931130], [189932114, 189932191], [189937895, 189937993], [189938465, 189938569], [189940322, 189940422]]	1	189926939	189927203	129S1SvlmJ	Dom	264
1	189924231	189940422	PG129S1T00000010032	PGALLT00000094790	-	PgeneID:ENSMUST00000121490.1	ParentID:NA	LEVEL_2	PSSD	[[189924231, 189924313], [189924423, 189924426], [189925458, 189925617], [189926788, 189926939], [189927204, 189927288], [189930116, 189930211], [189931026, 189931130], [189932114, 189932191], [189937895, 189937993], [189938465, 189938569], [189940322, 189940422]]	1	189927288	189930106	129S1SvlmJ	Dom	2818
1	189924231	189940422	PG129S1T00000010032	PGALLT00000094790	-	PgeneID:ENSMUST00000121490.1	ParentID:NA	LEVEL_2	PSSD	[[189924231, 189924313], [189924423, 189924426], [189925458, 189925617], [189926788, 189926939], [189927204, 189927288], [189930116, 189930211], [189931026, 189931130], [189932114, 189932191], [189937895, 189937993], [189938465, 189938569], [189940322, 189940422]]	1	189930107	189930114	129S1SvlmJ	Dom	7
1	189924231	189940422	PG129S1T00000010032	PGALLT00000094790	-	PgeneID:ENSMUST00000121490.1	ParentID:NA	LEVEL_2	PSSD	[[189924231, 189924313], [189924423, 189924426], [189925458, 189925617], [189926788, 189926939], [189927204, 189927288], [189930116, 189930211], [189931026, 189931130], [189932114, 189932191], [189937895, 189937993], [189938465, 189938569], [189940322, 189940422]]	1	189930211	189931025	129S1SvlmJ	Dom	814
1	189924231	189940422	PG129S1T00000010032	PGALLT00000094790	-	PgeneID:ENSMUST00000121490.1	ParentID:NA	LEVEL_2	PSSD	[[189924231, 189924313], [189924423, 189924426], [189925458, 189925617], [189926788, 189926939], [189927204, 189927288], [189930116, 189930211], [189931026, 189931130], [189932114, 189932191], [189937895, 189937993], [189938465, 189938569], [189940322, 189940422]]	1	189931130	189932113	129S1SvlmJ	Dom	983
1	189924231	189940422	PG129S1T00000010032	PGALLT00000094790	-	PgeneID:ENSMUST00000121490.1	ParentID:NA	LEVEL_2	PSSD	[[189924231, 189924313], [189924423, 189924426], [189925458, 189925617], [189926788, 189926939], [189927204, 189927288], [189930116, 189930211], [189931026, 189931130], [189932114, 189932191], [189937895, 189937993], [189938465, 189938569], [189940322, 189940422]]	1	189932190	189937886	129S1SvlmJ	Dom	5696
1	189924231	189940422	PG129S1T00000010032	PGALLT00000094790	-	PgeneID:ENSMUST00000121490.1	ParentID:NA	LEVEL_2	PSSD	[[189924231, 189924313], [189924423, 189924426], [189925458, 189925617], [189926788, 189926939], [189927204, 189927288], [189930116, 189930211], [189931026, 189931130], [189932114, 189932191], [189937895, 189937993], [189938465, 189938569], [189940322, 189940422]]	1	189937893	189937894	129S1SvlmJ	Dom	1
1	189924231	189940422	PG129S1T00000010032	PGALLT00000094790	-	PgeneID:ENSMUST00000121490.1	ParentID:NA	LEVEL_2	PSSD	[[189924231, 189924313], [189924423, 189924426], [189925458, 189925617], [189926788, 189926939], [189927204, 189927288], [189930116, 189930211], [189931026, 189931130], [189932114, 189932191], [189937895, 189937993], [189938465, 189938569], [189940322, 189940422]]	1	189938002	189938473	129S1SvlmJ	Dom	471
1	189924231	189940422	PG129S1T00000010032	PGALLT00000094790	-	PgeneID:ENSMUST00000121490.1	ParentID:NA	LEVEL_2	PSSD	[[189924231, 189924313], [189924423, 189924426], [189925458, 189925617], [189926788, 189926939], [189927204, 189927288], [189930116, 189930211], [189931026, 189931130], [189932114, 189932191], [189937895, 189937993], [189938465, 189938569], [189940322, 189940422]]	1	189938555	189938565	129S1SvlmJ	Dom	10
1	189924231	189940422	PG129S1T00000010032	PGALLT00000094790	-	PgeneID:ENSMUST00000121490.1	ParentID:NA	LEVEL_2	PSSD	[[189924231, 189924313], [189924423, 189924426], [189925458, 189925617], [189926788, 189926939], [189927204, 189927288], [189930116, 189930211], [189931026, 189931130], [189932114, 189932191], [189937895, 189937993], [189938465, 189938569], [189940322, 189940422]]	1	189938568	189940329	129S1SvlmJ	Dom	1761
1	45063463	45063999	PG129S1T00000007656	PGALLT00000092995	+	PgeneID:ENSMUST00000085632.3	ParentID:ENSMUST00000102483	LEVEL_1	PSSD	[[45063463, 45063999]]	1	45061401	45064644	129S1SvlmJ	Dom	536
1	180089479	180090022	PG129S1T00000007091	PGALLT00000092563	+	PgeneID:ENSMUST00000192435.2	ParentID:ENSMUST00000052975	LEVEL_1	DUP	[[180089479, 180090022]]	1	180087535	180089991	129S1SvlmJ	Dom	512
1	180089479	180090022	PG129S1T00000007091	PGALLT00000092563	+	PgeneID:ENSMUST00000192435.2	ParentID:ENSMUST00000052975	LEVEL_1	DUP	[[180089479, 180090022]]	1	180089997	180091208	129S1SvlmJ	Dom	25
1	153530224	153534282	PG129S1T00000003929	PGALLT00000090144	-	PgeneID:ENSMUST00000187674.1	ParentID:ENSMUST00000124331	LEVEL_1	PSSD	[[153530224, 153534282]]	1	153529741	153530891	129S1SvlmJ	Dom	667
1	153530224	153534282	PG129S1T00000003929	PGALLT00000090144	-	PgeneID:ENSMUST00000187674.1	ParentID:ENSMUST00000124331	LEVEL_1	PSSD	[[153530224, 153534282]]	1	153530892	153531960	129S1SvlmJ	Dom	1068
1	153530224	153534282	PG129S1T00000003929	PGALLT00000090144	-	PgeneID:ENSMUST00000187674.1	ParentID:ENSMUST00000124331	LEVEL_1	PSSD	[[153530224, 153534282]]	1	153531961	153534898	129S1SvlmJ	Dom	2321
1	92834224	92836275	PG129S1T00000006158	PGALLT00000091860	+	PgeneID:ENSMUST00000117121.1	ParentID:ENSMUST00000034147	LEVEL_1	PSSD	[[92834224, 92834682], [92835170, 92836275]]	1	92832163	92835169	129S1SvlmJ	Dom	945
1	92834224	92836275	PG129S1T00000006158	PGALLT00000091860	+	PgeneID:ENSMUST00000117121.1	ParentID:ENSMUST00000034147	LEVEL_1	PSSD	[[92834224, 92834682], [92835170, 92836275]]	1	92835656	92836902	129S1SvlmJ	Dom	619
1	25881174	25881875	PG129S1T00000005390	PGALLT00000091281	-	PgeneID:ENSMUST00000188833.1	ParentID:ENSMUST00000044200	LEVEL_1	PSSD	[[25881174, 25881875]]	1	25880948	25888080	129S1SvlmJ	Dom	701
4	106734263	106736408	PG129S1T00000000314	PGALLT00000087373	-	PgeneID:ENSMUST00000119713.1	ParentID:ENSMUST00000027123	LEVEL_1	PSSD	[[106734263, 106736408]]	4	106734469	106734932	129S1SvlmJ	Dom	463
1	199956215	199956744	PG129S1T00000002674	PGALLT00000089170	+	PgeneID:ENSMUST00000192374.1	ParentID:ENSMUST00000003521	LEVEL_1	PSSD	[[199956215, 199956744]]	1	199954352	199956756	129S1SvlmJ	Dom	529
1	115381284	115382673	PG129S1T00000010569	PGALLT00000095178	-	PgeneID:ENSMUST00000189766.1	ParentID:NA	LEVEL_2	PSSD	[[115381284, 115381533], [115382202, 115382673]]	1	115378662	115382740	129S1SvlmJ	Dom	1389
1	133107507	133109285	PG129S1T00000005456	PGALLT00000091330	-	PgeneID:ENSMUST00000161109.1	ParentID:ENSMUST00000038514	LEVEL_1	PSSD	[[133107507, 133107880], [133108435, 133109285]]	1	133103690	133107880	129S1SvlmJ	Dom	373
1	133107507	133109285	PG129S1T00000005456	PGALLT00000091330	-	PgeneID:ENSMUST00000161109.1	ParentID:ENSMUST00000038514	LEVEL_1	PSSD	[[133107507, 133107880], [133108435, 133109285]]	1	133107881	133107922	129S1SvlmJ	Dom	41
1	133107507	133109285	PG129S1T00000005456	PGALLT00000091330	-	PgeneID:ENSMUST00000161109.1	ParentID:ENSMUST00000038514	LEVEL_1	PSSD	[[133107507, 133107880], [133108435, 133109285]]	1	133107924	133108393	129S1SvlmJ	Dom	469
1	133107507	133109285	PG129S1T00000005456	PGALLT00000091330	-	PgeneID:ENSMUST00000161109.1	ParentID:ENSMUST00000038514	LEVEL_1	PSSD	[[133107507, 133107880], [133108435, 133109285]]	1	133108396	133108400	129S1SvlmJ	Dom	4
1	133107507	133109285	PG129S1T00000005456	PGALLT00000091330	-	PgeneID:ENSMUST00000161109.1	ParentID:ENSMUST00000038514	LEVEL_1	PSSD	[[133107507, 133107880], [133108435, 133109285]]	1	133108434	133108435	129S1SvlmJ	Dom	1
1	133107507	133109285	PG129S1T00000005456	PGALLT00000091330	-	PgeneID:ENSMUST00000161109.1	ParentID:ENSMUST00000038514	LEVEL_1	PSSD	[[133107507, 133107880], [133108435, 133109285]]	1	133108951	133111294	129S1SvlmJ	Dom	334
1	120028734	120032178	PG129S1T00000011085	PGALLT00000095585	-	PgeneID:ENSMUST00000189740.1	ParentID:ENSMUST00000097643	LEVEL_1	PSSD	[[120028734, 120032178]]	1	120028529	120028808	129S1SvlmJ	Dom	74
1	120028734	120032178	PG129S1T00000011085	PGALLT00000095585	-	PgeneID:ENSMUST00000189740.1	ParentID:ENSMUST00000097643	LEVEL_1	PSSD	[[120028734, 120032178]]	1	120028810	120028907	129S1SvlmJ	Dom	97
1	120028734	120032178	PG129S1T00000011085	PGALLT00000095585	-	PgeneID:ENSMUST00000189740.1	ParentID:ENSMUST00000097643	LEVEL_1	PSSD	[[120028734, 120032178]]	1	120028909	120032446	129S1SvlmJ	Dom	3269
9	11805747	11807167	PG129S1T00000008277	PGALLT00000093446	-	PgeneID:ENSMUST00000161469.1	ParentID:ENSMUST00000038169	LEVEL_1	transcribed_PSSD	[[11805747, 11805963], [11807037, 11807167]]	9	11805920	11805963	129S1SvlmJ	Dom	43
9	11805747	11807167	PG129S1T00000008277	PGALLT00000093446	-	PgeneID:ENSMUST00000161469.1	ParentID:ENSMUST00000038169	LEVEL_1	transcribed_PSSD	[[11805747, 11805963], [11807037, 11807167]]	9	11807036	11807224	129S1SvlmJ	Dom	131
1	144171044	144179895	PG129S1T00000000597	PGALLT00000087585	-	PgeneID:ENSMUST00000195133.1	ParentID:ENSMUST00000027612	LEVEL_1	PSSD	[[144171044, 144171220], [144179693, 144179895]]	1	144160103	144175840	129S1SvlmJ	Dom	4796
1	144171044	144179895	PG129S1T00000000597	PGALLT00000087585	-	PgeneID:ENSMUST00000195133.1	ParentID:ENSMUST00000027612	LEVEL_1	PSSD	[[144171044, 144171220], [144179693, 144179895]]	1	144178952	144180123	129S1SvlmJ	Dom	943
14	3532986	3534105	PG129S1T00000007926	PGALLT00000093187	+	PgeneID:ENSMUST00000162199.1	ParentID:ENSMUST00000016463	LEVEL_1	PSSD	[[3532986, 3534105]]	14	3533581	3533595	129S1SvlmJ	Dom	14
14	3532986	3534105	PG129S1T00000007926	PGALLT00000093187	+	PgeneID:ENSMUST00000162199.1	ParentID:ENSMUST00000016463	LEVEL_1	PSSD	[[3532986, 3534105]]	14	3533597	3533632	129S1SvlmJ	Dom	35
14	3532986	3534105	PG129S1T00000007926	PGALLT00000093187	+	PgeneID:ENSMUST00000162199.1	ParentID:ENSMUST00000016463	LEVEL_1	PSSD	[[3532986, 3534105]]	14	3533708	3533808	129S1SvlmJ	Dom	100
1	7048738	7049238	PG129S1T00000007357	PGALLT00000092765	-	PgeneID:ENSMUST00000063059.4	ParentID:ENSMUST00000012627	LEVEL_1	PSSD	[[7048738, 7049238]]	1	7048697	7050214	129S1SvlmJ	Dom	500
1	16948093	16950850	PG129S1T00000006161	PGALLT00000091862	+	PgeneID:ENSMUST00000188428.1	ParentID:ENSMUST00000047363	LEVEL_1	PSSD	[[16948093, 16950850]]	1	16943113	16950445	129S1SvlmJ	Dom	2352
1	16948093	16950850	PG129S1T00000006161	PGALLT00000091862	+	PgeneID:ENSMUST00000188428.1	ParentID:ENSMUST00000047363	LEVEL_1	PSSD	[[16948093, 16950850]]	1	16950451	16958495	129S1SvlmJ	Dom	399
1	142956593	142957061	PG129S1T00000001176	PGALLT00000088031	-	PgeneID:ENSMUST00000195391.1	ParentID:jg3593.t1	LEVEL_1	PSSD	[[142956593, 142957061]]	1	142956322	142957836	129S1SvlmJ	Dom	468
3	115636160	115638577	PG129S1T00000005902	PGALLT00000091668	+	PgeneID:ENSMUST00000197877.1	ParentID:ENSMUST00000131544	LEVEL_1	PSSD	[[115636160, 115638577]]	3	115636151	115636301	129S1SvlmJ	Dom	141
X	101691669	101692296	PG129S1T00000009367	PGALLT00000094288	+	PgeneID:ENSMUST00000076703.6	ParentID:ENSMUST00000134912	LEVEL_1	PSSD	[[101691669, 101692296]]	X	101691730	101692304	129S1SvlmJ	Dom	566
1	184534498	184536043	PG129S1T00000001142	PGALLT00000088009	+	PgeneID:ENSMUST00000195298.1	ParentID:ENSMUST00000097175	LEVEL_1	PSSD	[[184534498, 184536043]]	1	184534490	184534563	129S1SvlmJ	Dom	65
1	184534498	184536043	PG129S1T00000001142	PGALLT00000088009	+	PgeneID:ENSMUST00000195298.1	ParentID:ENSMUST00000097175	LEVEL_1	PSSD	[[184534498, 184536043]]	1	184534621	184534625	129S1SvlmJ	Dom	4
1	184534498	184536043	PG129S1T00000001142	PGALLT00000088009	+	PgeneID:ENSMUST00000195298.1	ParentID:ENSMUST00000097175	LEVEL_1	PSSD	[[184534498, 184536043]]	1	184534665	184534668	129S1SvlmJ	Dom	3
1	184534498	184536043	PG129S1T00000001142	PGALLT00000088009	+	PgeneID:ENSMUST00000195298.1	ParentID:ENSMUST00000097175	LEVEL_1	PSSD	[[184534498, 184536043]]	1	184534695	184534699	129S1SvlmJ	Dom	4
1	184534498	184536043	PG129S1T00000001142	PGALLT00000088009	+	PgeneID:ENSMUST00000195298.1	ParentID:ENSMUST00000097175	LEVEL_1	PSSD	[[184534498, 184536043]]	1	184535292	184535293	129S1SvlmJ	Dom	1
1	184534498	184536043	PG129S1T00000001142	PGALLT00000088009	+	PgeneID:ENSMUST00000195298.1	ParentID:ENSMUST00000097175	LEVEL_1	PSSD	[[184534498, 184536043]]	1	184535494	184535508	129S1SvlmJ	Dom	14
1	184534498	184536043	PG129S1T00000001142	PGALLT00000088009	+	PgeneID:ENSMUST00000195298.1	ParentID:ENSMUST00000097175	LEVEL_1	PSSD	[[184534498, 184536043]]	1	184535515	184535519	129S1SvlmJ	Dom	4
1	184534498	184536043	PG129S1T00000001142	PGALLT00000088009	+	PgeneID:ENSMUST00000195298.1	ParentID:ENSMUST00000097175	LEVEL_1	PSSD	[[184534498, 184536043]]	1	184535578	184535580	129S1SvlmJ	Dom	2
1	184534498	184536043	PG129S1T00000001142	PGALLT00000088009	+	PgeneID:ENSMUST00000195298.1	ParentID:ENSMUST00000097175	LEVEL_1	PSSD	[[184534498, 184536043]]	1	184535639	184535642	129S1SvlmJ	Dom	3
1	184534498	184536043	PG129S1T00000001142	PGALLT00000088009	+	PgeneID:ENSMUST00000195298.1	ParentID:ENSMUST00000097175	LEVEL_1	PSSD	[[184534498, 184536043]]	1	184535754	184535755	129S1SvlmJ	Dom	1
1	184534498	184536043	PG129S1T00000001142	PGALLT00000088009	+	PgeneID:ENSMUST00000195298.1	ParentID:ENSMUST00000097175	LEVEL_1	PSSD	[[184534498, 184536043]]	1	184535792	184535795	129S1SvlmJ	Dom	3
1	24385265	24385915	PG129S1T00000001390	PGALLT00000088199	+	PgeneID:ENSMUST00000190716.1	ParentID:ENSMUST00000024739	LEVEL_1	PSSD	[[24385265, 24385915]]	1	24384604	24387077	129S1SvlmJ	Dom	650
1	89520282	89520679	PG129S1T00000006731	PGALLT00000092290	+	PgeneID:ENSMUST00000119681.1	ParentID:NA	LEVEL_2	DUP	[[89520282, 89520679]]	1	89520162	89521322	129S1SvlmJ	Dom	397
7	39288826	39289289	PG129S1T00000004838	PGALLT00000090861	-	PgeneID:ENSMUST00000190623.1	ParentID:ENSMUST00000129947	LEVEL_1	PSSD	[[39288826, 39289289]]	7	39289005	39289078	129S1SvlmJ	Dom	73
7	39288826	39289289	PG129S1T00000004838	PGALLT00000090861	-	PgeneID:ENSMUST00000190623.1	ParentID:ENSMUST00000129947	LEVEL_1	PSSD	[[39288826, 39289289]]	7	39288804	39288999	129S1SvlmJ	Dom	173
1	184572269	184572723	PG129S1T00000001922	PGALLT00000088602	+	PgeneID:ENSMUST00000195663.1	ParentID:ENSMUST00000139378	LEVEL_1	PSSD	[[184572269, 184572723]]	1	184569286	184572396	129S1SvlmJ	Dom	127
1	172740152	172740560	PG129S1T00000011477	PGALLT00000095884	-	PgeneID:ENSMUST00000192124.1	ParentID:ENSMUST00000136269	LEVEL_1	PSSD	[[172740152, 172740560]]	1	172738632	172743492	129S1SvlmJ	Dom	408
1	66281904	66282815	PG129S1T00000006417	PGALLT00000092052	-	PgeneID:ENSMUST00000119367.1	ParentID:ENSMUST00000087514	LEVEL_1	PSSD	[[66281904, 66282815]]	1	66281897	66282219	129S1SvlmJ	Dom	315
1	66281904	66282815	PG129S1T00000006417	PGALLT00000092052	-	PgeneID:ENSMUST00000119367.1	ParentID:ENSMUST00000087514	LEVEL_1	PSSD	[[66281904, 66282815]]	1	66282223	66282313	129S1SvlmJ	Dom	90
1	66281904	66282815	PG129S1T00000006417	PGALLT00000092052	-	PgeneID:ENSMUST00000119367.1	ParentID:ENSMUST00000087514	LEVEL_1	PSSD	[[66281904, 66282815]]	1	66282328	66283455	129S1SvlmJ	Dom	487
1	20739121	20742645	PG129S1T00000009057	PGALLT00000094046	-	PgeneID:ENSMUST00000190510.1	ParentID:ENSMUST00000164655	LEVEL_1	PSSD	[[20739121, 20739475], [20741818, 20742058], [20742321, 20742645]]	1	20741228	20741229	129S1SvlmJ	Dom	1
1	20739121	20742645	PG129S1T00000009057	PGALLT00000094046	-	PgeneID:ENSMUST00000190510.1	ParentID:ENSMUST00000164655	LEVEL_1	PSSD	[[20739121, 20739475], [20741818, 20742058], [20742321, 20742645]]	1	20714360	20739872	129S1SvlmJ	Dom	751
1	20739121	20742645	PG129S1T00000009057	PGALLT00000094046	-	PgeneID:ENSMUST00000190510.1	ParentID:ENSMUST00000164655	LEVEL_1	PSSD	[[20739121, 20739475], [20741818, 20742058], [20742321, 20742645]]	1	20741443	20748321	129S1SvlmJ	Dom	1202
1	8003308	8006475	PG129S1T00000011160	PGALLT00000095645	+	PgeneID:ENSMUST00000119252.1	ParentID:ENSMUST00000057611	LEVEL_1	PSSD	[[8003308, 8006475]]	1	8003079	8003422	129S1SvlmJ	Dom	114
1	8003308	8006475	PG129S1T00000011160	PGALLT00000095645	+	PgeneID:ENSMUST00000119252.1	ParentID:ENSMUST00000057611	LEVEL_1	PSSD	[[8003308, 8006475]]	1	8003439	8003791	129S1SvlmJ	Dom	352
1	8003308	8006475	PG129S1T00000011160	PGALLT00000095645	+	PgeneID:ENSMUST00000119252.1	ParentID:ENSMUST00000057611	LEVEL_1	PSSD	[[8003308, 8006475]]	1	8003792	8003923	129S1SvlmJ	Dom	131
1	8003308	8006475	PG129S1T00000011160	PGALLT00000095645	+	PgeneID:ENSMUST00000119252.1	ParentID:ENSMUST00000057611	LEVEL_1	PSSD	[[8003308, 8006475]]	1	8003924	8003938	129S1SvlmJ	Dom	14
1	8003308	8006475	PG129S1T00000011160	PGALLT00000095645	+	PgeneID:ENSMUST00000119252.1	ParentID:ENSMUST00000057611	LEVEL_1	PSSD	[[8003308, 8006475]]	1	8004002	8004036	129S1SvlmJ	Dom	34
1	8003308	8006475	PG129S1T00000011160	PGALLT00000095645	+	PgeneID:ENSMUST00000119252.1	ParentID:ENSMUST00000057611	LEVEL_1	PSSD	[[8003308, 8006475]]	1	8005555	8005818	129S1SvlmJ	Dom	263
1	8003308	8006475	PG129S1T00000011160	PGALLT00000095645	+	PgeneID:ENSMUST00000119252.1	ParentID:ENSMUST00000057611	LEVEL_1	PSSD	[[8003308, 8006475]]	1	8005820	8006518	129S1SvlmJ	Dom	655
1	9418670	9420000	PG129S1T00000008675	PGALLT00000093754	+	PgeneID:ENSMUST00000187748.1	ParentID:ENSMUST00000016463	LEVEL_1	PSSD	[[9418670, 9420000]]	1	9417701	9418756	129S1SvlmJ	Dom	86
1	9418670	9420000	PG129S1T00000008675	PGALLT00000093754	+	PgeneID:ENSMUST00000187748.1	ParentID:ENSMUST00000016463	LEVEL_1	PSSD	[[9418670, 9420000]]	1	9418811	9421916	129S1SvlmJ	Dom	1189
11	39234642	39235972	PG129S1T00000011303	PGALLT00000095756	-	PgeneID:ENSMUST00000120460.1	ParentID:ENSMUST00000163666	LEVEL_1	PSSD	[[39234642, 39235972]]	11	39235891	39235900	129S1SvlmJ	Dom	9
11	39234642	39235972	PG129S1T00000011303	PGALLT00000095756	-	PgeneID:ENSMUST00000120460.1	ParentID:ENSMUST00000163666	LEVEL_1	PSSD	[[39234642, 39235972]]	11	39235947	39235960	129S1SvlmJ	Dom	13
1	6602726	6605913	PG129S1T00000001789	PGALLT00000088495	-	PgeneID:ENSMUST00000040649.6	ParentID:ENSMUST00000036004	LEVEL_1	PSSD	[[6602726, 6604144], [6604303, 6604582], [6605382, 6605913]]	1	6605225	6610046	129S1SvlmJ	Dom	688
1	6602726	6605913	PG129S1T00000001789	PGALLT00000088495	-	PgeneID:ENSMUST00000040649.6	ParentID:ENSMUST00000036004	LEVEL_1	PSSD	[[6602726, 6604144], [6604303, 6604582], [6605382, 6605913]]	1	6602680	6605222	129S1SvlmJ	Dom	2496
1	69479967	69480352	PG129S1T00000009023	PGALLT00000094021	-	PgeneID:ENSMUST00000122454.1	ParentID:ENSMUST00000035983	LEVEL_1	PSSD	[[69479967, 69480352]]	1	69478904	69480510	129S1SvlmJ	Dom	385
1	39683245	39683740	PG129S1T00000009402	PGALLT00000094316	-	PgeneID:ENSMUST00000178542.2	ParentID:ENSMUST00000132846	LEVEL_1	PSSD	[[39683245, 39683740]]	1	39681839	39693645	129S1SvlmJ	Dom	495
1	49505464	49507412	PG129S1T00000005437	PGALLT00000091315	+	PgeneID:ENSMUST00000190905.1	ParentID:ENSMUST00000170919	LEVEL_1	PSSD	[[49505464, 49505814], [49507003, 49507412]]	1	49505823	49505870	129S1SvlmJ	Dom	47
1	49505464	49507412	PG129S1T00000005437	PGALLT00000091315	+	PgeneID:ENSMUST00000190905.1	ParentID:ENSMUST00000170919	LEVEL_1	PSSD	[[49505464, 49505814], [49507003, 49507412]]	1	49505871	49505888	129S1SvlmJ	Dom	17
1	49505464	49507412	PG129S1T00000005437	PGALLT00000091315	+	PgeneID:ENSMUST00000190905.1	ParentID:ENSMUST00000170919	LEVEL_1	PSSD	[[49505464, 49505814], [49507003, 49507412]]	1	49506726	49507559	129S1SvlmJ	Dom	686
1	32338630	32339059	PG129S1T00000004474	PGALLT00000090574	-	PgeneID:ENSMUST00000190740.1	ParentID:ENSMUST00000139085	LEVEL_1	PSSD	[[32338630, 32339059]]	1	32337629	32339365	129S1SvlmJ	Dom	429
X	53960735	53963361	PG129S1T00000004506	PGALLT00000090595	-	PgeneID:ENSMUST00000120400.1	ParentID:ENSMUST00000018506	LEVEL_1	PSSD	[[53960735, 53963361]]	X	53961075	53961076	129S1SvlmJ	Dom	1
1	39142498	39143209	PG129S1T00000009814	PGALLT00000094625	+	PgeneID:ENSMUST00000192199.1	ParentID:ENSMUST00000074085	LEVEL_1	PSSD	[[39142498, 39143209]]	1	39141835	39143626	129S1SvlmJ	Dom	711
1	169940498	169940904	PG129S1T00000009639	PGALLT00000094493	+	PgeneID:ENSMUST00000194377.1	ParentID:ENSMUST00000203816	LEVEL_1	PSSD	[[169940498, 169940904]]	1	169939003	169941449	129S1SvlmJ	Dom	406
1	57104036	57105320	PG129S1T00000012809	PGALLT00000096929	-	PgeneID:ENSMUST00000188353.1	ParentID:ENSMUST00000048209	LEVEL_1	PSSD	[[57104036, 57105320]]	1	57090273	57119267	129S1SvlmJ	Dom	1284
1	178989130	178989429	PG129S1T00000001511	PGALLT00000088291	+	PgeneID:ENSMUST00000201212.1	ParentID:ENSMUST00000057548	LEVEL_1	DUP	[[178989130, 178989429]]	1	178989099	178989154	129S1SvlmJ	Dom	24
1	178989130	178989429	PG129S1T00000001511	PGALLT00000088291	+	PgeneID:ENSMUST00000201212.1	ParentID:ENSMUST00000057548	LEVEL_1	DUP	[[178989130, 178989429]]	1	178989159	178989903	129S1SvlmJ	Dom	270
1	90377718	90379287	PG129S1T00000000341	PGALLT00000087396	+	PgeneID:ENSMUST00000188327.1	ParentID:ENSMUST00000049156	LEVEL_1	PSSD	[[90377718, 90379287]]	1	90377674	90378011	129S1SvlmJ	Dom	293
1	90377718	90379287	PG129S1T00000000341	PGALLT00000087396	+	PgeneID:ENSMUST00000188327.1	ParentID:ENSMUST00000049156	LEVEL_1	PSSD	[[90377718, 90379287]]	1	90378012	90380413	129S1SvlmJ	Dom	1275
1	190539312	190539458	PG129S1T00000010010	PGALLT00000094771	+	PgeneID:ENSMUST00000194189.1	ParentID:NA	LEVEL_2	PSSD	[[190539312, 190539458]]	1	190537052	190543514	129S1SvlmJ	Dom	146
1	72154813	72155941	PG129S1T00000003431	PGALLT00000089759	-	PgeneID:ENSMUST00000191412.1	ParentID:ENSMUST00000016463	LEVEL_1	PSSD	[[72154813, 72155941]]	1	72154812	72154854	129S1SvlmJ	Dom	41
1	72154813	72155941	PG129S1T00000003431	PGALLT00000089759	-	PgeneID:ENSMUST00000191412.1	ParentID:ENSMUST00000016463	LEVEL_1	PSSD	[[72154813, 72155941]]	1	72155063	72155064	129S1SvlmJ	Dom	1
1	72154813	72155941	PG129S1T00000003431	PGALLT00000089759	-	PgeneID:ENSMUST00000191412.1	ParentID:ENSMUST00000016463	LEVEL_1	PSSD	[[72154813, 72155941]]	1	72155295	72155374	129S1SvlmJ	Dom	79
1	72154813	72155941	PG129S1T00000003431	PGALLT00000089759	-	PgeneID:ENSMUST00000191412.1	ParentID:ENSMUST00000016463	LEVEL_1	PSSD	[[72154813, 72155941]]	1	72155605	72159441	129S1SvlmJ	Dom	336
19	27288807	27290568	PG129S1T00000007624	PGALLT00000092971	-	PgeneID:ENSMUST00000161562.1	ParentID:ENSMUST00000042235	LEVEL_1	PSSD	[[27288807, 27290568]]	19	27289035	27289041	129S1SvlmJ	Dom	6
19	27288807	27290568	PG129S1T00000007624	PGALLT00000092971	-	PgeneID:ENSMUST00000161562.1	ParentID:ENSMUST00000042235	LEVEL_1	PSSD	[[27288807, 27290568]]	19	27289475	27289484	129S1SvlmJ	Dom	9
7	114022141	114022989	PG129S1T00000004359	PGALLT00000090489	+	PgeneID:ENSMUST00000167650.1	ParentID:ENSMUST00000045802	LEVEL_1	PSSD	[[114022141, 114022989]]	7	114022402	114022614	129S1SvlmJ	Dom	212
7	114022141	114022989	PG129S1T00000004359	PGALLT00000090489	+	PgeneID:ENSMUST00000167650.1	ParentID:ENSMUST00000045802	LEVEL_1	PSSD	[[114022141, 114022989]]	7	114022615	114022745	129S1SvlmJ	Dom	130
7	114022141	114022989	PG129S1T00000004359	PGALLT00000090489	+	PgeneID:ENSMUST00000167650.1	ParentID:ENSMUST00000045802	LEVEL_1	PSSD	[[114022141, 114022989]]	7	114022748	114022981	129S1SvlmJ	Dom	233
5	76237737	76238430	PG129S1T00000004913	PGALLT00000090921	-	PgeneID:ENSMUST00000197957.1	ParentID:ENSMUST00000034428	LEVEL_1	PSSD	[[76237737, 76238430]]	5	76238044	76238291	129S1SvlmJ	Dom	247
5	76237737	76238430	PG129S1T00000004913	PGALLT00000090921	-	PgeneID:ENSMUST00000197957.1	ParentID:ENSMUST00000034428	LEVEL_1	PSSD	[[76237737, 76238430]]	5	76238292	76238435	129S1SvlmJ	Dom	138
9	42821091	42822203	PG129S1T00000000382	PGALLT00000087424	-	PgeneID:ENSMUST00000193396.1	ParentID:NA	LEVEL_2	PSSD	[[42821091, 42821091], [42821370, 42821544], [42821625, 42821709], [42821815, 42821867], [42822052, 42822203]]	9	42821177	42821189	129S1SvlmJ	Dom	12
9	42821091	42822203	PG129S1T00000000382	PGALLT00000087424	-	PgeneID:ENSMUST00000193396.1	ParentID:NA	LEVEL_2	PSSD	[[42821091, 42821091], [42821370, 42821544], [42821625, 42821709], [42821815, 42821867], [42822052, 42822203]]	9	42821320	42821333	129S1SvlmJ	Dom	13
9	42821091	42822203	PG129S1T00000000382	PGALLT00000087424	-	PgeneID:ENSMUST00000193396.1	ParentID:NA	LEVEL_2	PSSD	[[42821091, 42821091], [42821370, 42821544], [42821625, 42821709], [42821815, 42821867], [42822052, 42822203]]	9	42821369	42821454	129S1SvlmJ	Dom	85
2	73188114	73188655	PG129S1T00000001543	PGALLT00000088318	+	PgeneID:ENSMUST00000118080.1	ParentID:ENSMUST00000075242	LEVEL_1	PSSD	[[73188114, 73188655]]	2	73188326	73188559	129S1SvlmJ	Dom	233
1	133517288	133518839	PG129S1T00000002848	PGALLT00000089298	+	PgeneID:ENSMUST00000190086.1	ParentID:ENSMUST00000071492	LEVEL_1	PSSD	[[133517288, 133518839]]	1	133517803	133517804	129S1SvlmJ	Dom	1
1	133517288	133518839	PG129S1T00000002848	PGALLT00000089298	+	PgeneID:ENSMUST00000190086.1	ParentID:ENSMUST00000071492	LEVEL_1	PSSD	[[133517288, 133518839]]	1	133518028	133519940	129S1SvlmJ	Dom	811
1	133517288	133518839	PG129S1T00000002848	PGALLT00000089298	+	PgeneID:ENSMUST00000190086.1	ParentID:ENSMUST00000071492	LEVEL_1	PSSD	[[133517288, 133518839]]	1	133510217	133517610	129S1SvlmJ	Dom	322
1	16312611	16313617	PG129S1T00000004083	PGALLT00000090272	+	PgeneID:ENSMUST00000189030.1	ParentID:ENSMUST00000107843	LEVEL_1	PSSD	[[16312611, 16313617]]	1	16310323	16314881	129S1SvlmJ	Dom	1006
1	35325985	35326841	PG129S1T00000007596	PGALLT00000092951	-	PgeneID:ENSMUST00000180475.1	ParentID:ENSMUST00000118875	LEVEL_1	transcribed_PSSD	[[35325985, 35326841]]	1	35324268	35328228	129S1SvlmJ	Dom	856
X	114718607	114720462	PG129S1T00000000810	PGALLT00000087758	-	PgeneID:ENSMUST00000119412.1	ParentID:ENSMUST00000077755	LEVEL_1	PSSD	[[114718607, 114720462]]	X	114719011	114719055	129S1SvlmJ	Dom	44
X	114718607	114720462	PG129S1T00000000810	PGALLT00000087758	-	PgeneID:ENSMUST00000119412.1	ParentID:ENSMUST00000077755	LEVEL_1	PSSD	[[114718607, 114720462]]	X	114719056	114719222	129S1SvlmJ	Dom	166
X	114718607	114720462	PG129S1T00000000810	PGALLT00000087758	-	PgeneID:ENSMUST00000119412.1	ParentID:ENSMUST00000077755	LEVEL_1	PSSD	[[114718607, 114720462]]	X	114719223	114719233	129S1SvlmJ	Dom	10
X	114718607	114720462	PG129S1T00000000810	PGALLT00000087758	-	PgeneID:ENSMUST00000119412.1	ParentID:ENSMUST00000077755	LEVEL_1	PSSD	[[114718607, 114720462]]	X	114719234	114719235	129S1SvlmJ	Dom	1
1	149583602	149584597	PG129S1T00000008987	PGALLT00000093992	+	PgeneID:ENSMUST00000180655.1	ParentID:ENSMUST00000118875	LEVEL_1	PSSD	[[149583602, 149584597]]	1	149582910	149589120	129S1SvlmJ	Dom	995
1	42938588	42942423	PG129S1T00000011555	PGALLT00000095946	+	PgeneID:ENSMUST00000189286.1	ParentID:ENSMUST00000020986	LEVEL_1	PSSD	[[42938588, 42942423]]	1	42933624	42949583	129S1SvlmJ	Dom	3835
8	127490712	127491078	PG129S1T00000006609	PGALLT00000092196	+	PgeneID:ENSMUST00000118982.1	ParentID:ENSMUST00000080861	LEVEL_1	PSSD	[[127490712, 127491078]]	8	127490662	127491150	129S1SvlmJ	Dom	366
1	31839544	31840008	PG129S1T00000000963	PGALLT00000087870	+	PgeneID:ENSMUST00000185489.1	ParentID:ENSMUST00000150739	LEVEL_1	PSSD	[[31839544, 31840008]]	1	31836449	31841466	129S1SvlmJ	Dom	464
1	63510025	63510641	PG129S1T00000002027	PGALLT00000088680	-	PgeneID:ENSMUST00000120706.1	ParentID:ENSMUST00000111920	LEVEL_1	PSSD	[[63510025, 63510641]]	1	63509254	63511255	129S1SvlmJ	Dom	616
1	74068424	74069419	PG129S1T00000011428	PGALLT00000095851	+	PgeneID:ENSMUST00000185703.1	ParentID:ENSMUST00000032373	LEVEL_1	PSSD	[[74068424, 74069419]]	1	74060460	74074119	129S1SvlmJ	Dom	995
5	129906958	129909389	PG129S1T00000011605	PGALLT00000095988	-	PgeneID:ENSMUST00000200064.1	ParentID:ENSMUST00000042493	LEVEL_1	PSSD	[[129906958, 129909389]]	5	129906953	129906963	129S1SvlmJ	Dom	5
5	129906958	129909389	PG129S1T00000011605	PGALLT00000095988	-	PgeneID:ENSMUST00000200064.1	ParentID:ENSMUST00000042493	LEVEL_1	PSSD	[[129906958, 129909389]]	5	129906982	129906990	129S1SvlmJ	Dom	8
5	129906958	129909389	PG129S1T00000011605	PGALLT00000095988	-	PgeneID:ENSMUST00000200064.1	ParentID:ENSMUST00000042493	LEVEL_1	PSSD	[[129906958, 129909389]]	5	129907251	129907252	129S1SvlmJ	Dom	1
5	129906958	129909389	PG129S1T00000011605	PGALLT00000095988	-	PgeneID:ENSMUST00000200064.1	ParentID:ENSMUST00000042493	LEVEL_1	PSSD	[[129906958, 129909389]]	5	129907518	129907594	129S1SvlmJ	Dom	76
5	129906958	129909389	PG129S1T00000011605	PGALLT00000095988	-	PgeneID:ENSMUST00000200064.1	ParentID:ENSMUST00000042493	LEVEL_1	PSSD	[[129906958, 129909389]]	5	129907596	129907656	129S1SvlmJ	Dom	60
5	129906958	129909389	PG129S1T00000011605	PGALLT00000095988	-	PgeneID:ENSMUST00000200064.1	ParentID:ENSMUST00000042493	LEVEL_1	PSSD	[[129906958, 129909389]]	5	129907657	129907745	129S1SvlmJ	Dom	88
5	129906958	129909389	PG129S1T00000011605	PGALLT00000095988	-	PgeneID:ENSMUST00000200064.1	ParentID:ENSMUST00000042493	LEVEL_1	PSSD	[[129906958, 129909389]]	5	129908910	129908981	129S1SvlmJ	Dom	71
5	129906958	129909389	PG129S1T00000011605	PGALLT00000095988	-	PgeneID:ENSMUST00000200064.1	ParentID:ENSMUST00000042493	LEVEL_1	PSSD	[[129906958, 129909389]]	5	129909054	129909060	129S1SvlmJ	Dom	6
5	129906958	129909389	PG129S1T00000011605	PGALLT00000095988	-	PgeneID:ENSMUST00000200064.1	ParentID:ENSMUST00000042493	LEVEL_1	PSSD	[[129906958, 129909389]]	5	129909214	129909217	129S1SvlmJ	Dom	3
1	18060288	18060840	PG129S1T00000003562	PGALLT00000089861	-	PgeneID:ENSMUST00000160969.2	ParentID:ENSMUST00000079716	LEVEL_1	PSSD	[[18060288, 18060840]]	1	18055639	18069561	129S1SvlmJ	Dom	552
1	8922601	8922864	PG129S1T00000003015	PGALLT00000089428	-	PgeneID:ENSMUST00000188880.1	ParentID:ENSMUST00000054289	LEVEL_1	PSSD	[[8922601, 8922864]]	1	8919966	8923657	129S1SvlmJ	Dom	263
2	20295547	20296218	PG129S1T00000003775	PGALLT00000090025	-	PgeneID:ENSMUST00000120780.1	ParentID:NA	LEVEL_2	DUP	[[20295547, 20296218]]	2	20295538	20296123	129S1SvlmJ	Dom	576
2	20295547	20296218	PG129S1T00000003775	PGALLT00000090025	-	PgeneID:ENSMUST00000120780.1	ParentID:NA	LEVEL_2	DUP	[[20295547, 20296218]]	2	20296137	20296358	129S1SvlmJ	Dom	81
1	6757494	6759094	PG129S1T00000007916	PGALLT00000093179	+	PgeneID:ENSMUST00000199646.1	ParentID:NA	LEVEL_2	PSSD	[[6757494, 6758434], [6758942, 6759094]]	1	6757383	6757739	129S1SvlmJ	Dom	245
1	6757494	6759094	PG129S1T00000007916	PGALLT00000093179	+	PgeneID:ENSMUST00000199646.1	ParentID:NA	LEVEL_2	PSSD	[[6757494, 6758434], [6758942, 6759094]]	1	6757747	6758523	129S1SvlmJ	Dom	776
1	6757494	6759094	PG129S1T00000007916	PGALLT00000093179	+	PgeneID:ENSMUST00000199646.1	ParentID:NA	LEVEL_2	PSSD	[[6757494, 6758434], [6758942, 6759094]]	1	6758524	6758529	129S1SvlmJ	Dom	5
1	6757494	6759094	PG129S1T00000007916	PGALLT00000093179	+	PgeneID:ENSMUST00000199646.1	ParentID:NA	LEVEL_2	PSSD	[[6757494, 6758434], [6758942, 6759094]]	1	6758995	6758996	129S1SvlmJ	Dom	1
1	6757494	6759094	PG129S1T00000007916	PGALLT00000093179	+	PgeneID:ENSMUST00000199646.1	ParentID:NA	LEVEL_2	PSSD	[[6757494, 6758434], [6758942, 6759094]]	1	6759035	6759163	129S1SvlmJ	Dom	59
1	65768496	65770293	PG129S1T00000010921	PGALLT00000095458	-	PgeneID:ENSMUST00000120125.1	ParentID:ENSMUST00000045503	LEVEL_1	PSSD	[[65768496, 65770092], [65770225, 65770293]]	1	65768478	65768551	129S1SvlmJ	Dom	55
1	65768496	65770293	PG129S1T00000010921	PGALLT00000095458	-	PgeneID:ENSMUST00000120125.1	ParentID:ENSMUST00000045503	LEVEL_1	PSSD	[[65768496, 65770092], [65770225, 65770293]]	1	65768555	65770732	129S1SvlmJ	Dom	1738
1	117730593	117731191	PG129S1T00000002350	PGALLT00000088925	-	PgeneID:ENSMUST00000185902.1	ParentID:jg12439.t1	LEVEL_1	PSSD	[[117730593, 117731191]]	1	117730511	117733735	129S1SvlmJ	Dom	598
1	25278330	25278826	PG129S1T00000003049	PGALLT00000089456	-	PgeneID:ENSMUST00000188432.1	ParentID:ENSMUST00000073471	LEVEL_1	PSSD	[[25278330, 25278826]]	1	25278239	25282366	129S1SvlmJ	Dom	496
3	41328655	41329591	PG129S1T00000008105	PGALLT00000093318	+	PgeneID:ENSMUST00000192100.1	ParentID:ENSMUST00000062740	LEVEL_1	PSSD	[[41328655, 41328746], [41329277, 41329591]]	3	41329313	41329346	129S1SvlmJ	Dom	33
3	41328655	41329591	PG129S1T00000008105	PGALLT00000093318	+	PgeneID:ENSMUST00000192100.1	ParentID:ENSMUST00000062740	LEVEL_1	PSSD	[[41328655, 41328746], [41329277, 41329591]]	3	41329347	41329384	129S1SvlmJ	Dom	37
3	41328655	41329591	PG129S1T00000008105	PGALLT00000093318	+	PgeneID:ENSMUST00000192100.1	ParentID:ENSMUST00000062740	LEVEL_1	PSSD	[[41328655, 41328746], [41329277, 41329591]]	3	41329414	41329518	129S1SvlmJ	Dom	104
3	41328655	41329591	PG129S1T00000008105	PGALLT00000093318	+	PgeneID:ENSMUST00000192100.1	ParentID:ENSMUST00000062740	LEVEL_1	PSSD	[[41328655, 41328746], [41329277, 41329591]]	3	41329519	41329863	129S1SvlmJ	Dom	72
1	66282833	66283310	PG129S1T00000008961	PGALLT00000093971	+	PgeneID:ENSMUST00000118881.1	ParentID:ENSMUST00000155300	LEVEL_1	PSSD	[[66282833, 66283310]]	1	66282328	66283455	129S1SvlmJ	Dom	477
6	117323190	117328700	PG129S1T00000009365	PGALLT00000094286	+	PgeneID:ENSMUST00000203280.1	ParentID:ENSMUST00000114167	LEVEL_1	PSSD	[[117323190, 117326734], [117326792, 117328700]]	6	117324667	117324806	129S1SvlmJ	Dom	139
6	117323190	117328700	PG129S1T00000009365	PGALLT00000094286	+	PgeneID:ENSMUST00000203280.1	ParentID:ENSMUST00000114167	LEVEL_1	PSSD	[[117323190, 117326734], [117326792, 117328700]]	6	117324814	117325000	129S1SvlmJ	Dom	186
6	117323190	117328700	PG129S1T00000009365	PGALLT00000094286	+	PgeneID:ENSMUST00000203280.1	ParentID:ENSMUST00000114167	LEVEL_1	PSSD	[[117323190, 117326734], [117326792, 117328700]]	6	117325005	117325044	129S1SvlmJ	Dom	39
6	117323190	117328700	PG129S1T00000009365	PGALLT00000094286	+	PgeneID:ENSMUST00000203280.1	ParentID:ENSMUST00000114167	LEVEL_1	PSSD	[[117323190, 117326734], [117326792, 117328700]]	6	117325123	117325156	129S1SvlmJ	Dom	33
6	117323190	117328700	PG129S1T00000009365	PGALLT00000094286	+	PgeneID:ENSMUST00000203280.1	ParentID:ENSMUST00000114167	LEVEL_1	PSSD	[[117323190, 117326734], [117326792, 117328700]]	6	117325159	117325206	129S1SvlmJ	Dom	47
6	117323190	117328700	PG129S1T00000009365	PGALLT00000094286	+	PgeneID:ENSMUST00000203280.1	ParentID:ENSMUST00000114167	LEVEL_1	PSSD	[[117323190, 117326734], [117326792, 117328700]]	6	117325207	117325211	129S1SvlmJ	Dom	4
6	117323190	117328700	PG129S1T00000009365	PGALLT00000094286	+	PgeneID:ENSMUST00000203280.1	ParentID:ENSMUST00000114167	LEVEL_1	PSSD	[[117323190, 117326734], [117326792, 117328700]]	6	117325212	117325363	129S1SvlmJ	Dom	151
6	117323190	117328700	PG129S1T00000009365	PGALLT00000094286	+	PgeneID:ENSMUST00000203280.1	ParentID:ENSMUST00000114167	LEVEL_1	PSSD	[[117323190, 117326734], [117326792, 117328700]]	6	117325366	117325811	129S1SvlmJ	Dom	445
6	117323190	117328700	PG129S1T00000009365	PGALLT00000094286	+	PgeneID:ENSMUST00000203280.1	ParentID:ENSMUST00000114167	LEVEL_1	PSSD	[[117323190, 117326734], [117326792, 117328700]]	6	117325965	117325983	129S1SvlmJ	Dom	18
6	117323190	117328700	PG129S1T00000009365	PGALLT00000094286	+	PgeneID:ENSMUST00000203280.1	ParentID:ENSMUST00000114167	LEVEL_1	PSSD	[[117323190, 117326734], [117326792, 117328700]]	6	117325989	117326260	129S1SvlmJ	Dom	271
6	117323190	117328700	PG129S1T00000009365	PGALLT00000094286	+	PgeneID:ENSMUST00000203280.1	ParentID:ENSMUST00000114167	LEVEL_1	PSSD	[[117323190, 117326734], [117326792, 117328700]]	6	117326280	117326301	129S1SvlmJ	Dom	21
6	117323190	117328700	PG129S1T00000009365	PGALLT00000094286	+	PgeneID:ENSMUST00000203280.1	ParentID:ENSMUST00000114167	LEVEL_1	PSSD	[[117323190, 117326734], [117326792, 117328700]]	6	117326302	117326734	129S1SvlmJ	Dom	432
6	117323190	117328700	PG129S1T00000009365	PGALLT00000094286	+	PgeneID:ENSMUST00000203280.1	ParentID:ENSMUST00000114167	LEVEL_1	PSSD	[[117323190, 117326734], [117326792, 117328700]]	6	117326791	117326881	129S1SvlmJ	Dom	90
6	117323190	117328700	PG129S1T00000009365	PGALLT00000094286	+	PgeneID:ENSMUST00000203280.1	ParentID:ENSMUST00000114167	LEVEL_1	PSSD	[[117323190, 117326734], [117326792, 117328700]]	6	117326882	117326958	129S1SvlmJ	Dom	76
6	117323190	117328700	PG129S1T00000009365	PGALLT00000094286	+	PgeneID:ENSMUST00000203280.1	ParentID:ENSMUST00000114167	LEVEL_1	PSSD	[[117323190, 117326734], [117326792, 117328700]]	6	117326971	117327232	129S1SvlmJ	Dom	261
6	117323190	117328700	PG129S1T00000009365	PGALLT00000094286	+	PgeneID:ENSMUST00000203280.1	ParentID:ENSMUST00000114167	LEVEL_1	PSSD	[[117323190, 117326734], [117326792, 117328700]]	6	117327245	117327465	129S1SvlmJ	Dom	220
6	117323190	117328700	PG129S1T00000009365	PGALLT00000094286	+	PgeneID:ENSMUST00000203280.1	ParentID:ENSMUST00000114167	LEVEL_1	PSSD	[[117323190, 117326734], [117326792, 117328700]]	6	117327467	117327633	129S1SvlmJ	Dom	166
6	117323190	117328700	PG129S1T00000009365	PGALLT00000094286	+	PgeneID:ENSMUST00000203280.1	ParentID:ENSMUST00000114167	LEVEL_1	PSSD	[[117323190, 117326734], [117326792, 117328700]]	6	117327641	117327847	129S1SvlmJ	Dom	206
6	117323190	117328700	PG129S1T00000009365	PGALLT00000094286	+	PgeneID:ENSMUST00000203280.1	ParentID:ENSMUST00000114167	LEVEL_1	PSSD	[[117323190, 117326734], [117326792, 117328700]]	6	117325813	117325956	129S1SvlmJ	Dom	143
17	36601137	36603468	PG129S1T00000007025	PGALLT00000092518	-	PgeneID:ENSMUST00000174823.1	ParentID:ENSMUST00000031341	LEVEL_1	PSSD	[[36601137, 36603468]]	17	36601118	36601309	129S1SvlmJ	Dom	172
17	36601137	36603468	PG129S1T00000007025	PGALLT00000092518	-	PgeneID:ENSMUST00000174823.1	ParentID:ENSMUST00000031341	LEVEL_1	PSSD	[[36601137, 36603468]]	17	36601322	36601446	129S1SvlmJ	Dom	124
17	36601137	36603468	PG129S1T00000007025	PGALLT00000092518	-	PgeneID:ENSMUST00000174823.1	ParentID:ENSMUST00000031341	LEVEL_1	PSSD	[[36601137, 36603468]]	17	36601449	36601495	129S1SvlmJ	Dom	46
17	36601137	36603468	PG129S1T00000007025	PGALLT00000092518	-	PgeneID:ENSMUST00000174823.1	ParentID:ENSMUST00000031341	LEVEL_1	PSSD	[[36601137, 36603468]]	17	36601506	36601608	129S1SvlmJ	Dom	102
17	36601137	36603468	PG129S1T00000007025	PGALLT00000092518	-	PgeneID:ENSMUST00000174823.1	ParentID:ENSMUST00000031341	LEVEL_1	PSSD	[[36601137, 36603468]]	17	36601609	36601891	129S1SvlmJ	Dom	282
1	19073079	19073274	PG129S1T00000003937	PGALLT00000090149	+	PgeneID:ENSMUST00000126985.2	ParentID:ENSMUST00000147615	LEVEL_1	PSSD	[[19073079, 19073274]]	1	19072735	19074184	129S1SvlmJ	Dom	195
6	70842860	70844328	PG129S1T00000006072	PGALLT00000091792	+	PgeneID:ENSMUST00000198379.1	ParentID:ENSMUST00000171737	LEVEL_1	PSSD	[[70842860, 70844328]]	6	70843334	70843335	129S1SvlmJ	Dom	1
2	104067683	104070726	PG129S1T00000006132	PGALLT00000091838	+	PgeneID:ENSMUST00000119411.1	ParentID:ENSMUST00000150576	LEVEL_1	PSSD	[[104067683, 104067872], [104070477, 104070726]]	2	104068992	104069214	129S1SvlmJ	Dom	222
2	104067683	104070726	PG129S1T00000006132	PGALLT00000091838	+	PgeneID:ENSMUST00000119411.1	ParentID:ENSMUST00000150576	LEVEL_1	PSSD	[[104067683, 104067872], [104070477, 104070726]]	2	104069215	104069280	129S1SvlmJ	Dom	65
1	199888395	199888848	PG129S1T00000002434	PGALLT00000088987	-	PgeneID:ENSMUST00000195130.1	ParentID:NA	LEVEL_2	PSSD	[[199888395, 199888848]]	1	199888159	199889203	129S1SvlmJ	Dom	453
1	71461149	71461549	PG129S1T00000010237	PGALLT00000094940	-	PgeneID:ENSMUST00000159588.1	ParentID:ENSMUST00000019514	LEVEL_1	PSSD	[[71461149, 71461549]]	1	71451717	71490493	129S1SvlmJ	Dom	400
1	161156084	161156290	PG129S1T00000001464	PGALLT00000088255	-	PgeneID:ENSMUST00000193704.1	ParentID:ENSMUST00000042662	LEVEL_1	PSSD	[[161156084, 161156290]]	1	161150219	161157527	129S1SvlmJ	Dom	206
1	4272959	4276112	PG129S1T00000003545	PGALLT00000089846	+	PgeneID:ENSMUST00000195648.1	ParentID:ENSMUST00000114523	LEVEL_1	PSSD	[[4272959, 4273468], [4274131, 4276112]]	1	4272625	4273106	129S1SvlmJ	Dom	147
1	4272959	4276112	PG129S1T00000003545	PGALLT00000089846	+	PgeneID:ENSMUST00000195648.1	ParentID:ENSMUST00000114523	LEVEL_1	PSSD	[[4272959, 4273468], [4274131, 4276112]]	1	4273109	4275756	129S1SvlmJ	Dom	2647
1	4272959	4276112	PG129S1T00000003545	PGALLT00000089846	+	PgeneID:ENSMUST00000195648.1	ParentID:ENSMUST00000114523	LEVEL_1	PSSD	[[4272959, 4273468], [4274131, 4276112]]	1	4275792	4276588	129S1SvlmJ	Dom	320
1	31589195	31590887	PG129S1T00000000750	PGALLT00000087707	+	PgeneID:ENSMUST00000187673.2	ParentID:ENSMUST00000046212	LEVEL_1	PSSD	[[31589195, 31590887]]	1	31586581	31597022	129S1SvlmJ	Dom	1692
1	114560953	114562396	PG129S1T00000004628	PGALLT00000090692	+	PgeneID:ENSMUST00000185549.1	ParentID:jg16156.t1	LEVEL_1	PSSD	[[114560953, 114561218], [114561821, 114562396]]	1	114560492	114561021	129S1SvlmJ	Dom	68
1	114560953	114562396	PG129S1T00000004628	PGALLT00000090692	+	PgeneID:ENSMUST00000185549.1	ParentID:jg16156.t1	LEVEL_1	PSSD	[[114560953, 114561218], [114561821, 114562396]]	1	114561023	114561028	129S1SvlmJ	Dom	5
1	114560953	114562396	PG129S1T00000004628	PGALLT00000090692	+	PgeneID:ENSMUST00000185549.1	ParentID:jg16156.t1	LEVEL_1	PSSD	[[114560953, 114561218], [114561821, 114562396]]	1	114561029	114561218	129S1SvlmJ	Dom	189
1	114560953	114562396	PG129S1T00000004628	PGALLT00000090692	+	PgeneID:ENSMUST00000185549.1	ParentID:jg16156.t1	LEVEL_1	PSSD	[[114560953, 114561218], [114561821, 114562396]]	1	114562039	114562040	129S1SvlmJ	Dom	1
1	33418320	33419194	PG129S1T00000006874	PGALLT00000092404	+	PgeneID:ENSMUST00000191672.1	ParentID:ENSMUST00000204535	LEVEL_1	PSSD	[[33418320, 33419194]]	1	33418438	33418748	129S1SvlmJ	Dom	310
1	33418320	33419194	PG129S1T00000006874	PGALLT00000092404	+	PgeneID:ENSMUST00000191672.1	ParentID:ENSMUST00000204535	LEVEL_1	PSSD	[[33418320, 33419194]]	1	33418757	33422156	129S1SvlmJ	Dom	437
1	14278854	14279976	PG129S1T00000007405	PGALLT00000092803	-	PgeneID:ENSMUST00000185649.1	ParentID:ENSMUST00000033498	LEVEL_1	PSSD	[[14278854, 14279976]]	1	14278565	14278856	129S1SvlmJ	Dom	2
1	14278854	14279976	PG129S1T00000007405	PGALLT00000092803	-	PgeneID:ENSMUST00000185649.1	ParentID:ENSMUST00000033498	LEVEL_1	PSSD	[[14278854, 14279976]]	1	14278857	14279047	129S1SvlmJ	Dom	190
1	14278854	14279976	PG129S1T00000007405	PGALLT00000092803	-	PgeneID:ENSMUST00000185649.1	ParentID:ENSMUST00000033498	LEVEL_1	PSSD	[[14278854, 14279976]]	1	14279058	14279099	129S1SvlmJ	Dom	41
1	14278854	14279976	PG129S1T00000007405	PGALLT00000092803	-	PgeneID:ENSMUST00000185649.1	ParentID:ENSMUST00000033498	LEVEL_1	PSSD	[[14278854, 14279976]]	1	14279100	14279651	129S1SvlmJ	Dom	551
1	14278854	14279976	PG129S1T00000007405	PGALLT00000092803	-	PgeneID:ENSMUST00000185649.1	ParentID:ENSMUST00000033498	LEVEL_1	PSSD	[[14278854, 14279976]]	1	14279652	14279953	129S1SvlmJ	Dom	301
1	14278854	14279976	PG129S1T00000007405	PGALLT00000092803	-	PgeneID:ENSMUST00000185649.1	ParentID:ENSMUST00000033498	LEVEL_1	PSSD	[[14278854, 14279976]]	1	14279954	14281524	129S1SvlmJ	Dom	22
1	183036854	183038074	PG129S1T00000007954	PGALLT00000093207	+	PgeneID:ENSMUST00000192665.1	ParentID:ENSMUST00000111964	LEVEL_1	PSSD	[[183036854, 183038074]]	1	183031294	183037421	129S1SvlmJ	Dom	567
1	183036854	183038074	PG129S1T00000007954	PGALLT00000093207	+	PgeneID:ENSMUST00000192665.1	ParentID:ENSMUST00000111964	LEVEL_1	PSSD	[[183036854, 183038074]]	1	183037423	183042846	129S1SvlmJ	Dom	651
1	126220493	126220968	PG129S1T00000006817	PGALLT00000092360	+	PgeneID:ENSMUST00000189001.1	ParentID:ENSMUST00000152704	LEVEL_1	PSSD	[[126220493, 126220968]]	1	126219251	126220661	129S1SvlmJ	Dom	168
1	126220493	126220968	PG129S1T00000006817	PGALLT00000092360	+	PgeneID:ENSMUST00000189001.1	ParentID:ENSMUST00000152704	LEVEL_1	PSSD	[[126220493, 126220968]]	1	126220667	126220668	129S1SvlmJ	Dom	1
1	126220493	126220968	PG129S1T00000006817	PGALLT00000092360	+	PgeneID:ENSMUST00000189001.1	ParentID:ENSMUST00000152704	LEVEL_1	PSSD	[[126220493, 126220968]]	1	126220677	126221663	129S1SvlmJ	Dom	291
9	42858467	42859252	PG129S1T00000011229	PGALLT00000095698	-	PgeneID:ENSMUST00000075585.3	ParentID:ENSMUST00000164181	LEVEL_1	pseudogene	[[42858467, 42858596], [42858648, 42858867], [42858977, 42859252]]	9	42858456	42858484	129S1SvlmJ	Dom	17
9	42858467	42859252	PG129S1T00000011229	PGALLT00000095698	-	PgeneID:ENSMUST00000075585.3	ParentID:ENSMUST00000164181	LEVEL_1	pseudogene	[[42858467, 42858596], [42858648, 42858867], [42858977, 42859252]]	9	42858577	42858578	129S1SvlmJ	Dom	1
9	42858467	42859252	PG129S1T00000011229	PGALLT00000095698	-	PgeneID:ENSMUST00000075585.3	ParentID:ENSMUST00000164181	LEVEL_1	pseudogene	[[42858467, 42858596], [42858648, 42858867], [42858977, 42859252]]	9	42858681	42858690	129S1SvlmJ	Dom	9
9	42858467	42859252	PG129S1T00000011229	PGALLT00000095698	-	PgeneID:ENSMUST00000075585.3	ParentID:ENSMUST00000164181	LEVEL_1	pseudogene	[[42858467, 42858596], [42858648, 42858867], [42858977, 42859252]]	9	42858991	42859096	129S1SvlmJ	Dom	105
10	60631799	60632163	PG129S1T00000009337	PGALLT00000094265	+	PgeneID:ENSMUST00000121260.1	ParentID:ENSMUST00000053298	LEVEL_1	PSSD	[[60631799, 60632163]]	10	60631777	60632163	129S1SvlmJ	Dom	364
1	110870969	110871292	PG129S1T00000010500	PGALLT00000095128	-	PgeneID:ENSMUST00000185509.1	ParentID:ENSMUST00000086701	LEVEL_1	PSSD	[[110870969, 110871292]]	1	110870888	110875089	129S1SvlmJ	Dom	323
1	126207134	126209767	PG129S1T00000012801	PGALLT00000096923	+	PgeneID:ENSMUST00000186939.1	ParentID:NA	LEVEL_2	PSSD	[[126207134, 126207284], [126209635, 126209767]]	1	126206199	126209577	129S1SvlmJ	Dom	2443
1	126207134	126209767	PG129S1T00000012801	PGALLT00000096923	+	PgeneID:ENSMUST00000186939.1	ParentID:NA	LEVEL_2	PSSD	[[126207134, 126207284], [126209635, 126209767]]	1	126209578	126209999	129S1SvlmJ	Dom	189
1	201983058	201983709	PG129S1T00000003204	PGALLT00000089580	-	PgeneID:ENSMUST00000191940.1	ParentID:ENSMUST00000025204	LEVEL_1	PSSD	[[201983058, 201983709]]	1	201981523	201983762	129S1SvlmJ	Dom	651
1	167968066	167969675	PG129S1T00000011501	PGALLT00000095900	-	PgeneID:ENSMUST00000066241.6	ParentID:ENSMUST00000132728	LEVEL_1	PSSD	[[167968066, 167969675]]	1	167967023	167968335	129S1SvlmJ	Dom	269
1	167968066	167969675	PG129S1T00000011501	PGALLT00000095900	-	PgeneID:ENSMUST00000066241.6	ParentID:ENSMUST00000132728	LEVEL_1	PSSD	[[167968066, 167969675]]	1	167968336	167968351	129S1SvlmJ	Dom	15
1	167968066	167969675	PG129S1T00000011501	PGALLT00000095900	-	PgeneID:ENSMUST00000066241.6	ParentID:ENSMUST00000132728	LEVEL_1	PSSD	[[167968066, 167969675]]	1	167968360	167968673	129S1SvlmJ	Dom	313
1	167968066	167969675	PG129S1T00000011501	PGALLT00000095900	-	PgeneID:ENSMUST00000066241.6	ParentID:ENSMUST00000132728	LEVEL_1	PSSD	[[167968066, 167969675]]	1	167968674	167969876	129S1SvlmJ	Dom	1001
1	64019304	64020137	PG129S1T00000005475	PGALLT00000091344	-	PgeneID:ENSMUST00000120280.1	ParentID:ENSMUST00000054289	LEVEL_1	PSSD	[[64019304, 64020137]]	1	64016519	64026987	129S1SvlmJ	Dom	833
1	44909428	44913122	PG129S1T00000013288	PGALLT00000097292	-	PgeneID:ENSMUST00000191371.1	ParentID:NA	LEVEL_2	PSSD	[[44909428, 44909765], [44911015, 44911832], [44912517, 44913122]]	1	44908961	44910333	129S1SvlmJ	Dom	905
1	44909428	44913122	PG129S1T00000013288	PGALLT00000097292	-	PgeneID:ENSMUST00000191371.1	ParentID:NA	LEVEL_2	PSSD	[[44909428, 44909765], [44911015, 44911832], [44912517, 44913122]]	1	44910339	44910650	129S1SvlmJ	Dom	311
1	44909428	44913122	PG129S1T00000013288	PGALLT00000097292	-	PgeneID:ENSMUST00000191371.1	ParentID:NA	LEVEL_2	PSSD	[[44909428, 44909765], [44911015, 44911832], [44912517, 44913122]]	1	44910702	44910948	129S1SvlmJ	Dom	246
1	44909428	44913122	PG129S1T00000013288	PGALLT00000097292	-	PgeneID:ENSMUST00000191371.1	ParentID:NA	LEVEL_2	PSSD	[[44909428, 44909765], [44911015, 44911832], [44912517, 44913122]]	1	44910949	44911848	129S1SvlmJ	Dom	899
1	44909428	44913122	PG129S1T00000013288	PGALLT00000097292	-	PgeneID:ENSMUST00000191371.1	ParentID:NA	LEVEL_2	PSSD	[[44909428, 44909765], [44911015, 44911832], [44912517, 44913122]]	1	44912516	44912552	129S1SvlmJ	Dom	36
1	44909428	44913122	PG129S1T00000013288	PGALLT00000097292	-	PgeneID:ENSMUST00000191371.1	ParentID:NA	LEVEL_2	PSSD	[[44909428, 44909765], [44911015, 44911832], [44912517, 44913122]]	1	44912557	44913264	129S1SvlmJ	Dom	565
1	104093102	104094094	PG129S1T00000008782	PGALLT00000093835	+	PgeneID:ENSMUST00000187219.1	ParentID:NA	LEVEL_2	DUP	[[104093102, 104093216], [104094018, 104094094]]	1	104090791	104093381	129S1SvlmJ	Dom	279
1	104093102	104094094	PG129S1T00000008782	PGALLT00000093835	+	PgeneID:ENSMUST00000187219.1	ParentID:NA	LEVEL_2	DUP	[[104093102, 104093216], [104094018, 104094094]]	1	104093801	104125989	129S1SvlmJ	Dom	293
1	107884976	107885205	PG129S1T00000001407	PGALLT00000088212	+	PgeneID:ENSMUST00000188288.1	ParentID:ENSMUST00000078976	LEVEL_1	PSSD	[[107884976, 107885205]]	1	107883695	107885205	129S1SvlmJ	Dom	229
1	81802962	81803428	PG129S1T00000007725	PGALLT00000093044	+	PgeneID:ENSMUST00000188657.1	ParentID:ENSMUST00000044200	LEVEL_1	PSSD	[[81802962, 81803428]]	1	81802368	81804888	129S1SvlmJ	Dom	466
X	297856	302431	PG129S1T00000009902	PGALLT00000094683	-	PgeneID:ENSMUST00000122467.1	ParentID:ENSMUST00000057632	LEVEL_1	PSSD	[[297856, 301316], [301362, 302431]]	X	298075	298076	129S1SvlmJ	Dom	1
X	297856	302431	PG129S1T00000009902	PGALLT00000094683	-	PgeneID:ENSMUST00000122467.1	ParentID:ENSMUST00000057632	LEVEL_1	PSSD	[[297856, 301316], [301362, 302431]]	X	298107	298111	129S1SvlmJ	Dom	4
1	187542368	187543014	PG129S1T00000002373	PGALLT00000088942	-	PgeneID:ENSMUST00000195319.1	ParentID:ENSMUST00000058437	LEVEL_1	PSSD	[[187542368, 187543014]]	1	187541972	187547661	129S1SvlmJ	Dom	646
1	108238204	108239265	PG129S1T00000003567	PGALLT00000089865	+	PgeneID:ENSMUST00000180947.1	ParentID:ENSMUST00000118875	LEVEL_1	PSSD	[[108238204, 108239265]]	1	108236710	108241159	129S1SvlmJ	Dom	1061
1	167642760	167643189	PG129S1T00000000055	PGALLT00000087174	+	PgeneID:ENSMUST00000160695.1	ParentID:ENSMUST00000073471	LEVEL_1	PSSD	[[167642760, 167643189]]	1	167640807	167644388	129S1SvlmJ	Dom	429
1	19772512	19773723	PG129S1T00000003813	PGALLT00000090054	-	PgeneID:ENSMUST00000189850.1	ParentID:ENSMUST00000060226	LEVEL_1	PSSD	[[19772512, 19773723]]	1	19772468	19773020	129S1SvlmJ	Dom	508
1	19772512	19773723	PG129S1T00000003813	PGALLT00000090054	-	PgeneID:ENSMUST00000189850.1	ParentID:ENSMUST00000060226	LEVEL_1	PSSD	[[19772512, 19773723]]	1	19773167	19773172	129S1SvlmJ	Dom	5
1	19772512	19773723	PG129S1T00000003813	PGALLT00000090054	-	PgeneID:ENSMUST00000189850.1	ParentID:ENSMUST00000060226	LEVEL_1	PSSD	[[19772512, 19773723]]	1	19773263	19773264	129S1SvlmJ	Dom	1
1	19772512	19773723	PG129S1T00000003813	PGALLT00000090054	-	PgeneID:ENSMUST00000189850.1	ParentID:ENSMUST00000060226	LEVEL_1	PSSD	[[19772512, 19773723]]	1	19773411	19776198	129S1SvlmJ	Dom	312
1	118204982	118206168	PG129S1T00000004734	PGALLT00000090779	-	PgeneID:ENSMUST00000187634.1	ParentID:ENSMUST00000056427	LEVEL_1	transcribed_PSSD	[[118204982, 118206168]]	1	118200600	118206474	129S1SvlmJ	Dom	1186
1	180203447	180204496	PG129S1T00000005632	PGALLT00000091467	+	PgeneID:ENSMUST00000179386.1	ParentID:ENSMUST00000053941	LEVEL_1	polymorphic_pseudogene	[[180203447, 180204496]]	1	180203285	180205050	129S1SvlmJ	Dom	1049
1	122591871	122592708	PG129S1T00000013094	PGALLT00000097149	+	PgeneID:ENSMUST00000163928.1	ParentID:ENSMUST00000086519	LEVEL_1	PSSD	[[122591871, 122592708]]	1	122587718	122595491	129S1SvlmJ	Dom	837
1	187347795	187348301	PG129S1T00000008862	PGALLT00000093900	+	PgeneID:ENSMUST00000195256.1	ParentID:ENSMUST00000081840	LEVEL_1	PSSD	[[187347795, 187347948], [187348126, 187348301]]	1	187345715	187348354	129S1SvlmJ	Dom	506
X	3580735	3581328	PG129S1T00000007583	PGALLT00000092943	-	PgeneID:ENSMUST00000117771.1	ParentID:ENSMUST00000114582	LEVEL_1	PSSD	[[3580735, 3581328]]	X	3580778	3580779	129S1SvlmJ	Dom	1
X	3580735	3581328	PG129S1T00000007583	PGALLT00000092943	-	PgeneID:ENSMUST00000117771.1	ParentID:ENSMUST00000114582	LEVEL_1	PSSD	[[3580735, 3581328]]	X	3580788	3580790	129S1SvlmJ	Dom	2
X	3580735	3581328	PG129S1T00000007583	PGALLT00000092943	-	PgeneID:ENSMUST00000117771.1	ParentID:ENSMUST00000114582	LEVEL_1	PSSD	[[3580735, 3581328]]	X	3580969	3580970	129S1SvlmJ	Dom	1
X	3580735	3581328	PG129S1T00000007583	PGALLT00000092943	-	PgeneID:ENSMUST00000117771.1	ParentID:ENSMUST00000114582	LEVEL_1	PSSD	[[3580735, 3581328]]	X	3580778	3580779	129S1SvlmJ	Mus	1
X	3580735	3581328	PG129S1T00000007583	PGALLT00000092943	-	PgeneID:ENSMUST00000117771.1	ParentID:ENSMUST00000114582	LEVEL_1	PSSD	[[3580735, 3581328]]	X	3580788	3580790	129S1SvlmJ	Mus	2
X	3580735	3581328	PG129S1T00000007583	PGALLT00000092943	-	PgeneID:ENSMUST00000117771.1	ParentID:ENSMUST00000114582	LEVEL_1	PSSD	[[3580735, 3581328]]	X	3580969	3580970	129S1SvlmJ	Mus	1
1	143683574	143683816	PG129S1T00000000006	PGALLT00000087134	-	PgeneID:ENSMUST00000170441.3	ParentID:ENSMUST00000161224	LEVEL_1	DUP	[[143683574, 143683816]]	1	143682878	143684136	129S1SvlmJ	Dom	242
1	36114413	36116629	PG129S1T00000009899	PGALLT00000094681	-	PgeneID:ENSMUST00000151866.1	ParentID:ENSMUST00000080030	LEVEL_1	PSSD	[[36114413, 36116629]]	1	36112229	36116453	129S1SvlmJ	Dom	2040
1	36114413	36116629	PG129S1T00000009899	PGALLT00000094681	-	PgeneID:ENSMUST00000151866.1	ParentID:ENSMUST00000080030	LEVEL_1	PSSD	[[36114413, 36116629]]	1	36116454	36116640	129S1SvlmJ	Dom	175
1	8180265	8181099	PG129S1T00000011779	PGALLT00000096127	+	PgeneID:ENSMUST00000188013.1	ParentID:ENSMUST00000170715	LEVEL_1	PSSD	[[8180265, 8181099]]	1	8179693	8180915	129S1SvlmJ	Dom	650
1	8180265	8181099	PG129S1T00000011779	PGALLT00000096127	+	PgeneID:ENSMUST00000188013.1	ParentID:ENSMUST00000170715	LEVEL_1	PSSD	[[8180265, 8181099]]	1	8180926	8182058	129S1SvlmJ	Dom	173
1	60623201	60623629	PG129S1T00000001888	PGALLT00000088576	+	PgeneID:ENSMUST00000117433.1	ParentID:ENSMUST00000126610	LEVEL_1	PSSD	[[60623201, 60623629]]	1	60621453	60634182	129S1SvlmJ	Dom	428
1	1726602	1729847	PG129S1T00000008268	PGALLT00000093441	-	PgeneID:ENSMUST00000193443.1	ParentID:ENSMUST00000030460	LEVEL_1	PSSD	[[1726602, 1729847]]	1	1723302	1728148	129S1SvlmJ	Dom	1546
1	1726602	1729847	PG129S1T00000008268	PGALLT00000093441	-	PgeneID:ENSMUST00000193443.1	ParentID:ENSMUST00000030460	LEVEL_1	PSSD	[[1726602, 1729847]]	1	1728162	1728227	129S1SvlmJ	Dom	65
1	1726602	1729847	PG129S1T00000008268	PGALLT00000093441	-	PgeneID:ENSMUST00000193443.1	ParentID:ENSMUST00000030460	LEVEL_1	PSSD	[[1726602, 1729847]]	1	1728228	1728272	129S1SvlmJ	Dom	44
1	1726602	1729847	PG129S1T00000008268	PGALLT00000093441	-	PgeneID:ENSMUST00000193443.1	ParentID:ENSMUST00000030460	LEVEL_1	PSSD	[[1726602, 1729847]]	1	1728273	1728850	129S1SvlmJ	Dom	577
1	1726602	1729847	PG129S1T00000008268	PGALLT00000093441	-	PgeneID:ENSMUST00000193443.1	ParentID:ENSMUST00000030460	LEVEL_1	PSSD	[[1726602, 1729847]]	1	1728970	1728984	129S1SvlmJ	Dom	14
1	1726602	1729847	PG129S1T00000008268	PGALLT00000093441	-	PgeneID:ENSMUST00000193443.1	ParentID:ENSMUST00000030460	LEVEL_1	PSSD	[[1726602, 1729847]]	1	1729672	1735307	129S1SvlmJ	Dom	175
1	52014678	52015760	PG129S1T00000002516	PGALLT00000089050	-	PgeneID:ENSMUST00000180794.1	ParentID:ENSMUST00000118875	LEVEL_1	PSSD	[[52014678, 52015129], [52015217, 52015760]]	1	52011997	52015129	129S1SvlmJ	Dom	451
1	52014678	52015760	PG129S1T00000002516	PGALLT00000089050	-	PgeneID:ENSMUST00000180794.1	ParentID:ENSMUST00000118875	LEVEL_1	PSSD	[[52014678, 52015129], [52015217, 52015760]]	1	52015216	52015946	129S1SvlmJ	Dom	544
1	103687330	103688059	PG129S1T00000007386	PGALLT00000092789	-	PgeneID:ENSMUST00000189423.1	ParentID:ENSMUST00000193332	LEVEL_1	PSSD	[[103687330, 103688059]]	1	103686773	103688087	129S1SvlmJ	Dom	729
1	142405464	142405625	PG129S1T00000013103	PGALLT00000097156	+	PgeneID:ENSMUST00000190286.1	ParentID:ENSMUST00000045876	LEVEL_1	PSSD	[[142405464, 142405625]]	1	142403164	142414045	129S1SvlmJ	Dom	161
1	131776422	131776728	PG129S1T00000006780	PGALLT00000092330	-	PgeneID:ENSMUST00000188035.1	ParentID:ENSMUST00000035983	LEVEL_1	PSSD	[[131776422, 131776728]]	1	131768574	131777653	129S1SvlmJ	Dom	306
3	114769179	114776106	PG129S1T00000009718	PGALLT00000094552	+	PgeneID:ENSMUST00000197716.1	ParentID:ENSMUST00000053760	LEVEL_1	PSSD	[[114769179, 114776106]]	3	114769316	114769345	129S1SvlmJ	Dom	29
3	114769179	114776106	PG129S1T00000009718	PGALLT00000094552	+	PgeneID:ENSMUST00000197716.1	ParentID:ENSMUST00000053760	LEVEL_1	PSSD	[[114769179, 114776106]]	3	114769346	114769397	129S1SvlmJ	Dom	51
3	114769179	114776106	PG129S1T00000009718	PGALLT00000094552	+	PgeneID:ENSMUST00000197716.1	ParentID:ENSMUST00000053760	LEVEL_1	PSSD	[[114769179, 114776106]]	3	114769401	114769920	129S1SvlmJ	Dom	519
3	114769179	114776106	PG129S1T00000009718	PGALLT00000094552	+	PgeneID:ENSMUST00000197716.1	ParentID:ENSMUST00000053760	LEVEL_1	PSSD	[[114769179, 114776106]]	3	114769964	114770011	129S1SvlmJ	Dom	47
3	114769179	114776106	PG129S1T00000009718	PGALLT00000094552	+	PgeneID:ENSMUST00000197716.1	ParentID:ENSMUST00000053760	LEVEL_1	PSSD	[[114769179, 114776106]]	3	114770012	114770559	129S1SvlmJ	Dom	547
3	114769179	114776106	PG129S1T00000009718	PGALLT00000094552	+	PgeneID:ENSMUST00000197716.1	ParentID:ENSMUST00000053760	LEVEL_1	PSSD	[[114769179, 114776106]]	3	114770560	114770805	129S1SvlmJ	Dom	245
3	114769179	114776106	PG129S1T00000009718	PGALLT00000094552	+	PgeneID:ENSMUST00000197716.1	ParentID:ENSMUST00000053760	LEVEL_1	PSSD	[[114769179, 114776106]]	3	114770822	114771739	129S1SvlmJ	Dom	917
3	114769179	114776106	PG129S1T00000009718	PGALLT00000094552	+	PgeneID:ENSMUST00000197716.1	ParentID:ENSMUST00000053760	LEVEL_1	PSSD	[[114769179, 114776106]]	3	114771740	114771815	129S1SvlmJ	Dom	75
3	114769179	114776106	PG129S1T00000009718	PGALLT00000094552	+	PgeneID:ENSMUST00000197716.1	ParentID:ENSMUST00000053760	LEVEL_1	PSSD	[[114769179, 114776106]]	3	114771816	114772030	129S1SvlmJ	Dom	214
3	114769179	114776106	PG129S1T00000009718	PGALLT00000094552	+	PgeneID:ENSMUST00000197716.1	ParentID:ENSMUST00000053760	LEVEL_1	PSSD	[[114769179, 114776106]]	3	114772036	114772097	129S1SvlmJ	Dom	61
3	114769179	114776106	PG129S1T00000009718	PGALLT00000094552	+	PgeneID:ENSMUST00000197716.1	ParentID:ENSMUST00000053760	LEVEL_1	PSSD	[[114769179, 114776106]]	3	114772098	114772128	129S1SvlmJ	Dom	30
3	114769179	114776106	PG129S1T00000009718	PGALLT00000094552	+	PgeneID:ENSMUST00000197716.1	ParentID:ENSMUST00000053760	LEVEL_1	PSSD	[[114769179, 114776106]]	3	114772129	114772143	129S1SvlmJ	Dom	14
3	114769179	114776106	PG129S1T00000009718	PGALLT00000094552	+	PgeneID:ENSMUST00000197716.1	ParentID:ENSMUST00000053760	LEVEL_1	PSSD	[[114769179, 114776106]]	3	114772160	114772211	129S1SvlmJ	Dom	51
3	114769179	114776106	PG129S1T00000009718	PGALLT00000094552	+	PgeneID:ENSMUST00000197716.1	ParentID:ENSMUST00000053760	LEVEL_1	PSSD	[[114769179, 114776106]]	3	114772224	114772284	129S1SvlmJ	Dom	60
3	114769179	114776106	PG129S1T00000009718	PGALLT00000094552	+	PgeneID:ENSMUST00000197716.1	ParentID:ENSMUST00000053760	LEVEL_1	PSSD	[[114769179, 114776106]]	3	114772296	114772358	129S1SvlmJ	Dom	62
3	114769179	114776106	PG129S1T00000009718	PGALLT00000094552	+	PgeneID:ENSMUST00000197716.1	ParentID:ENSMUST00000053760	LEVEL_1	PSSD	[[114769179, 114776106]]	3	114772361	114772389	129S1SvlmJ	Dom	28
3	114769179	114776106	PG129S1T00000009718	PGALLT00000094552	+	PgeneID:ENSMUST00000197716.1	ParentID:ENSMUST00000053760	LEVEL_1	PSSD	[[114769179, 114776106]]	3	114772392	114772413	129S1SvlmJ	Dom	21
3	114769179	114776106	PG129S1T00000009718	PGALLT00000094552	+	PgeneID:ENSMUST00000197716.1	ParentID:ENSMUST00000053760	LEVEL_1	PSSD	[[114769179, 114776106]]	3	114772417	114772548	129S1SvlmJ	Dom	131
3	114769179	114776106	PG129S1T00000009718	PGALLT00000094552	+	PgeneID:ENSMUST00000197716.1	ParentID:ENSMUST00000053760	LEVEL_1	PSSD	[[114769179, 114776106]]	3	114772554	114772625	129S1SvlmJ	Dom	71
3	114769179	114776106	PG129S1T00000009718	PGALLT00000094552	+	PgeneID:ENSMUST00000197716.1	ParentID:ENSMUST00000053760	LEVEL_1	PSSD	[[114769179, 114776106]]	3	114772629	114772753	129S1SvlmJ	Dom	124
3	114769179	114776106	PG129S1T00000009718	PGALLT00000094552	+	PgeneID:ENSMUST00000197716.1	ParentID:ENSMUST00000053760	LEVEL_1	PSSD	[[114769179, 114776106]]	3	114772755	114772776	129S1SvlmJ	Dom	21
3	114769179	114776106	PG129S1T00000009718	PGALLT00000094552	+	PgeneID:ENSMUST00000197716.1	ParentID:ENSMUST00000053760	LEVEL_1	PSSD	[[114769179, 114776106]]	3	114772778	114772844	129S1SvlmJ	Dom	66
3	114769179	114776106	PG129S1T00000009718	PGALLT00000094552	+	PgeneID:ENSMUST00000197716.1	ParentID:ENSMUST00000053760	LEVEL_1	PSSD	[[114769179, 114776106]]	3	114772846	114772861	129S1SvlmJ	Dom	15
3	114769179	114776106	PG129S1T00000009718	PGALLT00000094552	+	PgeneID:ENSMUST00000197716.1	ParentID:ENSMUST00000053760	LEVEL_1	PSSD	[[114769179, 114776106]]	3	114772862	114772907	129S1SvlmJ	Dom	45
3	114769179	114776106	PG129S1T00000009718	PGALLT00000094552	+	PgeneID:ENSMUST00000197716.1	ParentID:ENSMUST00000053760	LEVEL_1	PSSD	[[114769179, 114776106]]	3	114772911	114773169	129S1SvlmJ	Dom	258
3	114769179	114776106	PG129S1T00000009718	PGALLT00000094552	+	PgeneID:ENSMUST00000197716.1	ParentID:ENSMUST00000053760	LEVEL_1	PSSD	[[114769179, 114776106]]	3	114773174	114773231	129S1SvlmJ	Dom	57
3	114769179	114776106	PG129S1T00000009718	PGALLT00000094552	+	PgeneID:ENSMUST00000197716.1	ParentID:ENSMUST00000053760	LEVEL_1	PSSD	[[114769179, 114776106]]	3	114775517	114775519	129S1SvlmJ	Dom	2
3	114769179	114776106	PG129S1T00000009718	PGALLT00000094552	+	PgeneID:ENSMUST00000197716.1	ParentID:ENSMUST00000053760	LEVEL_1	PSSD	[[114769179, 114776106]]	3	114775522	114775628	129S1SvlmJ	Dom	106
3	114769179	114776106	PG129S1T00000009718	PGALLT00000094552	+	PgeneID:ENSMUST00000197716.1	ParentID:ENSMUST00000053760	LEVEL_1	PSSD	[[114769179, 114776106]]	3	114775633	114775656	129S1SvlmJ	Dom	23
3	114769179	114776106	PG129S1T00000009718	PGALLT00000094552	+	PgeneID:ENSMUST00000197716.1	ParentID:ENSMUST00000053760	LEVEL_1	PSSD	[[114769179, 114776106]]	3	114775664	114775869	129S1SvlmJ	Dom	205
3	114769179	114776106	PG129S1T00000009718	PGALLT00000094552	+	PgeneID:ENSMUST00000197716.1	ParentID:ENSMUST00000053760	LEVEL_1	PSSD	[[114769179, 114776106]]	3	114775873	114775987	129S1SvlmJ	Dom	114
3	114769179	114776106	PG129S1T00000009718	PGALLT00000094552	+	PgeneID:ENSMUST00000197716.1	ParentID:ENSMUST00000053760	LEVEL_1	PSSD	[[114769179, 114776106]]	3	114775995	114776010	129S1SvlmJ	Dom	15
3	114769179	114776106	PG129S1T00000009718	PGALLT00000094552	+	PgeneID:ENSMUST00000197716.1	ParentID:ENSMUST00000053760	LEVEL_1	PSSD	[[114769179, 114776106]]	3	114776012	114776089	129S1SvlmJ	Dom	77
scaffold3508	3052	3461	PG129S1T00000003387	PGALLT00000089724	+	PgeneID:ENSMUST00000160578.1	ParentID:NA	LEVEL_2	PSSD	[[3052, 3461]]	scaffold3508	3248	3348	129S1SvlmJ	Dom	100
scaffold3508	3052	3461	PG129S1T00000003387	PGALLT00000089724	+	PgeneID:ENSMUST00000160578.1	ParentID:NA	LEVEL_2	PSSD	[[3052, 3461]]	scaffold3508	3355	3370	129S1SvlmJ	Dom	15
scaffold3508	3052	3461	PG129S1T00000003387	PGALLT00000089724	+	PgeneID:ENSMUST00000160578.1	ParentID:NA	LEVEL_2	PSSD	[[3052, 3461]]	scaffold3508	3377	3433	129S1SvlmJ	Dom	56
scaffold3508	3052	3461	PG129S1T00000003387	PGALLT00000089724	+	PgeneID:ENSMUST00000160578.1	ParentID:NA	LEVEL_2	PSSD	[[3052, 3461]]	scaffold3508	3434	3492	129S1SvlmJ	Dom	27
1	10779534	10780248	PG129S1T00000000343	PGALLT00000087397	-	PgeneID:ENSMUST00000187246.1	ParentID:ENSMUST00000034541	LEVEL_1	PSSD	[[10779534, 10780248]]	1	10777420	10780721	129S1SvlmJ	Dom	714
8	11517610	11518216	PG129S1T00000011289	PGALLT00000095744	+	PgeneID:ENSMUST00000128343.1	ParentID:ENSMUST00000085546	LEVEL_1	PSSD	[[11517610, 11518216]]	8	11517663	11517675	129S1SvlmJ	Dom	12
X	134632561	134635754	PG129S1T00000003508	PGALLT00000089818	-	PgeneID:ENSMUST00000118089.1	ParentID:ENSMUST00000071095	LEVEL_1	PSSD	[[134632561, 134634754], [134635006, 134635754]]	X	134633155	134633157	129S1SvlmJ	Dom	2
X	134632561	134635754	PG129S1T00000003508	PGALLT00000089818	-	PgeneID:ENSMUST00000118089.1	ParentID:ENSMUST00000071095	LEVEL_1	PSSD	[[134632561, 134634754], [134635006, 134635754]]	X	134633455	134633459	129S1SvlmJ	Dom	4
1	164298221	164298800	PG129S1T00000013098	PGALLT00000097152	-	PgeneID:ENSMUST00000077309.2	ParentID:ENSMUST00000106537	LEVEL_1	PSSD	[[164298221, 164298800]]	1	164296950	164307916	129S1SvlmJ	Dom	579
1	156242780	156243644	PG129S1T00000006734	PGALLT00000092293	+	PgeneID:ENSMUST00000191149.1	ParentID:ENSMUST00000029722	LEVEL_1	PSSD	[[156242780, 156243302], [156243494, 156243644]]	1	156242706	156244338	129S1SvlmJ	Dom	864
1	114200392	114202895	PG129S1T00000000652	PGALLT00000087627	-	PgeneID:ENSMUST00000186797.1	ParentID:ENSMUST00000001724	LEVEL_1	PSSD	[[114200392, 114201246], [114201530, 114202304], [114202592, 114202895]]	1	114198400	114201246	129S1SvlmJ	Dom	854
1	114200392	114202895	PG129S1T00000000652	PGALLT00000087627	-	PgeneID:ENSMUST00000186797.1	ParentID:ENSMUST00000001724	LEVEL_1	PSSD	[[114200392, 114201246], [114201530, 114202304], [114202592, 114202895]]	1	114201437	114201487	129S1SvlmJ	Dom	50
1	114200392	114202895	PG129S1T00000000652	PGALLT00000087627	-	PgeneID:ENSMUST00000186797.1	ParentID:ENSMUST00000001724	LEVEL_1	PSSD	[[114200392, 114201246], [114201530, 114202304], [114202592, 114202895]]	1	114201488	114202444	129S1SvlmJ	Dom	956
1	114200392	114202895	PG129S1T00000000652	PGALLT00000087627	-	PgeneID:ENSMUST00000186797.1	ParentID:ENSMUST00000001724	LEVEL_1	PSSD	[[114200392, 114201246], [114201530, 114202304], [114202592, 114202895]]	1	114202445	114205553	129S1SvlmJ	Dom	450
1	61210128	61212754	PG129S1T00000011502	PGALLT00000095901	-	PgeneID:ENSMUST00000118999.1	ParentID:NA	LEVEL_2	PSSD	[[61210128, 61210873], [61211510, 61211735], [61212272, 61212754]]	1	61209944	61213540	129S1SvlmJ	Dom	2626
1	4557807	4558818	PG129S1T00000001248	PGALLT00000088087	+	PgeneID:ENSMUST00000192649.1	ParentID:ENSMUST00000018875	LEVEL_1	PSSD	[[4557807, 4558818]]	1	4555565	4560019	129S1SvlmJ	Dom	1011
1	190293794	190294288	PG129S1T00000001770	PGALLT00000088482	-	PgeneID:ENSMUST00000172123.2	ParentID:ENSMUST00000098801	LEVEL_1	PSSD	[[190293794, 190294288]]	1	190293777	190295474	129S1SvlmJ	Dom	494
1	1274660	1276800	PG129S1T00000005274	PGALLT00000091198	-	PgeneID:ENSMUST00000195384.1	ParentID:ENSMUST00000068045	LEVEL_1	PSSD	[[1274660, 1276800]]	1	1273633	1274973	129S1SvlmJ	Dom	313
1	1274660	1276800	PG129S1T00000005274	PGALLT00000091198	-	PgeneID:ENSMUST00000195384.1	ParentID:ENSMUST00000068045	LEVEL_1	PSSD	[[1274660, 1276800]]	1	1274974	1274978	129S1SvlmJ	Dom	4
1	1274660	1276800	PG129S1T00000005274	PGALLT00000091198	-	PgeneID:ENSMUST00000195384.1	ParentID:ENSMUST00000068045	LEVEL_1	PSSD	[[1274660, 1276800]]	1	1274992	1275020	129S1SvlmJ	Dom	28
1	1274660	1276800	PG129S1T00000005274	PGALLT00000091198	-	PgeneID:ENSMUST00000195384.1	ParentID:ENSMUST00000068045	LEVEL_1	PSSD	[[1274660, 1276800]]	1	1275021	1292785	129S1SvlmJ	Dom	1779
1	153220862	153221731	PG129S1T00000009285	PGALLT00000094220	-	PgeneID:ENSMUST00000187360.1	ParentID:ENSMUST00000033683	LEVEL_1	PSSD	[[153220862, 153221731]]	1	153220634	153222228	129S1SvlmJ	Dom	869
1	189182141	189183788	PG129S1T00000001195	PGALLT00000088046	+	PgeneID:ENSMUST00000193422.1	ParentID:ENSMUST00000087871	LEVEL_1	transcribed_PSSD	[[189182141, 189183788]]	1	189174167	189188537	129S1SvlmJ	Dom	1647
1	62081262	62081539	PG129S1T00000005788	PGALLT00000091583	-	PgeneID:ENSMUST00000187972.1	ParentID:ENSMUST00000043675	LEVEL_1	PSSD	[[62081262, 62081539]]	1	62075313	62086901	129S1SvlmJ	Dom	277
1	172325516	172325827	PG129S1T00000009791	PGALLT00000094604	-	PgeneID:ENSMUST00000195591.1	ParentID:ENSMUST00000126610	LEVEL_1	PSSD	[[172325516, 172325827]]	1	172317245	172337692	129S1SvlmJ	Dom	311
1	166130660	166131124	PG129S1T00000000526	PGALLT00000087532	+	PgeneID:ENSMUST00000085589.2	ParentID:ENSMUST00000102483	LEVEL_1	PSSD	[[166130660, 166131124]]	1	166130711	166130717	129S1SvlmJ	Dom	6
1	166130660	166131124	PG129S1T00000000526	PGALLT00000087532	+	PgeneID:ENSMUST00000085589.2	ParentID:ENSMUST00000102483	LEVEL_1	PSSD	[[166130660, 166131124]]	1	166130771	166130804	129S1SvlmJ	Dom	33
1	166130660	166131124	PG129S1T00000000526	PGALLT00000087532	+	PgeneID:ENSMUST00000085589.2	ParentID:ENSMUST00000102483	LEVEL_1	PSSD	[[166130660, 166131124]]	1	166130926	166130928	129S1SvlmJ	Dom	2
1	166130660	166131124	PG129S1T00000000526	PGALLT00000087532	+	PgeneID:ENSMUST00000085589.2	ParentID:ENSMUST00000102483	LEVEL_1	PSSD	[[166130660, 166131124]]	1	166130969	166131200	129S1SvlmJ	Dom	155
1	138982133	138983574	PG129S1T00000002243	PGALLT00000088846	+	PgeneID:ENSMUST00000110798.4	ParentID:ENSMUST00000065917	LEVEL_1	PSSD	[[138982133, 138983273], [138983371, 138983574]]	1	138982156	138982157	129S1SvlmJ	Dom	1
1	138982133	138983574	PG129S1T00000002243	PGALLT00000088846	+	PgeneID:ENSMUST00000110798.4	ParentID:ENSMUST00000065917	LEVEL_1	PSSD	[[138982133, 138983273], [138983371, 138983574]]	1	138982999	138983187	129S1SvlmJ	Dom	188
1	138982133	138983574	PG129S1T00000002243	PGALLT00000088846	+	PgeneID:ENSMUST00000110798.4	ParentID:ENSMUST00000065917	LEVEL_1	PSSD	[[138982133, 138983273], [138983371, 138983574]]	1	138983190	138983191	129S1SvlmJ	Dom	1
1	138982133	138983574	PG129S1T00000002243	PGALLT00000088846	+	PgeneID:ENSMUST00000110798.4	ParentID:ENSMUST00000065917	LEVEL_1	PSSD	[[138982133, 138983273], [138983371, 138983574]]	1	138983199	138983203	129S1SvlmJ	Dom	4
1	138982133	138983574	PG129S1T00000002243	PGALLT00000088846	+	PgeneID:ENSMUST00000110798.4	ParentID:ENSMUST00000065917	LEVEL_1	PSSD	[[138982133, 138983273], [138983371, 138983574]]	1	138983204	138983273	129S1SvlmJ	Dom	69
1	138982133	138983574	PG129S1T00000002243	PGALLT00000088846	+	PgeneID:ENSMUST00000110798.4	ParentID:ENSMUST00000065917	LEVEL_1	PSSD	[[138982133, 138983273], [138983371, 138983574]]	1	138983370	138983425	129S1SvlmJ	Dom	55
1	16639500	16640591	PG129S1T00000009470	PGALLT00000094365	+	PgeneID:ENSMUST00000185386.1	ParentID:ENSMUST00000145963	LEVEL_1	PSSD	[[16639500, 16640591]]	1	16638001	16641121	129S1SvlmJ	Dom	1091
1	122649742	122650105	PG129S1T00000005020	PGALLT00000091006	+	PgeneID:ENSMUST00000185404.1	ParentID:ENSMUST00000089558	LEVEL_1	PSSD	[[122649742, 122650105]]	1	122650001	122650003	129S1SvlmJ	Dom	2
1	122649742	122650105	PG129S1T00000005020	PGALLT00000091006	+	PgeneID:ENSMUST00000185404.1	ParentID:ENSMUST00000089558	LEVEL_1	PSSD	[[122649742, 122650105]]	1	122633558	122649831	129S1SvlmJ	Dom	89
1	122649742	122650105	PG129S1T00000005020	PGALLT00000091006	+	PgeneID:ENSMUST00000185404.1	ParentID:ENSMUST00000089558	LEVEL_1	PSSD	[[122649742, 122650105]]	1	122650025	122650739	129S1SvlmJ	Dom	80
1	92699182	92699916	PG129S1T00000007138	PGALLT00000092602	-	PgeneID:ENSMUST00000191211.1	ParentID:ENSMUST00000174791	LEVEL_1	PSSD	[[92699182, 92699916]]	1	92695056	92702605	129S1SvlmJ	Dom	734
6	96174862	96176594	PG129S1T00000003426	PGALLT00000089755	+	PgeneID:ENSMUST00000204046.1	ParentID:ENSMUST00000109207	LEVEL_1	PSSD	[[96174862, 96176594]]	6	96175287	96175352	129S1SvlmJ	Dom	65
6	96174862	96176594	PG129S1T00000003426	PGALLT00000089755	+	PgeneID:ENSMUST00000204046.1	ParentID:ENSMUST00000109207	LEVEL_1	PSSD	[[96174862, 96176594]]	6	96175353	96175630	129S1SvlmJ	Dom	277
6	96174862	96176594	PG129S1T00000003426	PGALLT00000089755	+	PgeneID:ENSMUST00000204046.1	ParentID:ENSMUST00000109207	LEVEL_1	PSSD	[[96174862, 96176594]]	6	96175635	96175883	129S1SvlmJ	Dom	248
6	96174862	96176594	PG129S1T00000003426	PGALLT00000089755	+	PgeneID:ENSMUST00000204046.1	ParentID:ENSMUST00000109207	LEVEL_1	PSSD	[[96174862, 96176594]]	6	96175884	96176165	129S1SvlmJ	Dom	281
6	96174862	96176594	PG129S1T00000003426	PGALLT00000089755	+	PgeneID:ENSMUST00000204046.1	ParentID:ENSMUST00000109207	LEVEL_1	PSSD	[[96174862, 96176594]]	6	96176167	96176240	129S1SvlmJ	Dom	73
1	42238934	42239386	PG129S1T00000009540	PGALLT00000094420	+	PgeneID:ENSMUST00000187749.1	ParentID:ENSMUST00000079716	LEVEL_1	PSSD	[[42238934, 42239386]]	1	42238749	42240317	129S1SvlmJ	Dom	452
1	152543068	152543531	PG129S1T00000008746	PGALLT00000093808	+	PgeneID:ENSMUST00000190402.1	ParentID:ENSMUST00000110505	LEVEL_1	PSSD	[[152543068, 152543531]]	1	152542015	152545626	129S1SvlmJ	Dom	463
1	19015247	19016358	PG129S1T00000009157	PGALLT00000094117	+	PgeneID:ENSMUST00000148174.1	ParentID:ENSMUST00000147615	LEVEL_1	DUP	[[19015247, 19015344], [19015643, 19015824], [19016268, 19016358]]	1	19014568	19015672	129S1SvlmJ	Dom	425
1	19015247	19016358	PG129S1T00000009157	PGALLT00000094117	+	PgeneID:ENSMUST00000148174.1	ParentID:ENSMUST00000147615	LEVEL_1	DUP	[[19015247, 19015344], [19015643, 19015824], [19016268, 19016358]]	1	19015673	19016762	129S1SvlmJ	Dom	685
12	118764869	118871370	PG129S1T00000010246	PGALLT00000094946	-	PgeneID:ENSMUST00000200562.1	ParentID:NA	LEVEL_2	IG_V_pseudogene	[[118764869, 118765110], [118871180, 118871242], [118871325, 118871370]]	12	118853893	118853894	129S1SvlmJ	Dom	1
1	122245156	122245548	PG129S1T00000007345	PGALLT00000092755	+	PgeneID:ENSMUST00000190805.1	ParentID:ENSMUST00000131840	LEVEL_1	PSSD	[[122245156, 122245548]]	1	122229915	122247910	129S1SvlmJ	Dom	392
1	153530224	153534369	PG129S1T00000005736	PGALLT00000091548	-	PgeneID:ENSMUST00000190702.1	ParentID:ENSMUST00000124331	LEVEL_1	PSSD	[[153530224, 153534369]]	1	153529741	153530891	129S1SvlmJ	Dom	667
1	153530224	153534369	PG129S1T00000005736	PGALLT00000091548	-	PgeneID:ENSMUST00000190702.1	ParentID:ENSMUST00000124331	LEVEL_1	PSSD	[[153530224, 153534369]]	1	153530892	153531960	129S1SvlmJ	Dom	1068
1	153530224	153534369	PG129S1T00000005736	PGALLT00000091548	-	PgeneID:ENSMUST00000190702.1	ParentID:ENSMUST00000124331	LEVEL_1	PSSD	[[153530224, 153534369]]	1	153531961	153534898	129S1SvlmJ	Dom	2408
9	56523201	56523937	PG129S1T00000007828	PGALLT00000093118	+	PgeneID:ENSMUST00000118252.1	ParentID:ENSMUST00000102696	LEVEL_1	PSSD	[[56523201, 56523280], [56523340, 56523937]]	9	56523200	56523280	129S1SvlmJ	Dom	79
9	56523201	56523937	PG129S1T00000007828	PGALLT00000093118	+	PgeneID:ENSMUST00000118252.1	ParentID:ENSMUST00000102696	LEVEL_1	PSSD	[[56523201, 56523280], [56523340, 56523937]]	9	56523339	56523814	129S1SvlmJ	Dom	475
1	124358156	124358662	PG129S1T00000007349	PGALLT00000092758	+	PgeneID:ENSMUST00000119136.1	ParentID:ENSMUST00000102483	LEVEL_1	PSSD	[[124358156, 124358662]]	1	124354235	124358683	129S1SvlmJ	Dom	506
1	103289366	103290163	PG129S1T00000001261	PGALLT00000088099	+	PgeneID:ENSMUST00000187074.1	ParentID:ENSMUST00000018430	LEVEL_1	PSSD	[[103289366, 103290163]]	1	103288700	103289476	129S1SvlmJ	Dom	110
1	103289366	103290163	PG129S1T00000001261	PGALLT00000088099	+	PgeneID:ENSMUST00000187074.1	ParentID:ENSMUST00000018430	LEVEL_1	PSSD	[[103289366, 103290163]]	1	103289489	103290193	129S1SvlmJ	Dom	674
1	101625337	101626017	PG129S1T00000006092	PGALLT00000091806	-	PgeneID:ENSMUST00000117372.1	ParentID:ENSMUST00000125893	LEVEL_1	PSSD	[[101625337, 101626017]]	1	101625261	101626028	129S1SvlmJ	Dom	680
1	156255637	156256097	PG129S1T00000002685	PGALLT00000089180	-	PgeneID:ENSMUST00000187109.1	ParentID:ENSMUST00000033582	LEVEL_1	PSSD	[[156255637, 156256097]]	1	156254273	156257727	129S1SvlmJ	Dom	460
1	175226993	175228204	PG129S1T00000012648	PGALLT00000096809	-	PgeneID:ENSMUST00000195643.1	ParentID:ENSMUST00000050004	LEVEL_1	PSSD	[[175226993, 175227425], [175227960, 175228204]]	1	175226393	175230058	129S1SvlmJ	Dom	1211
1	142721876	142722197	PG129S1T00000005238	PGALLT00000091171	-	PgeneID:ENSMUST00000194108.1	ParentID:ENSMUST00000045897	LEVEL_1	PSSD	[[142721876, 142722197]]	1	142715985	142725233	129S1SvlmJ	Dom	321
1	191368575	191370114	PG129S1T00000011978	PGALLT00000096281	+	PgeneID:ENSMUST00000195144.1	ParentID:ENSMUST00000035983	LEVEL_1	PSSD	[[191368575, 191368776], [191369889, 191370114]]	1	191367954	191368776	129S1SvlmJ	Dom	201
1	191368575	191370114	PG129S1T00000011978	PGALLT00000096281	+	PgeneID:ENSMUST00000195144.1	ParentID:ENSMUST00000035983	LEVEL_1	PSSD	[[191368575, 191368776], [191369889, 191370114]]	1	191369888	191370024	129S1SvlmJ	Dom	136
1	191368575	191370114	PG129S1T00000011978	PGALLT00000096281	+	PgeneID:ENSMUST00000195144.1	ParentID:ENSMUST00000035983	LEVEL_1	PSSD	[[191368575, 191368776], [191369889, 191370114]]	1	191370047	191370172	129S1SvlmJ	Dom	67
1	71571923	71572697	PG129S1T00000000649	PGALLT00000087624	-	PgeneID:ENSMUST00000188170.1	ParentID:ENSMUST00000137376	LEVEL_1	PSSD	[[71571923, 71572697]]	1	71568387	71580442	129S1SvlmJ	Dom	774
1	160086854	160089743	PG129S1T00000009472	PGALLT00000094366	+	PgeneID:ENSMUST00000195316.1	ParentID:ENSMUST00000114582	LEVEL_1	PSSD	[[160086854, 160089743]]	1	160087016	160087017	129S1SvlmJ	Dom	1
1	160086854	160089743	PG129S1T00000009472	PGALLT00000094366	+	PgeneID:ENSMUST00000195316.1	ParentID:ENSMUST00000114582	LEVEL_1	PSSD	[[160086854, 160089743]]	1	160087016	160087017	129S1SvlmJ	Mus	1
1	160086854	160089743	PG129S1T00000009472	PGALLT00000094366	+	PgeneID:ENSMUST00000195316.1	ParentID:ENSMUST00000114582	LEVEL_1	PSSD	[[160086854, 160089743]]	1	160089381	160089382	129S1SvlmJ	Dom	1
1	160086854	160089743	PG129S1T00000009472	PGALLT00000094366	+	PgeneID:ENSMUST00000195316.1	ParentID:ENSMUST00000114582	LEVEL_1	PSSD	[[160086854, 160089743]]	1	160089505	160089507	129S1SvlmJ	Dom	2
1	160086854	160089743	PG129S1T00000009472	PGALLT00000094366	+	PgeneID:ENSMUST00000195316.1	ParentID:ENSMUST00000114582	LEVEL_1	PSSD	[[160086854, 160089743]]	1	160089548	160089551	129S1SvlmJ	Dom	3
1	160086854	160089743	PG129S1T00000009472	PGALLT00000094366	+	PgeneID:ENSMUST00000195316.1	ParentID:ENSMUST00000114582	LEVEL_1	PSSD	[[160086854, 160089743]]	1	160089572	160089742	129S1SvlmJ	Dom	170
1	160086854	160089743	PG129S1T00000009472	PGALLT00000094366	+	PgeneID:ENSMUST00000195316.1	ParentID:ENSMUST00000114582	LEVEL_1	PSSD	[[160086854, 160089743]]	1	160089381	160089382	129S1SvlmJ	Mus	1
1	160086854	160089743	PG129S1T00000009472	PGALLT00000094366	+	PgeneID:ENSMUST00000195316.1	ParentID:ENSMUST00000114582	LEVEL_1	PSSD	[[160086854, 160089743]]	1	160089505	160089507	129S1SvlmJ	Mus	2
1	160086854	160089743	PG129S1T00000009472	PGALLT00000094366	+	PgeneID:ENSMUST00000195316.1	ParentID:ENSMUST00000114582	LEVEL_1	PSSD	[[160086854, 160089743]]	1	160089548	160089551	129S1SvlmJ	Mus	3
1	160086854	160089743	PG129S1T00000009472	PGALLT00000094366	+	PgeneID:ENSMUST00000195316.1	ParentID:ENSMUST00000114582	LEVEL_1	PSSD	[[160086854, 160089743]]	1	160089572	160099549	129S1SvlmJ	Mus	171
1	44565189	44566893	PG129S1T00000010875	PGALLT00000095421	-	PgeneID:ENSMUST00000185597.1	ParentID:ENSMUST00000031862	LEVEL_1	PSSD	[[44565189, 44566893]]	1	44565188	44565267	129S1SvlmJ	Dom	78
1	44565189	44566893	PG129S1T00000010875	PGALLT00000095421	-	PgeneID:ENSMUST00000185597.1	ParentID:ENSMUST00000031862	LEVEL_1	PSSD	[[44565189, 44566893]]	1	44565557	44565603	129S1SvlmJ	Dom	46
1	44565189	44566893	PG129S1T00000010875	PGALLT00000095421	-	PgeneID:ENSMUST00000185597.1	ParentID:ENSMUST00000031862	LEVEL_1	PSSD	[[44565189, 44566893]]	1	44565604	44565898	129S1SvlmJ	Dom	294
1	44565189	44566893	PG129S1T00000010875	PGALLT00000095421	-	PgeneID:ENSMUST00000185597.1	ParentID:ENSMUST00000031862	LEVEL_1	PSSD	[[44565189, 44566893]]	1	44565903	44565950	129S1SvlmJ	Dom	47
1	44565189	44566893	PG129S1T00000010875	PGALLT00000095421	-	PgeneID:ENSMUST00000185597.1	ParentID:ENSMUST00000031862	LEVEL_1	PSSD	[[44565189, 44566893]]	1	44565951	44565960	129S1SvlmJ	Dom	9
1	44565189	44566893	PG129S1T00000010875	PGALLT00000095421	-	PgeneID:ENSMUST00000185597.1	ParentID:ENSMUST00000031862	LEVEL_1	PSSD	[[44565189, 44566893]]	1	44565961	44566239	129S1SvlmJ	Dom	278
1	44565189	44566893	PG129S1T00000010875	PGALLT00000095421	-	PgeneID:ENSMUST00000185597.1	ParentID:ENSMUST00000031862	LEVEL_1	PSSD	[[44565189, 44566893]]	1	44566240	44566277	129S1SvlmJ	Dom	37
1	44565189	44566893	PG129S1T00000010875	PGALLT00000095421	-	PgeneID:ENSMUST00000185597.1	ParentID:ENSMUST00000031862	LEVEL_1	PSSD	[[44565189, 44566893]]	1	44566279	44566388	129S1SvlmJ	Dom	109
1	44565189	44566893	PG129S1T00000010875	PGALLT00000095421	-	PgeneID:ENSMUST00000185597.1	ParentID:ENSMUST00000031862	LEVEL_1	PSSD	[[44565189, 44566893]]	1	44566396	44568083	129S1SvlmJ	Dom	497
3	84469771	84472222	PG129S1T00000009825	PGALLT00000094629	-	PgeneID:ENSMUST00000155930.1	ParentID:ENSMUST00000088874	LEVEL_1	PSSD	[[84469771, 84472222]]	3	84472073	84472074	129S1SvlmJ	Dom	1
3	84469771	84472222	PG129S1T00000009825	PGALLT00000094629	-	PgeneID:ENSMUST00000155930.1	ParentID:ENSMUST00000088874	LEVEL_1	PSSD	[[84469771, 84472222]]	3	84472097	84472189	129S1SvlmJ	Dom	92
3	84469771	84472222	PG129S1T00000009825	PGALLT00000094629	-	PgeneID:ENSMUST00000155930.1	ParentID:ENSMUST00000088874	LEVEL_1	PSSD	[[84469771, 84472222]]	3	84472073	84472074	129S1SvlmJ	Mus	1
3	84469771	84472222	PG129S1T00000009825	PGALLT00000094629	-	PgeneID:ENSMUST00000155930.1	ParentID:ENSMUST00000088874	LEVEL_1	PSSD	[[84469771, 84472222]]	3	84472097	84472191	129S1SvlmJ	Mus	94
1	82423562	82428748	PG129S1T00000003856	PGALLT00000090088	-	PgeneID:ENSMUST00000191337.1	ParentID:ENSMUST00000077046	LEVEL_1	PSSD	[[82423562, 82425435], [82427272, 82428748]]	1	82415116	82425617	129S1SvlmJ	Dom	2055
1	82423562	82428748	PG129S1T00000003856	PGALLT00000090088	-	PgeneID:ENSMUST00000191337.1	ParentID:ENSMUST00000077046	LEVEL_1	PSSD	[[82423562, 82425435], [82427272, 82428748]]	1	82427209	82427527	129S1SvlmJ	Dom	318
1	82423562	82428748	PG129S1T00000003856	PGALLT00000090088	-	PgeneID:ENSMUST00000191337.1	ParentID:ENSMUST00000077046	LEVEL_1	PSSD	[[82423562, 82425435], [82427272, 82428748]]	1	82427530	82429699	129S1SvlmJ	Dom	1218
1	33053192	33055858	PG129S1T00000004812	PGALLT00000090843	-	PgeneID:ENSMUST00000195095.1	ParentID:ENSMUST00000028232	LEVEL_1	PSSD	[[33053192, 33055858]]	1	33052203	33058929	129S1SvlmJ	Dom	2666
1	58779031	58837971	PG129S1T00000007066	PGALLT00000092548	-	PgeneID:ENSMUST00000188624.1	ParentID:ENSMUST00000055313	LEVEL_1	DUP	[[58779031, 58779108], [58822125, 58822285], [58837858, 58837971]]	1	58779789	58779838	129S1SvlmJ	Dom	49
1	58779031	58837971	PG129S1T00000007066	PGALLT00000092548	-	PgeneID:ENSMUST00000188624.1	ParentID:ENSMUST00000055313	LEVEL_1	DUP	[[58779031, 58779108], [58822125, 58822285], [58837858, 58837971]]	1	58780040	58782681	129S1SvlmJ	Dom	2641
1	58779031	58837971	PG129S1T00000007066	PGALLT00000092548	-	PgeneID:ENSMUST00000188624.1	ParentID:ENSMUST00000055313	LEVEL_1	DUP	[[58779031, 58779108], [58822125, 58822285], [58837858, 58837971]]	1	58782682	58784622	129S1SvlmJ	Dom	1940
1	58779031	58837971	PG129S1T00000007066	PGALLT00000092548	-	PgeneID:ENSMUST00000188624.1	ParentID:ENSMUST00000055313	LEVEL_1	DUP	[[58779031, 58779108], [58822125, 58822285], [58837858, 58837971]]	1	58784948	58784963	129S1SvlmJ	Dom	15
1	58779031	58837971	PG129S1T00000007066	PGALLT00000092548	-	PgeneID:ENSMUST00000188624.1	ParentID:ENSMUST00000055313	LEVEL_1	DUP	[[58779031, 58779108], [58822125, 58822285], [58837858, 58837971]]	1	58785292	58785293	129S1SvlmJ	Dom	1
1	58779031	58837971	PG129S1T00000007066	PGALLT00000092548	-	PgeneID:ENSMUST00000188624.1	ParentID:ENSMUST00000055313	LEVEL_1	DUP	[[58779031, 58779108], [58822125, 58822285], [58837858, 58837971]]	1	58786613	58787851	129S1SvlmJ	Dom	1238
1	58779031	58837971	PG129S1T00000007066	PGALLT00000092548	-	PgeneID:ENSMUST00000188624.1	ParentID:ENSMUST00000055313	LEVEL_1	DUP	[[58779031, 58779108], [58822125, 58822285], [58837858, 58837971]]	1	58787873	58788658	129S1SvlmJ	Dom	785
1	58779031	58837971	PG129S1T00000007066	PGALLT00000092548	-	PgeneID:ENSMUST00000188624.1	ParentID:ENSMUST00000055313	LEVEL_1	DUP	[[58779031, 58779108], [58822125, 58822285], [58837858, 58837971]]	1	58789119	58789120	129S1SvlmJ	Dom	1
1	58779031	58837971	PG129S1T00000007066	PGALLT00000092548	-	PgeneID:ENSMUST00000188624.1	ParentID:ENSMUST00000055313	LEVEL_1	DUP	[[58779031, 58779108], [58822125, 58822285], [58837858, 58837971]]	1	58789244	58789246	129S1SvlmJ	Dom	2
1	58779031	58837971	PG129S1T00000007066	PGALLT00000092548	-	PgeneID:ENSMUST00000188624.1	ParentID:ENSMUST00000055313	LEVEL_1	DUP	[[58779031, 58779108], [58822125, 58822285], [58837858, 58837971]]	1	58789261	58789262	129S1SvlmJ	Dom	1
1	58779031	58837971	PG129S1T00000007066	PGALLT00000092548	-	PgeneID:ENSMUST00000188624.1	ParentID:ENSMUST00000055313	LEVEL_1	DUP	[[58779031, 58779108], [58822125, 58822285], [58837858, 58837971]]	1	58789320	58792567	129S1SvlmJ	Dom	3247
1	58779031	58837971	PG129S1T00000007066	PGALLT00000092548	-	PgeneID:ENSMUST00000188624.1	ParentID:ENSMUST00000055313	LEVEL_1	DUP	[[58779031, 58779108], [58822125, 58822285], [58837858, 58837971]]	1	58792964	58793329	129S1SvlmJ	Dom	365
1	58779031	58837971	PG129S1T00000007066	PGALLT00000092548	-	PgeneID:ENSMUST00000188624.1	ParentID:ENSMUST00000055313	LEVEL_1	DUP	[[58779031, 58779108], [58822125, 58822285], [58837858, 58837971]]	1	58804321	58804330	129S1SvlmJ	Dom	9
1	58779031	58837971	PG129S1T00000007066	PGALLT00000092548	-	PgeneID:ENSMUST00000188624.1	ParentID:ENSMUST00000055313	LEVEL_1	DUP	[[58779031, 58779108], [58822125, 58822285], [58837858, 58837971]]	1	58819391	58819785	129S1SvlmJ	Dom	394
1	58779031	58837971	PG129S1T00000007066	PGALLT00000092548	-	PgeneID:ENSMUST00000188624.1	ParentID:ENSMUST00000055313	LEVEL_1	DUP	[[58779031, 58779108], [58822125, 58822285], [58837858, 58837971]]	1	58820360	58820362	129S1SvlmJ	Dom	2
1	58779031	58837971	PG129S1T00000007066	PGALLT00000092548	-	PgeneID:ENSMUST00000188624.1	ParentID:ENSMUST00000055313	LEVEL_1	DUP	[[58779031, 58779108], [58822125, 58822285], [58837858, 58837971]]	1	58821052	58821067	129S1SvlmJ	Dom	15
1	58779031	58837971	PG129S1T00000007066	PGALLT00000092548	-	PgeneID:ENSMUST00000188624.1	ParentID:ENSMUST00000055313	LEVEL_1	DUP	[[58779031, 58779108], [58822125, 58822285], [58837858, 58837971]]	1	58821095	58821163	129S1SvlmJ	Dom	68
1	58779031	58837971	PG129S1T00000007066	PGALLT00000092548	-	PgeneID:ENSMUST00000188624.1	ParentID:ENSMUST00000055313	LEVEL_1	DUP	[[58779031, 58779108], [58822125, 58822285], [58837858, 58837971]]	1	58821399	58821400	129S1SvlmJ	Dom	1
1	58779031	58837971	PG129S1T00000007066	PGALLT00000092548	-	PgeneID:ENSMUST00000188624.1	ParentID:ENSMUST00000055313	LEVEL_1	DUP	[[58779031, 58779108], [58822125, 58822285], [58837858, 58837971]]	1	58821408	58821409	129S1SvlmJ	Dom	1
1	58779031	58837971	PG129S1T00000007066	PGALLT00000092548	-	PgeneID:ENSMUST00000188624.1	ParentID:ENSMUST00000055313	LEVEL_1	DUP	[[58779031, 58779108], [58822125, 58822285], [58837858, 58837971]]	1	58821535	58821536	129S1SvlmJ	Dom	1
1	58779031	58837971	PG129S1T00000007066	PGALLT00000092548	-	PgeneID:ENSMUST00000188624.1	ParentID:ENSMUST00000055313	LEVEL_1	DUP	[[58779031, 58779108], [58822125, 58822285], [58837858, 58837971]]	1	58821795	58821797	129S1SvlmJ	Dom	2
1	58779031	58837971	PG129S1T00000007066	PGALLT00000092548	-	PgeneID:ENSMUST00000188624.1	ParentID:ENSMUST00000055313	LEVEL_1	DUP	[[58779031, 58779108], [58822125, 58822285], [58837858, 58837971]]	1	58821862	58821864	129S1SvlmJ	Dom	2
1	58779031	58837971	PG129S1T00000007066	PGALLT00000092548	-	PgeneID:ENSMUST00000188624.1	ParentID:ENSMUST00000055313	LEVEL_1	DUP	[[58779031, 58779108], [58822125, 58822285], [58837858, 58837971]]	1	58821932	58821938	129S1SvlmJ	Dom	6
1	58779031	58837971	PG129S1T00000007066	PGALLT00000092548	-	PgeneID:ENSMUST00000188624.1	ParentID:ENSMUST00000055313	LEVEL_1	DUP	[[58779031, 58779108], [58822125, 58822285], [58837858, 58837971]]	1	58822372	58822373	129S1SvlmJ	Dom	1
1	58779031	58837971	PG129S1T00000007066	PGALLT00000092548	-	PgeneID:ENSMUST00000188624.1	ParentID:ENSMUST00000055313	LEVEL_1	DUP	[[58779031, 58779108], [58822125, 58822285], [58837858, 58837971]]	1	58822382	58822383	129S1SvlmJ	Dom	1
1	58779031	58837971	PG129S1T00000007066	PGALLT00000092548	-	PgeneID:ENSMUST00000188624.1	ParentID:ENSMUST00000055313	LEVEL_1	DUP	[[58779031, 58779108], [58822125, 58822285], [58837858, 58837971]]	1	58822459	58822462	129S1SvlmJ	Dom	3
1	58779031	58837971	PG129S1T00000007066	PGALLT00000092548	-	PgeneID:ENSMUST00000188624.1	ParentID:ENSMUST00000055313	LEVEL_1	DUP	[[58779031, 58779108], [58822125, 58822285], [58837858, 58837971]]	1	58823070	58823071	129S1SvlmJ	Dom	1
1	58779031	58837971	PG129S1T00000007066	PGALLT00000092548	-	PgeneID:ENSMUST00000188624.1	ParentID:ENSMUST00000055313	LEVEL_1	DUP	[[58779031, 58779108], [58822125, 58822285], [58837858, 58837971]]	1	58823368	58823370	129S1SvlmJ	Dom	2
1	58779031	58837971	PG129S1T00000007066	PGALLT00000092548	-	PgeneID:ENSMUST00000188624.1	ParentID:ENSMUST00000055313	LEVEL_1	DUP	[[58779031, 58779108], [58822125, 58822285], [58837858, 58837971]]	1	58831694	58833401	129S1SvlmJ	Dom	1707
1	58779031	58837971	PG129S1T00000007066	PGALLT00000092548	-	PgeneID:ENSMUST00000188624.1	ParentID:ENSMUST00000055313	LEVEL_1	DUP	[[58779031, 58779108], [58822125, 58822285], [58837858, 58837971]]	1	58833404	58833606	129S1SvlmJ	Dom	202
1	58779031	58837971	PG129S1T00000007066	PGALLT00000092548	-	PgeneID:ENSMUST00000188624.1	ParentID:ENSMUST00000055313	LEVEL_1	DUP	[[58779031, 58779108], [58822125, 58822285], [58837858, 58837971]]	1	58833607	58833863	129S1SvlmJ	Dom	256
1	58779031	58837971	PG129S1T00000007066	PGALLT00000092548	-	PgeneID:ENSMUST00000188624.1	ParentID:ENSMUST00000055313	LEVEL_1	DUP	[[58779031, 58779108], [58822125, 58822285], [58837858, 58837971]]	1	58833986	58833993	129S1SvlmJ	Dom	7
1	58779031	58837971	PG129S1T00000007066	PGALLT00000092548	-	PgeneID:ENSMUST00000188624.1	ParentID:ENSMUST00000055313	LEVEL_1	DUP	[[58779031, 58779108], [58822125, 58822285], [58837858, 58837971]]	1	58834964	58834965	129S1SvlmJ	Dom	1
1	58779031	58837971	PG129S1T00000007066	PGALLT00000092548	-	PgeneID:ENSMUST00000188624.1	ParentID:ENSMUST00000055313	LEVEL_1	DUP	[[58779031, 58779108], [58822125, 58822285], [58837858, 58837971]]	1	58835251	58835252	129S1SvlmJ	Dom	1
1	58779031	58837971	PG129S1T00000007066	PGALLT00000092548	-	PgeneID:ENSMUST00000188624.1	ParentID:ENSMUST00000055313	LEVEL_1	DUP	[[58779031, 58779108], [58822125, 58822285], [58837858, 58837971]]	1	58835750	58835752	129S1SvlmJ	Dom	2
1	58779031	58837971	PG129S1T00000007066	PGALLT00000092548	-	PgeneID:ENSMUST00000188624.1	ParentID:ENSMUST00000055313	LEVEL_1	DUP	[[58779031, 58779108], [58822125, 58822285], [58837858, 58837971]]	1	58835859	58835860	129S1SvlmJ	Dom	1
1	58779031	58837971	PG129S1T00000007066	PGALLT00000092548	-	PgeneID:ENSMUST00000188624.1	ParentID:ENSMUST00000055313	LEVEL_1	DUP	[[58779031, 58779108], [58822125, 58822285], [58837858, 58837971]]	1	58835989	58836184	129S1SvlmJ	Dom	195
1	58779031	58837971	PG129S1T00000007066	PGALLT00000092548	-	PgeneID:ENSMUST00000188624.1	ParentID:ENSMUST00000055313	LEVEL_1	DUP	[[58779031, 58779108], [58822125, 58822285], [58837858, 58837971]]	1	58837500	58838652	129S1SvlmJ	Dom	471
1	58779031	58837971	PG129S1T00000007066	PGALLT00000092548	-	PgeneID:ENSMUST00000188624.1	ParentID:ENSMUST00000055313	LEVEL_1	DUP	[[58779031, 58779108], [58822125, 58822285], [58837858, 58837971]]	1	58785330	58786610	129S1SvlmJ	Dom	1280
1	198015534	198015738	PG129S1T00000005533	PGALLT00000091387	-	PgeneID:ENSMUST00000195421.1	ParentID:NA	LEVEL_2	PSSD	[[198015534, 198015738]]	1	198010014	198017416	129S1SvlmJ	Dom	204
1	153572013	153576524	PG129S1T00000008403	PGALLT00000093543	+	PgeneID:ENSMUST00000186658.1	ParentID:ENSMUST00000152894	LEVEL_1	PSSD	[[153572013, 153576524]]	1	153569029	153576620	129S1SvlmJ	Dom	4511
1	43254285	43257080	PG129S1T00000009019	PGALLT00000094019	+	PgeneID:ENSMUST00000161563.1	ParentID:ENSMUST00000169681	LEVEL_1	PSSD	[[43254285, 43255468], [43255603, 43257080]]	1	43253770	43255374	129S1SvlmJ	Dom	1089
1	43254285	43257080	PG129S1T00000009019	PGALLT00000094019	+	PgeneID:ENSMUST00000161563.1	ParentID:ENSMUST00000169681	LEVEL_1	PSSD	[[43254285, 43255468], [43255603, 43257080]]	1	43255375	43255469	129S1SvlmJ	Dom	94
1	43254285	43257080	PG129S1T00000009019	PGALLT00000094019	+	PgeneID:ENSMUST00000161563.1	ParentID:ENSMUST00000169681	LEVEL_1	PSSD	[[43254285, 43255468], [43255603, 43257080]]	1	43255602	43255772	129S1SvlmJ	Dom	170
1	43254285	43257080	PG129S1T00000009019	PGALLT00000094019	+	PgeneID:ENSMUST00000161563.1	ParentID:ENSMUST00000169681	LEVEL_1	PSSD	[[43254285, 43255468], [43255603, 43257080]]	1	43255776	43256095	129S1SvlmJ	Dom	319
1	43254285	43257080	PG129S1T00000009019	PGALLT00000094019	+	PgeneID:ENSMUST00000161563.1	ParentID:ENSMUST00000169681	LEVEL_1	PSSD	[[43254285, 43255468], [43255603, 43257080]]	1	43256101	43256943	129S1SvlmJ	Dom	842
1	43254285	43257080	PG129S1T00000009019	PGALLT00000094019	+	PgeneID:ENSMUST00000161563.1	ParentID:ENSMUST00000169681	LEVEL_1	PSSD	[[43254285, 43255468], [43255603, 43257080]]	1	43256944	43257058	129S1SvlmJ	Dom	114
1	43254285	43257080	PG129S1T00000009019	PGALLT00000094019	+	PgeneID:ENSMUST00000161563.1	ParentID:ENSMUST00000169681	LEVEL_1	PSSD	[[43254285, 43255468], [43255603, 43257080]]	1	43257059	43257138	129S1SvlmJ	Dom	21
17	33912751	36325683	PG129S1T00000006498	PGALLT00000092116	+	PgeneID:ENSMUST00000174261.2	ParentID:NA	LEVEL_2	DUP	[[33912751, 33912781], [33912870, 33912977], [36325573, 36325683]]	17	34868209	34868211	129S1SvlmJ	Dom	2
17	33912751	36325683	PG129S1T00000006498	PGALLT00000092116	+	PgeneID:ENSMUST00000174261.2	ParentID:NA	LEVEL_2	DUP	[[33912751, 33912781], [33912870, 33912977], [36325573, 36325683]]	17	34870363	34870366	129S1SvlmJ	Dom	3
17	33912751	36325683	PG129S1T00000006498	PGALLT00000092116	+	PgeneID:ENSMUST00000174261.2	ParentID:NA	LEVEL_2	DUP	[[33912751, 33912781], [33912870, 33912977], [36325573, 36325683]]	17	34870901	34870947	129S1SvlmJ	Dom	46
1	196598429	196598569	PG129S1T00000010498	PGALLT00000095127	+	PgeneID:ENSMUST00000193510.1	ParentID:ENSMUST00000030734	LEVEL_1	PSSD	[[196598429, 196598569]]	1	196580315	196601649	129S1SvlmJ	Dom	140
1	200136545	200139454	PG129S1T00000005728	PGALLT00000091542	+	PgeneID:ENSMUST00000191830.1	ParentID:ENSMUST00000021077	LEVEL_1	PSSD	[[200136545, 200139454]]	1	200132571	200136909	129S1SvlmJ	Dom	364
1	33146274	33147222	PG129S1T00000003157	PGALLT00000089541	+	PgeneID:ENSMUST00000202507.1	ParentID:NA	LEVEL_2	pseudogene	[[33146274, 33147222]]	1	33143290	33148897	129S1SvlmJ	Dom	948
1	175218950	175222220	PG129S1T00000012264	PGALLT00000096511	-	PgeneID:ENSMUST00000193218.1	ParentID:ENSMUST00000029803	LEVEL_1	PSSD	[[175218950, 175222220]]	1	175218475	175220646	129S1SvlmJ	Dom	1696
1	175218950	175222220	PG129S1T00000012264	PGALLT00000096511	-	PgeneID:ENSMUST00000193218.1	ParentID:ENSMUST00000029803	LEVEL_1	PSSD	[[175218950, 175222220]]	1	175220647	175222312	129S1SvlmJ	Dom	1573
1	126755211	126756457	PG129S1T00000000818	PGALLT00000087765	+	PgeneID:ENSMUST00000185330.1	ParentID:ENSMUST00000081650	LEVEL_1	PSSD	[[126755211, 126756457]]	1	126751425	126756499	129S1SvlmJ	Dom	1246
1	193874853	193875189	PG129S1T00000013081	PGALLT00000097138	-	PgeneID:ENSMUST00000160330.1	ParentID:ENSMUST00000086535	LEVEL_1	PSSD	[[193874853, 193875189]]	1	193867939	193876388	129S1SvlmJ	Dom	336
1	31665694	31666606	PG129S1T00000009199	PGALLT00000094149	-	PgeneID:ENSMUST00000189104.2	ParentID:ENSMUST00000038406	LEVEL_1	PSSD	[[31665694, 31666606]]	1	31664894	31667778	129S1SvlmJ	Dom	912
1	43673406	43675002	PG129S1T00000005625	PGALLT00000091461	+	PgeneID:ENSMUST00000160955.1	ParentID:ENSMUST00000102758	LEVEL_1	PSSD	[[43673406, 43675002]]	1	43673284	43675844	129S1SvlmJ	Dom	1596
2	108226495	108607441	PG129S1T00000000623	PGALLT00000087603	+	PgeneID:ENSMUST00000122388.8	ParentID:NA	LEVEL_2	unitary_pseudogene	[[108226495, 108226766], [108228089, 108228245], [108228711, 108228877], [108241659, 108241857], [108253474, 108253552], [108275696, 108275863], [108361681, 108361772], [108384245, 108384421], [108403057, 108403172], [108406248, 108406406], [108409353, 108409471], [108414239, 108414360], [108422219, 108422344], [108425928, 108426046], [108435841, 108435904], [108443253, 108443366], [108443997, 10…	2	108333327	108333499	129S1SvlmJ	Dom	172
6	41266273	41266438	PG129S1T00000000001	PGALLT00000087130	-	PgeneID:ENSMUST00000204841.1	ParentID:ENSMUST00000064950	LEVEL_1	PSSD	[[41266273, 41266438]]	6	41266157	41266432	129S1SvlmJ	Dom	159
X	90720551	90721527	PG129S1T00000003825	PGALLT00000090063	+	PgeneID:ENSMUST00000186507.1	ParentID:ENSMUST00000136559	LEVEL_1	PSSD	[[90720551, 90721527]]	X	90720557	90720641	129S1SvlmJ	Dom	84
X	90720551	90721527	PG129S1T00000003825	PGALLT00000090063	+	PgeneID:ENSMUST00000186507.1	ParentID:ENSMUST00000136559	LEVEL_1	PSSD	[[90720551, 90721527]]	X	90720642	90720700	129S1SvlmJ	Dom	58
X	90720551	90721527	PG129S1T00000003825	PGALLT00000090063	+	PgeneID:ENSMUST00000186507.1	ParentID:ENSMUST00000136559	LEVEL_1	PSSD	[[90720551, 90721527]]	X	90720701	90721612	129S1SvlmJ	Dom	826
1	19975218	19975664	PG129S1T00000001576	PGALLT00000088343	+	PgeneID:ENSMUST00000190225.1	ParentID:NA	LEVEL_2	PSSD	[[19975218, 19975664]]	1	19974927	19985089	129S1SvlmJ	Dom	446
1	18916517	18917020	PG129S1T00000000051	PGALLT00000087170	+	PgeneID:ENSMUST00000178379.2	ParentID:ENSMUST00000140956	LEVEL_1	DUP	[[18916517, 18916795], [18916934, 18917020]]	1	18916604	18916606	129S1SvlmJ	Dom	2
1	18916517	18917020	PG129S1T00000000051	PGALLT00000087170	+	PgeneID:ENSMUST00000178379.2	ParentID:ENSMUST00000140956	LEVEL_1	DUP	[[18916517, 18916795], [18916934, 18917020]]	1	18916714	18916718	129S1SvlmJ	Dom	4
1	18916517	18917020	PG129S1T00000000051	PGALLT00000087170	+	PgeneID:ENSMUST00000178379.2	ParentID:ENSMUST00000140956	LEVEL_1	DUP	[[18916517, 18916795], [18916934, 18917020]]	1	18916744	18916745	129S1SvlmJ	Dom	1
1	18916517	18917020	PG129S1T00000000051	PGALLT00000087170	+	PgeneID:ENSMUST00000178379.2	ParentID:ENSMUST00000140956	LEVEL_1	DUP	[[18916517, 18916795], [18916934, 18917020]]	1	18916979	18916980	129S1SvlmJ	Dom	1
1	131758395	131758994	PG129S1T00000000045	PGALLT00000087166	-	PgeneID:ENSMUST00000188996.1	ParentID:ENSMUST00000102814	LEVEL_1	PSSD	[[131758395, 131758994]]	1	131757576	131758853	129S1SvlmJ	Dom	458
1	131758395	131758994	PG129S1T00000000045	PGALLT00000087166	-	PgeneID:ENSMUST00000188996.1	ParentID:ENSMUST00000102814	LEVEL_1	PSSD	[[131758395, 131758994]]	1	131758865	131760393	129S1SvlmJ	Dom	129
1	137112980	137113742	PG129S1T00000001961	PGALLT00000088630	+	PgeneID:ENSMUST00000188004.1	ParentID:ENSMUST00000137376	LEVEL_1	PSSD	[[137112980, 137113742]]	1	137112929	137113825	129S1SvlmJ	Dom	762
2	20295550	20296218	PG129S1T00000007248	PGALLT00000092681	-	PgeneID:ENSMUST00000188231.1	ParentID:NA	LEVEL_2	DUP	[[20295550, 20296218]]	2	20295538	20296123	129S1SvlmJ	Dom	573
2	20295550	20296218	PG129S1T00000007248	PGALLT00000092681	-	PgeneID:ENSMUST00000188231.1	ParentID:NA	LEVEL_2	DUP	[[20295550, 20296218]]	2	20296137	20296358	129S1SvlmJ	Dom	81
1	65693027	65693406	PG129S1T00000010298	PGALLT00000094978	-	PgeneID:ENSMUST00000189785.1	ParentID:ENSMUST00000035105	LEVEL_1	PSSD	[[65693027, 65693406]]	1	65690978	65693546	129S1SvlmJ	Dom	379
1	61287259	61288016	PG129S1T00000004475	PGALLT00000090575	-	PgeneID:ENSMUST00000120063.1	ParentID:ENSMUST00000166546	LEVEL_1	PSSD	[[61287259, 61288016]]	1	61286565	61295599	129S1SvlmJ	Dom	757
1	33014608	33014843	PG129S1T00000011383	PGALLT00000095817	-	PgeneID:ENSMUST00000192770.1	ParentID:ENSMUST00000165173	LEVEL_1	PSSD	[[33014608, 33014843]]	1	33013301	33015446	129S1SvlmJ	Dom	235
1	6455367	6455884	PG129S1T00000004677	PGALLT00000090734	-	PgeneID:ENSMUST00000195333.1	ParentID:ENSMUST00000035105	LEVEL_1	PSSD	[[6455367, 6455884]]	1	6455103	6456573	129S1SvlmJ	Dom	517
1	121173143	121174130	PG129S1T00000004555	PGALLT00000090632	-	PgeneID:ENSMUST00000190678.1	ParentID:ENSMUST00000021412	LEVEL_1	PSSD	[[121173143, 121173483], [121173813, 121174130]]	1	121157698	121182109	129S1SvlmJ	Dom	987
1	155788213	155789153	PG129S1T00000008353	PGALLT00000093509	+	PgeneID:ENSMUST00000191430.1	ParentID:ENSMUST00000021479	LEVEL_1	PSSD	[[155788213, 155789153]]	1	155784493	155788456	129S1SvlmJ	Dom	243
1	155788213	155789153	PG129S1T00000008353	PGALLT00000093509	+	PgeneID:ENSMUST00000191430.1	ParentID:ENSMUST00000021479	LEVEL_1	PSSD	[[155788213, 155789153]]	1	155788461	155790909	129S1SvlmJ	Dom	692
1	183009484	183009646	PG129S1T00000007687	PGALLT00000093018	-	PgeneID:ENSMUST00000193938.1	ParentID:ENSMUST00000027785	LEVEL_1	DUP	[[183009484, 183009646]]	1	183008529	183011149	129S1SvlmJ	Dom	162
1	187171623	187172099	PG129S1T00000000420	PGALLT00000087452	+	PgeneID:ENSMUST00000192796.1	ParentID:ENSMUST00000035983	LEVEL_1	PSSD	[[187171623, 187172099]]	1	187167957	187176676	129S1SvlmJ	Dom	476
7	10176297	10176922	PG129S1T00000006454	PGALLT00000092083	-	PgeneID:ENSMUST00000161209.1	ParentID:ENSMUST00000008733	LEVEL_1	PSSD	[[10176297, 10176922]]	7	10176798	10176858	129S1SvlmJ	Dom	60
7	10176297	10176922	PG129S1T00000006454	PGALLT00000092083	-	PgeneID:ENSMUST00000161209.1	ParentID:ENSMUST00000008733	LEVEL_1	PSSD	[[10176297, 10176922]]	7	10176860	10176999	129S1SvlmJ	Dom	62
1	94159837	94160019	PG129S1T00000004264	PGALLT00000090419	+	PgeneID:ENSMUST00000185802.1	ParentID:ENSMUST00000074859	LEVEL_1	DUP	[[94159837, 94160019]]	1	94159263	94161911	129S1SvlmJ	Dom	182
1	19057551	19057766	PG129S1T00000010660	PGALLT00000095251	+	PgeneID:ENSMUST00000137146.1	ParentID:NA	LEVEL_2	PSSD	[[19057551, 19057766]]	1	19057585	19057587	129S1SvlmJ	Dom	2
1	169131903	169133555	PG129S1T00000000449	PGALLT00000087476	+	PgeneID:ENSMUST00000161177.1	ParentID:ENSMUST00000106475	LEVEL_1	PSSD	[[169131903, 169133555]]	1	169119358	169141316	129S1SvlmJ	Dom	1652
1	122275801	122277600	PG129S1T00000011349	PGALLT00000095790	+	PgeneID:ENSMUST00000201849.1	ParentID:NA	LEVEL_2	pseudogene	[[122275801, 122277600]]	1	122275195	122281801	129S1SvlmJ	Dom	1799
7	15850931	15853326	PG129S1T00000009644	PGALLT00000094497	+	PgeneID:ENSMUST00000206142.1	ParentID:ENSMUST00000166123	LEVEL_1	PSSD	[[15850931, 15853326]]	7	15852592	15852805	129S1SvlmJ	Dom	213
7	15850931	15853326	PG129S1T00000009644	PGALLT00000094497	+	PgeneID:ENSMUST00000206142.1	ParentID:ENSMUST00000166123	LEVEL_1	PSSD	[[15850931, 15853326]]	7	15852809	15852965	129S1SvlmJ	Dom	156
7	15850931	15853326	PG129S1T00000009644	PGALLT00000094497	+	PgeneID:ENSMUST00000206142.1	ParentID:ENSMUST00000166123	LEVEL_1	PSSD	[[15850931, 15853326]]	7	15852967	15853094	129S1SvlmJ	Dom	127
1	187508038	187508148	PG129S1T00000008686	PGALLT00000093761	-	PgeneID:ENSMUST00000195102.1	ParentID:NA	LEVEL_2	DUP	[[187508038, 187508148]]	1	187505892	187508440	129S1SvlmJ	Dom	110
1	15852841	15853955	PG129S1T00000001687	PGALLT00000088423	-	PgeneID:ENSMUST00000186435.1	ParentID:ENSMUST00000185676	LEVEL_1	PSSD	[[15852841, 15853955]]	1	15852407	15853341	129S1SvlmJ	Dom	500
1	15852841	15853955	PG129S1T00000001687	PGALLT00000088423	-	PgeneID:ENSMUST00000186435.1	ParentID:ENSMUST00000185676	LEVEL_1	PSSD	[[15852841, 15853955]]	1	15853344	15854371	129S1SvlmJ	Dom	611
1	49632736	49633924	PG129S1T00000008560	PGALLT00000093661	-	PgeneID:ENSMUST00000185632.1	ParentID:ENSMUST00000026125	LEVEL_1	PSSD	[[49632736, 49633230], [49633284, 49633924]]	1	49632869	49632875	129S1SvlmJ	Dom	6
1	49632736	49633924	PG129S1T00000008560	PGALLT00000093661	-	PgeneID:ENSMUST00000185632.1	ParentID:ENSMUST00000026125	LEVEL_1	PSSD	[[49632736, 49633230], [49633284, 49633924]]	1	49632893	49632914	129S1SvlmJ	Dom	21
1	49632736	49633924	PG129S1T00000008560	PGALLT00000093661	-	PgeneID:ENSMUST00000185632.1	ParentID:ENSMUST00000026125	LEVEL_1	PSSD	[[49632736, 49633230], [49633284, 49633924]]	1	49632918	49632927	129S1SvlmJ	Dom	9
1	49632736	49633924	PG129S1T00000008560	PGALLT00000093661	-	PgeneID:ENSMUST00000185632.1	ParentID:ENSMUST00000026125	LEVEL_1	PSSD	[[49632736, 49633230], [49633284, 49633924]]	1	49632946	49633006	129S1SvlmJ	Dom	60
1	49632736	49633924	PG129S1T00000008560	PGALLT00000093661	-	PgeneID:ENSMUST00000185632.1	ParentID:ENSMUST00000026125	LEVEL_1	PSSD	[[49632736, 49633230], [49633284, 49633924]]	1	49633390	49633394	129S1SvlmJ	Dom	4
1	179009704	179009956	PG129S1T00000012990	PGALLT00000097069	-	PgeneID:ENSMUST00000194013.1	ParentID:ENSMUST00000059754	LEVEL_1	DUP	[[179009704, 179009956]]	1	179009547	179010697	129S1SvlmJ	Dom	252
1	19218619	19219887	PG129S1T00000011870	PGALLT00000096191	-	PgeneID:ENSMUST00000119064.1	ParentID:ENSMUST00000028592	LEVEL_1	PSSD	[[19218619, 19219887]]	1	19218910	19218912	129S1SvlmJ	Dom	2
1	19218619	19219887	PG129S1T00000011870	PGALLT00000096191	-	PgeneID:ENSMUST00000119064.1	ParentID:ENSMUST00000028592	LEVEL_1	PSSD	[[19218619, 19219887]]	1	19218937	19218939	129S1SvlmJ	Dom	2
1	19218619	19219887	PG129S1T00000011870	PGALLT00000096191	-	PgeneID:ENSMUST00000119064.1	ParentID:ENSMUST00000028592	LEVEL_1	PSSD	[[19218619, 19219887]]	1	19219263	19219264	129S1SvlmJ	Dom	1
1	19218619	19219887	PG129S1T00000011870	PGALLT00000096191	-	PgeneID:ENSMUST00000119064.1	ParentID:ENSMUST00000028592	LEVEL_1	PSSD	[[19218619, 19219887]]	1	19219650	19219651	129S1SvlmJ	Dom	1
1	19218619	19219887	PG129S1T00000011870	PGALLT00000096191	-	PgeneID:ENSMUST00000119064.1	ParentID:ENSMUST00000028592	LEVEL_1	PSSD	[[19218619, 19219887]]	1	19219734	19219735	129S1SvlmJ	Dom	1
1	19218619	19219887	PG129S1T00000011870	PGALLT00000096191	-	PgeneID:ENSMUST00000119064.1	ParentID:ENSMUST00000028592	LEVEL_1	PSSD	[[19218619, 19219887]]	1	19219840	19222256	129S1SvlmJ	Dom	47
1	19218619	19219887	PG129S1T00000011870	PGALLT00000096191	-	PgeneID:ENSMUST00000119064.1	ParentID:ENSMUST00000028592	LEVEL_1	PSSD	[[19218619, 19219887]]	1	19215364	19218655	129S1SvlmJ	Dom	36
scaffold33183	3116	4295	PG129S1T00000006940	PGALLT00000092454	-	PgeneID:ENSMUST00000193998.1	ParentID:NA	LEVEL_2	PSSD	[[3116, 3966], [4058, 4295]]	scaffold33183	2991	3175	129S1SvlmJ	Dom	59
scaffold33183	3116	4295	PG129S1T00000006940	PGALLT00000092454	-	PgeneID:ENSMUST00000193998.1	ParentID:NA	LEVEL_2	PSSD	[[3116, 3966], [4058, 4295]]	scaffold33183	3176	3202	129S1SvlmJ	Dom	26
scaffold33183	3116	4295	PG129S1T00000006940	PGALLT00000092454	-	PgeneID:ENSMUST00000193998.1	ParentID:NA	LEVEL_2	PSSD	[[3116, 3966], [4058, 4295]]	scaffold33183	3210	3650	129S1SvlmJ	Dom	440
scaffold33183	3116	4295	PG129S1T00000006940	PGALLT00000092454	-	PgeneID:ENSMUST00000193998.1	ParentID:NA	LEVEL_2	PSSD	[[3116, 3966], [4058, 4295]]	scaffold33183	3651	3933	129S1SvlmJ	Dom	282
scaffold33183	3116	4295	PG129S1T00000006940	PGALLT00000092454	-	PgeneID:ENSMUST00000193998.1	ParentID:NA	LEVEL_2	PSSD	[[3116, 3966], [4058, 4295]]	scaffold33183	3936	3987	129S1SvlmJ	Dom	51
scaffold33183	3116	4295	PG129S1T00000006940	PGALLT00000092454	-	PgeneID:ENSMUST00000193998.1	ParentID:NA	LEVEL_2	PSSD	[[3116, 3966], [4058, 4295]]	scaffold33183	3988	4024	129S1SvlmJ	Dom	36
scaffold33183	3116	4295	PG129S1T00000006940	PGALLT00000092454	-	PgeneID:ENSMUST00000193998.1	ParentID:NA	LEVEL_2	PSSD	[[3116, 3966], [4058, 4295]]	scaffold33183	4025	4027	129S1SvlmJ	Dom	2
scaffold33183	3116	4295	PG129S1T00000006940	PGALLT00000092454	-	PgeneID:ENSMUST00000193998.1	ParentID:NA	LEVEL_2	PSSD	[[3116, 3966], [4058, 4295]]	scaffold33183	4029	4055	129S1SvlmJ	Dom	26
1	120913580	120914866	PG129S1T00000007964	PGALLT00000093215	+	PgeneID:ENSMUST00000188426.1	ParentID:ENSMUST00000102598	LEVEL_1	PSSD	[[120913580, 120914866]]	1	120912661	120922306	129S1SvlmJ	Dom	1286
6	68294999	68296379	PG129S1T00000010810	PGALLT00000095370	-	PgeneID:ENSMUST00000197416.1	ParentID:ENSMUST00000171797	LEVEL_1	PSSD	[[68294999, 68296379]]	6	68295004	68295659	129S1SvlmJ	Dom	655
6	68294999	68296379	PG129S1T00000010810	PGALLT00000095370	-	PgeneID:ENSMUST00000197416.1	ParentID:ENSMUST00000171797	LEVEL_1	PSSD	[[68294999, 68296379]]	6	68295807	68295818	129S1SvlmJ	Dom	11
6	68294999	68296379	PG129S1T00000010810	PGALLT00000095370	-	PgeneID:ENSMUST00000197416.1	ParentID:ENSMUST00000171797	LEVEL_1	PSSD	[[68294999, 68296379]]	6	68295830	68295973	129S1SvlmJ	Dom	143
6	68294999	68296379	PG129S1T00000010810	PGALLT00000095370	-	PgeneID:ENSMUST00000197416.1	ParentID:ENSMUST00000171797	LEVEL_1	PSSD	[[68294999, 68296379]]	6	68295984	68296012	129S1SvlmJ	Dom	28
6	68294999	68296379	PG129S1T00000010810	PGALLT00000095370	-	PgeneID:ENSMUST00000197416.1	ParentID:ENSMUST00000171797	LEVEL_1	PSSD	[[68294999, 68296379]]	6	68296013	68296015	129S1SvlmJ	Dom	2
6	68294999	68296379	PG129S1T00000010810	PGALLT00000095370	-	PgeneID:ENSMUST00000197416.1	ParentID:ENSMUST00000171797	LEVEL_1	PSSD	[[68294999, 68296379]]	6	68296016	68296018	129S1SvlmJ	Dom	2
1	171136874	171137689	PG129S1T00000008282	PGALLT00000093450	-	PgeneID:ENSMUST00000192126.1	ParentID:ENSMUST00000075896	LEVEL_1	PSSD	[[171136874, 171137689]]	1	171126214	171147112	129S1SvlmJ	Dom	815
1	29820447	29822627	PG129S1T00000010152	PGALLT00000094876	+	PgeneID:ENSMUST00000189839.1	ParentID:ENSMUST00000042235	LEVEL_1	PSSD	[[29820447, 29821737], [29822262, 29822627]]	1	29822545	29823988	129S1SvlmJ	Dom	82
1	29820447	29822627	PG129S1T00000010152	PGALLT00000094876	+	PgeneID:ENSMUST00000189839.1	ParentID:ENSMUST00000042235	LEVEL_1	PSSD	[[29820447, 29821737], [29822262, 29822627]]	1	29817942	29822539	129S1SvlmJ	Dom	2092
1	83956988	83959394	PG129S1T00000003745	PGALLT00000090003	-	PgeneID:ENSMUST00000185805.1	ParentID:ENSMUST00000193143	LEVEL_1	PSSD	[[83956988, 83959394]]	1	83956985	83958183	129S1SvlmJ	Dom	1195
1	83956988	83959394	PG129S1T00000003745	PGALLT00000090003	-	PgeneID:ENSMUST00000185805.1	ParentID:ENSMUST00000193143	LEVEL_1	PSSD	[[83956988, 83959394]]	1	83958515	83962805	129S1SvlmJ	Dom	879
1	199068553	199069259	PG129S1T00000002470	PGALLT00000089013	+	PgeneID:ENSMUST00000195647.1	ParentID:ENSMUST00000029679	LEVEL_1	PSSD	[[199068553, 199069259]]	1	199068258	199068865	129S1SvlmJ	Dom	312
1	199068553	199069259	PG129S1T00000002470	PGALLT00000089013	+	PgeneID:ENSMUST00000195647.1	ParentID:ENSMUST00000029679	LEVEL_1	PSSD	[[199068553, 199069259]]	1	199068870	199068889	129S1SvlmJ	Dom	19
1	199068553	199069259	PG129S1T00000002470	PGALLT00000089013	+	PgeneID:ENSMUST00000195647.1	ParentID:ENSMUST00000029679	LEVEL_1	PSSD	[[199068553, 199069259]]	1	199068894	199069266	129S1SvlmJ	Dom	365
1	37155144	37155953	PG129S1T00000002864	PGALLT00000089311	+	PgeneID:ENSMUST00000195175.1	ParentID:ENSMUST00000025007	LEVEL_1	PSSD	[[37155144, 37155953]]	1	37153510	37156811	129S1SvlmJ	Dom	809
1	107674364	107674749	PG129S1T00000000521	PGALLT00000087528	+	PgeneID:ENSMUST00000080671.7	ParentID:ENSMUST00000059980	LEVEL_1	PSSD	[[107674364, 107674749]]	1	107671886	107674576	129S1SvlmJ	Dom	212
1	107674364	107674749	PG129S1T00000000521	PGALLT00000087528	+	PgeneID:ENSMUST00000080671.7	ParentID:ENSMUST00000059980	LEVEL_1	PSSD	[[107674364, 107674749]]	1	107674590	107674941	129S1SvlmJ	Dom	159
1	123644718	123645738	PG129S1T00000012152	PGALLT00000096428	-	PgeneID:ENSMUST00000068143.8	ParentID:ENSMUST00000050884	LEVEL_1	PSSD	[[123644718, 123645738]]	1	123643899	123647214	129S1SvlmJ	Dom	1020
7	109094886	109862159	PG129S1T00000004959	PGALLT00000090956	-	PgeneID:ENSMUST00000183386.1	ParentID:NA	LEVEL_2	DUP	[[109094886, 109096057], [109096169, 109097063], [109851483, 109851961], [109852209, 109852645], [109852998, 109853415], [109859046, 109859400], [109859503, 109862159]]	7	109142422	109142429	129S1SvlmJ	Dom	7
7	109094886	109862159	PG129S1T00000004959	PGALLT00000090956	-	PgeneID:ENSMUST00000183386.1	ParentID:NA	LEVEL_2	DUP	[[109094886, 109096057], [109096169, 109097063], [109851483, 109851961], [109852209, 109852645], [109852998, 109853415], [109859046, 109859400], [109859503, 109862159]]	7	109142434	109142891	129S1SvlmJ	Dom	457
7	109094886	109862159	PG129S1T00000004959	PGALLT00000090956	-	PgeneID:ENSMUST00000183386.1	ParentID:NA	LEVEL_2	DUP	[[109094886, 109096057], [109096169, 109097063], [109851483, 109851961], [109852209, 109852645], [109852998, 109853415], [109859046, 109859400], [109859503, 109862159]]	7	109142939	109142946	129S1SvlmJ	Dom	7
7	109094886	109862159	PG129S1T00000004959	PGALLT00000090956	-	PgeneID:ENSMUST00000183386.1	ParentID:NA	LEVEL_2	DUP	[[109094886, 109096057], [109096169, 109097063], [109851483, 109851961], [109852209, 109852645], [109852998, 109853415], [109859046, 109859400], [109859503, 109862159]]	7	109142947	109143072	129S1SvlmJ	Dom	125
7	109094886	109862159	PG129S1T00000004959	PGALLT00000090956	-	PgeneID:ENSMUST00000183386.1	ParentID:NA	LEVEL_2	DUP	[[109094886, 109096057], [109096169, 109097063], [109851483, 109851961], [109852209, 109852645], [109852998, 109853415], [109859046, 109859400], [109859503, 109862159]]	7	109143074	109143089	129S1SvlmJ	Dom	15
7	109094886	109862159	PG129S1T00000004959	PGALLT00000090956	-	PgeneID:ENSMUST00000183386.1	ParentID:NA	LEVEL_2	DUP	[[109094886, 109096057], [109096169, 109097063], [109851483, 109851961], [109852209, 109852645], [109852998, 109853415], [109859046, 109859400], [109859503, 109862159]]	7	109143091	109143270	129S1SvlmJ	Dom	179
7	109094886	109862159	PG129S1T00000004959	PGALLT00000090956	-	PgeneID:ENSMUST00000183386.1	ParentID:NA	LEVEL_2	DUP	[[109094886, 109096057], [109096169, 109097063], [109851483, 109851961], [109852209, 109852645], [109852998, 109853415], [109859046, 109859400], [109859503, 109862159]]	7	109143282	109143408	129S1SvlmJ	Dom	126
7	109094886	109862159	PG129S1T00000004959	PGALLT00000090956	-	PgeneID:ENSMUST00000183386.1	ParentID:NA	LEVEL_2	DUP	[[109094886, 109096057], [109096169, 109097063], [109851483, 109851961], [109852209, 109852645], [109852998, 109853415], [109859046, 109859400], [109859503, 109862159]]	7	109143411	109143485	129S1SvlmJ	Dom	74
7	109094886	109862159	PG129S1T00000004959	PGALLT00000090956	-	PgeneID:ENSMUST00000183386.1	ParentID:NA	LEVEL_2	DUP	[[109094886, 109096057], [109096169, 109097063], [109851483, 109851961], [109852209, 109852645], [109852998, 109853415], [109859046, 109859400], [109859503, 109862159]]	7	109143509	109143753	129S1SvlmJ	Dom	244
7	109094886	109862159	PG129S1T00000004959	PGALLT00000090956	-	PgeneID:ENSMUST00000183386.1	ParentID:NA	LEVEL_2	DUP	[[109094886, 109096057], [109096169, 109097063], [109851483, 109851961], [109852209, 109852645], [109852998, 109853415], [109859046, 109859400], [109859503, 109862159]]	7	109164880	109165188	129S1SvlmJ	Dom	308
7	109094886	109862159	PG129S1T00000004959	PGALLT00000090956	-	PgeneID:ENSMUST00000183386.1	ParentID:NA	LEVEL_2	DUP	[[109094886, 109096057], [109096169, 109097063], [109851483, 109851961], [109852209, 109852645], [109852998, 109853415], [109859046, 109859400], [109859503, 109862159]]	7	109165189	109165601	129S1SvlmJ	Dom	412
7	109094886	109862159	PG129S1T00000004959	PGALLT00000090956	-	PgeneID:ENSMUST00000183386.1	ParentID:NA	LEVEL_2	DUP	[[109094886, 109096057], [109096169, 109097063], [109851483, 109851961], [109852209, 109852645], [109852998, 109853415], [109859046, 109859400], [109859503, 109862159]]	7	109165606	109165607	129S1SvlmJ	Dom	1
7	109094886	109862159	PG129S1T00000004959	PGALLT00000090956	-	PgeneID:ENSMUST00000183386.1	ParentID:NA	LEVEL_2	DUP	[[109094886, 109096057], [109096169, 109097063], [109851483, 109851961], [109852209, 109852645], [109852998, 109853415], [109859046, 109859400], [109859503, 109862159]]	7	109167204	109167228	129S1SvlmJ	Dom	24
7	109094886	109862159	PG129S1T00000004959	PGALLT00000090956	-	PgeneID:ENSMUST00000183386.1	ParentID:NA	LEVEL_2	DUP	[[109094886, 109096057], [109096169, 109097063], [109851483, 109851961], [109852209, 109852645], [109852998, 109853415], [109859046, 109859400], [109859503, 109862159]]	7	109340318	109340480	129S1SvlmJ	Dom	162
7	109094886	109862159	PG129S1T00000004959	PGALLT00000090956	-	PgeneID:ENSMUST00000183386.1	ParentID:NA	LEVEL_2	DUP	[[109094886, 109096057], [109096169, 109097063], [109851483, 109851961], [109852209, 109852645], [109852998, 109853415], [109859046, 109859400], [109859503, 109862159]]	7	109340481	109340649	129S1SvlmJ	Dom	168
7	109094886	109862159	PG129S1T00000004959	PGALLT00000090956	-	PgeneID:ENSMUST00000183386.1	ParentID:NA	LEVEL_2	DUP	[[109094886, 109096057], [109096169, 109097063], [109851483, 109851961], [109852209, 109852645], [109852998, 109853415], [109859046, 109859400], [109859503, 109862159]]	7	109781678	109781718	129S1SvlmJ	Dom	40
7	109094886	109862159	PG129S1T00000004959	PGALLT00000090956	-	PgeneID:ENSMUST00000183386.1	ParentID:NA	LEVEL_2	DUP	[[109094886, 109096057], [109096169, 109097063], [109851483, 109851961], [109852209, 109852645], [109852998, 109853415], [109859046, 109859400], [109859503, 109862159]]	7	109781719	109781743	129S1SvlmJ	Dom	24
1	182989158	182989486	PG129S1T00000003289	PGALLT00000089643	+	PgeneID:ENSMUST00000194617.1	ParentID:ENSMUST00000072777	LEVEL_1	PSSD	[[182989158, 182989486]]	1	182978920	182990393	129S1SvlmJ	Dom	328
1	193767991	193769009	PG129S1T00000004779	PGALLT00000090818	+	PgeneID:ENSMUST00000180973.1	ParentID:ENSMUST00000118875	LEVEL_1	PSSD	[[193767991, 193769009]]	1	193765612	193768185	129S1SvlmJ	Dom	194
1	193767991	193769009	PG129S1T00000004779	PGALLT00000090818	+	PgeneID:ENSMUST00000180973.1	ParentID:ENSMUST00000118875	LEVEL_1	PSSD	[[193767991, 193769009]]	1	193768193	193768200	129S1SvlmJ	Dom	7
1	193767991	193769009	PG129S1T00000004779	PGALLT00000090818	+	PgeneID:ENSMUST00000180973.1	ParentID:ENSMUST00000118875	LEVEL_1	PSSD	[[193767991, 193769009]]	1	193768205	193768710	129S1SvlmJ	Dom	505
1	193767991	193769009	PG129S1T00000004779	PGALLT00000090818	+	PgeneID:ENSMUST00000180973.1	ParentID:ENSMUST00000118875	LEVEL_1	PSSD	[[193767991, 193769009]]	1	193768723	193772703	129S1SvlmJ	Dom	286
1	162422064	162423015	PG129S1T00000011107	PGALLT00000095604	-	PgeneID:ENSMUST00000154261.1	ParentID:ENSMUST00000034428	LEVEL_1	PSSD	[[162422064, 162423015]]	1	162421172	162422259	129S1SvlmJ	Dom	195
1	162422064	162423015	PG129S1T00000011107	PGALLT00000095604	-	PgeneID:ENSMUST00000154261.1	ParentID:ENSMUST00000034428	LEVEL_1	PSSD	[[162422064, 162423015]]	1	162422260	162422630	129S1SvlmJ	Dom	370
1	162422064	162423015	PG129S1T00000011107	PGALLT00000095604	-	PgeneID:ENSMUST00000154261.1	ParentID:ENSMUST00000034428	LEVEL_1	PSSD	[[162422064, 162423015]]	1	162422632	162422859	129S1SvlmJ	Dom	227
1	162422064	162423015	PG129S1T00000011107	PGALLT00000095604	-	PgeneID:ENSMUST00000154261.1	ParentID:ENSMUST00000034428	LEVEL_1	PSSD	[[162422064, 162423015]]	1	162422860	162423047	129S1SvlmJ	Dom	155
X	11465798	11468493	PG129S1T00000011393	PGALLT00000095825	+	PgeneID:ENSMUST00000202956.1	ParentID:ENSMUST00000099224	LEVEL_1	PSSD	[[11465798, 11467398], [11467469, 11468493]]	X	11465784	11466400	129S1SvlmJ	Dom	602
X	11465798	11468493	PG129S1T00000011393	PGALLT00000095825	+	PgeneID:ENSMUST00000202956.1	ParentID:ENSMUST00000099224	LEVEL_1	PSSD	[[11465798, 11467398], [11467469, 11468493]]	X	11466404	11467398	129S1SvlmJ	Dom	994
X	11465798	11468493	PG129S1T00000011393	PGALLT00000095825	+	PgeneID:ENSMUST00000202956.1	ParentID:ENSMUST00000099224	LEVEL_1	PSSD	[[11465798, 11467398], [11467469, 11468493]]	X	11467468	11467726	129S1SvlmJ	Dom	258
X	11465798	11468493	PG129S1T00000011393	PGALLT00000095825	+	PgeneID:ENSMUST00000202956.1	ParentID:ENSMUST00000099224	LEVEL_1	PSSD	[[11465798, 11467398], [11467469, 11468493]]	X	11467733	11468061	129S1SvlmJ	Dom	328
X	11465798	11468493	PG129S1T00000011393	PGALLT00000095825	+	PgeneID:ENSMUST00000202956.1	ParentID:ENSMUST00000099224	LEVEL_1	PSSD	[[11465798, 11467398], [11467469, 11468493]]	X	11468062	11468501	129S1SvlmJ	Dom	431
1	115288276	115290444	PG129S1T00000007883	PGALLT00000093157	-	PgeneID:ENSMUST00000185696.1	ParentID:ENSMUST00000040147	LEVEL_1	PSSD	[[115288276, 115290444]]	1	115286023	115298300	129S1SvlmJ	Dom	2168
1	131354605	131355363	PG129S1T00000000897	PGALLT00000087827	-	PgeneID:ENSMUST00000188284.1	ParentID:ENSMUST00000002845	LEVEL_1	PSSD	[[131354605, 131355363]]	1	131352581	131364516	129S1SvlmJ	Dom	758
11	53358309	53369723	PG129S1T00000003077	PGALLT00000089476	-	PgeneID:ENSMUST00000118476.1	ParentID:ENSMUST00000020586	LEVEL_1	DUP	[[53358309, 53358494], [53369520, 53369723]]	11	53365270	53365276	129S1SvlmJ	Dom	6
11	53358309	53369723	PG129S1T00000003077	PGALLT00000089476	-	PgeneID:ENSMUST00000118476.1	ParentID:ENSMUST00000020586	LEVEL_1	DUP	[[53358309, 53358494], [53369520, 53369723]]	11	53365291	53365298	129S1SvlmJ	Dom	7
11	53358309	53369723	PG129S1T00000003077	PGALLT00000089476	-	PgeneID:ENSMUST00000118476.1	ParentID:ENSMUST00000020586	LEVEL_1	DUP	[[53358309, 53358494], [53369520, 53369723]]	11	53365323	53365688	129S1SvlmJ	Dom	365
1	81199490	81201654	PG129S1T00000013051	PGALLT00000097114	-	PgeneID:ENSMUST00000164487.2	ParentID:ENSMUST00000019859	LEVEL_1	PSSD	[[81199490, 81201005], [81201282, 81201654]]	1	81199185	81199905	129S1SvlmJ	Dom	415
1	81199490	81201654	PG129S1T00000013051	PGALLT00000097114	-	PgeneID:ENSMUST00000164487.2	ParentID:ENSMUST00000019859	LEVEL_1	PSSD	[[81199490, 81201005], [81201282, 81201654]]	1	81200334	81200336	129S1SvlmJ	Dom	2
1	81199490	81201654	PG129S1T00000013051	PGALLT00000097114	-	PgeneID:ENSMUST00000164487.2	ParentID:ENSMUST00000019859	LEVEL_1	PSSD	[[81199490, 81201005], [81201282, 81201654]]	1	81200427	81200431	129S1SvlmJ	Dom	4
1	81199490	81201654	PG129S1T00000013051	PGALLT00000097114	-	PgeneID:ENSMUST00000164487.2	ParentID:ENSMUST00000019859	LEVEL_1	PSSD	[[81199490, 81201005], [81201282, 81201654]]	1	81200747	81200760	129S1SvlmJ	Dom	13
1	81199490	81201654	PG129S1T00000013051	PGALLT00000097114	-	PgeneID:ENSMUST00000164487.2	ParentID:ENSMUST00000019859	LEVEL_1	PSSD	[[81199490, 81201005], [81201282, 81201654]]	1	81201000	81201005	129S1SvlmJ	Dom	5
X	134303984	134306804	PG129S1T00000008965	PGALLT00000093974	+	PgeneID:ENSMUST00000119219.1	ParentID:ENSMUST00000027232	LEVEL_1	PSSD	[[134303984, 134306804]]	X	134305702	134306072	129S1SvlmJ	Dom	370
1	44990290	44991730	PG129S1T00000005058	PGALLT00000091032	+	PgeneID:ENSMUST00000190055.1	ParentID:ENSMUST00000085144	LEVEL_1	PSSD	[[44990290, 44991730]]	1	44986318	44995151	129S1SvlmJ	Dom	1440
1	13231829	13231928	PG129S1T00000008363	PGALLT00000093517	+	PgeneID:ENSMUST00000188400.1	ParentID:ENSMUST00000135789	LEVEL_1	PSSD	[[13231829, 13231928]]	1	13226630	13231958	129S1SvlmJ	Dom	99
1	25981985	25986645	PG129S1T00000002210	PGALLT00000088817	+	PgeneID:ENSMUST00000189614.1	ParentID:ENSMUST00000000804	LEVEL_1	PSSD	[[25981985, 25986645]]	1	25981226	25986646	129S1SvlmJ	Dom	4660
1	178654437	178654895	PG129S1T00000009651	PGALLT00000094502	+	PgeneID:ENSMUST00000193740.1	ParentID:ENSMUST00000031617	LEVEL_1	PSSD	[[178654437, 178654895]]	1	178653458	178655629	129S1SvlmJ	Dom	458
4	45835127	45837022	PG129S1T00000000227	PGALLT00000087308	+	PgeneID:ENSMUST00000121539.1	ParentID:ENSMUST00000056732	LEVEL_1	PSSD	[[45835127, 45837022]]	4	45835389	45835476	129S1SvlmJ	Dom	87
4	45835127	45837022	PG129S1T00000000227	PGALLT00000087308	+	PgeneID:ENSMUST00000121539.1	ParentID:ENSMUST00000056732	LEVEL_1	PSSD	[[45835127, 45837022]]	4	45835477	45835501	129S1SvlmJ	Dom	24
4	45835127	45837022	PG129S1T00000000227	PGALLT00000087308	+	PgeneID:ENSMUST00000121539.1	ParentID:ENSMUST00000056732	LEVEL_1	PSSD	[[45835127, 45837022]]	4	45835502	45835583	129S1SvlmJ	Dom	81
4	45835127	45837022	PG129S1T00000000227	PGALLT00000087308	+	PgeneID:ENSMUST00000121539.1	ParentID:ENSMUST00000056732	LEVEL_1	PSSD	[[45835127, 45837022]]	4	45835587	45835700	129S1SvlmJ	Dom	113
4	45835127	45837022	PG129S1T00000000227	PGALLT00000087308	+	PgeneID:ENSMUST00000121539.1	ParentID:ENSMUST00000056732	LEVEL_1	PSSD	[[45835127, 45837022]]	4	45835707	45835792	129S1SvlmJ	Dom	85
4	45835127	45837022	PG129S1T00000000227	PGALLT00000087308	+	PgeneID:ENSMUST00000121539.1	ParentID:ENSMUST00000056732	LEVEL_1	PSSD	[[45835127, 45837022]]	4	45835804	45835917	129S1SvlmJ	Dom	113
4	45835127	45837022	PG129S1T00000000227	PGALLT00000087308	+	PgeneID:ENSMUST00000121539.1	ParentID:ENSMUST00000056732	LEVEL_1	PSSD	[[45835127, 45837022]]	4	45835927	45835985	129S1SvlmJ	Dom	58
4	45835127	45837022	PG129S1T00000000227	PGALLT00000087308	+	PgeneID:ENSMUST00000121539.1	ParentID:ENSMUST00000056732	LEVEL_1	PSSD	[[45835127, 45837022]]	4	45835988	45836087	129S1SvlmJ	Dom	99
1	519582	522510	PG129S1T00000006146	PGALLT00000091850	+	PgeneID:ENSMUST00000192183.1	ParentID:ENSMUST00000079041	LEVEL_1	PSSD	[[519582, 519859], [519911, 522510]]	1	519910	520608	129S1SvlmJ	Dom	698
1	519582	522510	PG129S1T00000006146	PGALLT00000091850	+	PgeneID:ENSMUST00000192183.1	ParentID:ENSMUST00000079041	LEVEL_1	PSSD	[[519582, 519859], [519911, 522510]]	1	520610	520725	129S1SvlmJ	Dom	115
1	519582	522510	PG129S1T00000006146	PGALLT00000091850	+	PgeneID:ENSMUST00000192183.1	ParentID:ENSMUST00000079041	LEVEL_1	PSSD	[[519582, 519859], [519911, 522510]]	1	520726	520817	129S1SvlmJ	Dom	91
1	519582	522510	PG129S1T00000006146	PGALLT00000091850	+	PgeneID:ENSMUST00000192183.1	ParentID:ENSMUST00000079041	LEVEL_1	PSSD	[[519582, 519859], [519911, 522510]]	1	520968	520969	129S1SvlmJ	Dom	1
1	519582	522510	PG129S1T00000006146	PGALLT00000091850	+	PgeneID:ENSMUST00000192183.1	ParentID:ENSMUST00000079041	LEVEL_1	PSSD	[[519582, 519859], [519911, 522510]]	1	521340	521342	129S1SvlmJ	Dom	2
1	519582	522510	PG129S1T00000006146	PGALLT00000091850	+	PgeneID:ENSMUST00000192183.1	ParentID:ENSMUST00000079041	LEVEL_1	PSSD	[[519582, 519859], [519911, 522510]]	1	521599	521600	129S1SvlmJ	Dom	1
1	188670668	188671084	PG129S1T00000009803	PGALLT00000094615	+	PgeneID:ENSMUST00000193768.1	ParentID:ENSMUST00000003521	LEVEL_1	PSSD	[[188670668, 188671084]]	1	188666179	188671190	129S1SvlmJ	Dom	416
7	109094885	109398380	PG129S1T00000008203	PGALLT00000093390	-	PgeneID:ENSMUST00000184782.1	ParentID:NA	LEVEL_2	DUP	[[109094885, 109096057], [109096169, 109097063], [109203056, 109203569], [109366899, 109366935], [109368870, 109369297], [109370297, 109371125], [109395622, 109398380]]	7	109142422	109142429	129S1SvlmJ	Dom	7
7	109094885	109398380	PG129S1T00000008203	PGALLT00000093390	-	PgeneID:ENSMUST00000184782.1	ParentID:NA	LEVEL_2	DUP	[[109094885, 109096057], [109096169, 109097063], [109203056, 109203569], [109366899, 109366935], [109368870, 109369297], [109370297, 109371125], [109395622, 109398380]]	7	109142434	109142891	129S1SvlmJ	Dom	457
7	109094885	109398380	PG129S1T00000008203	PGALLT00000093390	-	PgeneID:ENSMUST00000184782.1	ParentID:NA	LEVEL_2	DUP	[[109094885, 109096057], [109096169, 109097063], [109203056, 109203569], [109366899, 109366935], [109368870, 109369297], [109370297, 109371125], [109395622, 109398380]]	7	109142939	109142946	129S1SvlmJ	Dom	7
7	109094885	109398380	PG129S1T00000008203	PGALLT00000093390	-	PgeneID:ENSMUST00000184782.1	ParentID:NA	LEVEL_2	DUP	[[109094885, 109096057], [109096169, 109097063], [109203056, 109203569], [109366899, 109366935], [109368870, 109369297], [109370297, 109371125], [109395622, 109398380]]	7	109142947	109143072	129S1SvlmJ	Dom	125
7	109094885	109398380	PG129S1T00000008203	PGALLT00000093390	-	PgeneID:ENSMUST00000184782.1	ParentID:NA	LEVEL_2	DUP	[[109094885, 109096057], [109096169, 109097063], [109203056, 109203569], [109366899, 109366935], [109368870, 109369297], [109370297, 109371125], [109395622, 109398380]]	7	109143074	109143089	129S1SvlmJ	Dom	15
7	109094885	109398380	PG129S1T00000008203	PGALLT00000093390	-	PgeneID:ENSMUST00000184782.1	ParentID:NA	LEVEL_2	DUP	[[109094885, 109096057], [109096169, 109097063], [109203056, 109203569], [109366899, 109366935], [109368870, 109369297], [109370297, 109371125], [109395622, 109398380]]	7	109143091	109143270	129S1SvlmJ	Dom	179
7	109094885	109398380	PG129S1T00000008203	PGALLT00000093390	-	PgeneID:ENSMUST00000184782.1	ParentID:NA	LEVEL_2	DUP	[[109094885, 109096057], [109096169, 109097063], [109203056, 109203569], [109366899, 109366935], [109368870, 109369297], [109370297, 109371125], [109395622, 109398380]]	7	109143282	109143408	129S1SvlmJ	Dom	126
7	109094885	109398380	PG129S1T00000008203	PGALLT00000093390	-	PgeneID:ENSMUST00000184782.1	ParentID:NA	LEVEL_2	DUP	[[109094885, 109096057], [109096169, 109097063], [109203056, 109203569], [109366899, 109366935], [109368870, 109369297], [109370297, 109371125], [109395622, 109398380]]	7	109143411	109143485	129S1SvlmJ	Dom	74
7	109094885	109398380	PG129S1T00000008203	PGALLT00000093390	-	PgeneID:ENSMUST00000184782.1	ParentID:NA	LEVEL_2	DUP	[[109094885, 109096057], [109096169, 109097063], [109203056, 109203569], [109366899, 109366935], [109368870, 109369297], [109370297, 109371125], [109395622, 109398380]]	7	109143509	109143753	129S1SvlmJ	Dom	244
7	109094885	109398380	PG129S1T00000008203	PGALLT00000093390	-	PgeneID:ENSMUST00000184782.1	ParentID:NA	LEVEL_2	DUP	[[109094885, 109096057], [109096169, 109097063], [109203056, 109203569], [109366899, 109366935], [109368870, 109369297], [109370297, 109371125], [109395622, 109398380]]	7	109164880	109165188	129S1SvlmJ	Dom	308
7	109094885	109398380	PG129S1T00000008203	PGALLT00000093390	-	PgeneID:ENSMUST00000184782.1	ParentID:NA	LEVEL_2	DUP	[[109094885, 109096057], [109096169, 109097063], [109203056, 109203569], [109366899, 109366935], [109368870, 109369297], [109370297, 109371125], [109395622, 109398380]]	7	109165189	109165601	129S1SvlmJ	Dom	412
7	109094885	109398380	PG129S1T00000008203	PGALLT00000093390	-	PgeneID:ENSMUST00000184782.1	ParentID:NA	LEVEL_2	DUP	[[109094885, 109096057], [109096169, 109097063], [109203056, 109203569], [109366899, 109366935], [109368870, 109369297], [109370297, 109371125], [109395622, 109398380]]	7	109165606	109165607	129S1SvlmJ	Dom	1
7	109094885	109398380	PG129S1T00000008203	PGALLT00000093390	-	PgeneID:ENSMUST00000184782.1	ParentID:NA	LEVEL_2	DUP	[[109094885, 109096057], [109096169, 109097063], [109203056, 109203569], [109366899, 109366935], [109368870, 109369297], [109370297, 109371125], [109395622, 109398380]]	7	109167204	109167228	129S1SvlmJ	Dom	24
7	109094885	109398380	PG129S1T00000008203	PGALLT00000093390	-	PgeneID:ENSMUST00000184782.1	ParentID:NA	LEVEL_2	DUP	[[109094885, 109096057], [109096169, 109097063], [109203056, 109203569], [109366899, 109366935], [109368870, 109369297], [109370297, 109371125], [109395622, 109398380]]	7	109340318	109340480	129S1SvlmJ	Dom	162
7	109094885	109398380	PG129S1T00000008203	PGALLT00000093390	-	PgeneID:ENSMUST00000184782.1	ParentID:NA	LEVEL_2	DUP	[[109094885, 109096057], [109096169, 109097063], [109203056, 109203569], [109366899, 109366935], [109368870, 109369297], [109370297, 109371125], [109395622, 109398380]]	7	109340481	109340649	129S1SvlmJ	Dom	168
1	242349	242851	PG129S1T00000000150	PGALLT00000087249	+	PgeneID:ENSMUST00000192857.1	ParentID:ENSMUST00000031262	LEVEL_1	PSSD	[[242349, 242851]]	1	240039	243761	129S1SvlmJ	Dom	502
4	73955170	73956687	PG129S1T00000000059	PGALLT00000087177	-	PgeneID:ENSMUST00000121086.1	ParentID:ENSMUST00000163666	LEVEL_1	PSSD	[[73955170, 73956687]]	4	73956150	73956454	129S1SvlmJ	Dom	304
4	73955170	73956687	PG129S1T00000000059	PGALLT00000087177	-	PgeneID:ENSMUST00000121086.1	ParentID:ENSMUST00000163666	LEVEL_1	PSSD	[[73955170, 73956687]]	4	73956455	73956543	129S1SvlmJ	Dom	88
4	73955170	73956687	PG129S1T00000000059	PGALLT00000087177	-	PgeneID:ENSMUST00000121086.1	ParentID:ENSMUST00000163666	LEVEL_1	PSSD	[[73955170, 73956687]]	4	73956557	73956588	129S1SvlmJ	Dom	31
4	73955170	73956687	PG129S1T00000000059	PGALLT00000087177	-	PgeneID:ENSMUST00000121086.1	ParentID:ENSMUST00000163666	LEVEL_1	PSSD	[[73955170, 73956687]]	4	73956589	73956701	129S1SvlmJ	Dom	98
1	100236638	100238229	PG129S1T00000004317	PGALLT00000090455	+	PgeneID:ENSMUST00000160287.1	ParentID:ENSMUST00000001675	LEVEL_1	PSSD	[[100236638, 100236874], [100236974, 100236994], [100237106, 100237903], [100238010, 100238229]]	1	100233954	100236874	129S1SvlmJ	Dom	236
1	100236638	100238229	PG129S1T00000004317	PGALLT00000090455	+	PgeneID:ENSMUST00000160287.1	ParentID:ENSMUST00000001675	LEVEL_1	PSSD	[[100236638, 100236874], [100236974, 100236994], [100237106, 100237903], [100238010, 100238229]]	1	100236973	100236994	129S1SvlmJ	Dom	21
1	100236638	100238229	PG129S1T00000004317	PGALLT00000090455	+	PgeneID:ENSMUST00000160287.1	ParentID:ENSMUST00000001675	LEVEL_1	PSSD	[[100236638, 100236874], [100236974, 100236994], [100237106, 100237903], [100238010, 100238229]]	1	100237347	100237787	129S1SvlmJ	Dom	440
1	100236638	100238229	PG129S1T00000004317	PGALLT00000090455	+	PgeneID:ENSMUST00000160287.1	ParentID:ENSMUST00000001675	LEVEL_1	PSSD	[[100236638, 100236874], [100236974, 100236994], [100237106, 100237903], [100238010, 100238229]]	1	100237789	100237819	129S1SvlmJ	Dom	30
1	100236638	100238229	PG129S1T00000004317	PGALLT00000090455	+	PgeneID:ENSMUST00000160287.1	ParentID:ENSMUST00000001675	LEVEL_1	PSSD	[[100236638, 100236874], [100236974, 100236994], [100237106, 100237903], [100238010, 100238229]]	1	100237820	100237903	129S1SvlmJ	Dom	83
1	100236638	100238229	PG129S1T00000004317	PGALLT00000090455	+	PgeneID:ENSMUST00000160287.1	ParentID:ENSMUST00000001675	LEVEL_1	PSSD	[[100236638, 100236874], [100236974, 100236994], [100237106, 100237903], [100238010, 100238229]]	1	100238009	100238291	129S1SvlmJ	Dom	220
1	100236638	100238229	PG129S1T00000004317	PGALLT00000090455	+	PgeneID:ENSMUST00000160287.1	ParentID:ENSMUST00000001675	LEVEL_1	PSSD	[[100236638, 100236874], [100236974, 100236994], [100237106, 100237903], [100238010, 100238229]]	1	100237105	100237319	129S1SvlmJ	Dom	214
1	172294575	172297916	PG129S1T00000006657	PGALLT00000092234	+	PgeneID:ENSMUST00000135069.1	ParentID:ENSMUST00000021428	LEVEL_1	PSSD	[[172294575, 172295575], [172296880, 172297916]]	1	172295709	172295716	129S1SvlmJ	Dom	7
1	172294575	172297916	PG129S1T00000006657	PGALLT00000092234	+	PgeneID:ENSMUST00000135069.1	ParentID:ENSMUST00000021428	LEVEL_1	PSSD	[[172294575, 172295575], [172296880, 172297916]]	1	172296759	172298305	129S1SvlmJ	Dom	1157
1	172294575	172297916	PG129S1T00000006657	PGALLT00000092234	+	PgeneID:ENSMUST00000135069.1	ParentID:ENSMUST00000021428	LEVEL_1	PSSD	[[172294575, 172295575], [172296880, 172297916]]	1	172288453	172295703	129S1SvlmJ	Dom	1128
7	33191979	33192045	PG129S1T00000001816	PGALLT00000088517	+	PgeneID:ENSMUST00000187862.1	ParentID:NA	LEVEL_2	PSSD	[[33191979, 33192045]]	7	33191948	33191988	129S1SvlmJ	Dom	9
7	33191979	33192045	PG129S1T00000001816	PGALLT00000088517	+	PgeneID:ENSMUST00000187862.1	ParentID:NA	LEVEL_2	PSSD	[[33191979, 33192045]]	7	33191992	33192298	129S1SvlmJ	Dom	53
1	114828856	114829531	PG129S1T00000004749	PGALLT00000090791	-	PgeneID:ENSMUST00000185872.1	ParentID:ENSMUST00000027251	LEVEL_1	PSSD	[[114828856, 114829531]]	1	114827365	114830988	129S1SvlmJ	Dom	675
1	84291447	84294614	PG129S1T00000013136	PGALLT00000097176	+	PgeneID:ENSMUST00000159051.1	ParentID:ENSMUST00000028250	LEVEL_1	PSSD	[[84291447, 84294614]]	1	84285888	84292320	129S1SvlmJ	Dom	873
1	84291447	84294614	PG129S1T00000013136	PGALLT00000097176	+	PgeneID:ENSMUST00000159051.1	ParentID:ENSMUST00000028250	LEVEL_1	PSSD	[[84291447, 84294614]]	1	84294130	84294131	129S1SvlmJ	Dom	1
1	84291447	84294614	PG129S1T00000013136	PGALLT00000097176	+	PgeneID:ENSMUST00000159051.1	ParentID:ENSMUST00000028250	LEVEL_1	PSSD	[[84291447, 84294614]]	1	84294493	84294505	129S1SvlmJ	Dom	12
1	144135840	144136385	PG129S1T00000003247	PGALLT00000089611	+	PgeneID:ENSMUST00000194931.1	ParentID:ENSMUST00000170303	LEVEL_1	PSSD	[[144135840, 144136385]]	1	144136040	144136044	129S1SvlmJ	Dom	4
1	144135840	144136385	PG129S1T00000003247	PGALLT00000089611	+	PgeneID:ENSMUST00000194931.1	ParentID:ENSMUST00000170303	LEVEL_1	PSSD	[[144135840, 144136385]]	1	144136231	144136232	129S1SvlmJ	Dom	1
1	144135840	144136385	PG129S1T00000003247	PGALLT00000089611	+	PgeneID:ENSMUST00000194931.1	ParentID:ENSMUST00000170303	LEVEL_1	PSSD	[[144135840, 144136385]]	1	144136297	144136298	129S1SvlmJ	Dom	1
1	144135840	144136385	PG129S1T00000003247	PGALLT00000089611	+	PgeneID:ENSMUST00000194931.1	ParentID:ENSMUST00000170303	LEVEL_1	PSSD	[[144135840, 144136385]]	1	144136379	144136380	129S1SvlmJ	Dom	1
1	67884191	67886239	PG129S1T00000003997	PGALLT00000090197	+	PgeneID:ENSMUST00000119302.1	ParentID:ENSMUST00000032915	LEVEL_1	PSSD	[[67884191, 67886239]]	1	67884175	67886363	129S1SvlmJ	Dom	2048
1	94187621	94187732	PG129S1T00000004739	PGALLT00000090783	+	PgeneID:ENSMUST00000203299.1	ParentID:NA	LEVEL_2	DUP	[[94187621, 94187732]]	1	94185050	94204716	129S1SvlmJ	Dom	111
6	62581429	62590393	PG129S1T00000003795	PGALLT00000090039	+	PgeneID:ENSMUST00000204470.1	ParentID:ENSMUST00000037644	LEVEL_1	PSSD	[[62581429, 62581444], [62582455, 62590393]]	6	62587598	62587622	129S1SvlmJ	Dom	24
6	62581429	62590393	PG129S1T00000003795	PGALLT00000090039	+	PgeneID:ENSMUST00000204470.1	ParentID:ENSMUST00000037644	LEVEL_1	PSSD	[[62581429, 62581444], [62582455, 62590393]]	6	62587623	62587652	129S1SvlmJ	Dom	29
6	62581429	62590393	PG129S1T00000003795	PGALLT00000090039	+	PgeneID:ENSMUST00000204470.1	ParentID:ENSMUST00000037644	LEVEL_1	PSSD	[[62581429, 62581444], [62582455, 62590393]]	6	62588279	62588284	129S1SvlmJ	Dom	5
1	15567835	15574453	PG129S1T00000002438	PGALLT00000088991	-	PgeneID:ENSMUST00000190763.1	ParentID:ENSMUST00000062893	LEVEL_1	DUP	[[15567835, 15568017], [15568451, 15568603], [15574202, 15574453]]	1	15565676	15569386	129S1SvlmJ	Dom	1551
1	15567835	15574453	PG129S1T00000002438	PGALLT00000088991	-	PgeneID:ENSMUST00000190763.1	ParentID:ENSMUST00000062893	LEVEL_1	DUP	[[15567835, 15568017], [15568451, 15568603], [15574202, 15574453]]	1	15570270	15573182	129S1SvlmJ	Dom	2912
1	15567835	15574453	PG129S1T00000002438	PGALLT00000088991	-	PgeneID:ENSMUST00000190763.1	ParentID:ENSMUST00000062893	LEVEL_1	DUP	[[15567835, 15568017], [15568451, 15568603], [15574202, 15574453]]	1	15573184	15574001	129S1SvlmJ	Dom	817
1	15567835	15574453	PG129S1T00000002438	PGALLT00000088991	-	PgeneID:ENSMUST00000190763.1	ParentID:ENSMUST00000062893	LEVEL_1	DUP	[[15567835, 15568017], [15568451, 15568603], [15574202, 15574453]]	1	15574004	15575686	129S1SvlmJ	Dom	449
1	94924703	94925248	PG129S1T00000001934	PGALLT00000088612	-	PgeneID:ENSMUST00000189856.1	ParentID:ENSMUST00000079716	LEVEL_1	PSSD	[[94924703, 94925248]]	1	94918394	94930315	129S1SvlmJ	Dom	545
1	89554393	89555187	PG129S1T00000010011	PGALLT00000094772	+	PgeneID:ENSMUST00000117158.1	ParentID:ENSMUST00000113139	LEVEL_1	DUP	[[89554393, 89555187]]	1	89554217	89554700	129S1SvlmJ	Dom	307
1	89554393	89555187	PG129S1T00000010011	PGALLT00000094772	+	PgeneID:ENSMUST00000117158.1	ParentID:ENSMUST00000113139	LEVEL_1	DUP	[[89554393, 89555187]]	1	89554705	89554836	129S1SvlmJ	Dom	131
1	89554393	89555187	PG129S1T00000010011	PGALLT00000094772	+	PgeneID:ENSMUST00000117158.1	ParentID:ENSMUST00000113139	LEVEL_1	DUP	[[89554393, 89555187]]	1	89554837	89555827	129S1SvlmJ	Dom	350
1	143025996	143026629	PG129S1T00000011645	PGALLT00000096020	-	PgeneID:ENSMUST00000194152.1	ParentID:ENSMUST00000004134	LEVEL_1	PSSD	[[143025996, 143026629]]	1	143023649	143033888	129S1SvlmJ	Dom	633
1	103810318	103810788	PG129S1T00000007730	PGALLT00000093049	-	PgeneID:ENSMUST00000190483.1	ParentID:ENSMUST00000053558	LEVEL_1	PSSD	[[103810318, 103810788]]	1	103809143	103812005	129S1SvlmJ	Dom	470
1	47664156	47665141	PG129S1T00000005671	PGALLT00000091495	-	PgeneID:ENSMUST00000181607.1	ParentID:ENSMUST00000118875	LEVEL_1	PSSD	[[47664156, 47665141]]	1	47660720	47665542	129S1SvlmJ	Dom	985
12	118843207	118854020	PG129S1T00000006385	PGALLT00000092026	-	PgeneID:ENSMUST00000119836.1	ParentID:ENSMUST00000171737	LEVEL_1	PSSD	[[118843207, 118854020]]	12	118853893	118853894	129S1SvlmJ	Dom	1
4	22518248	22520216	PG129S1T00000008766	PGALLT00000093823	+	PgeneID:ENSMUST00000121579.1	ParentID:ENSMUST00000019859	LEVEL_1	PSSD	[[22518248, 22518248], [22519761, 22520216]]	4	22518247	22518269	129S1SvlmJ	Dom	21
4	22518248	22520216	PG129S1T00000008766	PGALLT00000093823	+	PgeneID:ENSMUST00000121579.1	ParentID:ENSMUST00000019859	LEVEL_1	PSSD	[[22518248, 22518248], [22519761, 22520216]]	4	22518273	22518626	129S1SvlmJ	Dom	353
4	22518248	22520216	PG129S1T00000008766	PGALLT00000093823	+	PgeneID:ENSMUST00000121579.1	ParentID:ENSMUST00000019859	LEVEL_1	PSSD	[[22518248, 22518248], [22519761, 22520216]]	4	22518668	22518679	129S1SvlmJ	Dom	11
4	22518248	22520216	PG129S1T00000008766	PGALLT00000093823	+	PgeneID:ENSMUST00000121579.1	ParentID:ENSMUST00000019859	LEVEL_1	PSSD	[[22518248, 22518248], [22519761, 22520216]]	4	22518685	22518777	129S1SvlmJ	Dom	92
4	22518248	22520216	PG129S1T00000008766	PGALLT00000093823	+	PgeneID:ENSMUST00000121579.1	ParentID:ENSMUST00000019859	LEVEL_1	PSSD	[[22518248, 22518248], [22519761, 22520216]]	4	22518781	22519022	129S1SvlmJ	Dom	241
4	22518248	22520216	PG129S1T00000008766	PGALLT00000093823	+	PgeneID:ENSMUST00000121579.1	ParentID:ENSMUST00000019859	LEVEL_1	PSSD	[[22518248, 22518248], [22519761, 22520216]]	4	22519028	22519276	129S1SvlmJ	Dom	248
4	22518248	22520216	PG129S1T00000008766	PGALLT00000093823	+	PgeneID:ENSMUST00000121579.1	ParentID:ENSMUST00000019859	LEVEL_1	PSSD	[[22518248, 22518248], [22519761, 22520216]]	4	22519310	22519760	129S1SvlmJ	Dom	450
1	104287469	104477139	PG129S1T00000008546	PGALLT00000093653	+	PgeneID:ENSMUST00000189440.1	ParentID:ENSMUST00000076038	LEVEL_1	DUP	[[104287469, 104287659], [104387150, 104387359], [104434582, 104434740], [104445761, 104445871], [104446041, 104446199], [104459663, 104459905], [104476891, 104477139]]	1	104286701	104294047	129S1SvlmJ	Dom	6578
1	104287469	104477139	PG129S1T00000008546	PGALLT00000093653	+	PgeneID:ENSMUST00000189440.1	ParentID:ENSMUST00000076038	LEVEL_1	DUP	[[104287469, 104287659], [104387150, 104387359], [104434582, 104434740], [104445761, 104445871], [104446041, 104446199], [104459663, 104459905], [104476891, 104477139]]	1	104300718	104300751	129S1SvlmJ	Dom	33
1	104287469	104477139	PG129S1T00000008546	PGALLT00000093653	+	PgeneID:ENSMUST00000189440.1	ParentID:ENSMUST00000076038	LEVEL_1	DUP	[[104287469, 104287659], [104387150, 104387359], [104434582, 104434740], [104445761, 104445871], [104446041, 104446199], [104459663, 104459905], [104476891, 104477139]]	1	104300938	104300943	129S1SvlmJ	Dom	5
1	104287469	104477139	PG129S1T00000008546	PGALLT00000093653	+	PgeneID:ENSMUST00000189440.1	ParentID:ENSMUST00000076038	LEVEL_1	DUP	[[104287469, 104287659], [104387150, 104387359], [104434582, 104434740], [104445761, 104445871], [104446041, 104446199], [104459663, 104459905], [104476891, 104477139]]	1	104303133	104304656	129S1SvlmJ	Dom	1523
1	104287469	104477139	PG129S1T00000008546	PGALLT00000093653	+	PgeneID:ENSMUST00000189440.1	ParentID:ENSMUST00000076038	LEVEL_1	DUP	[[104287469, 104287659], [104387150, 104387359], [104434582, 104434740], [104445761, 104445871], [104446041, 104446199], [104459663, 104459905], [104476891, 104477139]]	1	104304658	104306134	129S1SvlmJ	Dom	1476
1	104287469	104477139	PG129S1T00000008546	PGALLT00000093653	+	PgeneID:ENSMUST00000189440.1	ParentID:ENSMUST00000076038	LEVEL_1	DUP	[[104287469, 104287659], [104387150, 104387359], [104434582, 104434740], [104445761, 104445871], [104446041, 104446199], [104459663, 104459905], [104476891, 104477139]]	1	104306136	104306593	129S1SvlmJ	Dom	457
1	104287469	104477139	PG129S1T00000008546	PGALLT00000093653	+	PgeneID:ENSMUST00000189440.1	ParentID:ENSMUST00000076038	LEVEL_1	DUP	[[104287469, 104287659], [104387150, 104387359], [104434582, 104434740], [104445761, 104445871], [104446041, 104446199], [104459663, 104459905], [104476891, 104477139]]	1	104307528	104312759	129S1SvlmJ	Dom	5231
1	104287469	104477139	PG129S1T00000008546	PGALLT00000093653	+	PgeneID:ENSMUST00000189440.1	ParentID:ENSMUST00000076038	LEVEL_1	DUP	[[104287469, 104287659], [104387150, 104387359], [104434582, 104434740], [104445761, 104445871], [104446041, 104446199], [104459663, 104459905], [104476891, 104477139]]	1	104324542	104324544	129S1SvlmJ	Dom	2
1	104287469	104477139	PG129S1T00000008546	PGALLT00000093653	+	PgeneID:ENSMUST00000189440.1	ParentID:ENSMUST00000076038	LEVEL_1	DUP	[[104287469, 104287659], [104387150, 104387359], [104434582, 104434740], [104445761, 104445871], [104446041, 104446199], [104459663, 104459905], [104476891, 104477139]]	1	104324546	104324574	129S1SvlmJ	Dom	28
1	104287469	104477139	PG129S1T00000008546	PGALLT00000093653	+	PgeneID:ENSMUST00000189440.1	ParentID:ENSMUST00000076038	LEVEL_1	DUP	[[104287469, 104287659], [104387150, 104387359], [104434582, 104434740], [104445761, 104445871], [104446041, 104446199], [104459663, 104459905], [104476891, 104477139]]	1	104324607	104324877	129S1SvlmJ	Dom	270
1	104287469	104477139	PG129S1T00000008546	PGALLT00000093653	+	PgeneID:ENSMUST00000189440.1	ParentID:ENSMUST00000076038	LEVEL_1	DUP	[[104287469, 104287659], [104387150, 104387359], [104434582, 104434740], [104445761, 104445871], [104446041, 104446199], [104459663, 104459905], [104476891, 104477139]]	1	104324878	104327601	129S1SvlmJ	Dom	2723
1	104287469	104477139	PG129S1T00000008546	PGALLT00000093653	+	PgeneID:ENSMUST00000189440.1	ParentID:ENSMUST00000076038	LEVEL_1	DUP	[[104287469, 104287659], [104387150, 104387359], [104434582, 104434740], [104445761, 104445871], [104446041, 104446199], [104459663, 104459905], [104476891, 104477139]]	1	104327710	104327713	129S1SvlmJ	Dom	3
1	104287469	104477139	PG129S1T00000008546	PGALLT00000093653	+	PgeneID:ENSMUST00000189440.1	ParentID:ENSMUST00000076038	LEVEL_1	DUP	[[104287469, 104287659], [104387150, 104387359], [104434582, 104434740], [104445761, 104445871], [104446041, 104446199], [104459663, 104459905], [104476891, 104477139]]	1	104327715	104327769	129S1SvlmJ	Dom	54
1	104287469	104477139	PG129S1T00000008546	PGALLT00000093653	+	PgeneID:ENSMUST00000189440.1	ParentID:ENSMUST00000076038	LEVEL_1	DUP	[[104287469, 104287659], [104387150, 104387359], [104434582, 104434740], [104445761, 104445871], [104446041, 104446199], [104459663, 104459905], [104476891, 104477139]]	1	104327782	104328027	129S1SvlmJ	Dom	245
1	104287469	104477139	PG129S1T00000008546	PGALLT00000093653	+	PgeneID:ENSMUST00000189440.1	ParentID:ENSMUST00000076038	LEVEL_1	DUP	[[104287469, 104287659], [104387150, 104387359], [104434582, 104434740], [104445761, 104445871], [104446041, 104446199], [104459663, 104459905], [104476891, 104477139]]	1	104328029	104328042	129S1SvlmJ	Dom	13
1	104287469	104477139	PG129S1T00000008546	PGALLT00000093653	+	PgeneID:ENSMUST00000189440.1	ParentID:ENSMUST00000076038	LEVEL_1	DUP	[[104287469, 104287659], [104387150, 104387359], [104434582, 104434740], [104445761, 104445871], [104446041, 104446199], [104459663, 104459905], [104476891, 104477139]]	1	104329096	104332797	129S1SvlmJ	Dom	3701
1	104287469	104477139	PG129S1T00000008546	PGALLT00000093653	+	PgeneID:ENSMUST00000189440.1	ParentID:ENSMUST00000076038	LEVEL_1	DUP	[[104287469, 104287659], [104387150, 104387359], [104434582, 104434740], [104445761, 104445871], [104446041, 104446199], [104459663, 104459905], [104476891, 104477139]]	1	104334717	104335374	129S1SvlmJ	Dom	657
1	104287469	104477139	PG129S1T00000008546	PGALLT00000093653	+	PgeneID:ENSMUST00000189440.1	ParentID:ENSMUST00000076038	LEVEL_1	DUP	[[104287469, 104287659], [104387150, 104387359], [104434582, 104434740], [104445761, 104445871], [104446041, 104446199], [104459663, 104459905], [104476891, 104477139]]	1	104336810	104338757	129S1SvlmJ	Dom	1947
1	104287469	104477139	PG129S1T00000008546	PGALLT00000093653	+	PgeneID:ENSMUST00000189440.1	ParentID:ENSMUST00000076038	LEVEL_1	DUP	[[104287469, 104287659], [104387150, 104387359], [104434582, 104434740], [104445761, 104445871], [104446041, 104446199], [104459663, 104459905], [104476891, 104477139]]	1	104338788	104339310	129S1SvlmJ	Dom	522
1	104287469	104477139	PG129S1T00000008546	PGALLT00000093653	+	PgeneID:ENSMUST00000189440.1	ParentID:ENSMUST00000076038	LEVEL_1	DUP	[[104287469, 104287659], [104387150, 104387359], [104434582, 104434740], [104445761, 104445871], [104446041, 104446199], [104459663, 104459905], [104476891, 104477139]]	1	104339312	104340942	129S1SvlmJ	Dom	1630
1	104287469	104477139	PG129S1T00000008546	PGALLT00000093653	+	PgeneID:ENSMUST00000189440.1	ParentID:ENSMUST00000076038	LEVEL_1	DUP	[[104287469, 104287659], [104387150, 104387359], [104434582, 104434740], [104445761, 104445871], [104446041, 104446199], [104459663, 104459905], [104476891, 104477139]]	1	104340943	104342810	129S1SvlmJ	Dom	1867
1	104287469	104477139	PG129S1T00000008546	PGALLT00000093653	+	PgeneID:ENSMUST00000189440.1	ParentID:ENSMUST00000076038	LEVEL_1	DUP	[[104287469, 104287659], [104387150, 104387359], [104434582, 104434740], [104445761, 104445871], [104446041, 104446199], [104459663, 104459905], [104476891, 104477139]]	1	104343542	104345938	129S1SvlmJ	Dom	2396
1	104287469	104477139	PG129S1T00000008546	PGALLT00000093653	+	PgeneID:ENSMUST00000189440.1	ParentID:ENSMUST00000076038	LEVEL_1	DUP	[[104287469, 104287659], [104387150, 104387359], [104434582, 104434740], [104445761, 104445871], [104446041, 104446199], [104459663, 104459905], [104476891, 104477139]]	1	104351110	104355153	129S1SvlmJ	Dom	4043
1	104287469	104477139	PG129S1T00000008546	PGALLT00000093653	+	PgeneID:ENSMUST00000189440.1	ParentID:ENSMUST00000076038	LEVEL_1	DUP	[[104287469, 104287659], [104387150, 104387359], [104434582, 104434740], [104445761, 104445871], [104446041, 104446199], [104459663, 104459905], [104476891, 104477139]]	1	104355993	104357383	129S1SvlmJ	Dom	1390
1	104287469	104477139	PG129S1T00000008546	PGALLT00000093653	+	PgeneID:ENSMUST00000189440.1	ParentID:ENSMUST00000076038	LEVEL_1	DUP	[[104287469, 104287659], [104387150, 104387359], [104434582, 104434740], [104445761, 104445871], [104446041, 104446199], [104459663, 104459905], [104476891, 104477139]]	1	104366887	104369856	129S1SvlmJ	Dom	2969
1	104287469	104477139	PG129S1T00000008546	PGALLT00000093653	+	PgeneID:ENSMUST00000189440.1	ParentID:ENSMUST00000076038	LEVEL_1	DUP	[[104287469, 104287659], [104387150, 104387359], [104434582, 104434740], [104445761, 104445871], [104446041, 104446199], [104459663, 104459905], [104476891, 104477139]]	1	104369858	104373147	129S1SvlmJ	Dom	3289
1	104287469	104477139	PG129S1T00000008546	PGALLT00000093653	+	PgeneID:ENSMUST00000189440.1	ParentID:ENSMUST00000076038	LEVEL_1	DUP	[[104287469, 104287659], [104387150, 104387359], [104434582, 104434740], [104445761, 104445871], [104446041, 104446199], [104459663, 104459905], [104476891, 104477139]]	1	104373420	104377424	129S1SvlmJ	Dom	4004
1	104287469	104477139	PG129S1T00000008546	PGALLT00000093653	+	PgeneID:ENSMUST00000189440.1	ParentID:ENSMUST00000076038	LEVEL_1	DUP	[[104287469, 104287659], [104387150, 104387359], [104434582, 104434740], [104445761, 104445871], [104446041, 104446199], [104459663, 104459905], [104476891, 104477139]]	1	104384414	104384442	129S1SvlmJ	Dom	28
1	104287469	104477139	PG129S1T00000008546	PGALLT00000093653	+	PgeneID:ENSMUST00000189440.1	ParentID:ENSMUST00000076038	LEVEL_1	DUP	[[104287469, 104287659], [104387150, 104387359], [104434582, 104434740], [104445761, 104445871], [104446041, 104446199], [104459663, 104459905], [104476891, 104477139]]	1	104384446	104384486	129S1SvlmJ	Dom	40
1	104287469	104477139	PG129S1T00000008546	PGALLT00000093653	+	PgeneID:ENSMUST00000189440.1	ParentID:ENSMUST00000076038	LEVEL_1	DUP	[[104287469, 104287659], [104387150, 104387359], [104434582, 104434740], [104445761, 104445871], [104446041, 104446199], [104459663, 104459905], [104476891, 104477139]]	1	104384501	104397447	129S1SvlmJ	Dom	12946
1	104287469	104477139	PG129S1T00000008546	PGALLT00000093653	+	PgeneID:ENSMUST00000189440.1	ParentID:ENSMUST00000076038	LEVEL_1	DUP	[[104287469, 104287659], [104387150, 104387359], [104434582, 104434740], [104445761, 104445871], [104446041, 104446199], [104459663, 104459905], [104476891, 104477139]]	1	104397448	104397633	129S1SvlmJ	Dom	185
1	104287469	104477139	PG129S1T00000008546	PGALLT00000093653	+	PgeneID:ENSMUST00000189440.1	ParentID:ENSMUST00000076038	LEVEL_1	DUP	[[104287469, 104287659], [104387150, 104387359], [104434582, 104434740], [104445761, 104445871], [104446041, 104446199], [104459663, 104459905], [104476891, 104477139]]	1	104399343	104399387	129S1SvlmJ	Dom	44
1	104287469	104477139	PG129S1T00000008546	PGALLT00000093653	+	PgeneID:ENSMUST00000189440.1	ParentID:ENSMUST00000076038	LEVEL_1	DUP	[[104287469, 104287659], [104387150, 104387359], [104434582, 104434740], [104445761, 104445871], [104446041, 104446199], [104459663, 104459905], [104476891, 104477139]]	1	104402896	104411971	129S1SvlmJ	Dom	9075
1	104287469	104477139	PG129S1T00000008546	PGALLT00000093653	+	PgeneID:ENSMUST00000189440.1	ParentID:ENSMUST00000076038	LEVEL_1	DUP	[[104287469, 104287659], [104387150, 104387359], [104434582, 104434740], [104445761, 104445871], [104446041, 104446199], [104459663, 104459905], [104476891, 104477139]]	1	104411972	104414450	129S1SvlmJ	Dom	2478
1	104287469	104477139	PG129S1T00000008546	PGALLT00000093653	+	PgeneID:ENSMUST00000189440.1	ParentID:ENSMUST00000076038	LEVEL_1	DUP	[[104287469, 104287659], [104387150, 104387359], [104434582, 104434740], [104445761, 104445871], [104446041, 104446199], [104459663, 104459905], [104476891, 104477139]]	1	104415672	104422417	129S1SvlmJ	Dom	6745
1	104287469	104477139	PG129S1T00000008546	PGALLT00000093653	+	PgeneID:ENSMUST00000189440.1	ParentID:ENSMUST00000076038	LEVEL_1	DUP	[[104287469, 104287659], [104387150, 104387359], [104434582, 104434740], [104445761, 104445871], [104446041, 104446199], [104459663, 104459905], [104476891, 104477139]]	1	104422418	104426313	129S1SvlmJ	Dom	3895
1	104287469	104477139	PG129S1T00000008546	PGALLT00000093653	+	PgeneID:ENSMUST00000189440.1	ParentID:ENSMUST00000076038	LEVEL_1	DUP	[[104287469, 104287659], [104387150, 104387359], [104434582, 104434740], [104445761, 104445871], [104446041, 104446199], [104459663, 104459905], [104476891, 104477139]]	1	104426314	104426344	129S1SvlmJ	Dom	30
1	104287469	104477139	PG129S1T00000008546	PGALLT00000093653	+	PgeneID:ENSMUST00000189440.1	ParentID:ENSMUST00000076038	LEVEL_1	DUP	[[104287469, 104287659], [104387150, 104387359], [104434582, 104434740], [104445761, 104445871], [104446041, 104446199], [104459663, 104459905], [104476891, 104477139]]	1	104426388	104427672	129S1SvlmJ	Dom	1284
1	104287469	104477139	PG129S1T00000008546	PGALLT00000093653	+	PgeneID:ENSMUST00000189440.1	ParentID:ENSMUST00000076038	LEVEL_1	DUP	[[104287469, 104287659], [104387150, 104387359], [104434582, 104434740], [104445761, 104445871], [104446041, 104446199], [104459663, 104459905], [104476891, 104477139]]	1	104427680	104427683	129S1SvlmJ	Dom	3
1	104287469	104477139	PG129S1T00000008546	PGALLT00000093653	+	PgeneID:ENSMUST00000189440.1	ParentID:ENSMUST00000076038	LEVEL_1	DUP	[[104287469, 104287659], [104387150, 104387359], [104434582, 104434740], [104445761, 104445871], [104446041, 104446199], [104459663, 104459905], [104476891, 104477139]]	1	104430238	104430831	129S1SvlmJ	Dom	593
1	104287469	104477139	PG129S1T00000008546	PGALLT00000093653	+	PgeneID:ENSMUST00000189440.1	ParentID:ENSMUST00000076038	LEVEL_1	DUP	[[104287469, 104287659], [104387150, 104387359], [104434582, 104434740], [104445761, 104445871], [104446041, 104446199], [104459663, 104459905], [104476891, 104477139]]	1	104434153	104435522	129S1SvlmJ	Dom	1369
1	104287469	104477139	PG129S1T00000008546	PGALLT00000093653	+	PgeneID:ENSMUST00000189440.1	ParentID:ENSMUST00000076038	LEVEL_1	DUP	[[104287469, 104287659], [104387150, 104387359], [104434582, 104434740], [104445761, 104445871], [104446041, 104446199], [104459663, 104459905], [104476891, 104477139]]	1	104435524	104440844	129S1SvlmJ	Dom	5320
1	104287469	104477139	PG129S1T00000008546	PGALLT00000093653	+	PgeneID:ENSMUST00000189440.1	ParentID:ENSMUST00000076038	LEVEL_1	DUP	[[104287469, 104287659], [104387150, 104387359], [104434582, 104434740], [104445761, 104445871], [104446041, 104446199], [104459663, 104459905], [104476891, 104477139]]	1	104440846	104441885	129S1SvlmJ	Dom	1039
1	104287469	104477139	PG129S1T00000008546	PGALLT00000093653	+	PgeneID:ENSMUST00000189440.1	ParentID:ENSMUST00000076038	LEVEL_1	DUP	[[104287469, 104287659], [104387150, 104387359], [104434582, 104434740], [104445761, 104445871], [104446041, 104446199], [104459663, 104459905], [104476891, 104477139]]	1	104443109	104443123	129S1SvlmJ	Dom	14
1	104287469	104477139	PG129S1T00000008546	PGALLT00000093653	+	PgeneID:ENSMUST00000189440.1	ParentID:ENSMUST00000076038	LEVEL_1	DUP	[[104287469, 104287659], [104387150, 104387359], [104434582, 104434740], [104445761, 104445871], [104446041, 104446199], [104459663, 104459905], [104476891, 104477139]]	1	104443128	104446902	129S1SvlmJ	Dom	3774
1	104287469	104477139	PG129S1T00000008546	PGALLT00000093653	+	PgeneID:ENSMUST00000189440.1	ParentID:ENSMUST00000076038	LEVEL_1	DUP	[[104287469, 104287659], [104387150, 104387359], [104434582, 104434740], [104445761, 104445871], [104446041, 104446199], [104459663, 104459905], [104476891, 104477139]]	1	104450187	104450730	129S1SvlmJ	Dom	543
1	104287469	104477139	PG129S1T00000008546	PGALLT00000093653	+	PgeneID:ENSMUST00000189440.1	ParentID:ENSMUST00000076038	LEVEL_1	DUP	[[104287469, 104287659], [104387150, 104387359], [104434582, 104434740], [104445761, 104445871], [104446041, 104446199], [104459663, 104459905], [104476891, 104477139]]	1	104450731	104451535	129S1SvlmJ	Dom	804
1	104287469	104477139	PG129S1T00000008546	PGALLT00000093653	+	PgeneID:ENSMUST00000189440.1	ParentID:ENSMUST00000076038	LEVEL_1	DUP	[[104287469, 104287659], [104387150, 104387359], [104434582, 104434740], [104445761, 104445871], [104446041, 104446199], [104459663, 104459905], [104476891, 104477139]]	1	104452498	104461402	129S1SvlmJ	Dom	8904
1	104287469	104477139	PG129S1T00000008546	PGALLT00000093653	+	PgeneID:ENSMUST00000189440.1	ParentID:ENSMUST00000076038	LEVEL_1	DUP	[[104287469, 104287659], [104387150, 104387359], [104434582, 104434740], [104445761, 104445871], [104446041, 104446199], [104459663, 104459905], [104476891, 104477139]]	1	104461405	104461406	129S1SvlmJ	Dom	1
1	104287469	104477139	PG129S1T00000008546	PGALLT00000093653	+	PgeneID:ENSMUST00000189440.1	ParentID:ENSMUST00000076038	LEVEL_1	DUP	[[104287469, 104287659], [104387150, 104387359], [104434582, 104434740], [104445761, 104445871], [104446041, 104446199], [104459663, 104459905], [104476891, 104477139]]	1	104465192	104466802	129S1SvlmJ	Dom	1610
1	104287469	104477139	PG129S1T00000008546	PGALLT00000093653	+	PgeneID:ENSMUST00000189440.1	ParentID:ENSMUST00000076038	LEVEL_1	DUP	[[104287469, 104287659], [104387150, 104387359], [104434582, 104434740], [104445761, 104445871], [104446041, 104446199], [104459663, 104459905], [104476891, 104477139]]	1	104468403	104473297	129S1SvlmJ	Dom	4894
1	104287469	104477139	PG129S1T00000008546	PGALLT00000093653	+	PgeneID:ENSMUST00000189440.1	ParentID:ENSMUST00000076038	LEVEL_1	DUP	[[104287469, 104287659], [104387150, 104387359], [104434582, 104434740], [104445761, 104445871], [104446041, 104446199], [104459663, 104459905], [104476891, 104477139]]	1	104474498	104475997	129S1SvlmJ	Dom	1499
1	104287469	104477139	PG129S1T00000008546	PGALLT00000093653	+	PgeneID:ENSMUST00000189440.1	ParentID:ENSMUST00000076038	LEVEL_1	DUP	[[104287469, 104287659], [104387150, 104387359], [104434582, 104434740], [104445761, 104445871], [104446041, 104446199], [104459663, 104459905], [104476891, 104477139]]	1	104475999	104478647	129S1SvlmJ	Dom	1140
1	104287469	104477139	PG129S1T00000008546	PGALLT00000093653	+	PgeneID:ENSMUST00000189440.1	ParentID:ENSMUST00000076038	LEVEL_1	DUP	[[104287469, 104287659], [104387150, 104387359], [104434582, 104434740], [104445761, 104445871], [104446041, 104446199], [104459663, 104459905], [104476891, 104477139]]	1	104294125	104300589	129S1SvlmJ	Dom	6464
1	104287469	104477139	PG129S1T00000008546	PGALLT00000093653	+	PgeneID:ENSMUST00000189440.1	ParentID:ENSMUST00000076038	LEVEL_1	DUP	[[104287469, 104287659], [104387150, 104387359], [104434582, 104434740], [104445761, 104445871], [104446041, 104446199], [104459663, 104459905], [104476891, 104477139]]	1	104312791	104323248	129S1SvlmJ	Dom	10457
1	104287469	104477139	PG129S1T00000008546	PGALLT00000093653	+	PgeneID:ENSMUST00000189440.1	ParentID:ENSMUST00000076038	LEVEL_1	DUP	[[104287469, 104287659], [104387150, 104387359], [104434582, 104434740], [104445761, 104445871], [104446041, 104446199], [104459663, 104459905], [104476891, 104477139]]	1	104345940	104350454	129S1SvlmJ	Dom	4514
1	104287469	104477139	PG129S1T00000008546	PGALLT00000093653	+	PgeneID:ENSMUST00000189440.1	ParentID:ENSMUST00000076038	LEVEL_1	DUP	[[104287469, 104287659], [104387150, 104387359], [104434582, 104434740], [104445761, 104445871], [104446041, 104446199], [104459663, 104459905], [104476891, 104477139]]	1	104357391	104366841	129S1SvlmJ	Dom	9450
1	104287469	104477139	PG129S1T00000008546	PGALLT00000093653	+	PgeneID:ENSMUST00000189440.1	ParentID:ENSMUST00000076038	LEVEL_1	DUP	[[104287469, 104287659], [104387150, 104387359], [104434582, 104434740], [104445761, 104445871], [104446041, 104446199], [104459663, 104459905], [104476891, 104477139]]	1	104377428	104384413	129S1SvlmJ	Dom	6985
1	104287469	104477139	PG129S1T00000008546	PGALLT00000093653	+	PgeneID:ENSMUST00000189440.1	ParentID:ENSMUST00000076038	LEVEL_1	DUP	[[104287469, 104287659], [104387150, 104387359], [104434582, 104434740], [104445761, 104445871], [104446041, 104446199], [104459663, 104459905], [104476891, 104477139]]	1	104398048	104399328	129S1SvlmJ	Dom	1280
1	104287469	104477139	PG129S1T00000008546	PGALLT00000093653	+	PgeneID:ENSMUST00000189440.1	ParentID:ENSMUST00000076038	LEVEL_1	DUP	[[104287469, 104287659], [104387150, 104387359], [104434582, 104434740], [104445761, 104445871], [104446041, 104446199], [104459663, 104459905], [104476891, 104477139]]	1	104430832	104434138	129S1SvlmJ	Dom	3306
1	104287469	104477139	PG129S1T00000008546	PGALLT00000093653	+	PgeneID:ENSMUST00000189440.1	ParentID:ENSMUST00000076038	LEVEL_1	DUP	[[104287469, 104287659], [104387150, 104387359], [104434582, 104434740], [104445761, 104445871], [104446041, 104446199], [104459663, 104459905], [104476891, 104477139]]	1	104446904	104450163	129S1SvlmJ	Dom	3259
1	104287469	104477139	PG129S1T00000008546	PGALLT00000093653	+	PgeneID:ENSMUST00000189440.1	ParentID:ENSMUST00000076038	LEVEL_1	DUP	[[104287469, 104287659], [104387150, 104387359], [104434582, 104434740], [104445761, 104445871], [104446041, 104446199], [104459663, 104459905], [104476891, 104477139]]	1	104332798	104334715	129S1SvlmJ	Dom	1917
1	78248064	78248356	PG129S1T00000012531	PGALLT00000096717	+	PgeneID:ENSMUST00000185671.1	ParentID:ENSMUST00000099304	LEVEL_1	PSSD	[[78248064, 78248356]]	1	78245983	78249608	129S1SvlmJ	Dom	292
5	25896835	25899774	PG129S1T00000000661	PGALLT00000087634	-	PgeneID:ENSMUST00000196284.1	ParentID:ENSMUST00000089926	LEVEL_1	PSSD	[[25896835, 25898602], [25899600, 25899774]]	5	25897903	25897904	129S1SvlmJ	Dom	1
5	25896835	25899774	PG129S1T00000000661	PGALLT00000087634	-	PgeneID:ENSMUST00000196284.1	ParentID:ENSMUST00000089926	LEVEL_1	PSSD	[[25896835, 25898602], [25899600, 25899774]]	5	25898359	25898364	129S1SvlmJ	Dom	5
5	25896835	25899774	PG129S1T00000000661	PGALLT00000087634	-	PgeneID:ENSMUST00000196284.1	ParentID:ENSMUST00000089926	LEVEL_1	PSSD	[[25896835, 25898602], [25899600, 25899774]]	5	25898417	25898418	129S1SvlmJ	Dom	1
1	164576291	164576500	PG129S1T00000010666	PGALLT00000095256	+	PgeneID:ENSMUST00000193072.1	ParentID:ENSMUST00000012566	LEVEL_1	PSSD	[[164576291, 164576500]]	1	164576178	164585555	129S1SvlmJ	Dom	209
1	161817126	161817464	PG129S1T00000005305	PGALLT00000091223	-	PgeneID:ENSMUST00000190758.1	ParentID:ENSMUST00000027266	LEVEL_1	transcribed_PSSD	[[161817126, 161817464]]	1	161817087	161817328	129S1SvlmJ	Dom	202
1	161817126	161817464	PG129S1T00000005305	PGALLT00000091223	-	PgeneID:ENSMUST00000190758.1	ParentID:ENSMUST00000027266	LEVEL_1	transcribed_PSSD	[[161817126, 161817464]]	1	161817344	161817461	129S1SvlmJ	Dom	117
7	46139679	46141982	PG129S1T00000007308	PGALLT00000092729	-	PgeneID:ENSMUST00000189483.1	ParentID:NA	LEVEL_2	PSSD	[[46139679, 46140274], [46141439, 46141786], [46141858, 46141982]]	7	46139040	46140274	129S1SvlmJ	Dom	595
7	46139679	46141982	PG129S1T00000007308	PGALLT00000092729	-	PgeneID:ENSMUST00000189483.1	ParentID:NA	LEVEL_2	PSSD	[[46139679, 46140274], [46141439, 46141786], [46141858, 46141982]]	7	46141438	46141454	129S1SvlmJ	Dom	16
7	46139679	46141982	PG129S1T00000007308	PGALLT00000092729	-	PgeneID:ENSMUST00000189483.1	ParentID:NA	LEVEL_2	PSSD	[[46139679, 46140274], [46141439, 46141786], [46141858, 46141982]]	7	46141460	46141786	129S1SvlmJ	Dom	326
7	46139679	46141982	PG129S1T00000007308	PGALLT00000092729	-	PgeneID:ENSMUST00000189483.1	ParentID:NA	LEVEL_2	PSSD	[[46139679, 46140274], [46141439, 46141786], [46141858, 46141982]]	7	46141857	46141982	129S1SvlmJ	Dom	125
4	32546046	32546967	PG129S1T00000007039	PGALLT00000092526	-	PgeneID:ENSMUST00000121986.1	ParentID:ENSMUST00000057500	LEVEL_1	PSSD	[[32546046, 32546967]]	4	32546052	32546083	129S1SvlmJ	Dom	31
4	32546046	32546967	PG129S1T00000007039	PGALLT00000092526	-	PgeneID:ENSMUST00000121986.1	ParentID:ENSMUST00000057500	LEVEL_1	PSSD	[[32546046, 32546967]]	4	32546086	32546173	129S1SvlmJ	Dom	87
4	32546046	32546967	PG129S1T00000007039	PGALLT00000092526	-	PgeneID:ENSMUST00000121986.1	ParentID:ENSMUST00000057500	LEVEL_1	PSSD	[[32546046, 32546967]]	4	32546174	32546437	129S1SvlmJ	Dom	263
4	32546046	32546967	PG129S1T00000007039	PGALLT00000092526	-	PgeneID:ENSMUST00000121986.1	ParentID:ENSMUST00000057500	LEVEL_1	PSSD	[[32546046, 32546967]]	4	32546464	32546465	129S1SvlmJ	Dom	1
4	32546046	32546967	PG129S1T00000007039	PGALLT00000092526	-	PgeneID:ENSMUST00000121986.1	ParentID:ENSMUST00000057500	LEVEL_1	PSSD	[[32546046, 32546967]]	4	32546469	32546480	129S1SvlmJ	Dom	11
4	32546046	32546967	PG129S1T00000007039	PGALLT00000092526	-	PgeneID:ENSMUST00000121986.1	ParentID:ENSMUST00000057500	LEVEL_1	PSSD	[[32546046, 32546967]]	4	32546655	32546858	129S1SvlmJ	Dom	203
4	32546046	32546967	PG129S1T00000007039	PGALLT00000092526	-	PgeneID:ENSMUST00000121986.1	ParentID:ENSMUST00000057500	LEVEL_1	PSSD	[[32546046, 32546967]]	4	32546860	32546863	129S1SvlmJ	Dom	3
4	32546046	32546967	PG129S1T00000007039	PGALLT00000092526	-	PgeneID:ENSMUST00000121986.1	ParentID:ENSMUST00000057500	LEVEL_1	PSSD	[[32546046, 32546967]]	4	32546866	32546867	129S1SvlmJ	Dom	1
4	32546046	32546967	PG129S1T00000007039	PGALLT00000092526	-	PgeneID:ENSMUST00000121986.1	ParentID:ENSMUST00000057500	LEVEL_1	PSSD	[[32546046, 32546967]]	4	32546868	32546930	129S1SvlmJ	Dom	62
1	45094595	45094858	PG129S1T00000010740	PGALLT00000095313	-	PgeneID:ENSMUST00000182781.1	ParentID:ENSMUST00000109528	LEVEL_1	PSSD	[[45094595, 45094858]]	1	45093679	45097149	129S1SvlmJ	Dom	263
1	4234600	4234924	PG129S1T00000011214	PGALLT00000095685	+	PgeneID:ENSMUST00000193423.1	ParentID:ENSMUST00000062674	LEVEL_1	PSSD	[[4234600, 4234924]]	1	4233981	4235372	129S1SvlmJ	Dom	324
1	37396988	37397490	PG129S1T00000010052	PGALLT00000094802	+	PgeneID:ENSMUST00000195068.1	ParentID:ENSMUST00000088552	LEVEL_1	PSSD	[[37396988, 37397490]]	1	37395839	37397979	129S1SvlmJ	Dom	502
1	176676095	176676430	PG129S1T00000006901	PGALLT00000092424	-	PgeneID:ENSMUST00000159266.1	ParentID:ENSMUST00000021993	LEVEL_1	PSSD	[[176676095, 176676430]]	1	176675624	176676470	129S1SvlmJ	Dom	335
1	43901799	43903357	PG129S1T00000004464	PGALLT00000090566	-	PgeneID:ENSMUST00000185547.1	ParentID:ENSMUST00000027125	LEVEL_1	PSSD	[[43901799, 43903357]]	1	43899896	43903143	129S1SvlmJ	Dom	1344
1	43901799	43903357	PG129S1T00000004464	PGALLT00000090566	-	PgeneID:ENSMUST00000185547.1	ParentID:ENSMUST00000027125	LEVEL_1	PSSD	[[43901799, 43903357]]	1	43903144	43903921	129S1SvlmJ	Dom	213
1	126810049	126810933	PG129S1T00000012000	PGALLT00000096300	-	PgeneID:ENSMUST00000188563.1	ParentID:ENSMUST00000018737	LEVEL_1	PSSD	[[126810049, 126810933]]	1	126809895	126810484	129S1SvlmJ	Dom	435
1	126810049	126810933	PG129S1T00000012000	PGALLT00000096300	-	PgeneID:ENSMUST00000188563.1	ParentID:ENSMUST00000018737	LEVEL_1	PSSD	[[126810049, 126810933]]	1	126810487	126811162	129S1SvlmJ	Dom	446
1	145454957	145455580	PG129S1T00000006350	PGALLT00000092005	-	PgeneID:ENSMUST00000179202.2	ParentID:jg16414.t1	LEVEL_1	PSSD	[[145454957, 145455580]]	1	145451241	145460154	129S1SvlmJ	Dom	623
1	185905786	185906310	PG129S1T00000005739	PGALLT00000091551	+	PgeneID:ENSMUST00000120442.1	ParentID:ENSMUST00000130001	LEVEL_1	PSSD	[[185905786, 185906310]]	1	185901053	185912319	129S1SvlmJ	Dom	524
1	85187501	85188169	PG129S1T00000002245	PGALLT00000088848	+	PgeneID:ENSMUST00000189162.1	ParentID:ENSMUST00000108022	LEVEL_1	PSSD	[[85187501, 85188169]]	1	85178353	85190034	129S1SvlmJ	Dom	668
1	127674571	127674977	PG129S1T00000008186	PGALLT00000093378	-	PgeneID:ENSMUST00000189908.1	ParentID:ENSMUST00000022163	LEVEL_1	PSSD	[[127674571, 127674783], [127674836, 127674977]]	1	127674288	127674916	129S1SvlmJ	Dom	345
1	127674571	127674977	PG129S1T00000008186	PGALLT00000093378	-	PgeneID:ENSMUST00000189908.1	ParentID:ENSMUST00000022163	LEVEL_1	PSSD	[[127674571, 127674783], [127674836, 127674977]]	1	127674917	127675070	129S1SvlmJ	Dom	60
1	180449891	180450989	PG129S1T00000009184	PGALLT00000094138	+	PgeneID:ENSMUST00000192734.1	ParentID:ENSMUST00000085862	LEVEL_1	DUP	[[180449891, 180450273], [180450579, 180450989]]	1	180449105	180450414	129S1SvlmJ	Dom	523
1	180449891	180450989	PG129S1T00000009184	PGALLT00000094138	+	PgeneID:ENSMUST00000192734.1	ParentID:ENSMUST00000085862	LEVEL_1	DUP	[[180449891, 180450273], [180450579, 180450989]]	1	180450415	180450528	129S1SvlmJ	Dom	113
1	180449891	180450989	PG129S1T00000009184	PGALLT00000094138	+	PgeneID:ENSMUST00000192734.1	ParentID:ENSMUST00000085862	LEVEL_1	DUP	[[180449891, 180450273], [180450579, 180450989]]	1	180450529	180451420	129S1SvlmJ	Dom	460
1	44574445	44575635	PG129S1T00000011238	PGALLT00000095704	-	PgeneID:ENSMUST00000186840.1	ParentID:ENSMUST00000136753	LEVEL_1	PSSD	[[44574445, 44575635]]	1	44570976	44574776	129S1SvlmJ	Dom	331
1	44574445	44575635	PG129S1T00000011238	PGALLT00000095704	-	PgeneID:ENSMUST00000186840.1	ParentID:ENSMUST00000136753	LEVEL_1	PSSD	[[44574445, 44575635]]	1	44574780	44576028	129S1SvlmJ	Dom	855
1	137666918	137667855	PG129S1T00000001054	PGALLT00000087941	-	PgeneID:ENSMUST00000186040.1	ParentID:ENSMUST00000061882	LEVEL_1	PSSD	[[137666918, 137667855]]	1	137661947	137670752	129S1SvlmJ	Dom	937
1	3239350	3240471	PG129S1T00000008347	PGALLT00000093504	-	PgeneID:ENSMUST00000191956.1	ParentID:ENSMUST00000110463	LEVEL_1	PSSD	[[3239350, 3240471]]	1	3238715	3245082	129S1SvlmJ	Dom	1121
X	86332461	86333495	PG129S1T00000009854	PGALLT00000094648	+	PgeneID:ENSMUST00000121467.1	ParentID:ENSMUST00000073456	LEVEL_1	PSSD	[[86332461, 86333495]]	X	86332766	86332789	129S1SvlmJ	Mus	23
X	86332461	86333495	PG129S1T00000009854	PGALLT00000094648	+	PgeneID:ENSMUST00000121467.1	ParentID:ENSMUST00000073456	LEVEL_1	PSSD	[[86332461, 86333495]]	X	86332791	86333126	129S1SvlmJ	Mus	335
1	147038902	147039196	PG129S1T00000005794	PGALLT00000091585	+	PgeneID:ENSMUST00000194218.1	ParentID:NA	LEVEL_2	PSSD	[[147038902, 147039196]]	1	147038377	147039272	129S1SvlmJ	Dom	294
1	148681196	148681665	PG129S1T00000000182	PGALLT00000087277	-	PgeneID:ENSMUST00000187999.1	ParentID:ENSMUST00000081840	LEVEL_1	PSSD	[[148681196, 148681665]]	1	148680739	148686045	129S1SvlmJ	Dom	469
1	52917294	52917623	PG129S1T00000003554	PGALLT00000089853	-	PgeneID:ENSMUST00000189678.1	ParentID:ENSMUST00000102597	LEVEL_1	PSSD	[[52917294, 52917623]]	1	52917061	52919797	129S1SvlmJ	Dom	329
1	179801130	179803574	PG129S1T00000009109	PGALLT00000094082	-	PgeneID:ENSMUST00000193981.1	ParentID:ENSMUST00000009340	LEVEL_1	DUP	[[179801130, 179801321], [179803209, 179803574]]	1	179800677	179801409	129S1SvlmJ	Dom	279
1	179801130	179803574	PG129S1T00000009109	PGALLT00000094082	-	PgeneID:ENSMUST00000193981.1	ParentID:ENSMUST00000009340	LEVEL_1	DUP	[[179801130, 179801321], [179803209, 179803574]]	1	179801411	179801826	129S1SvlmJ	Dom	415
1	179801130	179803574	PG129S1T00000009109	PGALLT00000094082	-	PgeneID:ENSMUST00000193981.1	ParentID:ENSMUST00000009340	LEVEL_1	DUP	[[179801130, 179801321], [179803209, 179803574]]	1	179801831	179801832	129S1SvlmJ	Dom	1
1	179801130	179803574	PG129S1T00000009109	PGALLT00000094082	-	PgeneID:ENSMUST00000193981.1	ParentID:ENSMUST00000009340	LEVEL_1	DUP	[[179801130, 179801321], [179803209, 179803574]]	1	179802146	179802218	129S1SvlmJ	Dom	72
1	179801130	179803574	PG129S1T00000009109	PGALLT00000094082	-	PgeneID:ENSMUST00000193981.1	ParentID:ENSMUST00000009340	LEVEL_1	DUP	[[179801130, 179801321], [179803209, 179803574]]	1	179802221	179803516	129S1SvlmJ	Dom	1295
1	179801130	179803574	PG129S1T00000009109	PGALLT00000094082	-	PgeneID:ENSMUST00000193981.1	ParentID:ENSMUST00000009340	LEVEL_1	DUP	[[179801130, 179801321], [179803209, 179803574]]	1	179803517	179803737	129S1SvlmJ	Dom	57
1	83697308	83698452	PG129S1T00000008601	PGALLT00000093693	-	PgeneID:ENSMUST00000186121.1	ParentID:ENSMUST00000054445	LEVEL_1	PSSD	[[83697308, 83698452]]	1	83696065	83702488	129S1SvlmJ	Dom	1144
1	124836977	124838316	PG129S1T00000008044	PGALLT00000093272	-	PgeneID:ENSMUST00000119656.1	ParentID:ENSMUST00000028392	LEVEL_1	PSSD	[[124836977, 124838316]]	1	124834485	124838183	129S1SvlmJ	Dom	1206
1	124836977	124838316	PG129S1T00000008044	PGALLT00000093272	-	PgeneID:ENSMUST00000119656.1	ParentID:ENSMUST00000028392	LEVEL_1	PSSD	[[124836977, 124838316]]	1	124838184	124840911	129S1SvlmJ	Dom	132
1	14293218	14296343	PG129S1T00000002937	PGALLT00000089363	-	PgeneID:ENSMUST00000071842.9	ParentID:ENSMUST00000022766	LEVEL_1	PSSD	[[14293218, 14296343]]	1	14293214	14295133	129S1SvlmJ	Dom	1915
1	14293218	14296343	PG129S1T00000002937	PGALLT00000089363	-	PgeneID:ENSMUST00000071842.9	ParentID:ENSMUST00000022766	LEVEL_1	PSSD	[[14293218, 14296343]]	1	14295343	14296917	129S1SvlmJ	Dom	1000
1	55103721	55104751	PG129S1T00000012067	PGALLT00000096357	-	PgeneID:ENSMUST00000191444.1	ParentID:ENSMUST00000022163	LEVEL_1	PSSD	[[55103721, 55104751]]	1	55095689	55124353	129S1SvlmJ	Dom	1030
1	178962875	178963733	PG129S1T00000002741	PGALLT00000089225	-	PgeneID:ENSMUST00000201626.1	ParentID:NA	LEVEL_2	DUP	[[178962875, 178963733]]	1	178961837	178964930	129S1SvlmJ	Dom	858
17	81685508	81687233	PG129S1T00000009677	PGALLT00000094521	-	PgeneID:ENSMUST00000167498.1	ParentID:ENSMUST00000042235	LEVEL_1	PSSD	[[81685508, 81687233]]	17	81686680	81686742	129S1SvlmJ	Dom	62
17	81685508	81687233	PG129S1T00000009677	PGALLT00000094521	-	PgeneID:ENSMUST00000167498.1	ParentID:ENSMUST00000042235	LEVEL_1	PSSD	[[81685508, 81687233]]	17	81686750	81686762	129S1SvlmJ	Dom	12
[truncated: 37,229 more rows]

## Sheet: AKR_J_subspecies_overlap
1	157517683	157518239	PGAKRT00000013480	PGALLT00000096594	-	PgeneID:ENSMUST00000185981.1	ParentID:ENSMUST00000010536	LEVEL_1	PSSD	[[157517683, 157518239]]	1	157514901	157522806	AKR/J	Mus	556
[truncated: 32,476 more rows]

[truncated: 9 more sheets: BALB_cJ_subspecies_overlap, C3H_HeJ_subspecies_overlap, CAST_EiJ_subspecies_overlap, DBA_2J_subspecies_overlap, FVB_NJ_subspecies_overlap, LP_J_subspecies_overlap, NOD_ShiLtJ_subspecies_overlap, NZO_HlLtJ_subspecies_overlap, WSB_EiJ_subspecies_overlap]
